# Supplementary material for: High-Throughput Sequencing of Environmental DNA as a Tool for Monitoring Eukaryotic Communities and Potential Pathogens in a Coastal Upwelling Ecosystem
Source: Front Vet Sci. 2021 Nov 3;8:765606. doi: 10.3389/fvets.2021.765606 (PMC8595318; doi:10.3389/fvets.2021.765606)
Supplement: Supplementary file 2 [file Table_2.XLSX]

## Sheet: Hoja1
OTU ID	Taxonomy	Combined Abundance	Sediment Summer 2016	Sediment Autumn 2016	Sediment Winter 2017	Sediment Summer 2017	Sediment Autumn 2017	Sediment Winter 2018	Sediment Summer 2018	Mesoplankton Summer 2016	Mesoplankton Winter 2017	Mesoplankton Summer 2017	Mesoplankton Winter 2018	Mesoplankton Summer 2018	Microplankton Autumn 2016	Microplankton Winter 2017	Microplankton Summer 2017	Microplankton Autumn 2017	Microplankton Winter 2018	Microplankton Summer 2018	Nanoplankton Summer 2016	Nanoplankton Autumn 2016	Nanoplankton Summer 2017	Nanoplankton Autumn 2017	Nanoplankton Winter 2018	Nanoplankton Summer 2018	Sequence
Hatena arenicola, M06023:55:000000000-BTM48:1:1104:21119:22223 1:N:0:CTCTCTAC+TTCTAGCT/M06023:55:000000000-BTM48:1:1104:21119:22223 2:N:0:CTCTCTAC+TTCTAGCT	Eukaryote,NA, Katablepharidophyta, NA, Katablepharidaceae, Hatena, Hatena arenicola	12	2	0	2	4	2	0	1	0	0	1	0	0	0	0	0	0	0	0	0	0	0	0	0	0	CGCCCGTCGCTCCTACCGATTGGATGGTCCGGTGAAAACGTCGGAGCTTGATACCTATATCGATCGGGCAACTGGTCGATGGTGTCTGGGTAAAGTCGATTAAACCTTACCATCTAGAGGAAGGAGAAGTCGTAACAAGGTTTCC
Hatena arenicola, M06023:55:000000000-BTM48:1:2109:23980:19707 1:N:0:TAGGCATG+TCGACTAG/M06023:55:000000000-BTM48:1:2109:23980:19707 2:N:0:TAGGCATG+TCGACTAG	Eukaryote,NA, Katablepharidophyta, NA, Katablepharidaceae, Hatena, Hatena arenicola	15	0	0	7	0	0	0	0	0	3	0	0	0	0	1	1	0	1	0	0	2	0	0	0	0	CGCCCGTCGCTCCTACCGATTGGATGGTCCGGTGAAATCCTCGGACCATTGTTTTGTCTCTGGTTCTCCAGAAGCATTACGATGGGAAGTTGATTGAACCTTATCATCTAGAGGAAGGAAAAGTCGTAACAAGGTTTCC
Katablepharis japonica, M06023:55:000000000-BTM48:1:1110:2662:20257 1:N:0:GTAGAGGA+AAGGAGTA/M06023:55:000000000-BTM48:1:1110:2662:20257 2:N:0:GTAGAGGA+AAGGAGTA	Eukaryote,NA, Katablepharidophyta, NA, Katablepharidaceae, Katablepharis, Katablepharis japonica	6	0	0	0	2	0	0	4	0	0	0	0	0	0	0	0	0	0	0	0	0	0	0	0	0	CGCCCGTCGCTCCTACCGATTGAATGATCCGGTGAAATCTTCGGACCGCGACGATGGTTCTGGTTCGCTAGTGCCGATGTCATGGGAAGTTGCTTAAACCTTATCATTTAGAGGAAGGAGAAGTCGTAACAAGGTTTCC
Katablepharis japonica, LT993783.1	Eukaryote,NA, Katablepharidophyta, NA, Katablepharidaceae, Katablepharis, Katablepharis japonica	8	0	0	0	0	0	0	0	0	0	0	0	0	0	0	1	0	0	0	6	1	0	0	0	0	CGCCCGTCGCTCCTACCGATTGAATGATCCGGTGAAATCTTCGGACCGAGATTTCGTCGATGGTTCGCCGTTGCTGATAACTCGGGAAGTTGATTAAACCTTATCATTTAGAGGAAGGAGAAGTCGTAACAAGGTTTCC
Katablepharis japonica, M06023:55:000000000-BTM48:1:1101:20558:7222 1:N:0:GTAGAGGA+AAGGAGTA/M06023:55:000000000-BTM48:1:1101:20558:7222 2:N:0:GTAGAGGA+AAGGAGTA	Eukaryote,NA, Katablepharidophyta, NA, Katablepharidaceae, Katablepharis, Katablepharis japonica	13	1	0	0	1	0	0	6	0	0	0	0	0	0	0	0	0	0	0	3	0	1	0	0	1	CGCCCGTCGCTCCTACCGATTGAATGATCCGGTGAATTCTTTGAAGGGAATGTGCAAGGCGTTAAAGTTTTCACAGTTCCAAAGTTGAATAAACCTTATCATTTAGAGGAAGGAGAAGTCGTAACAAGGTTTCC
Katablepharis japonica, M06023:55:000000000-BTM48:1:1101:15566:15094 1:N:0:CTCTCTAC+TTCTAGCT/M06023:55:000000000-BTM48:1:1101:15566:15094 2:N:0:CTCTCTAC+TTCTAGCT	Eukaryote,NA, Katablepharidophyta, NA, Katablepharidaceae, Katablepharis, Katablepharis japonica	22	3	0	15	1	0	2	0	0	0	0	0	0	0	1	0	0	0	0	0	0	0	0	0	0	CGCCCGTCGCTCCTACCGATTGAATGATCCGGTGAATTCCTCGGACCGCGGTAACTGCATTAGTTCGCTGATGACGTTGTTGTGGGAAGTTGATTAAACCTTATCATTTAGAGGAAGGAGAAGTCGTAACAAGGTTTCC
Katablepharis japonica, M06023:55:000000000-BTM48:1:2110:14441:27486 1:N:0:TACGCTGC+GCGTAAGA/M06023:55:000000000-BTM48:1:2110:14441:27486 2:N:0:TACGCTGC+GCGTAAGA	Eukaryote,NA, Katablepharidophyta, NA, Katablepharidaceae, Katablepharis, Katablepharis japonica	46	26	1	1	14	3	1	0	0	0	0	0	0	0	0	0	0	0	0	0	0	0	0	0	0	CGCCCGTCGCTCCTACCGATTGAATGATCCGGTGAAATCTTCGGACTGAGATTTCGGTTTGGTTCTCCATTTCGAAGTCATGGAAAGTTGATTAAACCTTATCATTTAGAGGAAGGAGAAGTCGTAACAAGGTTTCC
Katablepharis remigera, M06023:55:000000000-BTM48:1:2113:13477:10979 1:N:0:CTCTCTAC+TTCTAGCT/M06023:55:000000000-BTM48:1:2113:13477:10979 2:N:0:CTCTCTAC+TTCTAGCT	Eukaryote,NA, Katablepharidophyta, NA, Katablepharidaceae, Katablepharis, Katablepharis remigera	9	0	0	1	0	7	0	1	0	0	0	0	0	0	0	0	0	0	0	0	0	0	0	0	0	CGCCCGTCGCTCCTACCGATTGAATGATCCGGTGAAATCTTCGGACCGCGATGACTCTGTAGGTTCGCCTGCAAAGACGTTGTGGGAAGTTGCTTGAACCTTATCATTTAGAGGAAGGAGAAGTCGTAACAAGGTTTCC
Katablepharis remigera, M06023:55:000000000-BTM48:1:2104:20272:8306 1:N:0:TAGGCATG+TCGACTAG/M06023:55:000000000-BTM48:1:2104:20272:8306 2:N:0:TAGGCATG+TCGACTAG	Eukaryote,NA, Katablepharidophyta, NA, Katablepharidaceae, Katablepharis, Katablepharis remigera	22	9	0	0	3	4	0	0	0	0	0	0	0	0	0	0	0	1	0	1	4	0	0	0	0	CGCCCGTCGCTCCTACCGATTGAATGATCCGGTGAAATCTTCGGACTGCAGCGACAGTACTGGTTCGCCAGTATTGATGCTGTGGGAAGTCGCTTAAACCTTATCATTTAGAGGAAGGAGAAGTCGTAACAAGGTTTCC
Katablepharis sp. POVA-MDc39, JN934894.1	Eukaryote,NA, Katablepharidophyta, NA, Katablepharidaceae, Katablepharis, Katablepharis sp. POVA-MDc39	52	0	0	0	0	0	0	0	0	0	0	0	0	0	0	0	0	0	0	9	8	5	6	0	24	CGCCCGTCGCTCCTACCGATTGAATGGTCCGGTGAATTCTTCGGATTGTGCGCAGCAAAGTTTCGGCGGAGCTGTGCGTGAAAAGTTGAATAAACCTTATCATTTAGAGGAAGTAAA
Phlebiopsis crassa, AB809163.1	Eukaryote,Basidiomycota, Agaricomycetes, Polyporales, Phanerochaetaceae, Phlebiopsis, Phlebiopsis crassa	6	0	0	0	0	0	0	0	0	0	0	0	0	0	0	0	0	0	0	0	1	4	0	0	1	CGCCCGTCGCTACTACCGATTGAATGGCTTAGTGAGGCCTTGAGATTGGCTTTGAGGAGCCGGCAACGGCACCTTATTGCTGAGAACTTGGTCAAACTTGGTCATTTAGAGGAAGTAAAAGTCGTAACAAGGTTTCC
Flabellula sp. AK-2016a, M06023:55:000000000-BTM48:1:1102:11964:24404 1:N:0:TAGCGCTC+AAGGCTAT/M06023:55:000000000-BTM48:1:1102:11964:24404 2:N:0:TAGCGCTC+AAGGCTAT	Eukaryote,NA, NA, Leptomyxida, Flabellulidae, Flabellula, Flabellula sp. AK-2016a	7	0	0	0	0	1	0	1	0	0	0	0	0	0	0	0	0	4	0	1	0	0	0	0	0	CGCCCGTCGCTCCTACCGATTGGATGGTCCGGTGAGGACTCAGGATGGCGGAGATTTTTCGGGGACTGAAATATGTCCTTCGATGCTCATGCCAAAATTTGTTCAAACCTTACCCTCTAGAGGAAGGAGAAGTCGTAACAAGGTTTCC
Flabellula sp. AK-2016a, KT986068.1	Eukaryote,NA, NA, Leptomyxida, Flabellulidae, Flabellula, Flabellula sp. AK-2016a	18	1	0	0	0	0	0	0	1	1	1	0	0	0	1	2	0	0	4	3	0	2	0	0	2	CGCCCGTCGCTCCTACCGATGAATGGTCCGGTGAGGACTCAGGATGACCTTGGATTTTGGTTATAAAATGCCATTCCATTGCTTGTCAGAATCTGTTCAAACCTTATCATTTAAAGGAAGGAGAAGTCGTAACAAGGTTTCC
Flabellula sp. CSP3, LC340972.1	Eukaryote,NA, NA, Leptomyxida, Flabellulidae, Flabellula, Flabellula sp. CSP3	6	0	0	2	0	0	0	0	0	0	0	0	0	0	1	0	0	2	0	1	0	0	0	0	0	CGCCCGTCGCTCCTACCGATGAATGGTCCGGTGAGGATTTAGGATGACCGTGGATTTTGGTGTAAAAGCCATTCCATTGTTTGTCAGAATTCGTTCAAACCTTATCATTTAAAGGAAGGAGAAGTCGTAACAAGGTTTCC
Flabellula sp. PH21, M06023:55:000000000-BTM48:1:1104:25297:12542 1:N:0:TAGCGCTC+AAGGCTAT/M06023:55:000000000-BTM48:1:1104:25297:12542 2:N:0:TAGCGCTC+AAGGCTAT	Eukaryote,NA, NA, Leptomyxida, Flabellulidae, Flabellula, Flabellula sp. PH21	8	0	0	0	0	0	0	0	0	2	0	3	0	0	1	1	0	1	0	0	0	0	0	0	0	CGCCCGTCGCTCCTACCGATGAATGGTCCGGTGAGGATTCGGGATGACCTTTGATTTTGACCTAGTCATTTCACTGTCTGTCAGAACTTATTCAAACCTTATCATTTAAAGGAAGGAGAAGTCGTAACAAGGTTTCC
Leptomyxa reticulata, M06023:55:000000000-BTM48:1:1105:11307:21658 1:N:0:TACGCTGC+GCGTAAGA/M06023:55:000000000-BTM48:1:1105:11307:21658 2:N:0:TACGCTGC+GCGTAAGA	Eukaryote,NA, NA, Leptomyxida, Leptomyxidae, Leptomyxa, Leptomyxa reticulata	61	8	0	11	14	7	13	5	0	2	0	0	0	0	0	1	0	0	0	0	0	0	0	0	0	CGCCCGTCGCTCCTACCGATTGAATGGTCCGGTGAGGACTCAGGATGGAGGGGTTTTTTAATAGTTGTAACGAAAGTTCACTATGCCCATGCCAAAATTTGTTCAAACCTTACCATTTAGAGGAAGGAGAAGTCGTAACAAGGTTTCC
Leptomyxa valladaresi, M06023:55:000000000-BTM48:1:2106:19433:9820 1:N:0:CGTACTAG+CTATTAAG/M06023:55:000000000-BTM48:1:2106:19433:9820 2:N:0:CGTACTAG+CTATTAAG	Eukaryote,NA, NA, Leptomyxida, Leptomyxidae, Leptomyxa, Leptomyxa valladaresi	13	4	0	0	0	1	0	1	1	0	0	0	0	0	0	2	0	0	1	2	0	0	0	0	1	CGCCCGTCGCTCCTACCGATTGAATGGTCCGGCGAGGATTCGAGATGGAAGTTGTTTTGGACCTTCGTAAGAAGTGTTCCATGCTTCATTCCAGAACTTATTCAAACCTTGCCATTTAGAGGAAGGAGAAGTCGTAACAAGGTTTCC
Paraflabellula hoguae, M06023:55:000000000-BTM48:1:2107:2935:15492 1:N:0:TACGCTGC+GCGTAAGA/M06023:55:000000000-BTM48:1:2107:2935:15492 2:N:0:TACGCTGC+GCGTAAGA	Eukaryote,NA, NA, Leptomyxida, Flabellulidae, Paraflabellula, Paraflabellula hoguae	10	0	0	0	0	1	2	3	0	0	0	0	0	0	0	0	0	3	0	0	0	0	1	0	0	CGCCCGTCGCTCCTACCGATGAATGGTCCGATGAGGACTTAGGATGAACGCAGATTTTGGTGTTAAAGCCATTCTGTTTGAGTCAGAATTCGTTCAAATCTTATCATTTAAAGGAAGGAGAAGTCGTAACAAGGTTTCC
Paraflabellula hoguae, AY277797.1	Eukaryote,NA, NA, Leptomyxida, Flabellulidae, Paraflabellula, Paraflabellula hoguae	33	0	0	0	0	0	0	0	0	2	0	1	0	0	3	0	0	18	0	2	0	0	0	0	7	CGCCCGTCGCTCCTACCGATGAATGGTCCGGTGAGGATTTAGGATGACCGTAGATTTTGGTGTAAAAGCCATTCTATTGTTTGTCAGAATTCGTTCAAACCTTATCATTTAAAGGAAGGAGAAGTCGTAACAAGGTTTCCG
Paraflabellula hoguae, M06023:55:000000000-BTM48:1:1105:18333:20539 1:N:0:TAGCGCTC+AAGGCTAT/M06023:55:000000000-BTM48:1:1105:18333:20539 2:N:0:TAGCGCTC+AAGGCTAT	Eukaryote,NA, NA, Leptomyxida, Flabellulidae, Paraflabellula, Paraflabellula hoguae	259	0	0	0	0	0	0	0	0	0	0	0	0	0	0	0	0	203	1	0	0	0	0	55	0	CGCCCGTCGCTCCTACCGATGAATGGTCCGGTGAGGATTTAGGAGGAACGCAGTTACTGGTGTTAAAGCCATTCTGTTTGGTCCAAATTCATTCAAACCTTATCATTTAAAGGAAGGAGAAGTCGTAACAAGGTTTCCGAAGATAAACCGGAAGAAGGCTCCTATTATAAGCCCCGCAGAGCCCACAAGGCGAGAGCGC
Paraflabellula hoguae, M06023:55:000000000-BTM48:1:1103:22786:6363 1:N:0:CGTACTAG+CTATTAAG/M06023:55:000000000-BTM48:1:1103:22786:6363 2:N:0:CGTACTAG+CTATTAAG	Eukaryote,NA, NA, Leptomyxida, Flabellulidae, Paraflabellula, Paraflabellula hoguae	387	0	0	0	0	2	0	0	1	0	0	5	0	0	0	0	0	268	3	1	0	0	0	106	1	CGCCCGTCGCTCCTACCGATGAATGGTCCGGTGAGGATTTAGGAGGAACGCAGATACTGGTGTTAAAGCCATTCTGTTGGTCCAAATTCATTCAAACCTTATCATTTAAAGGAAGGAGAAGTCGTAACAAGGTTTCC
Protacanthamoeba sp. PM5, M06023:55:000000000-BTM48:1:2113:9789:7442 1:N:0:CTCTCTAC+TTCTAGCT/M06023:55:000000000-BTM48:1:2113:9789:7442 2:N:0:CTCTCTAC+TTCTAGCT	Eukaryote,NA, NA, Longamoebia, Acanthamoebidae, Protacanthamoeba, Protacanthamoeba sp. PM5	9	1	0	3	1	0	0	0	0	0	1	0	0	0	2	0	0	1	0	0	0	0	0	0	0	CGCCCGTCGCTCCTACCGATCGAACGGTCCGGCGAGATCCTCGGAGCTCGGCCTCTCTGCGATCCAGGCAACTGGGTCGCGAGGCTCGAGCAAAGTTGACCAAACCTTACCGTTTAGAGGAAGGAGAAGTCGTAACAAGGTTTCC
Cunea, M06023:55:000000000-BTM48:1:1110:22961:13378 1:N:0:TAGGCATG+TCGACTAG/M06023:55:000000000-BTM48:1:1110:22961:13378 2:N:0:TAGGCATG+TCGACTAG	Eukaryote,NA, NA, NA, Paramoebidae, Cunea,	13	1	0	0	0	0	0	0	0	0	0	0	0	0	0	0	0	2	0	0	2	0	0	8	0	CGCCCGTCGCTCCTACCGATGAATGATCCGGTGAATTCGCAAGATTTACGAGCTTACGCCAACAGGCTTGCCTGTTGGTTGGCTTGGGAGAATGCGTGTGAACCATGTCATTTAGAGGAAGGAGAAGTCGTAACAAGGTATCC
Paramoebidae, M06023:55:000000000-BTM48:1:1101:13506:14401 1:N:0:GCTCATGA+CTAAGCCT/M06023:55:000000000-BTM48:1:1101:13506:14401 2:N:0:GCTCATGA+CTAAGCCT	Eukaryote,NA, NA, NA, Paramoebidae, ,	13	0	0	0	0	2	0	6	0	0	5	0	0	0	0	0	0	0	0	0	0	0	0	0	0	CGCCCGTCGCTCCTACCGATGTCTGGTCCGGTGAAATCTTAAGATTTGAAACATACACTTATTTTGTTACTTTTGTGATGAGATGAGTTTGTTTTGGAGAATTTGAGTAAACCTTGCCAAATAGAGGAAGGAGAAGTCGTAACAAGGTATTC
Vannella, M06023:55:000000000-BTM48:1:1101:5391:11850 1:N:0:TCGACGTC+CCTAGAGT/M06023:55:000000000-BTM48:1:1101:5391:11850 2:N:0:TCGACGTC+CCTAGAGT	Eukaryote,NA, NA, NA, Vannellidae, Vannella,	6	0	0	0	0	0	0	0	1	0	0	0	0	0	0	0	0	0	1	0	0	0	0	0	4	CGCCCGTCGCTGCTACCGATTGGATGATCCGGTGAAATCTTCGGATAATGATTTTTACTTTTTACTTGTTGAAAAGTTTATTGTTAGAAGTTGATTAAACCTTATCATCTAGAGGAAGCAAAAGTCGTAACAAGGTTTTC
Vannellidae, M06023:55:000000000-BTM48:1:1110:22748:12630 1:N:0:GTAGAGGA+AAGGAGTA/M06023:55:000000000-BTM48:1:1110:22748:12630 2:N:0:GTAGAGGA+AAGGAGTA	Eukaryote,NA, NA, NA, Vannellidae, ,	9	0	0	0	3	0	0	0	0	0	1	0	0	0	0	0	0	2	0	1	0	0	0	0	2	CGCCCGTCGCTGCTACCGATTGGATGGTCCGGTGAAATCCTCGGATAATAGCAAATACCTTACTTTTGTAAGGCTTGCTGTTAGAAGTTGATTAAACCTTATCATCTAGAGGAAGCAAAAGTCGTAACAAGGTTTCC
Vannellidae, M06023:55:000000000-BTM48:1:1111:10573:17603 1:N:0:CGGAGCCT+GTAAGGAG/M06023:55:000000000-BTM48:1:1111:10573:17603 2:N:0:CGGAGCCT+GTAAGGAG	Eukaryote,NA, NA, NA, Vannellidae, ,	10	0	0	0	0	1	0	0	0	0	0	0	0	0	0	0	0	4	0	1	2	0	2	0	0	CGCCCGTCGCTCCTACCGATTGGATGATCCGGTGAAATCTTCGGACTGCTGCTATGTTGTTGGTTTCCGACGCGTTGTGGCGGAAAGTTGCTTAAACCTTATTATCTAGAGGAAGGAGAAGTCGTAACAAGGTTTCC
Vermistella, M06023:55:000000000-BTM48:1:2105:15065:24354 1:N:0:TAGCGCTC+AAGGCTAT/M06023:55:000000000-BTM48:1:2105:15065:24354 2:N:0:TAGCGCTC+AAGGCTAT	Eukaryote,NA, NA, Stygamoebida, NA, Vermistella,	48	1	0	3	6	7	2	6	1	3	3	1	0	0	0	1	0	10	1	0	1	1	0	1	0	CGCCCGTCGCTCCTACCGATTGGATGGTCCGGTGAAATTTTCGGATCGTGGCTCGTTGCCTGTGGATTTCGGTCTGCAGGTTGAGCCGTGAAAAGTTACTTAAACCTTATCATCTAGAGGAAGGTGAAGTCGTAACAAGGTTTCC
Clastostelium recurvatum, M06023:55:000000000-BTM48:1:1103:7828:8485 1:N:0:TCCTGAGC+GAGCCTTA/M06023:55:000000000-BTM48:1:1103:7828:8485 2:N:0:TCCTGAGC+GAGCCTTA	Eukaryote,NA, NA, Protosteliales, Protosteliaceae, Clastostelium, Clastostelium recurvatum	10	0	9	0	0	0	0	0	0	0	0	0	0	0	0	0	0	0	0	0	0	0	0	0	1	CGCCCGTCGCTCCTACCGATTGAATGATCCGGTGAAAACTCAGGACTGATGAATGTAAATCGTTTTTTACGGTTTTATTTATCGGGAATTTGTTTGAACCTTATCATTTAGAGGAAGGAGAAGTCGTAACAAGGTTTCC
Clastostelium recurvatum, M06023:55:000000000-BTM48:1:1113:17649:14788 1:N:0:TACGCTGC+GCGTAAGA/M06023:55:000000000-BTM48:1:1113:17649:14788 2:N:0:TACGCTGC+GCGTAAGA	Eukaryote,NA, NA, Protosteliales, Protosteliaceae, Clastostelium, Clastostelium recurvatum	14	3	0	2	4	1	1	0	0	0	2	0	0	0	1	0	0	0	0	0	0	0	0	0	0	CGCCCGTCGCTCCTACCGATTGAATGATCCGGTGAAAATTTCGGAGAGTTGCTTTGATGTTGTTCTGCAACTGAAAAGTGTTTCTCAAAGTTATTTAAATCTGATCATTTAGAGGAAGGAGAAGTCGTAACAAGGTTTCC
Cunea profundata, KP862834.1	Eukaryote,NA, NA, NA, Paramoebidae, Cunea, Cunea profundata	46	0	0	0	0	1	0	0	0	0	0	0	0	0	0	0	0	1	0	0	0	0	0	44	0	CGCCCGTCGCTCCTACCGATGAATGATCCGGTGAATTCGTAGGATAGCGAGCAAATGCCGTCTGGCGACAGACGGTTTGCTTGTCAGAATACGTGTGAATCATGTCATTTAGAGGAAGGAGAAGTCGTAACAAGGTATCC
Entamoeba sp. RL3, M06023:55:000000000-BTM48:1:2108:4519:23294 1:N:0:TAGGCATG+TCGACTAG/M06023:55:000000000-BTM48:1:2108:4519:23294 2:N:0:TAGGCATG+TCGACTAG	Eukaryote,NA, NA, NA, Entamoebidae, Entamoeba, Entamoeba sp. RL3	56	0	0	0	0	46	1	5	0	0	2	0	0	0	0	0	0	0	0	0	1	0	0	0	1	CGCCCGTCGCTCCTACCGATTGGATATTTAGATAAATTGTCAGGATATTAAAATTTAATGAAATGATTGTAAATCTGTTTATCTAGAGGAAGGAGAAGTCGTAACAAGGTTTCT
Flamella pleistocenica, M06023:55:000000000-BTM48:1:1102:19240:9118 1:N:0:TAGGCATG+TCGACTAG/M06023:55:000000000-BTM48:1:1102:19240:9118 2:N:0:TAGGCATG+TCGACTAG	Eukaryote,NA, NA, NA, NA, Flamella, Flamella pleistocenica	441	5	33	1	0	0	0	1	0	16	0	2	0	122	18	2	20	126	27	0	8	4	4	14	38	CGCCCGTCGCTCCTACCGATTGGACGATCCGGTGAATTATTTGGATTGATTGCAAAAAAAGTTCTTTTTGAAGTCACGAAATTTTGTAAACCTTATCGTTTAGAGGAAGGAAAAGTCGTAACAAGGTTTCC
Hartmannella abertawensis, DQ190241.1	Eukaryote,NA, NA, NA, Hartmannellidae, Hartmannella, Hartmannella abertawensis	461	2	0	0	3	4	0	7	1	0	0	0	0	0	0	0	0	62	4	4	1	4	0	360	9	CGCCCGTCGCTAGTACCGATTGAATGATCCGGTGAGGATTCAGGACGGCAGAACTTTAGTTTGCCTGAAAGGGTAAGCGGGTTCAGCCGGAATCTGTTCAAACCGTGTCATTTAGAGGAGCTAAAAGTCGTAACAAGGTTTTCG
Korotnevella pelagolacustris, HM017147.1	Eukaryote,NA, NA, NA, Paramoebidae, Korotnevella, Korotnevella pelagolacustris	16	0	0	0	1	0	0	0	0	0	0	0	0	0	0	0	0	14	0	0	0	0	1	0	0	CGCCCGTCGCTCCTACCGATGAATGGTCCGGTGAAATCTTAAGATTGAGAACAGATACTTATTGATTTCGGTTAATAAGTTTGTTTTTAAGAATTTGAGTAAACCTTGCCATTTAGAGGAAGGAGAAGTCGTAACAAGGTATCC
Lamproderma sp. SAPA:100012, AB779691.1	Eukaryote,NA, NA, Stemonitida, Stemonitidae, Lamproderma, Lamproderma sp. SAPA:100012	9	0	0	0	0	0	0	0	0	0	0	0	0	0	9	0	0	0	0	0	0	0	0	0	0	CGCCCGTCGATACTACCGATTGAATGGCTTAGTGAGACCTTTGGATGGCGCTTTTGGCCGCAAGGCATGAGGGTGCCAAAAATTGTTCAAACTTATCCATTTAGAGGAAGTAAAAGTCGTAACAAGGTTTCC
Lamproderma sp. SAPA:100012, M06023:55:000000000-BTM48:1:1102:22040:6118 1:N:0:AAGAGGCA+ACTGCATA/M06023:55:000000000-BTM48:1:1102:22040:6118 2:N:0:AAGAGGCA+ACTGCATA	Eukaryote,NA, NA, Stemonitida, Stemonitidae, Lamproderma, Lamproderma sp. SAPA:100012	16	0	0	0	0	0	0	0	0	1	0	0	0	0	14	0	0	0	0	1	0	0	0	0	0	CGCCCGTCGATACTACCGATTGAATGGCTTAGTGAGACCTCTGGATGAAGCGGTCGCAAGATCAATTCAGAAACTGTTCAAACTTATCCATTTAGAGGAAGTAAAAGTCGTAACAAGGTTTCC
Nematostelium ovatum, M06023:55:000000000-BTM48:1:2104:5103:14353 1:N:0:AGGCAGAA+AAGGCTAT/M06023:55:000000000-BTM48:1:2104:5103:14353 2:N:0:AGGCAGAA+AAGGCTAT	Eukaryote,NA, NA, Protosteliales, Protosteliaceae, Nematostelium, Nematostelium ovatum	7	0	0	0	0	0	0	1	0	0	0	0	0	0	0	0	0	0	1	1	0	0	4	0	0	CGCCCGTCGCTCCTACCGATTGAATGATCCGGTGAAGTCCTCGGATGTTGGCACGTATCTGTCTGGGCAACTAGACAGTGGTGCCGGCAGAAGTTGCCTAAACCTTATCATTTAGAGGAAGGAGAAGTCGTAACAAGGTTTCC
Neoparamoeba sp. COHH 38, M06023:55:000000000-BTM48:1:1102:10502:16133 1:N:0:TAGCGCTC+AAGGCTAT/M06023:55:000000000-BTM48:1:1102:10502:16133 2:N:0:TAGCGCTC+AAGGCTAT	Eukaryote,NA, NA, NA, Paramoebidae, Neoparamoeba, Neoparamoeba sp. COHH 38	14	0	0	1	0	1	0	0	0	0	0	0	0	0	0	1	0	11	0	0	0	0	0	0	0	CGCCCGTCGCTGCTACCGATGTTTGGTCCGGTGAAACCTTAGGATTCGTGACATACACTCATCGTTCTCTCGGGGATGGTGAGTTTGTTGTGGAGAATTTGAGTGAACCTTGCCAAATAGAGGAAGCAAAAGTCGTAACAAGGTATTC
Nolandella hibernica, JQ519510.1	Eukaryote,NA, NA, NA, Hartmannellidae, Nolandella, Nolandella hibernica	2176	0	0	1	0	2	0	0	0	2	0	0	0	0	1	1	0	92	3	0	0	0	0	2073	1	CGCCCGTCGCTAGTACCGATTGAATGGTCCGGTGAGGATTCAGGATGGCAGAGCTTTAGCTTGCCCGAAAGGGTAAGCGGGTTCAGCCAGAATCTGTTCAAACCGTGCCATTTAGAGGAACTAAAAGTCGTAACAAGGTTTCC
Nolandella sp., MH535951.1	Eukaryote,NA, NA, NA, Hartmannellidae, Nolandella, Nolandella sp.	133	0	0	0	0	0	0	0	0	0	0	0	0	0	0	0	0	5	0	0	0	0	0	128	0	CGCCCGTCGCTAGTACCGATTGAATGGTCCGGTGAGGATTCAGGATGGCAGAACTTTAGCTTGCCCGAAAGGGTAAGCGGGTTCAGCCAGAATCTGTTCAAACCGTGCCATTTAGAGGAACTAAAAGTCGTAACAAGGTTTCC
Nolandella sp. AFSM9, JQ271706.1	Eukaryote,NA, NA, NA, Hartmannellidae, Nolandella, Nolandella sp. AFSM9	5093	0	0	0	0	0	0	0	0	2	0	0	0	0	2	0	0	121	3	0	1	0	0	4963	1	CGCCCGTCGCTAGTACCGATTGAATGGTCCGGTGAGGATTCAGGATGGCAGAGCTTTAGCTTGCCCGAAAGGGTAAGCGGGTTCAGCCAGAATCTGTTCAAACCGTGCCATTTAGAGGAACTAAAAGTCGTAACAAGGTTTCCGTAGGTGAACCAGCGGAAG
Paramoeba aestuarina, M06023:55:000000000-BTM48:1:2102:18475:17347 1:N:0:TCGACGTC+CCTAGAGT/M06023:55:000000000-BTM48:1:2102:18475:17347 2:N:0:TCGACGTC+CCTAGAGT	Eukaryote,NA, NA, NA, Paramoebidae, Paramoeba, Paramoeba aestuarina	13	0	0	0	0	7	0	0	0	0	1	0	0	0	0	0	0	0	3	0	0	0	0	0	2	CGCCCGTCGCTGCTACCGATGTTTGGTCCGGTGAAATCTTAGGATTCGTGGCTTTCACTTCTTTTCTCTTCGGGGAGAAGAAGTTTGCTGTGGAGAATTTGAGTAAACCTTGCTAAATAGAGGAAGCAAAAGTCGTAACAAGGTATTC
Paramoeba aestuarina, MF197366.1	Eukaryote,NA, NA, NA, Paramoebidae, Paramoeba, Paramoeba aestuarina	143	13	2	4	6	17	2	11	4	0	4	1	0	0	0	4	0	49	5	6	5	2	2	2	4	CGCCCGTCGCTGCTACCGATGTTTGGTCCGGTGAAATCTTAGGACTCGCGACTTTCACTTGTTTTCCTTTCGGGGAGAATGAGTTTGTTGTGGGGAATTTGAGTAAACCTTGCTAAATAGAGGAAGCAAAAGTCGTAACAAGGTATTC
Paramoeba atlantica, M06023:55:000000000-BTM48:1:2110:8356:7625 1:N:0:TGCAGCTA+TTCTAGCT/M06023:55:000000000-BTM48:1:2110:8356:7625 2:N:0:TGCAGCTA+TTCTAGCT	Eukaryote,NA, NA, NA, Paramoebidae, Paramoeba, Paramoeba atlantica	15	0	0	0	0	0	0	0	0	0	0	0	0	0	0	0	0	14	1	0	0	0	0	0	0	CGCCCGTCGCTGCCTCTGATGGTTGGTCCGGTGAAATCTTAGGATTTGAGACAGTCACTCAAATGATTTCGGTTGTTTGGGTTTGTTTTAAAGAATTAGAGTGAACCTTGCTAACTAGAAGAAGCAAAAGTCGTAACAAGGTATCC
Paramoeba atlantica, M06023:55:000000000-BTM48:1:1101:23766:24102 1:N:0:TCGACGTC+CCTAGAGT/M06023:55:000000000-BTM48:1:1101:23766:24102 2:N:0:TCGACGTC+CCTAGAGT	Eukaryote,NA, NA, NA, Paramoebidae, Paramoeba, Paramoeba atlantica	92	0	0	0	1	0	1	0	0	0	0	0	0	0	0	1	0	83	1	0	0	0	1	2	2	CGCCCGTCGCTGCCTCTGATGGTTGGTCCGGTGAAATCTTAGGATTCAGAACTGTTACTTACTGATCTCGGTCGGCAAGTTAGTTTTGGAGAATTAGAGTGAACCTTGCTAACTAGAAGAAGCAAAAGTCGTAACAAGGTATCC
Paramoeba eilhardi, JN202440.1	Eukaryote,NA, NA, NA, Paramoebidae, Paramoeba, Paramoeba eilhardi	11	1	0	0	0	0	0	2	0	0	0	0	0	0	0	0	0	3	0	1	1	0	1	1	1	CGCCCGTCGCTCCTACCGATGTTTGGTCCGGTGAAATCTTAGGATTCGTGACATACACTCGTCAGCTCTTTCGGGGGAAGGTGAGTTTGTCGTGGAGAATTTGAGTAAACCTTGCCAAATAGAGGAAGGAGAAGTCGTAACAAGGTATTC
Paramoeba eilhardi, M06023:55:000000000-BTM48:1:1102:21678:6945 1:N:0:TAGCGCTC+AAGGCTAT/M06023:55:000000000-BTM48:1:1102:21678:6945 2:N:0:TAGCGCTC+AAGGCTAT	Eukaryote,NA, NA, NA, Paramoebidae, Paramoeba, Paramoeba eilhardi	18	0	0	1	1	0	0	0	0	0	0	0	0	0	0	0	0	16	0	0	0	0	0	0	0	CGCCCGTCGCTCCTACCGATGTTTGGTCCGGTGAAATCTTAGGATTCGTGGCATGCACTCGTTTGCCTCTTCGGTGGAAGACGAGTTTGCCGTGGAGAATTTGAGTAAACCTTGCCAGATAGAGGAAGGAGAAGTCGTAACAAGGTATTC
Paramoeba eilhardi, MH535952.1	Eukaryote,NA, NA, NA, Paramoebidae, Paramoeba, Paramoeba eilhardi	347	12	0	2	19	10	7	16	0	4	1	0	0	0	0	1	0	248	6	7	1	2	2	8	1	CGCCCGTCGCTCCTACCGATGTTTGGTCCGGTGAAATCTTAGGATTCGTGGCATACGCTCGTCGGCTCCTTCGGGGGAAGATGAGTTTGTCGTGGAGAATTTGAGTAAACCTTGCCAAATAGAGGAAGGAGAAGTCGTAACAAGGTATTCG
Paramoeba invadens, M06023:55:000000000-BTM48:1:1113:9899:18013 1:N:0:TCGACGTC+CCTAGAGT/M06023:55:000000000-BTM48:1:1113:9899:18013 2:N:0:TCGACGTC+CCTAGAGT	Eukaryote,NA, NA, NA, Paramoebidae, Paramoeba, Paramoeba invadens	11	7	0	0	0	0	0	2	0	0	0	0	0	0	0	1	0	0	0	0	0	0	0	0	1	CGCCCGTCGCTCCTACCGATGTTTGGTCCGGTGAAATTTTAGGATTGGAAACATACACTTATCTTGTTGCTTTTGTGATGAGATAAGTTTGTTTCTGAGAATTTAAGTAAACCTTGCCAAATAGAGGAAGGAGAAGTCGTAACAAGGTTTCC
Paramoeba pemaquidensis, M06023:55:000000000-BTM48:1:2101:4310:18608 1:N:0:TAGCGCTC+AAGGCTAT/M06023:55:000000000-BTM48:1:2101:4310:18608 2:N:0:TAGCGCTC+AAGGCTAT	Eukaryote,NA, NA, NA, Paramoebidae, Paramoeba, Paramoeba pemaquidensis	7	1	0	0	1	0	0	1	0	0	0	0	0	0	0	0	0	3	0	0	0	0	0	1	0	CGCCCGTCGCTGCTACCGATGTTTGGTCCGGTGAAGTGTTAGGACCTGTGACTTTCACTTGCTTTGCTTTCGGGTAGAGCGAGTTTGTTGTGGGGAATTTCAGTAAACCTTGCTAAATAGAGGAAGCAAAAGTCGTAACAAGGTATTC
Paramoeba pemaquidensis, AF371972.1	Eukaryote,NA, NA, NA, Paramoebidae, Paramoeba, Paramoeba pemaquidensis	16	1	0	0	0	1	1	0	0	0	0	0	0	0	0	0	0	13	0	0	0	0	0	0	0	CGCCCGTCGCTACTACCGATGTTTGGTCCGGTGAAATCTTAGGATTCGCGACTTTCACTTGCTTTACTTTCGGGTAGAGCGAGTTTGTTGTGGAGAATTTGAGTGAACCTTGCCAAATAGAGGAAGTAAAAGTCGTAACAAGGTATTC
Paramoeba pemaquidensis, M06023:55:000000000-BTM48:1:1104:6917:15578 1:N:0:TAGCGCTC+AAGGCTAT/M06023:55:000000000-BTM48:1:1104:6917:15578 2:N:0:TAGCGCTC+AAGGCTAT	Eukaryote,NA, NA, NA, Paramoebidae, Paramoeba, Paramoeba pemaquidensis	16	0	0	0	0	0	0	0	0	0	0	0	0	0	0	0	0	16	0	0	0	0	0	0	0	CGCCCGTCGCTACTATCGATGTTTAGTCCGGTGAAATTTTAGGATTCGTGACATACACTTGCTGTTCTTTCGGGAGTAGTGAGTTTGTTGTGAAGAATTTGAGTGAACCTTGCTAAGTAGAGAAAGTAAAAGTCGTAACAAGGTATTC
Paramoeba pemaquidensis, DQ167533.1	Eukaryote,NA, NA, NA, Paramoebidae, Paramoeba, Paramoeba pemaquidensis	30	0	0	0	0	0	0	0	0	0	0	0	0	0	0	0	0	25	1	0	0	0	1	3	0	CGCCCGTCGCTACTACCGATGTTTGGTCCGGTGAAATCTTAGGATTCGCGGCTTTCACTTGCTTTACTTTCGGGTAGAGCGAGTTTGTTGTGGAGAATTTGAGTGAACCTTGCCAAATAGAGGAAGTAAAAGTCGTAACAAGGTATTC
Paramoeba pemaquidensis, DQ167548.1	Eukaryote,NA, NA, NA, Paramoebidae, Paramoeba, Paramoeba pemaquidensis	32	0	0	0	0	0	0	0	0	0	0	0	0	0	0	0	0	1	0	0	0	0	0	31	0	CGCCCGTCGCTACTACCGATGTTTGGTCCGGTGAAATCTTAGGATTCGTAACTTTCACTTGCTTTACTCTCGGGTAGAGCGAGTTTGTTGTGAAGAATTTGAGTGAACCTTGCCAAGTAGAGGAAGTAAAAGTCGTAACAAGGTATTC
Paramoeba pemaquidensis, DQ167540.1	Eukaryote,NA, NA, NA, Paramoebidae, Paramoeba, Paramoeba pemaquidensis	40	1	0	0	0	0	0	3	0	0	0	0	0	0	0	0	0	35	0	0	0	0	0	1	0	CGCCCGTCGCTACTACCGATGTTTGGTCCGGTGAAATCTTAGGATTCGCGACTTTCACTTGCTTTACTCTCGGGTAGAGCGAGTTTGTTGTGGAGAATTTGAGTGAACCTTGCCAAATAGAGGAAGTAAAAGTCGTAACAAGGTATTC
Paramoeba pemaquidensis, AF371967.1	Eukaryote,NA, NA, NA, Paramoebidae, Paramoeba, Paramoeba pemaquidensis	48	0	0	0	0	0	0	0	0	0	0	0	0	0	0	0	0	36	0	0	0	0	0	11	1	CGCCCGTCGCTACTACCGATGTTTGGTCCGGTGAAATCTTAGGATTCGCGGCTTTCACTTGCTTTACTTTCGGGTAGAGCGAGTTTGTTGTGAAGAATTTGAGTGAACCTTGCCAAATAGAGGAAGTAAAAGTCGTAACAAGGTATTC
Paramoeba pemaquidensis, DQ167506.1	Eukaryote,NA, NA, NA, Paramoebidae, Paramoeba, Paramoeba pemaquidensis	54	0	0	1	0	0	0	0	2	0	0	0	0	0	0	0	0	10	0	2	1	1	0	37	0	CGCCCGTCGCTACTACCGATGTTTGGTCCGGTGAAATCTTAGGATTCGTAACTTTCACTTGCTTTACTTTCGGGTAGAGCGAGTTTGTTGTGAAGAATTTGAGTGAACCTTGCCAAGTAGAGGAAGTAAAAGTCGTAACAAGGTATTC
Paramoeba pemaquidensis, AF371968.1	Eukaryote,NA, NA, NA, Paramoebidae, Paramoeba, Paramoeba pemaquidensis	114	2	0	0	1	0	0	6	1	1	0	0	0	0	0	1	0	92	2	0	1	0	2	3	2	CGCCCGTCGCTGCTACCGATGTTTGGTCCGGTGAAATTTTAGGATTCGCGACTTTCACTTGCTTTACTTTCGGGTAGAGCGAGTTTGTTGTGGAGAATTTGAGTAAACCTTGCTAAATAGAGGAAGCAAAAGTCGTAACAAGGTATTC
Paramoeba perurans, M06023:55:000000000-BTM48:1:1101:24801:8254 1:N:0:TAGGCATG+TCGACTAG/M06023:55:000000000-BTM48:1:1101:24801:8254 2:N:0:TAGGCATG+TCGACTAG	Eukaryote,NA, NA, NA, Paramoebidae, Paramoeba, Paramoeba perurans	7	0	0	0	0	6	0	0	0	0	0	0	0	0	0	0	0	0	0	0	1	0	0	0	0	CGCCCGTCGCTCCTACCGATGTTTGGTCCGGTGAAATCTTAGGATTCATGACTATCACTTGGTTTACTTTCGGGTAGAACGAGTTTGTTGTGGAGAATTTGAGTAAACCTTGCCAAATAGAGGAAGGAGAAGTCGTAACAAGGTATTC
Protostelium mycophagum, M06023:55:000000000-BTM48:1:1114:19151:22043 1:N:0:TCGACGTC+CCTAGAGT/M06023:55:000000000-BTM48:1:1114:19151:22043 2:N:0:TCGACGTC+CCTAGAGT	Eukaryote,NA, NA, Protosteliales, Protosteliaceae, Protostelium, Protostelium mycophagum	7	0	0	0	0	0	0	4	0	0	0	0	0	0	0	0	0	0	0	0	0	1	0	0	2	CGCCCGTCGCTTCTACCGATTGAATGTTCCGGTGAACACTTCAGAGCCATTGCCGAAATGAGGGGAAACCTTCTGTACGCATACGGTGAAGATGTGTAAACCTTATCATTTAGAGGAAGAAGAAGTCGTAACAAGGTTTCC
Protostelium mycophagum, M06023:55:000000000-BTM48:1:2108:5019:7517 1:N:0:TAGGCATG+TCGACTAG/M06023:55:000000000-BTM48:1:2108:5019:7517 2:N:0:TAGGCATG+TCGACTAG	Eukaryote,NA, NA, Protosteliales, Protosteliaceae, Protostelium, Protostelium mycophagum	61	5	0	0	3	9	0	18	0	1	1	0	0	0	0	5	0	2	2	1	2	8	1	0	3	CGCCCGTCGCTTCTACCGATTGAATGTTCCGGTGAACACTTCGGAGTCATTGCTTTAACGAGGGGAAACCTTCAGTAAGCATACGATAAAGATGTGTAAACCTTATCATTTAGAGGAAGAAGAAGTCGTAACAAGGTTTCC
Pseudoparamoeba pagei, AY277798.1	Eukaryote,NA, NA, NA, Vexilliferidae, Pseudoparamoeba, Pseudoparamoeba pagei	6	0	0	0	0	0	0	0	0	0	0	0	0	0	0	0	0	0	0	0	2	0	0	4	0	CGCCCGTCGCTCCTACCGATGAATGGTCCGGTGAGCATTTAGGATTGGAGGCATATACCTTGCTGACTTCGGTTGGTGGGTTTGTTTCCGAGAATTTGTGCAAACCTTGTCATTTAGAGGAAGGAGAAGTCGTAACAAGGTATCC
Pseudoparamoeba pagei, M06023:55:000000000-BTM48:1:2103:6886:19535 1:N:0:TACGCTGC+GCGTAAGA/M06023:55:000000000-BTM48:1:2103:6886:19535 2:N:0:TACGCTGC+GCGTAAGA	Eukaryote,NA, NA, NA, Vexilliferidae, Pseudoparamoeba, Pseudoparamoeba pagei	8	0	0	2	0	1	4	0	0	0	0	0	0	0	0	0	0	0	1	0	0	0	0	0	0	CGCCCGTCGCTCCTACCGATGAATGGTCCGGTGAGAACTTGGGACTGCAGCTCAATAGTCTGGGGCAACTCGGGCTGAGCATGTTTGAAACTTGTTCAAACCTTATCATTTAGAGGAAGGAGAAGTCGTAACAAGGTATCC
Pseudoparamoeba pagei, M06023:55:000000000-BTM48:1:2109:27953:17222 1:N:0:ACTGAGCG+GAGCCTTA/M06023:55:000000000-BTM48:1:2109:27953:17222 2:N:0:ACTGAGCG+GAGCCTTA	Eukaryote,NA, NA, NA, Vexilliferidae, Pseudoparamoeba, Pseudoparamoeba pagei	10	2	0	0	0	2	0	0	0	0	0	0	0	0	0	0	0	5	0	0	0	0	0	1	0	CGCCCGTCGCTCCTACCGATGAATGGTCCGGTGAGCATTTAGGATTGGAGGCTACGCCTTGCTGGCTTCGGTTGGCAGGTTTGTTTCTAAGAATTTGTGCAAACCTTGCCATTTAGAGGAAGGAGAAGTCGTAACAAGGTATCC
Schizoplasmodiopsis pseudoendospora, M06023:55:000000000-BTM48:1:1104:10042:24083 1:N:0:AGGCAGAA+AAGGCTAT/M06023:55:000000000-BTM48:1:1104:10042:24083 2:N:0:AGGCAGAA+AAGGCTAT	Eukaryote,NA, NA, Protosteliales, Protosteliaceae, Schizoplasmodiopsis, Schizoplasmodiopsis pseudoendospora	9	0	0	0	0	0	0	0	0	0	0	0	0	0	0	0	0	0	0	9	0	0	0	0	0	CGCCCGTCGCTCCTACCGATTGAATGTTCCGGTGAGCTTCTCGGATGTGATCTTTTCGGAGAACGCAAAAGAGCAGTGAACCTTGACATTTAGAGGAAGGAGAAGTCGTAACAAGGTTTCC
Schizoplasmodiopsis pseudoendospora, M06023:55:000000000-BTM48:1:1113:17285:12379 1:N:0:GCTCATGA+CTAAGCCT/M06023:55:000000000-BTM48:1:1113:17285:12379 2:N:0:GCTCATGA+CTAAGCCT	Eukaryote,NA, NA, Protosteliales, Protosteliaceae, Schizoplasmodiopsis, Schizoplasmodiopsis pseudoendospora	40	0	0	0	0	8	0	0	0	0	1	0	0	0	0	0	12	0	0	0	0	0	16	0	3	CGCCCGTCGCTCCTACCGATTGAATGTCCCGGTGAACTCTCTGGAGGACTAGGCTCCGTTGTTTCAACCTGCCTAGTGTGAAGTTGAGTAAACCTTAACATTTAGAGGAAGGAGAAGTCGTAACAAGGTTTCC
Schizoplasmodium cavostelioides, M06023:55:000000000-BTM48:1:2107:23305:25505 1:N:0:ACTGAGCG+GAGCCTTA/M06023:55:000000000-BTM48:1:2107:23305:25505 2:N:0:ACTGAGCG+GAGCCTTA	Eukaryote,NA, NA, Protosteliales, Protosteliaceae, Schizoplasmodium, Schizoplasmodium cavostelioides	6	0	0	0	0	0	0	0	0	0	0	1	0	0	3	0	0	1	0	0	0	0	0	1	0	CGCCCGTCGCTCCTACCGATTGAATGATCCGGTGAAATCTTCGGATGGTGGCACATAACCGTTGGGGGCAACTCCGACGGTAGTGTCGCCAGAAGTTGCTTAAACCTTATCATTTAGAGGAAGGAGAAGTCGTAACAAGGTTTCC
Schizoplasmodium cavostelioides, M06023:55:000000000-BTM48:1:1102:18303:24926 1:N:0:CTCTCTAC+TTCTAGCT/M06023:55:000000000-BTM48:1:1102:18303:24926 2:N:0:CTCTCTAC+TTCTAGCT	Eukaryote,NA, NA, Protosteliales, Protosteliaceae, Schizoplasmodium, Schizoplasmodium cavostelioides	9	0	0	3	0	0	2	1	0	0	0	0	0	0	0	0	0	2	0	0	0	0	0	0	1	CGCCCGTCGCTCCTACCGATGAATGGTCCGGTGAAATCTCCGGATGGCGATGCTTATGCTGTTGGCAGCAATGTCACGGTAGCGTTGTCAGAAGTTGCTTAAACCTTATCATTTAGAGGAAGGAGAAGTCGTAACAAGGTTTCC
Schizoplasmodium cavostelioides, M06023:55:000000000-BTM48:1:1103:22643:26963 1:N:0:TACGCTGC+GCGTAAGA/M06023:55:000000000-BTM48:1:1103:22643:26963 2:N:0:TACGCTGC+GCGTAAGA	Eukaryote,NA, NA, Protosteliales, Protosteliaceae, Schizoplasmodium, Schizoplasmodium cavostelioides	10	1	0	0	1	2	1	2	0	0	0	0	0	0	0	0	0	0	2	0	0	0	0	0	1	CGCCCGTCGCTCCTACCGATTGAATGATACGGTGAAAGCCTCGGATGTAGGTACACATTTATTGGGGAAACCCAGTAATAGTACCAACAGAAGTTGTTTAAACCTTCTCATTTAGAGGAAGGAGAAGTCGTAACAAGGTTTCC
Schizoplasmodium cavostelioides, M06023:55:000000000-BTM48:1:1107:27143:17793 1:N:0:TCGACGTC+CCTAGAGT/M06023:55:000000000-BTM48:1:1107:27143:17793 2:N:0:TCGACGTC+CCTAGAGT	Eukaryote,NA, NA, Protosteliales, Protosteliaceae, Schizoplasmodium, Schizoplasmodium cavostelioides	18	0	0	0	0	0	0	0	0	0	0	0	0	0	0	0	0	16	1	0	0	0	0	0	1	CGCCCGTCGCTCCTACCGATTGAATGATCCGGTGAAATCTCCGGATGATGATTCTTATCTGTTCTCGGACAGTCGAGTCGTCAGAAGCTGATTAAACCTTATCATTTAGAGGAAGGAGAAGTCGTAACAAGGTTTCC
Schizoplasmodium cavostelioides, M06023:55:000000000-BTM48:1:1107:28328:15972 1:N:0:CGTACTAG+CTATTAAG/M06023:55:000000000-BTM48:1:1107:28328:15972 2:N:0:CGTACTAG+CTATTAAG	Eukaryote,NA, NA, Protosteliales, Protosteliaceae, Schizoplasmodium, Schizoplasmodium cavostelioides	71	0	0	4	0	3	2	2	3	5	0	0	0	0	3	0	0	29	2	5	2	2	5	4	0	CGCCCGTCGCTCCTACCGATTGAATGATCCGGTGAAATCCTCGGATTGTGACTCATGGCCTGTGGGTTCGCTTGCAGGTCGGGTTGCGAGAAGTTGCTTAAACCTTATCATTTAGAGGAAGGAGAAGTCGTAACAAGGTTTCC
Vannella epipetala, M06023:55:000000000-BTM48:1:1102:24212:17047 1:N:0:ACTGAGCG+GAGCCTTA/M06023:55:000000000-BTM48:1:1102:24212:17047 2:N:0:ACTGAGCG+GAGCCTTA	Eukaryote,NA, NA, NA, Vannellidae, Vannella, Vannella epipetala	63	0	0	5	1	2	4	1	0	0	0	0	0	0	0	0	0	12	0	1	0	0	1	36	0	CGCCCGTCGCTGCTACCGATGAATGGTCCGGTGAACTCTTTGGATCGTGCAGATATGCTGAGCCTTCGGGTCCAGCTCTGCGTGAGAAGATGATTAAACCTTATCATTTAGAGGAAGCAAAAGTCGTAACAAGGTTTCC
Vannella sp. ELH3, M06023:55:000000000-BTM48:1:1114:18276:8476 1:N:0:TACGCTGC+GCGTAAGA/M06023:55:000000000-BTM48:1:1114:18276:8476 2:N:0:TACGCTGC+GCGTAAGA	Eukaryote,NA, NA, NA, Vannellidae, Vannella, Vannella sp. ELH3	8	0	0	2	2	0	1	1	0	0	0	0	0	0	0	0	0	0	0	2	0	0	0	0	0	CGCCCGTCGCTGCTACCGATTGGATGGTCCGGTGAAATCCTCGGAGGTGCGGCTTCTAGTGGGGCAACTCACAAGTCGTACCAAAGTTGAGTAAACCTTATCATCTAGAGGAAGCAGAAGTCGTAACAAGGTTTCC
Vannella sp. ELH5, JQ271736.1	Eukaryote,NA, NA, NA, Vannellidae, Vannella, Vannella sp. ELH5	35	0	0	0	0	0	0	0	2	2	0	1	0	1	0	0	0	0	0	0	26	0	0	1	2	CGCCCGTCGCTGCTACCGATTGGATGGTCCGGTGAAATCCTCGGATTTTGGCTTTTATCTCTAACTTTCGGGTTGGAGATTGCTGAGAGAAGTTGATTAAACCTTATCATCTAGAGGAAGCAAAAGTCGTAACAAGGCTTCC
Vannella sp. ELH6, JQ271737.1	Eukaryote,NA, NA, NA, Vannellidae, Vannella, Vannella sp. ELH6	115	0	0	0	0	0	0	0	3	2	0	0	0	0	3	0	0	0	0	2	20	0	0	85	0	CGCCCGTCGCTGCTACCGATTGGATGGTCCGGTGAAATCCTCGGATAGCGAAGGATACTTTAACTTTCGGGTTGAAGTCCATTGCTAGAAGTTGATTAAACCTTATCATCTAGAGGAAGCAAAAGTCGTAACAAGGCTTCC
Vannella sp. PHILV, M06023:55:000000000-BTM48:1:1101:10632:21587 1:N:0:TACGCTGC+GCGTAAGA/M06023:55:000000000-BTM48:1:1101:10632:21587 2:N:0:TACGCTGC+GCGTAAGA	Eukaryote,NA, NA, NA, Vannellidae, Vannella, Vannella sp. PHILV	49	0	0	3	0	0	38	5	0	1	0	0	0	0	1	0	0	0	0	0	0	0	0	0	1	CGCCCGTCGCTCCTACCGATTGGATGATCCGGTGAAGTCTTCGGATTTTAGTTCAATGATTGGTTTCCAATTGTTCTACTTGAAGAAGTTGATTAAACCTTATCATCTAGAGGAAGGAAAAGTCGTAACAAGGTTTCC
Vannella sp. S98M54F, JQ271761.1	Eukaryote,NA, NA, NA, Vannellidae, Vannella, Vannella sp. S98M54F	98	0	0	1	0	0	8	1	4	0	1	0	0	0	0	0	0	44	0	3	2	1	1	31	1	CGCCCGTCGCTGCTACCGATTGGATGGTCCGGTGAAATCCTCGGATAGCGATGAATACTTTGACTTCGTGTTAAAGTTCATTGCTAGAAGTTGATTAAACCTTATCATCTAGAGGAAGCAAAAGTCGTAACAAGGTTTCC
Vannella sp. S98M54F, M06023:55:000000000-BTM48:1:1113:11155:19175 1:N:0:CGTACTAG+CTATTAAG/M06023:55:000000000-BTM48:1:1113:11155:19175 2:N:0:CGTACTAG+CTATTAAG	Eukaryote,NA, NA, NA, Vannellidae, Vannella, Vannella sp. S98M54F	415	0	1	0	1	0	2	0	4	1	0	0	0	0	0	0	0	21	0	0	0	0	0	385	0	CGCCCGTCGCTGCTACCGATGGATGGTCCGGTGAAATCTTCGGATCGTGATGATATGCTAAGCCTTCGGGTTTAGCTCATTGTGAGAAGATGCTTAAACCTTATCATCTAGAGGAAGCAAAAGTCGTAACAAGGTTTCC
Vannellidae sp., MH535955.1	Eukaryote,NA, NA, NA, Vannellidae, NA, Vannellidae sp.	6	0	1	2	0	1	0	1	0	0	0	0	0	0	0	0	0	0	0	0	0	0	0	0	1	CGCCCGTCGCTCCTACCGATTGGATGTTCCGGTGAAATCTTTGGATCGTGAGGATATAGTTGCTTCTGTAACTACCTCGTGAAAAATTGATTAAATCATAACATCTAGAGGAAGGAGAAGTCGTAACAAGGTTTCC
Vannellidae sp., M06023:55:000000000-BTM48:1:1105:20901:10902 1:N:0:ACTGAGCG+GAGCCTTA/M06023:55:000000000-BTM48:1:1105:20901:10902 2:N:0:ACTGAGCG+GAGCCTTA	Eukaryote,NA, NA, NA, Vannellidae, NA, Vannellidae sp.	9	0	0	0	0	0	0	0	0	0	0	0	0	0	0	0	0	0	0	0	0	0	0	9	0	CGCCCGTCGCTGCTACCGATGGATGGTCAGGTGAGCTGATTGGATCGTGATGAGATACTACACCTTCGGGTATAGTTCGTTGTGAGAAGATCATCAAATCTTATTATTTAGAGGAAGCAAAAGTCGTAACAAGGTTTCC
Vannellidae sp., M06023:55:000000000-BTM48:1:1102:28068:9052 1:N:0:TAGGCATG+TCGACTAG/M06023:55:000000000-BTM48:1:1102:28068:9052 2:N:0:TAGGCATG+TCGACTAG	Eukaryote,NA, NA, NA, Vannellidae, NA, Vannellidae sp.	41	1	0	3	7	5	6	10	0	0	0	0	0	0	0	0	0	2	0	3	2	2	0	0	0	CGCCCGTCGCTCCTACCGATTGGATGTTCCGGTGAAATCTTCGGACTGTGCTCTTGTGGCGGTTCGCCGTTACTTGAGCGTGGAAAGTTGCTTAAACCTTAACATCTAGAGGAAGGAGAAGTCGTAACAAGGTTTCC
Vexillifera sp. K9, LC049074.1	Eukaryote,NA, NA, NA, Vexilliferidae, Vexillifera, Vexillifera sp. K9	13	0	0	0	0	0	0	0	2	0	0	0	0	0	0	0	0	10	0	0	0	0	1	0	0	CGCCCGTCGCTCCTACCGATGAATAATTCGATGAAAATTTAAGATATTTAATTAACCTCTACTTGTAAGTTAATARAATAAAATTTATTTAAATCTCATTATTTAGAGGAAGGAGAAGTCGTAACAAGGTATCC
Vermistella, M06023:55:000000000-BTM48:1:2103:21603:17286 1:N:0:CTCTCTAC+TTCTAGCT/M06023:55:000000000-BTM48:1:2103:21603:17286 2:N:0:CTCTCTAC+TTCTAGCT	Eukaryote,NA, NA, Stygamoebida, NA, Vermistella,	11	0	0	4	0	2	1	1	0	3	0	0	0	0	0	0	0	0	0	0	0	0	0	0	0	CGCCCGTCGCACCTACCGATTGGATGGTCCGGTGAAATTTTCGGAGCGTGGCTCGTCGCCTGCGGATTTCGGTCTGCAGGTTGGGCCGTGCAAAGTTAATTAAACCTTATCATCTAGAGGAAGGAGAAGTCGTAACAAGGTATCC
Chromadorea, M06023:55:000000000-BTM48:1:1101:18265:1828 1:N:0:TAAGGCGA+GCGTAAGA/M06023:55:000000000-BTM48:1:1101:18265:1828 2:N:0:TAAGGCGA+GCGTAAGA	Eukaryote,Nematoda, Chromadorea, , , ,	70	70	0	0	0	0	0	0	0	0	0	0	0	0	0	0	0	0	0	0	0	0	0	0	0	CGCCCGTCGCTGCCCGGAACTGAGCCATTTCGAGAAAACTGGGGATTGCTGCTTTCGAACCTTAACGGGTTTGTCAGCGGTGAAAACCAATTTAATCGGTGTGGCTTGAACCGGGCAAAAGTCGTAACAAGGTTTCC
Amphipoda, M06023:55:000000000-BTM48:1:1101:27551:13004 1:N:0:CGTACTAG+CTATTAAG/M06023:55:000000000-BTM48:1:1101:27551:13004 2:N:0:CGTACTAG+CTATTAAG	Eukaryote,Arthropoda, Malacostraca, Amphipoda, , ,	433	350	0	0	0	64	0	0	14	0	2	0	0	0	0	0	0	0	2	0	0	0	0	0	1	CGCCCGTCGCTACTACCGATTGGGTGCACTAGTGAGAGCCTTGAATTGACGAGCCTGTGTTCTTTATTGAACTGTGGTGTACGGCATGAAGAGGTTCGAACTAGTGTACTTAGAGGAAGTAAAAGTCGTAACAAGGTTTTC
Eunicida, M06023:55:000000000-BTM48:1:1101:5631:8204 1:N:0:TAGGCATG+TCGACTAG/M06023:55:000000000-BTM48:1:1101:5631:8204 2:N:0:TAGGCATG+TCGACTAG	Eukaryote,Annelida, Polychaeta, Eunicida, , ,	6	1	0	0	0	0	0	0	0	0	0	0	0	0	0	0	0	0	0	3	2	0	0	0	0	CGCCCGTCGCTACTACCGATCGGATGGCTTAGTGAGTTTCACGGACTGGGCGATTGGTAGCTTGCTACCTGCGCTTGGAAAGTGAATCAAACTTGATCATCTAGAGGAAGTAAAAGTCGTAACAAGGTTTCC
Eunicida, M06023:55:000000000-BTM48:1:1101:5964:11338 1:N:0:TAGGCATG+TCGACTAG/M06023:55:000000000-BTM48:1:1101:5964:11338 2:N:0:TAGGCATG+TCGACTAG	Eukaryote,Annelida, Polychaeta, Eunicida, , ,	25	4	0	0	0	7	0	0	0	5	0	0	0	0	1	0	1	0	0	3	3	1	0	0	0	CGCCCGTCGCTACTACCGATCGGATGGCTTAGTGAGCTTCATGGACTGGTACCTCTCGATGGCTTGTCCTTCGTTTGGTATCGGGAAGTAAATCAAACTTGATCATCTAGAGGAAGTAAAAGTCGTAACAAGGTTTCC
Harpacticoida, M06023:55:000000000-BTM48:1:1101:19930:5258 1:N:0:GCGTAGTA+TATCCTCT/M06023:55:000000000-BTM48:1:1101:19930:5258 2:N:0:GCGTAGTA+TATCCTCT	Eukaryote,Arthropoda, Hexanauplia, Harpacticoida, , ,	57	0	0	0	0	0	0	0	0	0	0	0	0	0	0	0	57	0	0	0	0	0	0	0	0	CGCCCGTCGCTACTACCGATTGAACGTTTTAGTGAGGTATTTGGATTTGGCCTCCGTGGGTATCCGCCCGTGGTGTTGCCGGAGAAGACTCCCAAACTTGAGCGTTTAGAGGAAGTAAAAGTCGTAACAAGGTTTCC
Harpacticoida, M06023:55:000000000-BTM48:1:1101:14563:6481 1:N:0:AAGAGGCA+ACTGCATA/M06023:55:000000000-BTM48:1:1101:14563:6481 2:N:0:AAGAGGCA+ACTGCATA	Eukaryote,Arthropoda, Hexanauplia, Harpacticoida, , ,	102	0	0	0	0	0	0	0	0	0	0	0	0	0	102	0	0	0	0	0	0	0	0	0	0	CGCCCGTCGCTACTACCGATTGAACGTTTTAGTGAGGTATTTGGATTGGACCTGTCTGGGTTCACTCCCAGGTTGTTGTCCGAGAAGACTCCCAAACTTGAGCGTTTAGAGGAAGTAAAAGTCGTAACAAGGTTTCC
Lepidoptera, M06023:55:000000000-BTM48:1:2101:21540:19055 1:N:0:TACGCTGC+GCGTAAGA/M06023:55:000000000-BTM48:1:2101:21540:19055 2:N:0:TACGCTGC+GCGTAAGA	Eukaryote,Arthropoda, Insecta, Lepidoptera, , ,	30	3	1	2	1	3	3	3	0	0	1	0	0	0	0	1	0	7	0	1	0	1	1	0	2	CGCCCGTCGCTACTACCGATTGAATGGTTTAGTGAGGTGCACGGACCGACGCCTCCGGTTGGGTTTCCTTCCGCTGGCGCTTGGGAAGTGTACCAAACTTGATCATTTAGAGGAAGTAAAAGTCGTAACAAGGTTTCC
Leptothecata, M06023:55:000000000-BTM48:1:1102:25724:17949 1:N:0:ACTGAGCG+GAGCCTTA/M06023:55:000000000-BTM48:1:1102:25724:17949 2:N:0:ACTGAGCG+GAGCCTTA	Eukaryote,Cnidaria, Hydrozoa, Leptothecata, , ,	7	0	0	0	0	0	1	0	0	0	1	0	0	0	0	0	0	2	0	0	0	1	0	2	0	CGCCCGTCGCTACTACCGATTGAATGGTTTAATGAGCTCCACGGATCGGACTTGGATCGCTGGTTCGCCAGTACCGGGACTGAGAAGTGGCGCAAATTTGACTATTTAGAGGAAGTAAAAGTCGTAACAAGGTTTCC
NA, M06023:55:000000000-BTM48:1:1102:20024:16445 1:N:0:GCTCATGA+CTAAGCCT/M06023:55:000000000-BTM48:1:1102:20024:16445 2:N:0:GCTCATGA+CTAAGCCT	Eukaryote,Mollusca, Gastropoda, NA, , ,	7	0	0	0	0	0	0	0	0	0	7	0	0	0	0	0	0	0	0	0	0	0	0	0	0	AGCCCGTCGCTACCACCCGTTGAACGTTTTAGTGAGGGCCTCGGATTGGTCTGGGCTCGCCCTTCACCGGGCGACGCCCTTGGTCGAGAAGAGGCTCGAACTTGATCGTTTATGGGAAGTAAAAGTCGTAACAAGGTTTCC
Aphrocallistidae, M06023:55:000000000-BTM48:1:1114:19842:20019 1:N:0:CGTACTAG+CTATTAAG/M06023:55:000000000-BTM48:1:1114:19842:20019 2:N:0:CGTACTAG+CTATTAAG	Eukaryote,Porifera, Hexactinellida, Hexactinosida, Aphrocallistidae, ,	190	9	3	1	0	2	3	7	2	6	0	4	0	0	1	3	2	125	9	3	3	1	0	3	3	CGCCCGTCGCTACTACCGATTGAATGGTTTAGTGAGGTCTCTGGATTACTGAGTTGCAGCTGGCAACAGCAGTGACTTGGTGAGAAGTTGATCAAACTTGATCATTTAGAGATAGTAAAAGTCGTAACAAGGTTTCC
Aplysinidae, M06023:55:000000000-BTM48:1:1101:14297:10734 1:N:0:GCTCATGA+CTAAGCCT/M06023:55:000000000-BTM48:1:1101:14297:10734 2:N:0:GCTCATGA+CTAAGCCT	Eukaryote,Porifera, Demospongiae, Verongiida, Aplysinidae, ,	21	0	0	0	0	0	0	0	0	0	20	0	0	0	0	0	0	0	0	0	0	0	0	0	1	CGCCCGTCGCTACTACCGATTGGATGGTTTAGTGAGAATTTTGGATTGAGGTGCTGTGGAGTGCTTTTGTGCTCTGTGATACTTTGAAAAGAAATTCAAATTTGATCATCTAGAGGAAGTAAAAGTCGTAACAAGGTTTCC
Aplysinidae, M06023:55:000000000-BTM48:1:1102:10027:16008 1:N:0:GTAGAGGA+AAGGAGTA/M06023:55:000000000-BTM48:1:1102:10027:16008 2:N:0:GTAGAGGA+AAGGAGTA	Eukaryote,Porifera, Demospongiae, Verongiida, Aplysinidae, ,	40	0	0	0	3	2	0	1	0	0	0	0	0	0	0	1	0	21	5	3	0	0	0	1	3	CGCCCGTCGCTACTACCGATTGGATGGTTTAGTGAGTTTCTTGGATTTTACGAGTAAGTTGCTTGCAACCCTTGTTTAAAAAGAGATGCAAATTTGATCATCTAGAGGAAGTAAAAGTCGTAACAAGGTTTCC
Argulus, M06023:55:000000000-BTM48:1:1101:20201:11788 1:N:0:CGATCAGT+TCGACTAG/M06023:55:000000000-BTM48:1:1101:20201:11788 2:N:0:CGATCAGT+TCGACTAG	Eukaryote,Arthropoda, Ichthyostraca, Arguloida, Argulidae, Argulus,	47	0	0	0	0	0	0	0	0	0	0	0	47	0	0	0	0	0	0	0	0	0	0	0	0	CGCCCGTCGCTACTACCGATTGAATGATTTAGTGAGGACTTCCGATCGGTGCCCGTTGGTCGTACCTCTGGTCGATTGCGGTGCTTTGCCGTGAAGATATCCAAACTTGATCACTTAGAGGAAGTAAAAGTCGTAACAAGGTTTCC
Callochiton, M06023:55:000000000-BTM48:1:1103:5215:14168 1:N:0:CGTACTAG+CTATTAAG/M06023:55:000000000-BTM48:1:1103:5215:14168 2:N:0:CGTACTAG+CTATTAAG	Eukaryote,Mollusca, Polyplacophora, Chitonida, Callochitonidae, Callochiton,	6	0	0	0	0	0	0	0	1	0	1	0	0	0	0	0	0	0	0	1	0	0	3	0	0	CGCCCGTCGCTACTACCGATTGAACGGTTTAGTGAGTTCCGAGGATTCAGCGCTTCAGGGTCTTGTATCCTGTTGTGATGGAGAGCAGGTGCAAACTTGATCGTTTAGAGGAAGTAAAAGTCGTAACAAGGTTTCC
Chthamalidae, M06023:55:000000000-BTM48:1:1107:16275:10437 1:N:0:CGTACTAG+CTATTAAG/M06023:55:000000000-BTM48:1:1107:16275:10437 2:N:0:CGTACTAG+CTATTAAG	Eukaryote,Arthropoda, Hexanauplia, Sessilia, Chthamalidae, ,	2744	0	0	0	0	0	0	0	996	0	1687	0	57	0	0	0	0	0	3	1	0	0	0	0	0	CGCCCGTCGCTACTACCGATGGATGATTTGGTGAGATCGCCTAGACTGGCAGCTGGCTTCGGCCGTGCTGCCGGGAAGACGCTCAAACTTGGTCGTCTAGAGGAAGTAAAAGTCGTAACAAGGTTTCCTTAGTTGATCTTGCTCAACTCCCTTCTCCCCATCACCTCCCCAACGAACCCGTATTAG
Chthamalidae, M06023:55:000000000-BTM48:1:1108:6331:9939 1:N:0:GCTCATGA+CTAAGCCT/M06023:55:000000000-BTM48:1:1108:6331:9939 2:N:0:GCTCATGA+CTAAGCCT	Eukaryote,Arthropoda, Hexanauplia, Sessilia, Chthamalidae, ,	2908	0	0	0	0	0	0	0	1043	1	1784	0	76	0	0	0	1	0	2	1	0	0	0	0	0	CGCCCGTCGCTACTACCGATGGATGATTTGGTGAGATCGCCTAGACTGGCAGCTGGCTTCGGCCGTGCTGCCGGGAAGACGCTCAAACTTGGTCGTCTAGAGGAAGTAAAAGTCGTAACAAGGTTTCCGAAGTTGCCCCCGCAGAAGGCGATCCATCTCTATGAGCCCCCGAGACTTTCATTA
Zonorhynchus, M06023:55:000000000-BTM48:1:1102:14927:13190 1:N:0:AAGAGGCA+ACTGCATA/M06023:55:000000000-BTM48:1:1102:14927:13190 2:N:0:AAGAGGCA+ACTGCATA	Eukaryote,Platyhelminthes, Rhabditophora, Rhabdocoela, Cicerinidae, Zonorhynchus,	10	0	0	0	0	0	0	0	0	0	0	0	0	0	10	0	0	0	0	0	0	0	0	0	0	CGCCCGTCGCTACTACCGATTGAATGGCTTAGTGAGGCGTTTGGATTGATATCTTTAGCCTGTTTCAGGCCATTGGTATTAAGAAGATCGTCAAACTTGGTCATTTAGAGGAAGTAAAAGTCGTAACAAGGTTTCC
Convolutidae, M06023:55:000000000-BTM48:1:1101:8959:15600 1:N:0:GCTCATGA+CTAAGCCT/M06023:55:000000000-BTM48:1:1101:8959:15600 2:N:0:GCTCATGA+CTAAGCCT	Eukaryote,Xenacoelomorpha, NA, Acoela, Convolutidae, ,	656	0	0	0	0	609	0	5	0	3	39	0	0	0	0	0	0	0	0	0	0	0	0	0	0	CGCCCGTCGCTACTACTGATTGGATGTTTAAGCGAGATTTTTGGACTGCTGATGTATGATCTACGGTGAATTCGTCGAGTGGAAAGTAAATCTAGCTTATGTGTCTAGAGGAAGTAAAAGTCGTAACAAGGTTTCC
Cyclopidae, M06023:55:000000000-BTM48:1:1105:26006:14033 1:N:0:CCTAAGAC+TTATGCGA/M06023:55:000000000-BTM48:1:1105:26006:14033 2:N:0:CCTAAGAC+TTATGCGA	Eukaryote,Arthropoda, Hexanauplia, Cyclopoida, Cyclopidae, ,	36	0	0	0	0	0	0	35	0	0	0	0	0	0	0	0	0	0	1	0	0	0	0	0	0	CGCCCGTCGCTACTACCGATTGAACGTTTTAGTGAGGYATTTGGACTAGACCTGGGACGGTTCGCGCCGTCCCTGCTGTCCKGGAAGACTCCCAAACTTGAGCGTTTAGAGGAAGTAAAAGTCGTAACAAGGTTTCC
Cyclopidae, M06023:55:000000000-BTM48:1:1103:17750:7677 1:N:0:TGCAGCTA+TTCTAGCT/M06023:55:000000000-BTM48:1:1103:17750:7677 2:N:0:TGCAGCTA+TTCTAGCT	Eukaryote,Arthropoda, Hexanauplia, Cyclopoida, Cyclopidae, ,	297	0	0	0	0	0	0	0	0	2	0	0	0	0	1	0	0	0	294	0	0	0	0	0	0	CGCCCGTCGCTACTACCGATTGAACGTTTTAGTGAGGTATTTGGACTGGACCTCCGAAGGTTCACGCCTTTGGTGCTGTCCGGGAAGACTCCCGAACTTGAGCGTTTAGAGGAAGGAGAAGTCGTAACAAGGTTTCC
Darwinula, M06023:55:000000000-BTM48:1:2102:14059:28531 1:N:0:TAGGCATG+TCGACTAG/M06023:55:000000000-BTM48:1:2102:14059:28531 2:N:0:TAGGCATG+TCGACTAG	Eukaryote,Arthropoda, Ostracoda, Podocopida, Darwinulidae, Darwinula,	28	0	0	1	1	3	3	3	0	2	0	0	0	0	0	0	0	9	2	1	1	0	2	0	0	CGCCCGTCGCTACTACCGATTGAATGATTTAGTGAGTCCTATGGACTGGTGGTCTGGGGAGGCTTGTCCTTTCCGTTTCGCTGGGAAGTAGTGCAAACTTGATCATTTAGAGGAAGTAAAAGTCGTAACAAGGTTTCC
Demodex, M06023:55:000000000-BTM48:1:1101:4667:21670 1:N:0:CGGAGCCT+GTAAGGAG/M06023:55:000000000-BTM48:1:1101:4667:21670 2:N:0:CGGAGCCT+GTAAGGAG	Eukaryote,Arthropoda, Arachnida, Trombidiformes, Demodicidae, Demodex,	20	0	0	0	0	0	0	0	0	0	0	0	0	0	0	0	0	0	0	0	0	0	20	0	0	CGCCCGTCGCTACTACCGATTGAATGATTTAGTGAGATCTTCAGACTAGCTAATTCGACTGCTTATCTGGTTGGATTGTGTTAGAAAGATGACCAAACTTGATCATTTAGAGGAAGTAAAAGTCGTAACAAGGTTTTC
Hystrichopsylla, M06023:55:000000000-BTM48:1:2110:14199:14934 1:N:0:TACGCTGC+GCGTAAGA/M06023:55:000000000-BTM48:1:2110:14199:14934 2:N:0:TACGCTGC+GCGTAAGA	Eukaryote,Arthropoda, Insecta, Siphonaptera, Hystrichopsyllidae, Hystrichopsylla,	38	1	4	6	2	2	2	13	0	2	0	0	0	0	0	1	0	0	3	0	0	0	1	0	1	CGCCCGTCGCTACTACCGATTGAGTGATTTAATGAGTATCACGGACTGTAACGCTTCGTTGGGTCACCTTCGCTGCGCTTCTAGGAAGTGACGCAAATTTGATTGCTTAGAGGAAGTAAAAGTCGTAACAAGGTTTCC
Lumbriculidae, M06023:55:000000000-BTM48:1:2101:5177:21325 1:N:0:TACGCTGC+GCGTAAGA/M06023:55:000000000-BTM48:1:2101:5177:21325 2:N:0:TACGCTGC+GCGTAAGA	Eukaryote,Annelida, Clitellata, Lumbriculida, Lumbriculidae, ,	54	0	10	2	4	0	1	3	1	0	0	2	0	0	1	2	0	6	1	10	4	1	0	0	6	CGCCCGTCGCTACTACCGATCGGATGGCTTAGTGAGCTTTCTGGACTGGTACTCCTCGATGGCTTGTCCTTCGTTCAGTGTCGGGAAAGAAATCAAACTTGATCATCTAGAGGAAGTAAAAGTCGTAACAAGGTTTCC
Oithona, M06023:55:000000000-BTM48:1:1104:23557:23579 1:N:0:CGAGGCTG+CCTAGAGT/M06023:55:000000000-BTM48:1:1104:23557:23579 2:N:0:CGAGGCTG+CCTAGAGT	Eukaryote,Arthropoda, Hexanauplia, Cyclopoida, Oithonidae, Oithona,	15	0	0	0	0	0	0	0	0	14	0	0	0	1	0	0	0	0	0	0	0	0	0	0	0	CGCCCGTCGCTACTACCGATTGAACGTTTTAGTGAGGTATTTGGATTGGACCTTTCGAGATGAAAGTCTTGAATGTTGTTCGGGAAGATTCCCAAACTTGAGCGTTTAGAGGAAGTAAAAGTCGTAACAAGGTTTCC
Paronellidae, M06023:55:000000000-BTM48:1:1108:8664:18417 1:N:0:GCGTAGTA+TATCCTCT/M06023:55:000000000-BTM48:1:1108:8664:18417 2:N:0:GCGTAGTA+TATCCTCT	Eukaryote,Arthropoda, Collembola, Entomobryomorpha, Paronellidae, ,	77	0	0	0	0	4	0	0	0	0	0	0	0	11	0	0	2	57	1	0	0	0	0	0	2	CGCCCGTCGCTACTACCGATTGAGTGTCTTAGTGAGCCTTCTGGACTGTTGCGCCTCGTTGGAAACTTCGGGATGCATACGGGAAGGGAGTCAAACTTGAATACTTAGAGGAAGTAAAAGTCGTAACAAGGTTTCC
Primnoidae, M06023:55:000000000-BTM48:1:1108:16024:18688 1:N:0:CGTACTAG+CTATTAAG/M06023:55:000000000-BTM48:1:1108:16024:18688 2:N:0:CGTACTAG+CTATTAAG	Eukaryote,Cnidaria, Anthozoa, Alcyonacea, Primnoidae, ,	345	0	0	0	0	0	0	0	5	0	0	0	0	0	0	2	0	0	3	25	21	85	67	0	137	CGCCCGTCGCTACTACCGATTGAATGGCTTAGTGAGCCCTCTGGACTGTTGCGCTTTGTAGGAAACTTCGAGGCGCATGCGGAAAGGAGGTCAAACTTGATCATTTAGAGGAAGTAAAAGTCGTAACAAGGTTTCC
Spionidae, M06023:55:000000000-BTM48:1:2102:15764:1797 1:N:0:TACGCTGC+GCGTAAGA/M06023:55:000000000-BTM48:1:2102:15764:1797 2:N:0:TACGCTGC+GCGTAAGA	Eukaryote,Annelida, Polychaeta, Spionida, Spionidae, ,	53	1	1	13	11	3	3	5	0	1	1	0	0	0	0	0	0	12	2	0	0	0	0	0	0	CGCCCGTCGCTGCTACCGATTGGATGGTTTAGTGAGTTCCACGGACTGGTACCTTTGGGGGTTTCCTCCGTTGGTGTCGGGAAGTGGGTCAAACTTGACTATCTAGAGGAAGCAAAAGTCGTAACAAGGTTTCC
Winterschmidtiidae, M06023:55:000000000-BTM48:1:1101:15933:14789 1:N:0:ACTGAGCG+GAGCCTTA/M06023:55:000000000-BTM48:1:1101:15933:14789 2:N:0:ACTGAGCG+GAGCCTTA	Eukaryote,Arthropoda, Arachnida, Sarcoptiformes, Winterschmidtiidae, ,	97	0	0	0	0	0	0	11	1	0	0	0	0	0	0	0	0	51	0	1	0	0	1	27	5	CGCCCGTCGCTACTACCGATTGGGTGTTTTGGTGAGTTGTTTCGAGTCTGTGCGGTGCTTTTTGTGCTGCGTGGGTGAAGGACTGCGAGCCTGAACATCTAGAGGAAGTAAAAGTCGTAACAAGGTTTCC
Acanthobdella peledina, AF115978.1	Eukaryote,Annelida, Clitellata, Acanthobdellida, NA, Acanthobdella, Acanthobdella peledina	52	0	0	0	0	0	0	0	22	0	0	0	0	0	0	0	0	0	0	11	0	0	0	0	19	CGCCCGTCGCTACTACCGATTGAATGGTTTAGTGAGATCCTCGGATTGGTCCCGGCATGGGGGGAAACTCCCGGGCCGGTGCGCCGAGAAGTTGCTCGAACTTGATCATTTAGAGGAAGTAAAAGTCGTAACAAGGTTTCC
Acanthobothrium sp. 1, AF286993.1	Eukaryote,Platyhelminthes, Cestoda, Tetraphyllidea, Onchobothriidae, Acanthobothrium, Acanthobothrium sp. 1	506	0	0	0	0	0	0	0	0	0	0	506	0	0	0	0	0	0	0	0	0	0	0	0	0	CGCCCGTCGCTACTACCGATTGAATGGTTTAGTAAGGTCCTTGGATTGGCGCCATTGTGGTGGTTGCCGAAAGGTGGCTGCCCGACGTGTGCTGAGAAGACGACCAAACTTGATCATTTAGAGGAAGTAAAAGTCGTAACAAGGTTTCC
Acanthocardia tuberculata, AM774522.1	Eukaryote,Mollusca, Bivalvia, Veneroida, Cardiidae, Acanthocardia, Acanthocardia tuberculata	7	0	1	1	0	0	0	0	0	1	0	0	0	2	0	0	0	0	0	0	1	1	0	0	0	CGCCCGTCGCTACTACCGATCGCCCTTGAGAATGAGCCTGTCGGATTGGACCCGGTGAGCGGGCGCTTGTCGCCTGCGAGCTCTGGATGTGCCGAGAAGATCGGCAAATTCCCTGGGGTAGAGGAAGTAAAAGTCGTAACAAGGTAT
Acanthocephaloides propinquus, AY830149.1	Eukaryote,Acanthocephala, Palaeacanthocephala, NA, Arhythmacanthidae, Acanthocephaloides, Acanthocephaloides propinquus	6	0	0	0	0	0	0	0	0	0	0	0	0	0	0	0	6	0	0	0	0	0	0	0	0	CGCCCGTCGCTACTACCGATTGAATGATTTGGTGAGGTCTGTGGATAGGTGCGATGCATGGCGAAAGCTGTGTTGTAGCGCCTAGAAGCTGACCAAGCTTGAGCGTTTAGAGGAAGTAAAAGTCGTAACAAGGTTT
Acartia omorii, M06023:55:000000000-BTM48:1:2102:22406:6675 1:N:0:CGTACTAG+CTATTAAG/M06023:55:000000000-BTM48:1:2102:22406:6675 2:N:0:CGTACTAG+CTATTAAG	Eukaryote,Arthropoda, Hexanauplia, Calanoida, Acartiidae, Acartia, Acartia omorii	40	0	0	0	1	0	0	0	2	0	0	3	0	24	0	1	0	2	7	0	0	0	0	0	0	CGCCCGTCGCTACTACCGATCGGATGTATTAGTGAACCCAGAAGAAAAGCTGAGACCTTGGTTGTTTCCAGTTCAAGTTTTGAATCGGGGTGAACTGATATTTCTAGAGGAAGTAAAAGTCGTAACAAGGTTTCC
Acartia pacifica, GU969157.1	Eukaryote,Arthropoda, Hexanauplia, Calanoida, Acartiidae, Acartia, Acartia pacifica	20	0	0	0	0	0	0	0	0	0	0	0	0	0	0	20	0	0	0	0	0	0	0	0	0	CGCCCGTCGCTACTACCGATTGAGTGTTTTAGTGAGGTCCTCGGATTGCTGGCCTGGCGGTCTTCGCGGATTGCTTGGCCTGGCGAGAAGACGACCAAACTGATGCACTTAGAGGAAGTAAAAGTCGTAACAAGGTTTCC
Acartia sp. Roadstead of Brest, KX364941.1	Eukaryote,Arthropoda, Hexanauplia, Calanoida, Acartiidae, Acartia, Acartia sp. Roadstead of Brest	9141	43	0	0	1	2	0	0	1414	23	102	1696	23	7	1091	4015	121	26	124	297	1	113	32	1	9	CCGCCCGTCGCTACTACCGATCGGATTTATTAGTGAATTTTAAAGACAAGCCTAGCTTATTTATATAGGCATGGTTTGAAATTAATGTGAACTGATGAATCTAGAGGAAGTAAAAGTCGTAACAAGGTTTCCG
Aculus sp. NJAUEriHN225, KJ841993.1	Eukaryote,Arthropoda, Arachnida, Trombidiformes, Eriophyidae, Aculus, Aculus sp. NJAUEriHN225	35	0	0	0	0	0	0	0	0	0	0	0	0	0	0	35	0	0	0	0	0	0	0	0	0	CGCCCGTCGCTACTACCGATTGGAAGTTTTAGTGAGGCATCTGGACTTGCTGGCCAGGAGGAGGGCAACCTTCTCAGGCTTGGCGGGGAAGTTTGTCGAACTCAAATTTCTAGAGGAAGTAAAAGTCGTAACAAGGTTTCC
Adipicola sp. JDF2008, JX090153.1	Eukaryote,Mollusca, Bivalvia, Mytiloida, Mytilidae, Adipicola, Adipicola sp. JDF2008	167	0	0	0	0	1	0	0	0	0	0	0	0	0	0	0	0	146	0	0	20	0	0	0	0	CGCCCGTCGCTACTACCGATTGGACGTTTTAGTGAGCTCCTCGGATTGGTCCCGGAATGGGTGGCGACACCCGTACCGGTGTGCCGAGAAGACGAGCAAACTTGAACGTCTAGAGGAAGTAAAAGTCGTAACAAGGTTTCC
Aegisthidae sp. DZMB576, M06023:55:000000000-BTM48:1:1101:15553:14153 1:N:0:GCTCATGA+CTAAGCCT/M06023:55:000000000-BTM48:1:1101:15553:14153 2:N:0:GCTCATGA+CTAAGCCT	Eukaryote,Arthropoda, Hexanauplia, Harpacticoida, Aegisthidae, NA, Aegisthidae sp. DZMB576	493	0	0	0	0	0	0	0	0	6	356	0	45	0	0	73	0	0	0	0	0	0	0	0	13	CGCCCGTCGCTACTACCGATTGAACGTTTTAGTGAGGTATTTGGATTGGACCTCTCCAGGTGAAAGCCTAGAGTGTTGTTCGAAAAGACTCCCAAACTTGATCATTTAGAGGAAGTAAAAGTCGTAACAAGGTTTCC
Akalyptoischion atrichos, M06023:55:000000000-BTM48:1:1104:22183:14469 1:N:0:CTCTCTAC+TTCTAGCT/M06023:55:000000000-BTM48:1:1104:22183:14469 2:N:0:CTCTCTAC+TTCTAGCT	Eukaryote,Arthropoda, Insecta, Coleoptera, Latridiidae, Akalyptoischion, Akalyptoischion atrichos	11	0	0	8	0	0	1	2	0	0	0	0	0	0	0	0	0	0	0	0	0	0	0	0	0	CGCCCGTCGCTACTACCGATTGAATGATTTGGTGAGCTTCATGGACCGATGCCGTTGAGGTTCGCCTTGACGTGCGTTGGGAAGTAACGCAAACCTGACCATTTAGAGGAAGTAAAAGTCGTAACAAGGTTTCC
Akalyptoischion atrichos, M06023:55:000000000-BTM48:1:1101:23045:8048 1:N:0:TAGGCATG+TCGACTAG/M06023:55:000000000-BTM48:1:1101:23045:8048 2:N:0:TAGGCATG+TCGACTAG	Eukaryote,Arthropoda, Insecta, Coleoptera, Latridiidae, Akalyptoischion, Akalyptoischion atrichos	30	2	1	1	1	4	0	6	0	3	0	0	0	0	0	0	0	0	1	0	10	0	0	0	1	CGCCCGTCGCTACTACCGATTGAATGATTTAGTGAGTTTTACGGACCACGAGCTTTCGGGAGTTTACTCCTGGTTGCTTGTTGGGAAGTAACGCAAACTTGACCATTTAGAGGAAGTAAAAGTCGTAACAAGGTTTCC
Akiyoshia kobayashii, AB611820.1	Eukaryote,Mollusca, Gastropoda, Littorinimorpha, Hydrobiidae, Akiyoshia, Akiyoshia kobayashii	19	0	0	0	0	0	0	0	0	0	0	0	13	0	0	0	0	0	6	0	0	0	0	0	0	CGCCCGTCGCTACTACCGATTGAACGGTTTAGTGAGGTCCTCGGATTGGTCTCGGCTCGGCCTTCGCGGGTCGGCGCCGTAGGTCGAGAAGACGCCCGAACTTGATCGTTTAGAGGAAGTAAAAGTCGTAACAAGGTTTCC
Alatina alata, M06023:55:000000000-BTM48:1:1104:23710:12775 1:N:0:TCGACGTC+CCTAGAGT/M06023:55:000000000-BTM48:1:1104:23710:12775 2:N:0:TCGACGTC+CCTAGAGT	Eukaryote,Cnidaria, Cubozoa, Carybdeida, Alatinidae, Alatina, Alatina alata	16	1	0	0	0	0	0	0	0	0	0	0	0	0	0	0	0	0	10	0	0	0	0	0	5	CGCCCGTCGATACTACCGATTGAATGGTTTAGTGAGGCCTTCGGAGTTGAGGTTGAGGCCGCAAGGCTTCTTCTTTGACAAAGTTGGACAAATTTGATCATTTAGAGGAAGTAAAAGTCGTAACAAGGTTTCC
Alcyonidium gelatinosum, M06023:55:000000000-BTM48:1:1108:19635:2959 1:N:0:GTAGAGGA+AAGGAGTA/M06023:55:000000000-BTM48:1:1108:19635:2959 2:N:0:GTAGAGGA+AAGGAGTA	Eukaryote,Bryozoa, Gymnolaemata, Ctenostomatida, Alcyonidiidae, Alcyonidium, Alcyonidium gelatinosum	7	0	0	0	1	0	0	0	0	0	0	0	0	0	1	0	0	4	0	0	0	0	0	1	0	CGCCCGTCGCTACTACCGATTGAACGTTCCGGTGAGACCTTGGGATTCTGTCTTTTTGGATTTATTTTCAGTTTGACGGAAGAACTTGAGCAAACCTTAACGTTTAGAGGAAGGTGAAGTCGTAACAAGGTTTCC
Alcyonidium gelatinosum, M06023:55:000000000-BTM48:1:2109:19576:18208 1:N:0:TACGCTGC+GCGTAAGA/M06023:55:000000000-BTM48:1:2109:19576:18208 2:N:0:TACGCTGC+GCGTAAGA	Eukaryote,Bryozoa, Gymnolaemata, Ctenostomatida, Alcyonidiidae, Alcyonidium, Alcyonidium gelatinosum	16	0	0	1	0	0	2	2	0	4	0	0	0	0	0	0	0	5	0	0	1	0	0	1	0	CGCCCGTCGCACCTACCGATTGAACGTTCCGGTGAGACCTTGGGATTCTGTGTTTTTGCATTTATTTGCCAGTTCACGGGAAAACTTGAGCAAACCTTAACGTTTAGAGGAAGGTGAAGTCGTAACAAGGTTTCC
Alcyonidium gelatinosum, M06023:55:000000000-BTM48:1:1101:21721:19956 1:N:0:ACTCGCTA+TCTCTCCG/M06023:55:000000000-BTM48:1:1101:21721:19956 2:N:0:ACTCGCTA+TCTCTCCG	Eukaryote,Bryozoa, Gymnolaemata, Ctenostomatida, Alcyonidiidae, Alcyonidium, Alcyonidium gelatinosum	16	1	0	1	1	1	0	0	1	0	0	0	0	0	0	0	1	0	0	0	1	2	7	0	0	CGCCCGTCGTACCTACCGATTGAACGTTCCGGTGAGACCTTGGGATTCCGATTTGTTTCATTTATTTGAGACTTTTTGGGAAAACTTGAGCAAACCTTAACGTTTAGAGGAAGGTGAAGTCGTAACAAGGTTTCC
Allocyclops silvaticus, M06023:55:000000000-BTM48:1:1107:10367:22850 1:N:0:GCGTAGTA+TATCCTCT/M06023:55:000000000-BTM48:1:1107:10367:22850 2:N:0:GCGTAGTA+TATCCTCT	Eukaryote,Arthropoda, Hexanauplia, Cyclopoida, Cyclopidae, Allocyclops, Allocyclops silvaticus	278	0	0	0	0	0	0	0	0	10	1	123	132	0	0	0	5	0	1	0	0	0	0	0	6	CGCCCGTCGCTACTACCGATTGAACGTTTTAGTGAGGTACTCGGACTGGTCCTCCAGAGATTCGCGTCTCCGGTGCTGATCGGGAAGATTACCAAACTTGAGCGTTTAGAGGAAGTAAAAGTCGTAACAAGGTTTCC
Ameira scotti, M06023:55:000000000-BTM48:1:1105:14256:3698 1:N:0:CTCTCTAC+TTCTAGCT/M06023:55:000000000-BTM48:1:1105:14256:3698 2:N:0:CTCTCTAC+TTCTAGCT	Eukaryote,Arthropoda, Hexanauplia, Harpacticoida, Ameiridae, Ameira, Ameira scotti	17	5	3	1	0	7	0	0	0	1	0	0	0	0	0	0	0	0	0	0	0	0	0	0	0	CGCCCGTCGCTACTACCGATTGAACGTTTTAGTGAGGCATTTGGACTGGGCCTGGCCGGGTTCACGCCTGGCTTGTCGCTCGGAAAGACTTCCAAACTTGAGCGTTTAGAGGAAGTAAAAGTCGTAACAAGGTTTCCTTTGGAGAACGTGCAGGAGACTCCTCTTACAATTCTCCCCTAGCCCCCCGGCCCAACTGAC
Ameira scotti, M06023:55:000000000-BTM48:1:1108:12300:22889 1:N:0:TCCTGAGC+GAGCCTTA/M06023:55:000000000-BTM48:1:1108:12300:22889 2:N:0:TCCTGAGC+GAGCCTTA	Eukaryote,Arthropoda, Hexanauplia, Harpacticoida, Ameiridae, Ameira, Ameira scotti	5083	529	1981	58	8	2473	1	2	0	0	0	0	0	2	6	0	21	0	0	0	1	0	1	0	0	CGCCCGTCGCTACTACCGATTGAACGTTTTAGTGAGGCATTTGGACTGGGCCTGGCCGGGTTCACGCCTGGCTTGTCGCCCGGAAAGACTTCCAAACTTGAGCGTTTAGAGGAAGTAAAAGTCGTAACAAGGTTTCCGGAGCAGATGCTGCAAAGTGCCTTTATTAGGTTGTTCTCGGGGGCCACTCGGCTGCTGATC
Ameira scotti, EU380303.1	Eukaryote,Arthropoda, Hexanauplia, Harpacticoida, Ameiridae, Ameira, Ameira scotti	15379	1728	5803	199	44	7536	5	1	1	3	0	1	0	14	17	1	17	0	2	2	4	0	1	0	0	CCGCCCGTCGCTACTACCGATTGAACGTTTTAGTGAGGCATTTGGACTGGGCCTGATCGGGTTCACGCCTGATTTGTTGCCCGGGAAGACTTCCAAACTTGAGCGTTTAGAGGAAGTAAAAGTCGTAACAAGGTTTCCG
Amphiascoides atopus, KC815328.1	Eukaryote,Arthropoda, Hexanauplia, Harpacticoida, Miraciidae, Amphiascoides, Amphiascoides atopus	128	0	0	1	3	21	0	44	0	2	1	0	0	2	0	2	42	9	0	0	1	0	0	0	0	CGCCCGTCGCTACTACCGATTGAACGTTTTAGTGAGGTATTTGGATTGGACCTTGGGAGGTTCGCGCCTTCCTTGCGTCCGAGAAGACTCCCAAACTTGAGCGTTTAGAGGAAGTAAAAGTCGTAACAAGGTTTCC
Amphiprion ocellaris, NW_019370326.1	Eukaryote,Chordata, Actinopteri, NA, Pomacentridae, Amphiprion, Amphiprion ocellaris	54	0	0	0	0	0	0	0	9	1	0	30	14	0	0	0	0	0	0	0	0	0	0	0	0	CGCCCGTCGCTACTACCGATTGGATGGTTTAGTGAGGTCCTCGGATCGGCCCCGCCGGGGTCGGTCACGGCCCTGGCGGAGCGCCGAGAAGACGATCAAACTTGACTATCTAGAGGAAGTAAAAGTCGTAACAAGGTTTCC
Ampithoe lacertosa, AB295402.1	Eukaryote,Arthropoda, Malacostraca, Amphipoda, Ampithoidae, Ampithoe, Ampithoe lacertosa	186	0	0	0	0	77	0	0	0	80	0	0	0	0	0	0	29	0	0	0	0	0	0	0	0	CGCCCGTCGCTACTACCGATTGGGTGTACCAGTGAGAGCCTTGGACTGGCGGCCGTTGCCCTTCGGGCAAGCGGATTTCGACTGAAAGAGGTCCGAACTGGTGCACTTAGAGGAAGTAAAAGTCGTAACAAGGTTTCC
Anaperus tvaerminnensis, AF102898.1	Eukaryote,Xenacoelomorpha, NA, Acoela, Anaperidae, Anaperus, Anaperus tvaerminnensis	627	615	0	12	0	0	0	0	0	0	0	0	0	0	0	0	0	0	0	0	0	0	0	0	0	CGCCCGTCGCTACTACTGATTGGACGATTAAGCAAGAACTTCGGAACCTTGTTGTCAAAACTTCGGTTGAGGCAATGAGCGGAAGAGGATCNAGCTTATTTGTCTAGAGGAAGTWWAAGTCGTAACAAGGTTTCC
Anthessius sp. New Caledonia-RJH-2004, AY627002.1	Eukaryote,Arthropoda, Hexanauplia, Cyclopoida, Anthessiidae, Anthessius, Anthessius sp. New Caledonia-RJH-2004	3511	0	0	0	0	0	0	0	0	0	0	0	0	0	0	0	0	2	3508	0	0	0	0	0	1	CGCCCGTCGCTACTACCGATTGAACGTTTTAGTGAGGTATTTGGACCGGACCTCCGGCGGTTAACCCCATCGGTGCTGTCTGGGAAGACTCCCAAACTTGAGCGTTTAGAGGAAGTAAAAGTCGTAACAAGGTTTCCG
Aphis citricidus, MG988610.1	Eukaryote,Arthropoda, Insecta, Hemiptera, Aphididae, Aphis, Aphis citricidus	296	0	0	0	0	0	0	0	1	0	0	0	295	0	0	0	0	0	0	0	0	0	0	0	0	CGCCCGTCGCTACTACCGATTGAACGACCGCAGTGAGGTCTTCGGACTGGACGCGCGTTATTCGGCCCCCCCGGGGGCTGGGTCGTCGCGCGACCGGGAAGATGACCGAACTCGGCCGTTTAGAGGAAGTAAAAGTCGTAACAAGGTTTCC
Aphotopontius mammillatus, DQ538508.1	Eukaryote,Arthropoda, Hexanauplia, Siphonostomatoida, Dirivultidae, Aphotopontius, Aphotopontius mammillatus	16	0	0	0	0	1	0	0	0	9	0	0	0	0	6	0	0	0	0	0	0	0	0	0	0	CGCCCGTCGCTACTACCGATTGAACGTTTTAGTGAGGTATTCGGATTGGATCTCTGGAGGTTAACCCCTCTAGTTTATCCGAGAAGACTCCCAAACTTGAGCGTTTAGAGGAAGTAAAAGTCGTAACAAGGTTTCC
Apolemichthys arcuatus, KU240018.1	Eukaryote,Chordata, Actinopteri, NA, Pomacanthidae, Apolemichthys, Apolemichthys arcuatus	128	0	0	0	1	0	0	0	4	1	0	0	120	0	0	0	0	0	0	0	0	0	0	0	2	CGCCCGTCGCTACTACCGATTGGATGGTTTAGTGAGGTCCTCGGATCGGCCCCGCCGGGGTCGGTCACGGCCCTGGCGGAGCGCCGAGAAGACGATCAAACTTGACTATCTAGAGGAAGTAAAAGTCGTAACAAGGTTTCC
Archaphanostoma agile, KM527275.1	Eukaryote,Xenacoelomorpha, NA, Acoela, Isodiametridae, Archaphanostoma, Archaphanostoma agile	147	0	0	1	0	0	0	49	0	93	0	0	0	0	0	0	0	0	0	0	0	0	0	0	4	CGCCCGTCGCTACTACTGATTGGATGTTTAAGCGAGACCTTCGGACTCCCGGGACTTGATCTTCGGTGACGGTTCCAAGGGGAAAGTAGGTCTAGCTTATGTGTCTA
Archaphanostoma macrospiriferum, FR837677.1	Eukaryote,Xenacoelomorpha, NA, Acoela, Isodiametridae, Archaphanostoma, Archaphanostoma macrospiriferum	3166	1988	39	380	32	135	13	376	1	85	0	0	1	0	56	0	0	0	53	2	0	1	0	0	4	CCGCCCGTCGCTACTACTGATTGGATGTTTAAGCGAGACCTTCGGACCTCTGGCGCATGATCTTCGGTGATTGCGCTGAGAAGAAAGTAGATCTAGCTTATGTGTCTA
Archiloa rivularis, U70077.1	Eukaryote,Platyhelminthes, Rhabditophora, Proseriata, Monocelididae, Archiloa, Archiloa rivularis	618	91	34	1	438	42	0	12	0	0	0	0	0	0	0	0	0	0	0	0	0	0	0	0	0	CGCCCGTCGCTACTACCGATTGAATGGTTTAGTGAGGTCTTCGGATTGGCGCTAGCGGGGTGGTTATCTGCCCTACTAGAACCGAGAAGATGAATCAAACTTGATCATTTAGAGGAAGTAAAAGCCGTAACAAGGTTGCC
Archimonocelis crucifera, AJ270151.1	Eukaryote,Platyhelminthes, Rhabditophora, Proseriata, Archimonocelididae, Archimonocelis, Archimonocelis crucifera	38	37	0	1	0	0	0	0	0	0	0	0	0	0	0	0	0	0	0	0	0	0	0	0	0	CGCCCGTCGCTACTACCGATTGAATGGTTTAGTGAGGTCCTCGGATTGGCGTCAGTGGGATGGGAAACTGTTCCTTAGGTGCCGAGAAGACGATCAAACTTGATCATTTAGAGGAAGTAAAAGTCGTAACAAGGTTTCC
Arenicola brasiliensis, M06023:55:000000000-BTM48:1:1101:13208:4080 1:N:0:TAGGCATG+TCGACTAG/M06023:55:000000000-BTM48:1:1101:13208:4080 2:N:0:TAGGCATG+TCGACTAG	Eukaryote,Annelida, Polychaeta, Capitellida, Arenicolidae, Arenicola, Arenicola brasiliensis	158	0	0	0	0	1	0	0	0	0	0	0	0	0	0	0	0	0	0	0	155	0	2	0	0	CGCCCGTCGCTACTACCGATTGGATGGTTTAGTGAGGAGCTCGGATAGGCCCCCGCAAATCCGAGGGATCGGTGAGCATGGGTGGCCTAGAAGAGCTTCGAACTTGATCGTCTAGAGGAAGTAAAAGTCGTAACAAGGTTTCC
Arenicola brasiliensis, DQ790076.1	Eukaryote,Annelida, Polychaeta, Capitellida, Arenicolidae, Arenicola, Arenicola brasiliensis	960	0	0	0	0	0	0	0	0	0	0	0	0	0	0	0	0	0	0	0	951	0	9	0	0	CGCCCGTCGCTACTACCGATTGGATGGTTTAGTGAGGAACTCGGATAGGTCCTTGCAAAGCCGAGAGATCGGTGAGCATGGGTTGCCTAGAAGAACTTCGAACTTGATCATCTAGAGGAAGTAAAAGTCGTAACAAGGTTTCC
Arenicola marina, HQ691215.1	Eukaryote,Annelida, Polychaeta, Capitellida, Arenicolidae, Arenicola, Arenicola marina	1338	0	0	5	1	2	0	0	7	7	0	819	0	2	6	0	4	7	0	0	435	0	43	0	0	CGCCCGTCGCTACTACCGATTGGATGGTTTAGTGAGGAACTCGGATCGGTCCTTATTCGCCGGGTAACCGGTGAGCAGGTGTGCCTAGAAGAACTTCGAACTTGATCATCTAGAGGAAGTAAAAGTCGTAACAAGGTTTCC
Argopecten irradians, L11265.1	Eukaryote,Mollusca, Bivalvia, Pectinoida, Pectinidae, Argopecten, Argopecten irradians	96	0	0	0	0	0	0	0	0	0	0	0	0	0	1	0	0	0	72	2	0	0	0	0	21	CGCCCGTCGCTACTACCGATTGAATGGTTTAGTGAGCTCCTCGGATTGGTCCCGACACGGGGGGAAACCCTCGAGTCGGTGTGCCGAAAAGACGAGCAAACTTGATTATTTAGAGGAAGTAAAAGTCGTAACAAGGTTTCC
Ascidiella sp. TG-2008, FM244843.1	Eukaryote,Chordata, Ascidiacea, Enterogona, Ascidiidae, Ascidiella, Ascidiella sp. TG-2008	55	0	0	1	0	1	0	0	1	0	3	11	1	0	5	5	1	8	5	3	2	3	0	0	5	CGCCCGTCGCTACTACCGATTGAATGGTTTAGTGAGGTCCTCCGATTGGACCTGGCGCGGCCGGCAACGGTCGAGCCGGCGTCCGAGAAGACGATCTAACTTGATCATTTAGAGGAAGTAAAAGTCGTAACAAGGTTCC
Asperspina sp. ZSM DNA AB35081755, KF709294.1	Eukaryote,Mollusca, Gastropoda, Acochlidiacea, Asperspinidae, Asperspina, Asperspina sp. ZSM DNA AB35081755	57	0	0	0	0	0	0	0	0	0	0	57	0	0	0	0	0	0	0	0	0	0	0	0	0	CGCCCGTCGCTACTATCGATTGAGCGGTTCAGTGAGGGCCTCGGATTGGTCTCGGTCTGGCGTGCAAGCGCCGGCACCGTTGGCCGAGAAGACGCCCGAACTCGATCGCTTGGAGAAAGTAAAAGTCGTAACAAGGTTTCC
Aspidiophorus tentaculatus, JQ798553.1	Eukaryote,Gastrotricha, NA, Chaetonotida, Chaetonotidae, Aspidiophorus, Aspidiophorus tentaculatus	661	91	0	0	85	167	0	155	3	153	0	0	0	0	0	0	0	0	6	0	1	0	0	0	0	CGCCCGTCGCTACTACCGATTGAATGGTTTAGCGAGAACCTCGGATTGAACCCATGCCGTGTGTAAGCATGGTTGCGGGTTTGAAAAGAAGCTCAAGCTTGATCATTTAGAGGAAGTAAAAGTCGTAACAAGG
Astarte borealis, M06023:55:000000000-BTM48:1:2111:21198:21525 1:N:0:ACTGAGCG+GAGCCTTA/M06023:55:000000000-BTM48:1:2111:21198:21525 2:N:0:ACTGAGCG+GAGCCTTA	Eukaryote,Mollusca, Bivalvia, Veneroida, Astartidae, Astarte, Astarte borealis	101	6	0	8	5	2	2	12	0	0	2	0	0	0	0	1	2	52	3	0	1	1	1	3	0	CGCCCGTCGCTACTACCGATTGAATGGTTTAGTGAGCTCCACGGATTGGTGACCACGGCTGAGCAATTAGCTGAGGTCTGCCGAGAGGTGGATCAAACTTGACCATTTAGAGGAAGTAAAAGTCGTAACAAGGTTTCC
Astarte borealis, M06023:55:000000000-BTM48:1:1112:21564:11409 1:N:0:TAGGCATG+TCGACTAG/M06023:55:000000000-BTM48:1:1112:21564:11409 2:N:0:TAGGCATG+TCGACTAG	Eukaryote,Mollusca, Bivalvia, Veneroida, Astartidae, Astarte, Astarte borealis	166	11	1	43	34	12	6	27	0	7	1	0	0	0	1	0	0	12	1	6	2	0	0	1	1	CGCCCGTCGCTACTACCGATTGAATGGTTTAGTGAGCTCCACGGATTGGTGACCATAGTTGGGCAACCTACTGAGGTCGCTGAGAGGTGGATCAAACTTGACCATTTAGAGGAAGTAAAAGTCGTAACAAGGTTTCC
Astomonema sp. NCM-2006, M06023:55:000000000-BTM48:1:1101:24373:5029 1:N:0:ATCTCAGG+CGTCTAAT/M06023:55:000000000-BTM48:1:1101:24373:5029 2:N:0:ATCTCAGG+CGTCTAAT	Eukaryote,Nematoda, Chromadorea, Monhysterida, Siphonolaimidae, Astomonema, Astomonema sp. NCM-2006	6	0	0	0	0	0	0	0	0	0	0	0	0	0	4	2	0	0	0	0	0	0	0	0	0	CGCCCGTCGCTGCCCGGAACTGAGCCGTTTCGAGAAGTACAGGGACTGCTGTTTGGTGGCTTTACGGCTGCCTTATGGCGGAAACTGGCCTGATCGGTATGGCTTGAACCGGGCAAAAGTCGTAACAAGGTTTCC
Astomonema sp. NCM-2006, DQ408761.1	Eukaryote,Nematoda, Chromadorea, Monhysterida, Siphonolaimidae, Astomonema, Astomonema sp. NCM-2006	55	0	0	0	0	0	0	55	0	0	0	0	0	0	0	0	0	0	0	0	0	0	0	0	0	CGCCCGTCGCTGCCCGGAACTGAGCCGTTTCGAGAAGAACAGGGACTGCTGGTTGTTGGCTCTTTGGGGCTGGCTCTCAGTGGAAACTGTTTTAATCGGTATGGCTTGAACCGGGCAAAAGTCGTAACAAGGTTTCC
Austroholorchis sprenti, AJ287481.1	Eukaryote,Platyhelminthes, Trematoda, Plagiorchiida, Lepocreadiidae, Austroholorchis, Austroholorchis sprenti	120	0	0	0	0	0	0	0	0	2	0	0	114	0	0	4	0	0	0	0	0	0	0	0	0	CGCCCGTCGCTACTACCGATTGAATGGTTTAGCAAGGTCATCGGATTGGTGCCATTGTGGTTGCTTCGGCGACTCGAACGGTGCTGAAAAGACGACCAAACTTGATCATTTAGAGGAAGTAAAAGTCGTAACAAGGTTTCC
Austropallene cornigera, AY446934.1	Eukaryote,Arthropoda, Pycnogonida, Pantopoda, Callipallenidae, Austropallene, Austropallene cornigera	30	1	1	0	1	5	0	2	0	0	0	0	0	2	0	1	0	1	2	2	3	3	2	1	3	CGCCCGTCGCTACTACCGATTGAATGGCTTAGTGAGCCTTTGGGATCGGCAGCTTGTACCGGCAACGGTAGCAGGCCGCTGAAAACTTAGGCAAACTTGGTCATTTAGAGGAAGTAAAAGTCGTAACAAGGTTTCT
Austrorhynchus hawaiiensis, M06023:55:000000000-BTM48:1:1102:17361:20337 1:N:0:AGGCAGAA+AAGGCTAT/M06023:55:000000000-BTM48:1:1102:17361:20337 2:N:0:AGGCAGAA+AAGGCTAT	Eukaryote,Platyhelminthes, Rhabditophora, Rhabdocoela, Polycystididae, Austrorhynchus, Austrorhynchus hawaiiensis	19	0	0	0	0	0	0	0	0	0	0	0	0	7	0	0	0	0	1	10	0	1	0	0	0	CGCCCGTCGCTACTACCGATTGAATGGCTTAGTGAGCCTCAGGGACTGGCGCATTTTGTTGGGTTTCCTTCAAAGCGCTGCCGGAAACTGAGTCAAACTTGATCATTTAGAGGAAGTAAAAGTCGTAACAAGGTTTCC
Auxis rochei, AB193740.1	Eukaryote,Chordata, Actinopteri, Scombriformes, Scombridae, Auxis, Auxis rochei	166	1	0	0	40	4	0	1	15	2	9	6	1	0	5	13	0	0	2	32	2	6	0	0	27	CGCCCGTCGCTACTACCGATTGGATGGTTTAGTGAGGTCCTCGGATCGGCCCCGCCGGGGTCGGTCACGGTCCTGGCGGAGCGCCGAGAAGACGATCAAACTTGACTATCTAGAGGAAGTAAAAGTCGTAACAAGGTTTCC
Avagina sp. UJ-2011-nsp, FR837680.1	Eukaryote,Xenacoelomorpha, NA, Acoela, Isodiametridae, Avagina, Avagina sp. UJ-2011-nsp	23	4	0	0	0	12	2	4	0	0	0	0	0	0	0	0	0	0	1	0	0	0	0	0	0	CGCCCGTCGCTACTACTGATTGGGTGTTCAAGTGAGATGCTTAGACCCTTGTTGCATGGTTCATTATTGTGCTTCGAAAGGAAAAAGTTTCAAGCTTGAGTGTCTA
Axonolaimus sp. 1277, FJ040462.1	Eukaryote,Nematoda, Chromadorea, Araeolaimida, Axonolaimidae, Axonolaimus, Axonolaimus sp. 1277	22	0	0	0	0	0	0	0	0	0	0	0	0	0	0	0	0	22	0	0	0	0	0	0	0	CGCCCGTCGCTGCCCGGGACTGAACCGTTTCGAGAAGAACAGGGACTGCCATTGAGTGGCCTTCACGGGCTGCTCTCTCGGTGGAAACCGTTTTAATCGGTATGGTTTGAACCGGGC
Azumapecten farreri, M06023:55:000000000-BTM48:1:1104:19793:4114 1:N:0:TAGGCATG+TCGACTAG/M06023:55:000000000-BTM48:1:1104:19793:4114 2:N:0:TAGGCATG+TCGACTAG	Eukaryote,Mollusca, Bivalvia, Pectinoida, Pectinidae, Azumapecten, Azumapecten farreri	46	3	0	1	1	2	0	2	0	0	0	0	0	0	0	1	0	19	1	5	8	0	1	0	2	CGCCCGTCGCTACTACCGATTGAATGGTTTAGTGAGCTTCATGGACTGGTGGCCTCCGTGGTTCGCCTCGGTGGCCGTCGGGAAGTGAATCAAACTTGACTATTTAGAGGAAGTAAAAGTCGTAACAAGGTTTCC
Bathylaimus assimilis, AJ966476.1	Eukaryote,Nematoda, Enoplea, Enoplida, Tripyloididae, Bathylaimus, Bathylaimus assimilis	393	0	0	0	2	0	0	0	0	0	0	0	0	0	286	0	6	99	0	0	0	0	0	0	0	CGCCCGTCGCTACAACTAATTGGATGAATTAGTGAGGCGTTTGGACCGTCGCCAGAGCGACCGTTAGGTTGCCTTGGTGTATGGAAAGATCACCGAACTTGTTCATCTAGAAGATGTAAAAGTCGTAACAAGGTTTTC
Bathymodiolinae gen. 1 sp. R JT-2013, KF611708.1	Eukaryote,Mollusca, Bivalvia, Mytiloida, Mytilidae, NA, Bathymodiolinae gen. 1 sp. R JT-2013	14	0	0	0	0	0	0	0	0	0	0	0	0	0	0	0	0	13	0	0	1	0	0	0	0	CGCCCGTCGCTACTACCGATTGGACGGTTTAGTGAGCTCCTCGGATTGGTCCCGGAATGGGTGGAAACACCCGTACCGGTGTGCCGAAAAGACGAGCAAACTTGACCGTCTAGAGGAAGTAAAAGTCGTAA
Batillipes sp. SF-2015a, M06023:55:000000000-BTM48:1:1101:6526:10787 1:N:0:TCCTGAGC+GAGCCTTA/M06023:55:000000000-BTM48:1:1101:6526:10787 2:N:0:TCCTGAGC+GAGCCTTA	Eukaryote,Tardigrada, Heterotardigrada, Arthrotardigrada, Batillipedidae, Batillipes, Batillipes sp. SF-2015a	54	0	44	0	1	0	0	0	0	0	0	0	0	0	0	0	0	0	0	6	0	0	1	0	2	CGCCCGTCGCTACTACCGATTGGATGGCGTAGTGAGGTAATCGGATCAGCTGCAGATTGCTGTCGGTTTCGGCCGCGGCTCCTGCGGCAGAGAAGACGCCCAAACTACCTTATCTAGAGGAAGTAAAAGTCGTAACAAGGTTTCC
Biomphalaria straminea, AY030382.1	Eukaryote,Mollusca, Gastropoda, NA, Planorbidae, Biomphalaria, Biomphalaria straminea	10364	0	0	0	0	0	0	0	0	0	0	10362	0	0	0	0	0	0	0	0	2	0	0	0	0	CCGCCCGTCGCTACTATCGATTGAGCGGTTCAGTGAGGGCCTCGGATTGGTCTCGGTCTGGCGTGCAAGCGCCGGCACCGTTGGCCGAGAAGACGCTCGAACTCGATCGCTTGGAGAAAGTAAAAGTCGTAACAAGGTTTCCGTAGGTGAACCTGCGGAAGG
Blackfordia virginica, M06023:55:000000000-BTM48:1:1101:12326:24170 1:N:0:TACGCTGC+GCGTAAGA/M06023:55:000000000-BTM48:1:1101:12326:24170 2:N:0:TACGCTGC+GCGTAAGA	Eukaryote,Cnidaria, Hydrozoa, Leptothecata, Blackfordiidae, Blackfordia, Blackfordia virginica	24	0	0	1	0	1	3	1	0	0	0	0	0	0	0	0	0	17	0	0	0	0	0	1	0	CGCCCGTCGCTACTACCGATTGAATGGTTTAGTGAGTAACACGGATTAGCGAATGTTGTTTGTTTCGGCAAACTCATTCATTGAGAAGTGGCGCAAACTTGACTATTTAGAGGAAGTAAAAGTCGTAACAAGGTTTCC
Blackfordia virginica, U52975.1	Eukaryote,Cnidaria, Hydrozoa, Leptothecata, Blackfordiidae, Blackfordia, Blackfordia virginica	30	0	0	0	0	0	0	0	0	0	0	0	30	0	0	0	0	0	0	0	0	0	0	0	0	CGCCCGTCGCTACTACCGATTGAATGGTTTAGTGAGTACTTTGGATTGGCGCTATCGGAGTTGCTTTTGTGATTCCTTTAGATTGCCGAGAAGTCGTGCAAACTAATGTATTTAGAGGAAGTAAAAGTCGTAACAAGGTTTCC
Bos taurus, DQ222453.1	Eukaryote,Chordata, Mammalia, NA, Bovidae, Bos, Bos taurus	224	7	15	2	2	9	7	2	0	2	1	1	0	0	1	3	2	0	2	10	126	9	8	2	13	CGCCCGTCGCTACTACCGATTGGATGGTTTAGTGAGGCCCTCGGATCGGCCCCGCCGGGGTCGGCCCACGGCCCTGGCGGAGCGCTGAGAAGACGGTCGAACTTGACTATCTAGAGGAAGTAAAAGTCGTAACAAGGTTTCCG
Bosellia mimetica, AY427498.1	Eukaryote,Mollusca, Gastropoda, NA, Boselliidae, Bosellia, Bosellia mimetica	10	0	0	0	0	0	0	0	0	0	0	10	0	0	0	0	0	0	0	0	0	0	0	0	0	CGCCCGTCGCTACTATCGATTGAGCGGTTCAGTGAGGGCCTCGGATTGGTCTCGGTCTGGCGCGCAAGCTCCGGCACCGTTGGCCGAGAAGACGCTCGAACTCGATCGCTTGGAGAAAGTAAAAGTCGTAACAAGGTTTCC
Bradya sp. Greenland-RJH-2004, AY627016.1	Eukaryote,Arthropoda, Hexanauplia, Harpacticoida, Ectinosomatidae, Bradya, Bradya sp. Greenland-RJH-2004	15	4	1	0	1	0	4	1	0	2	0	0	0	0	2	0	0	0	0	0	0	0	0	0	0	CGCCCGTCGCTACTACCGATTGAACGTTTTAGTGAGGCACTTGGATCGGCGCTCTGGAGGTTAACGCCTCTATTGTGCTGAGAAGATTTCCAAACTTGAGCGTTTAGAGGAAGTAAAAGTCGTAACAAGGTTTCC
Bradya sp. Greenland-RJH-2004, M06023:55:000000000-BTM48:1:1108:27330:15315 1:N:0:TACGCTGC+GCGTAAGA/M06023:55:000000000-BTM48:1:1108:27330:15315 2:N:0:TACGCTGC+GCGTAAGA	Eukaryote,Arthropoda, Hexanauplia, Harpacticoida, Ectinosomatidae, Bradya, Bradya sp. Greenland-RJH-2004	33	0	0	5	3	0	17	4	0	2	0	0	0	0	2	0	0	0	0	0	0	0	0	0	0	CGCCCGTCGCTACTACCGATTGAACGTTTTAGTGAGTTCCGAGGATTAGCTGCTGCAGGGGTTCTCTCCTGTTTGTGGTTAAGAGCAGGTGCAAACTTGATCGTTTAGAGGAAGTAAAAGTCGTAACAAGGTTTCT
Branchiomma sp. B MC-2013, M06023:55:000000000-BTM48:1:1104:6465:5248 1:N:0:CTCTCTAC+TTCTAGCT/M06023:55:000000000-BTM48:1:1104:6465:5248 2:N:0:CTCTCTAC+TTCTAGCT	Eukaryote,Annelida, Polychaeta, Sabellida, Sabellidae, Branchiomma, Branchiomma sp. B MC-2013	55	6	1	12	16	2	2	5	0	4	0	0	0	0	0	0	0	6	0	1	0	0	0	0	0	CGCCCGTCGCTACTACCGATTGGATGATTTAGTGAGTTCCATGGACTGGAGACTGCGGGGGCAACTCCACAGTTTTCGGGAAGTGGAACAAACTTGATTATCTAGAGGAAGTAAAAGTCGTAACAAGGTTTCC
Brania pusilla, EF123838.1	Eukaryote,Annelida, Polychaeta, Phyllodocida, Syllidae, Brania, Brania pusilla	27	0	0	0	0	6	18	0	0	0	3	0	0	0	0	0	0	0	0	0	0	0	0	0	0	CGCCCGTCGCTACTACCGATTGAATGGTTTAGTGAGACCCTCGGATTCGTCCCAGCAGGGTGGGTTTCCACTAGGCTGGTGTGCGGAGAAGACGGTCGAACTTGATCATTTAGAGGAAGTAAAAGTCGTAACAAGGTTTCC
Bryocamptus stillae, MF462053.1	Eukaryote,Arthropoda, Hexanauplia, Harpacticoida, Canthocamptidae, Bryocamptus, Bryocamptus stillae	339	0	0	0	0	8	0	28	1	1	62	0	38	0	4	171	7	0	15	0	0	0	0	0	4	CGCCCGTCGCTACTACCGATTGAACGTTTTAGTGAGGTATTTGGATTGGACCTCTGGAGGTTAACGCCTCTAGTGTTGTCCGAGAAGACTCCCAAACTTGAGCGTTTAGAGGAAGTAAAAGTCGTAACAAGGTTTCC
Buccinum pemphigus, HQ834006.1	Eukaryote,Mollusca, Gastropoda, Neogastropoda, Buccinidae, Buccinum, Buccinum pemphigus	1231	0	0	1	0	3	0	0	0	0	14	1212	0	0	0	0	0	1	0	0	0	0	0	0	0	CGCCCGTCGCTACTACCGATTGAACGGTTTAGTGAGGGCCTCGGATTGGTCTCGGCCCGCCCTTCACCGGGCGGCGCCGTTGGTCGAGAAGACGCTCGAACTTGATCGCTTAGAGGAAGTAAAAGTCGTAACAAGGTTTCC
Bucephalus minimus, EF644421.1	Eukaryote,Platyhelminthes, Trematoda, Strigeidida, Bucephalidae, Bucephalus, Bucephalus minimus	577	0	0	0	0	0	0	0	0	0	0	528	31	0	0	13	1	0	2	0	0	0	0	0	2	CGCCCGTCGCTACTACCGATTGAATGGTTTAGCAAGGTCGTTGGATCGGTGCCATTGTAGTGGCTTTGGCTGCTCTACCGGTGCTGAGAAGACGCCCGAACTTGGTCATTTAGAGGAAGTAAAAGTCGTAACAAGGTTTCC
Byrsophlebs delamarei, KC529435.1	Eukaryote,Platyhelminthes, Rhabditophora, Rhabdocoela, Byrsophlebidae, Byrsophlebs, Byrsophlebs delamarei	190	0	188	0	0	0	0	0	0	1	0	0	0	0	0	0	1	0	0	0	0	0	0	0	0	CGCCCGTCGCTACTACCGATCGAGTGGATTAGTGAGGACCTCGGATTGGCGATTTGGCAGCGCAAGCTGTTATTTTGCCGAAAAGTGGTTCAAACTTGTTCATTTAGAGGAAGTAAAAGTCGTAACAAGGTTTCC
Cainocreadium labracis, JQ694148.1	Eukaryote,Platyhelminthes, Trematoda, Plagiorchiida, Opecoelidae, Cainocreadium, Cainocreadium labracis	43	0	0	0	0	0	0	0	0	0	0	0	0	0	0	0	43	0	0	0	0	0	0	0	0	CGCCCGTCGCTACTACCGATTGAATGGTTTAGCAAGGTCATCGGATTGGGGTCACTGTGGTTGCTTGTCAGCCTTGTTGACACTGAAAAGACGACCGAGCTTGATCATTTAGAGGAAGTAAAAGTCGTAACAAGGTTTCC
Calepitrimerus sp. NJAUEriHN134, KJ841994.1	Eukaryote,Arthropoda, Arachnida, Trombidiformes, Eriophyidae, Calepitrimerus, Calepitrimerus sp. NJAUEriHN134	52	0	0	0	0	0	0	0	6	0	0	0	0	0	0	0	46	0	0	0	0	0	0	0	0	CGCCCGTCGCTACTACCGATTGGAAGTTTTAGTGAGGCATCTGGACCTGCTTTCCATCGAAGGGGCAACCTTTCTAGGCGAGCGGGGAAGTTTGTCGAACTCAAATTTCTAGAGGAAGTAAAAGTCGTAACAAGGTTTCC
Caligus sp. 2 JYW-2010, M06023:55:000000000-BTM48:1:1102:19789:13942 1:N:0:TGCAGCTA+TTCTAGCT/M06023:55:000000000-BTM48:1:1102:19789:13942 2:N:0:TGCAGCTA+TTCTAGCT	Eukaryote,Arthropoda, Hexanauplia, Siphonostomatoida, Caligidae, Caligus, Caligus sp. 2 JYW-2010	104	0	0	0	0	0	0	0	0	0	0	0	0	0	0	0	0	0	104	0	0	0	0	0	0	CGCCCGTCGCTACTACCGATTGAACGTTTTAGTGAGGTATTTGGATCAGGTATTTTGAGGGGCGACTCTCAATTTACATGAAAAGACTCCCAAACTTGAGCGTTTAGAGGAAGTAAAAGTCGTAACAAGGTTTCC
Caligus sp. 2 JYW-2010, M06023:55:000000000-BTM48:1:1102:29210:12563 1:N:0:CGAGGCTG+CCTAGAGT/M06023:55:000000000-BTM48:1:1102:29210:12563 2:N:0:CGAGGCTG+CCTAGAGT	Eukaryote,Arthropoda, Hexanauplia, Siphonostomatoida, Caligidae, Caligus, Caligus sp. 2 JYW-2010	170	4	0	1	0	9	0	1	1	63	0	0	0	4	78	0	0	0	8	0	1	0	0	0	0	CCCTGCCCTTTGTCCCCCCCGCCCGTCGCTACTACCGATTGAACGTTCTAGTGAGGTATTTGGATTGGAGCTCCGGAGGTTTGCGCCTCTGGTTTTCCCGAGAAGACTCCCAAACTTGAGCGTTTAGAGGAAGTAAAAGTCGTAACAAGGTTTCC
Caligus sp. 2 JYW-2010, M06023:55:000000000-BTM48:1:1106:13712:19549 1:N:0:AAGAGGCA+ACTGCATA/M06023:55:000000000-BTM48:1:1106:13712:19549 2:N:0:AAGAGGCA+ACTGCATA	Eukaryote,Arthropoda, Hexanauplia, Siphonostomatoida, Caligidae, Caligus, Caligus sp. 2 JYW-2010	255	17	0	0	1	8	0	1	1	106	6	0	0	1	103	0	1	0	10	0	0	0	0	0	0	CGCCCGTCGCTACTACCGATTGGATGGTTTAGTGAGGTATTTGGATTGGAGCTCCGGAGGTTTGCGCCTCTGGTTTTCCCGAGAAGACTCCCAAACTTGAGCGTTTAGAGGAAGTAAAAGTCGTAACAAGGTTTCC
Calliopaea bellula, AY427501.1	Eukaryote,Mollusca, Gastropoda, NA, Limapontiidae, Calliopaea, Calliopaea bellula	9	0	0	0	0	0	0	0	0	0	0	9	0	0	0	0	0	0	0	0	0	0	0	0	0	CGCCCGTCGCTACTATCGATTGAGCGGTTCAGTGAGGGCCTCGGATTGGTCTCGGTCTGGCGTGCAAGCGCTGGCACCGTTGGCCGAGAAGACGCTCGAACTTGATCGCTTGGAGAAAGTAAAAGTCGTAACAAGGTTTCC
Calyptogena magnifica, KC429381.1	Eukaryote,Mollusca, Bivalvia, Veneroida, Vesicomyidae, Calyptogena, Calyptogena magnifica	6	0	0	0	0	2	0	0	0	0	3	0	0	0	0	1	0	0	0	0	0	0	0	0	0	CGCCCGTCGCTACTACCGATCGCTCCAGTTAATGAGCTCTTCGGATTGGTCCCGTAGGCCGGCTTTCGGGCTGGCTCTCGGCGTGCCGAGAAGATGCGCAAATTGACCGGAGTAGAGGAAGTAAAAGTCGTAACAAGGTATCC
Cancrincola plumipes, L81938.1	Eukaryote,Arthropoda, Hexanauplia, Harpacticoida, Cancrincolidae, Cancrincola, Cancrincola plumipes	14	0	0	0	0	1	0	4	0	2	0	0	0	0	0	0	0	0	7	0	0	0	0	0	0	CGCCCGTCGCTACTACCGATTGAACGTTTTAGTGAGGTATTTGGACTGGACCTAGGCGGGTTCACGCCCGCCTTGTTGTCCGGGAAGACTCCCGAACTTGAGCGTTTAGAGGAAGTAAAAGTCGTAACAAGGTTTCCG
Cancrincola plumipes, M06023:55:000000000-BTM48:1:1110:25124:14159 1:N:0:CGAGGCTG+CCTAGAGT/M06023:55:000000000-BTM48:1:1110:25124:14159 2:N:0:CGAGGCTG+CCTAGAGT	Eukaryote,Arthropoda, Hexanauplia, Harpacticoida, Cancrincolidae, Cancrincola, Cancrincola plumipes	26	0	0	0	0	1	0	0	0	21	3	0	0	0	0	0	1	0	0	0	0	0	0	0	0	CGCCCGTCGCTACTACCGATTGAGCGTTTTAGTGAGGTATTTGGATTGGACCTGCGAGGGTTTACGCCTTCGCTGTGTCCGAGAAGACTCCCGAACTTGAGCGTTTAGAGGAAGTAAAAGTCGTAACAAGGTTTCC
Canuella perplexa, EU370432.1	Eukaryote,Arthropoda, Hexanauplia, Harpacticoida, Canuellidae, Canuella, Canuella perplexa	2199	19	9	0	1166	18	0	3	50	3	0	0	1	121	0	326	0	1	65	7	401	8	1	0	0	CGCCCGTCGCTACTACCGATTGAACGTTTTAGTGAGGTGTTTGGATCGGACCTCTTGGGACTCGCGTCCCGAGTGTTGTCTGAGAAGATCCCCAAACTTGAGCGTTTAGAGGAAGTAAAAGTCGTAACAAGGTTTCC
Capitella sp. FP-2009, FN421417.1	Eukaryote,Annelida, Polychaeta, Capitellida, Capitellidae, Capitella, Capitella sp. FP-2009	13	0	0	0	0	9	0	0	0	0	4	0	0	0	0	0	0	0	0	0	0	0	0	0	0	CGCCCGTCGCTACTACCGATTGGATGGTTTAGTGAGGACGTTGGACCGGCAGCTGGCGAGGTTTCCGAGCCGGCACGTCGGGAAGACGTTCGAACTTGATCATCTAGAGGGAGTAAAAGTCGTAACAA
Carcinonemertes carcinophila, JF293007.1	Eukaryote,Nemertea, Enopla, Monostilifera, Carcinonemertidae, Carcinonemertes, Carcinonemertes carcinophila	29	0	0	0	0	29	0	0	0	0	0	0	0	0	0	0	0	0	0	0	0	0	0	0	0	CGCCCGTCGCTACTACCGATTGAATGGTTTAGTGAGGTCCTCGGACTGGTAGCGTTCGCCAACTTCGGTCGGTGACCGTTCTGCCGGGAAGACGATCGAACTTGATCATTTAGAGGAAGTAAAAGTCGTAACAAGGTTTCC
Centropages hamatus, JX995292.1	Eukaryote,Arthropoda, Hexanauplia, Calanoida, Centropagidae, Centropages, Centropages hamatus	2048	0	0	0	1	0	0	0	77	0	0	0	0	45	0	796	1120	0	7	2	0	0	0	0	0	CGCCCGTCGCTACTACCGATTGAGTGTTTTAGTGAGGTCCTCGGATTGATAGCCTGGCGGTTAACGCTGCCTAGCTAACGAAAAGACGACCAAACTGTAGCACTTAGAGGAAGTAAAAGTCGTAACAAGGTTTCC
Cephalodasys turbanelloides, AM231776.1	Eukaryote,Gastrotricha, NA, Macrodasyida, Lepidodasyidae, Cephalodasys, Cephalodasys turbanelloides	11	11	0	0	0	0	0	0	0	0	0	0	0	0	0	0	0	0	0	0	0	0	0	0	0	CGCCCGTCGCTACTACCGACTGCCAGAGTGCTCGATGTGATCGGACTGGACCCGACCGGAGGTTTCCTCAGGTCGGTGGCCGGGAAGTTCATAAAGGGTCCGCTGGTGGAGGAAGTAAAAGTCGTAACAAGGTTTCC
Cephalothrix sp. 2 AM-2014, KM230041.1	Eukaryote,Nemertea, Palaeonemertea, NA, Cephalothricidae, Cephalothrix, Cephalothrix sp. 2 AM-2014	2002	1975	0	6	0	2	0	0	0	0	0	0	0	0	2	2	0	0	2	0	0	8	4	0	1	CGCCCGTCGCTACTACCGATTGAATGGTTTAGTGAGGTCCTCGGATTGGTCGCGATATAGGTTGCCTTCGGGTGGCTGAATCGCTGTGCTGAGAAGACGATCAAACTTGATCATTTAGAGGAAGTAAAAGTCGTAACAAGGTTTCC
Cerastoderma edule, AM182262.1	Eukaryote,Mollusca, Bivalvia, Veneroida, Cardiidae, Cerastoderma, Cerastoderma edule	251	0	0	45	16	6	3	3	1	36	0	1	0	21	56	9	3	5	5	5	18	11	3	0	4	CGCCCGTCGCTACTACCGATCGCCCTTGAGAATGAGCCTGTCGGATTGGACCCGGTGAGCGGGCGCTCGTCGCCTGCGAGCTCTGGTGCCGCCGAGAAGATCGGCAAATTCCCTGGGGTAGAGGAAGTAAAAGTCGTAACAAGGTATCCG
Cercyra hastata, M06023:55:000000000-BTM48:1:1113:11854:6399 1:N:0:ACTGAGCG+GAGCCTTA/M06023:55:000000000-BTM48:1:1113:11854:6399 2:N:0:ACTGAGCG+GAGCCTTA	Eukaryote,Platyhelminthes, Rhabditophora, Tricladida, Cercyridae, Cercyra, Cercyra hastata	9	0	0	0	0	0	0	0	0	0	0	0	0	0	1	0	0	6	0	0	0	0	0	2	0	CGCCCGTCGCTACTACCGATTGAACATTTTAGTGAGGTTTCTGGACTGGTGCTTTGAAGCTGGCAACACCCTTATTGTACCGGGAAATTACCCAAACTTGGATGTTTAGAGGAAGTAAAAGTCGTAACAAGGTTTCC
Ceriodaphnia dubia, L34044.1	Eukaryote,Arthropoda, Branchiopoda, Diplostraca, Daphniidae, Ceriodaphnia, Ceriodaphnia dubia	86	0	1	0	0	0	0	0	0	4	0	0	0	23	20	1	16	5	0	2	6	0	0	6	2	CGCCCGTCGCTAGTACCGATTGAATGGCTTAGTGAGGCCTCAGGATCTGCTTAGAGAAGGGGGCAACTCCATCTCAGAGCGGAGAATTTGGACAAACTTGGTCATTTAGAGGAACTAAAAGTCGTAACAAGGTTTCC
Chaetonotus bombardus, M06023:55:000000000-BTM48:1:1102:4071:8499 1:N:0:CTCTCTAC+TTCTAGCT/M06023:55:000000000-BTM48:1:1102:4071:8499 2:N:0:CTCTCTAC+TTCTAGCT	Eukaryote,Gastrotricha, NA, Chaetonotida, Chaetonotidae, Chaetonotus, Chaetonotus bombardus	2244	318	301	33	1062	19	0	278	23	1	109	2	0	0	2	3	0	0	93	0	0	0	0	0	0	CGCCCGTCGCTACTACCGATTGAATGGTTTAGCGAGATTCTCGGATTGGGCCTCGATCGTGCGTAAGCATGGACGAGGACTGAGAAGAAGTTCAAGCTTGATCATTTAGAGGAAGTAAAAGTCGTAACAAGGTTTTC
Chaetonotus gelidus, MF325914.1	Eukaryote,Gastrotricha, NA, Chaetonotida, Chaetonotidae, Chaetonotus, Chaetonotus gelidus	117	112	0	0	5	0	0	0	0	0	0	0	0	0	0	0	0	0	0	0	0	0	0	0	0	CCGCCCGTCGCTACTACCGATTGAATGGTTTAGCGAGATCCTCGGATCGGGCCCTGGTCGTGCGCAAGCATGGCCGAGGTCTGAGAAGAAGCTCAAGCTTGATCATTTAGAGGAAGTAAAAGTCGTAACAAGGTTTTC
Chaetonotus neptuni, AM231774.1	Eukaryote,Gastrotricha, NA, Chaetonotida, Chaetonotidae, Chaetonotus, Chaetonotus neptuni	12	4	0	0	0	8	0	0	0	0	0	0	0	0	0	0	0	0	0	0	0	0	0	0	0	CGCCCGTCGCTACTACCGATTGAATGGTTTAGCGAGATGCTCGGATCGAGCCCTGGTCGTGCGCAAGCATGTCCGAGGCTTGAGAAGAAGTTCATGCTTGATGATTTAGAGGAAGTAAAAGTCGTAACAAGGTTTTCG
Chaetopsylla lotoris, M06023:55:000000000-BTM48:1:1102:21374:8959 1:N:0:CGTACTAG+CTATTAAG/M06023:55:000000000-BTM48:1:1102:21374:8959 2:N:0:CGTACTAG+CTATTAAG	Eukaryote,Arthropoda, Insecta, Siphonaptera, Vermipsyllidae, Chaetopsylla, Chaetopsylla lotoris	89	11	0	0	2	4	0	7	2	0	2	0	0	0	0	12	0	6	17	3	0	7	6	0	10	CGCCCGTCGCTACTACCGATTGAACAGTTTAGTGAGGCCTTTGGACTGGCGCGTCGTCGGTGGCAACACCAATGATGTGCTGGGAAGTTGTCCAAACTTGATTGTTTAGAGGAAGTAAAAGTCGTAACAAGGTTTCC
Chaetopsylla lotoris, M06023:55:000000000-BTM48:1:1114:13429:11115 1:N:0:CGTACTAG+CTATTAAG/M06023:55:000000000-BTM48:1:1114:13429:11115 2:N:0:CGTACTAG+CTATTAAG	Eukaryote,Arthropoda, Insecta, Siphonaptera, Vermipsyllidae, Chaetopsylla, Chaetopsylla lotoris	116	8	0	5	26	6	3	16	1	3	0	4	0	0	1	2	2	21	4	3	8	1	0	0	2	CGCCCGTCGCTACTACCGATTGAACAGTTTAGTGAGATTTTCGGACTGGCGCGTCGTCGCTGGCAACAGCAATGATGTGTTGGGAAGTTGATCAAACTTGATTGTTTAGAGGAAGTAAAAGTCGTAACAAGGTTTCC
Chaetopterus cf. luteus KJO-2005, DQ209220.1	Eukaryote,Annelida, Polychaeta, Spionida, Chaetopteridae, Chaetopterus, Chaetopterus cf. luteus KJO-2005	17	0	0	3	0	4	0	0	0	0	0	0	0	0	0	1	1	2	0	0	1	0	3	0	2	CGCCCGTCGCTACTACCGATTGAATGGTTTAGTGAGATCCTTGGATTGGTCCCGGCATGGCAGGCAACTGCCGGGCCGGTGTAGCCGAGAAGACGATCAAACTTGACTATTTAGAGGAAGTAAAAGTCGTAACAAGGTTTCC
Chaetopterus sp. 1 KJO-2005, M06023:55:000000000-BTM48:1:1104:15294:16576 1:N:0:AAGAGGCA+ACTGCATA/M06023:55:000000000-BTM48:1:1104:15294:16576 2:N:0:AAGAGGCA+ACTGCATA	Eukaryote,Annelida, Polychaeta, Spionida, Chaetopteridae, Chaetopterus, Chaetopterus sp. 1 KJO-2005	6	0	0	0	0	0	0	0	0	0	0	0	0	0	3	0	0	2	0	0	1	0	0	0	0	CGCCCGTCGCTACTACCGATTGAATGGTTTAGTGAGCTCCATGGACTGGTGACTGTGGTGGTTCTGCCTCCGCGGTCGTTGGGAAGTGGATCAAACTTGACTATTTAGAGGAAGTAAAAGTCGTAACAAGGTTTCC
Chaetopterus sp. 1 KJO-2005, M06023:55:000000000-BTM48:1:2110:13642:27943 1:N:0:TAGGCATG+TCGACTAG/M06023:55:000000000-BTM48:1:2110:13642:27943 2:N:0:TAGGCATG+TCGACTAG	Eukaryote,Annelida, Polychaeta, Spionida, Chaetopteridae, Chaetopterus, Chaetopterus sp. 1 KJO-2005	40	3	2	1	12	3	0	3	0	2	1	0	0	0	4	0	0	1	1	0	3	1	0	2	1	CGCCCGTCGCTACTACCGATTGAATGGTTTGGTGAATTGCATGGATTGTCTGGCGTCTCAGCAATGAGACACCGGAGGAGAAGTGCTGTAAACCTGACTATTTAGAGGAAGTAAAAGTCGTAACAAGGTTTCC
Chaetopterus sp. 3 JM-2017, M06023:55:000000000-BTM48:1:1103:25663:9431 1:N:0:GTAGAGGA+AAGGAGTA/M06023:55:000000000-BTM48:1:1103:25663:9431 2:N:0:GTAGAGGA+AAGGAGTA	Eukaryote,Annelida, Polychaeta, Spionida, Chaetopteridae, Chaetopterus, Chaetopterus sp. 3 JM-2017	19	0	0	0	18	0	0	0	0	0	0	0	0	0	0	0	0	0	0	0	0	0	0	0	1	CGCCCGTCGCTACTACCGATTGAATGGTTTAGTGAGTTCCTTGGATTGCGCCCTCCTCCCTCGGGCGGAGGGTACGAGAAGAGGATCAAACTTGACTATTTAGAGGAAGTAAAAGTCGTAACAAGGTTTCC
Cheilea cf. pileopsis TT-2014, AB930397.1	Eukaryote,Mollusca, Gastropoda, Littorinimorpha, Hipponicidae, Cheilea, Cheilea cf. pileopsis TT-2014	6	0	0	0	0	1	0	0	0	0	5	0	0	0	0	0	0	0	0	0	0	0	0	0	0	CGCCCGTCGCTACTACCGATTGAACGGTTTAGTGAGGGCCTCGGATTGGTCTCGGCCCGCCCTTTACTGGGCGGCGCCGCTGGTCGAGAAGACGCTCGAACTTGATCGTTTAGAGGAAGTAAAAGTCGTAACAAGGTTTCC
Chelonibia caretta, KM217452.1	Eukaryote,Arthropoda, Hexanauplia, Sessilia, Coronulidae, Chelonibia, Chelonibia caretta	1715	0	0	0	0	24	3	1	792	5	411	0	441	0	7	1	23	0	1	1	5	0	0	0	0	CCGCCCGTCGCTACTACCGATGGATGATTTGGTGAGGTCGCCTAGACTGGCTGCTGGCTTCGGCCGTGCGGCCGGGAAGACGCCCAAACTTGGTCGTCTAGAGGAAGTAAAAGTCGTAACAAGGTTTCC
Chicoreus asianus, HQ834013.1	Eukaryote,Mollusca, Gastropoda, Neogastropoda, Muricidae, Chicoreus, Chicoreus asianus	111	0	0	0	0	0	0	0	0	0	1	110	0	0	0	0	0	0	0	0	0	0	0	0	0	CGCCCGTCGCTACTACCGATTGAACGGTTTAGTGAGGGCCTCGGATTGGTCTCGGCCCGCCCTTCACCGGGCGGCAGCCGTTGGTCGAGAAGACGCTCGAACTTGATCGTTTAGAGGAAGTAAAAGTCGTAACAAGGTTTCC
Chiletricha spinulosa, KT316819.1	Eukaryote,Arthropoda, Insecta, Diptera, Rangomaramidae, Chiletricha, Chiletricha spinulosa	14240	0	0	0	0	0	0	0	14240	0	0	0	0	0	0	0	0	0	0	0	0	0	0	0	0	CCGCCCGTCGCTACTACCGATTGAATTGTTTAGTGAGGTCTCCGGACGTGATCGCTGCGACGCCTCGTTGTGTTGCAGTTGCTTCACAGAAGTTGACCGAACTTGGTTATTTAGAGGAAGTAAAAGTCGTAACAAGGTTTCCG
Chlamydaster sterni, M06023:55:000000000-BTM48:1:1112:23447:16281 1:N:0:TAGCGCTC+AAGGCTAT/M06023:55:000000000-BTM48:1:1112:23447:16281 2:N:0:TAGCGCTC+AAGGCTAT	Eukaryote,NA, NA, NA, Heterophryidae, Chlamydaster, Chlamydaster sterni	7	0	0	0	0	0	0	0	0	0	1	0	0	0	0	0	0	6	0	0	0	0	0	0	0	CGCCCGTCGCTCCTACCGATTGAATGGTCCGGTGAGAACGTCGGATTTCGAGCAACACGGTCTTTGACCTTTCGGGGTCGTTGACCTATGCCCGAGAGAAGTTGTTCAAACCTTACCATTTAGAGGAAGGAGAAGTCGTAACAAGGTTTCC
Chlamydaster sterni, M06023:55:000000000-BTM48:1:1104:6399:8182 1:N:0:CCTAAGAC+TTATGCGA/M06023:55:000000000-BTM48:1:1104:6399:8182 2:N:0:CCTAAGAC+TTATGCGA	Eukaryote,NA, NA, NA, Heterophryidae, Chlamydaster, Chlamydaster sterni	7	3	0	0	1	0	1	2	0	0	0	0	0	0	0	0	0	0	0	0	0	0	0	0	0	CGCCCGTCGCTCCTACCGATTGGATGGTCCGGTGAGAACGTCGGATCACGCGCGGGACGATGGTCCGCCATTTTTGCTCTGCGCGAGAGAAGTTGTTCAAACCTTACCATCTAGAGGAAGGAGAAGTCGTAACAAGGTCTCC
Chlamydaster sterni, M06023:55:000000000-BTM48:1:2108:4241:22087 1:N:0:AAGAGGCA+ACTGCATA/M06023:55:000000000-BTM48:1:2108:4241:22087 2:N:0:AAGAGGCA+ACTGCATA	Eukaryote,NA, NA, NA, Heterophryidae, Chlamydaster, Chlamydaster sterni	8	0	0	0	0	0	0	0	0	0	0	0	0	0	1	0	0	7	0	0	0	0	0	0	0	CGCCCGTCGCTCCTACCGATTGAATGGTCCGGTGAGGATTCAGGATGATGGAGTATGTAGTTGGGAGCGATTCCAACTTGGCTCTCGTCAGAATTTGTTCAAACCTTACCATTTAGAGGAAGGAGAAGTCGTAACAAGGTTTCC
Chlamydaster sterni, M06023:55:000000000-BTM48:1:1101:25797:14258 1:N:0:TAGCGCTC+AAGGCTAT/M06023:55:000000000-BTM48:1:1101:25797:14258 2:N:0:TAGCGCTC+AAGGCTAT	Eukaryote,NA, NA, NA, Heterophryidae, Chlamydaster, Chlamydaster sterni	9	0	0	0	0	0	0	0	0	0	0	0	0	0	0	0	0	8	0	0	1	0	0	0	0	CGCCCGTCGCTCCTACCGATTGAATGGTCCGGTGAGAACGTCGGATCACGCGTGCGACGTTGGTTCGCCAGCGACATATGCGAGAGAAGTTGTTCAAACCTTACCATTTAGAGGAAGGAGAAGTCGTAACAAGGTTTCC
Chlamydaster sterni, M06023:55:000000000-BTM48:1:1102:26345:10444 1:N:0:GGACTCCT+TTATGCGA/M06023:55:000000000-BTM48:1:1102:26345:10444 2:N:0:GGACTCCT+TTATGCGA	Eukaryote,NA, NA, NA, Heterophryidae, Chlamydaster, Chlamydaster sterni	14	0	0	0	0	3	0	0	0	0	0	0	0	1	0	0	0	7	0	0	0	1	0	0	2	CGCCCGTCGCTCCTACCGATTGAATGGTCCGGTGAGAACGTCGGATCACATTTGGGACGCTGGTTCGCCAGTGACCTGAGTGAGAGAAGTTGTTCAAACCTTACCATTTAGAGGAAGGAGAAGTCGTAACAAGGTTTCC
Chlamydaster sterni, AF534709.1	Eukaryote,NA, NA, NA, Heterophryidae, Chlamydaster, Chlamydaster sterni	16	0	0	3	0	0	2	1	0	0	0	0	0	0	0	0	0	10	0	0	0	0	0	0	0	CGCCCGTCGCTCCTACCGATTGAATGGTCCGGTGAGAACGTCGGATCACGTGTAAGATACTGCTTGCAGTAACTTGCGCGAGAGAAGTTGTTCAAACCTTACCATTTAGAGGAAGGAGAAGTCGTAACAAGGTTTCC
Chlamydaster sterni, M06023:55:000000000-BTM48:1:1104:16206:24337 1:N:0:TAGCGCTC+AAGGCTAT/M06023:55:000000000-BTM48:1:1104:16206:24337 2:N:0:TAGCGCTC+AAGGCTAT	Eukaryote,NA, NA, NA, Heterophryidae, Chlamydaster, Chlamydaster sterni	16	0	0	0	0	1	0	0	0	0	1	0	0	0	0	0	0	14	0	0	0	0	0	0	0	CGCCCGTCGCTCCTACCGATTGAATGGTACGGTGAAAACGTCGGATCACGCGTTGGGTTATACATTTCTTCGGAGGTGTTGTTTCCGGTGCGAGAGAAGTTGTTTAAACATTACCATTTAGAGGAAGGAGAAGTCGTAACAAGGTTTCC
Chlamydaster sterni, M06023:55:000000000-BTM48:1:1103:27861:12693 1:N:0:CTCTCTAC+TTCTAGCT/M06023:55:000000000-BTM48:1:1103:27861:12693 2:N:0:CTCTCTAC+TTCTAGCT	Eukaryote,NA, NA, NA, Heterophryidae, Chlamydaster, Chlamydaster sterni	17	0	0	3	0	6	3	2	0	1	0	0	0	0	0	0	0	1	0	0	0	0	0	0	1	CGCCCGTCGCTCCTACCGATTGAATGGTCCGGTGAGAACGTCGGATCACTCACAGGGCGAATGTTCGCGTTCGACCAGTGAGGGAGAAGTTGTTCAAACCTTACCATTTAGAGGAAGGAGAAGTCGTAACAAGGTTTCC
Chlamydaster sterni, M06023:55:000000000-BTM48:1:1107:6294:25194 1:N:0:TCGACGTC+CCTAGAGT/M06023:55:000000000-BTM48:1:1107:6294:25194 2:N:0:TCGACGTC+CCTAGAGT	Eukaryote,NA, NA, NA, Heterophryidae, Chlamydaster, Chlamydaster sterni	22	0	0	0	0	1	1	2	5	1	0	1	0	0	0	0	0	0	0	4	0	0	0	0	7	CGCCCGTCGCTCCTACCGATTGAATGGTCCGGTGAGAACGTCGGATCACGCACTTGATGCCTTTTCGAAGGCGACTTGCGCGAGAGAAGTTGTTCAAACCTTACCATTTAGAGGAAGGAGAAGTCGTAACAAGGTTTCC
Chlamydaster sterni, M06023:55:000000000-BTM48:1:1104:9906:12209 1:N:0:CGTACTAG+CTATTAAG/M06023:55:000000000-BTM48:1:1104:9906:12209 2:N:0:CGTACTAG+CTATTAAG	Eukaryote,NA, NA, NA, Heterophryidae, Chlamydaster, Chlamydaster sterni	32	1	1	0	0	7	0	2	2	1	1	0	0	0	0	0	0	0	3	3	4	1	3	0	3	CGCCCGTCGCTCCTACCGATTGAATGGTCCGGTGAGAACGTCGGATCACGCGCGGGACGTATGTTCGCATACGACCTGTGCGAGAGAAGTTGTTCAAACCTTACCATTTAGAGGAAGGAGAAGTCGTAACAAGGTTTCC
Chlamydaster sterni, M06023:55:000000000-BTM48:1:1107:18610:5977 1:N:0:AAGAGGCA+ACTGCATA/M06023:55:000000000-BTM48:1:1107:18610:5977 2:N:0:AAGAGGCA+ACTGCATA	Eukaryote,NA, NA, NA, Heterophryidae, Chlamydaster, Chlamydaster sterni	34	1	0	1	2	3	1	3	2	0	2	0	0	0	4	1	0	11	0	0	0	0	0	1	2	CGCCCGTCGCTCCTACCGATTGAATGGTCCGGTGAGAACGTCGGATCACGCGATTGATGCCAGTTCGCTGGTGACTTTTGCGAGAGAAGTAGTTCAAACCTTACCATTTAGAGGAAGGAGAAGTCGTAACAAGGTTTCC
Chlamydaster sterni, M06023:55:000000000-BTM48:1:1110:7086:19231 1:N:0:CGTACTAG+CTATTAAG/M06023:55:000000000-BTM48:1:1110:7086:19231 2:N:0:CGTACTAG+CTATTAAG	Eukaryote,NA, NA, NA, Heterophryidae, Chlamydaster, Chlamydaster sterni	39	0	0	1	1	1	0	0	2	0	0	0	0	0	0	0	0	0	10	3	0	0	0	0	21	CGCCCGTCGCTCCTACCGATTGAATGGTCCGGTGAGAACGTCGGACTTTGCATTTGACTCAGGCAACTGAGACTTGTGCGAGGGAAGTTGTTCAAACCTTACCATTTAGAGGAAGGAGAAGTCGTAACAAGGTTTCC
Chlamydaster sterni, M06023:55:000000000-BTM48:1:1101:7088:21344 1:N:0:GGAGCTAC+CTCTCTAT/M06023:55:000000000-BTM48:1:1101:7088:21344 2:N:0:GGAGCTAC+CTCTCTAT	Eukaryote,NA, NA, NA, Heterophryidae, Chlamydaster, Chlamydaster sterni	57	1	0	0	2	36	0	11	0	0	0	0	0	0	0	0	0	0	0	0	0	0	7	0	0	CGCCCGTCGCTCCTACCGATTGAATGGTCCGGTGAGAACGTCGGATCACGCGTATGGAACTGGTTCGCCAGTAACGTGTGCGAGAAAAGTAGTTCAAACCTTACCATTTAGAGGAAGGAGAAGTCGTAACAAGGTTTCC
Chlamydaster sterni, M06023:55:000000000-BTM48:1:1104:7074:17633 1:N:0:TAGGCATG+TCGACTAG/M06023:55:000000000-BTM48:1:1104:7074:17633 2:N:0:TAGGCATG+TCGACTAG	Eukaryote,NA, NA, NA, Heterophryidae, Chlamydaster, Chlamydaster sterni	73	10	0	6	32	2	4	12	0	0	3	0	0	0	1	0	0	1	0	0	1	0	0	0	1	CGCCCGTCGCTCCTACCGATTGGATGGTCCGGTGAGAACGTCGGATCACGCACGGGAGGATGGTTCGCCATTTCACCTGTGCGAGAAAAGTTGTTCAAACCTTACCATCTAGAGGAAGGAGAAGTCGTAACAAGGTCTCC
Chlamydaster sterni, M06023:55:000000000-BTM48:1:1103:6010:20692 1:N:0:TACGCTGC+GCGTAAGA/M06023:55:000000000-BTM48:1:1103:6010:20692 2:N:0:TACGCTGC+GCGTAAGA	Eukaryote,NA, NA, NA, Heterophryidae, Chlamydaster, Chlamydaster sterni	78	2	0	3	2	7	1	10	0	0	0	0	0	0	2	1	0	47	2	0	0	1	0	0	0	CGCCCGTCGCTCCTACCGATTGAATGGTCCGGTGAGAACTCCGGATCACGCGTGCGATGCTGGTTCGCCTGTGACGCGCGCGAGAGAAGTTGTTCAAACCTTACCATTTAGAGGAAGGAGAAGTCGTAACAAGGTTTCC
Chlamydaster sterni, M06023:55:000000000-BTM48:1:1107:12386:15994 1:N:0:TACGCTGC+GCGTAAGA/M06023:55:000000000-BTM48:1:1107:12386:15994 2:N:0:TACGCTGC+GCGTAAGA	Eukaryote,NA, NA, NA, Heterophryidae, Chlamydaster, Chlamydaster sterni	88	4	0	19	4	13	2	8	0	3	0	0	0	0	3	0	0	27	0	4	1	0	0	0	0	CGCCCGTCGCTCCTACCGATTGAATGGTCCGGTGAGAATTTCGGATCACGTACAGGACGCCGGTTCGCCGATGACCTGCATGAGAGAAGCTGTTCAAACCTTACCATTTAGAGGAAGGAGAAGTCGTAACAAGGTTTCC
Chlamydaster sterni, M06023:55:000000000-BTM48:1:2108:19899:27735 1:N:0:ACTGAGCG+GAGCCTTA/M06023:55:000000000-BTM48:1:2108:19899:27735 2:N:0:ACTGAGCG+GAGCCTTA	Eukaryote,NA, NA, NA, Heterophryidae, Chlamydaster, Chlamydaster sterni	91	0	0	0	0	0	0	0	0	0	0	0	0	0	0	0	0	90	0	0	0	0	0	1	0	CGCCCGTCGCTCCTACCGATTGAATGGTCCGGTGAGAACGTCGGATCACGCGTTGGGTTGATGCTTCGGTGTCTTTTTCCGATGCGAGAGAAGTTGTTCAAACCTTACCATTTAGAGGAAGGAGAAGTCGTAACAAGGTTTCC
Chlamydaster sterni, M06023:55:000000000-BTM48:1:1101:4206:8758 1:N:0:TCGACGTC+CCTAGAGT/M06023:55:000000000-BTM48:1:1101:4206:8758 2:N:0:TCGACGTC+CCTAGAGT	Eukaryote,NA, NA, NA, Heterophryidae, Chlamydaster, Chlamydaster sterni	111	1	0	0	0	0	0	0	0	0	0	0	0	0	0	0	0	0	7	1	0	1	0	0	101	CGCCCGTCGCTCCTACCGATTGAATGGTCCGGTGAGAACGTCGGATCTTGCGCTTTCATCTTCGGTTTGGTTCGCTGAGCCGTCGTTGCGCGAGAGAAGTTGTTCAAACCTTACCATTTAGAGGAAGGAGAAGTCGTAACAAGGTTTCC
Chlamydaster sterni, M06023:55:000000000-BTM48:1:1105:11073:9333 1:N:0:CGTACTAG+CTATTAAG/M06023:55:000000000-BTM48:1:1105:11073:9333 2:N:0:CGTACTAG+CTATTAAG	Eukaryote,NA, NA, NA, Heterophryidae, Chlamydaster, Chlamydaster sterni	163	0	3	0	4	3	1	14	11	0	5	0	2	0	0	2	0	5	25	8	8	2	6	0	64	CGCCCGTCGCTCCTACCGATTGAATGGTCCGGTGAGAACTCCGGATCACGCGATGGATGCTAGTTCTCTAGCAACCTTTGCGAGAGAAGTTGTTCAAACCTTACCATTTAGAGGAAGGAGAAGTCGTAACAAGGTTTCC
Chlamydaster sterni, M06023:55:000000000-BTM48:1:1113:22259:23665 1:N:0:CGAGGCTG+CCTAGAGT/M06023:55:000000000-BTM48:1:1113:22259:23665 2:N:0:CGAGGCTG+CCTAGAGT	Eukaryote,NA, NA, NA, Heterophryidae, Chlamydaster, Chlamydaster sterni	257	1	1	19	12	4	11	3	0	4	2	0	0	0	1	2	0	192	3	0	0	0	1	0	1	CGCCCGTCGCTCCTACCGATTGAATGGTCCGGTGAGAACGTCGGATCACGCGCGCGATGCTGGTTCTCCAGCAACCTGCGCGAGAAAAGTTGTTCAAACCTTACCATTTAGAGGAAGGAGAAGTCGTAACAAGGTTTCC
Chromadoridae sp. MHMH-2008, M06023:55:000000000-BTM48:1:1101:20322:4286 1:N:0:CCTAAGAC+TTATGCGA/M06023:55:000000000-BTM48:1:1101:20322:4286 2:N:0:CCTAAGAC+TTATGCGA	Eukaryote,Nematoda, Chromadorea, Chromadorida, Chromadoridae, NA, Chromadoridae sp. MHMH-2008	187	1	0	7	0	70	0	108	0	0	0	0	0	0	0	0	0	1	0	0	0	0	0	0	0	CGCCCGTCGCTACTACCGATTGGGAAAATTTCAGAGGCTGTGGGACTGGAACTTGTTTGGCTTCACGGCCTTACTTGATCCGGAAACATGCCCGATGATATTTTCTTAGAGGAAGTAAAAGTCGTAACAAGGTTTCC
Chromadoridae sp. MHMH-2008, M06023:55:000000000-BTM48:1:1102:9646:18672 1:N:0:GCGTAGTA+TATCCTCT/M06023:55:000000000-BTM48:1:1102:9646:18672 2:N:0:GCGTAGTA+TATCCTCT	Eukaryote,Nematoda, Chromadorea, Chromadorida, Chromadoridae, NA, Chromadoridae sp. MHMH-2008	869	0	0	0	0	262	0	0	0	0	0	0	3	583	0	0	21	0	0	0	0	0	0	0	0	CGCCCGTCGCTATTACCGACTGGGAAAATTTCAGAGAAGAATGGACTGGCACTGGTTCGGCTTCACGGCCTTACTTGAGCTGGAAAATTCGTCTATGATATTTTCTTGGAGGAAATAAAAGTCGTAACAAGGTTTCC
Chromadorina sp. 1257, M06023:55:000000000-BTM48:1:1102:13003:11692 1:N:0:CGGAGCCT+GTAAGGAG/M06023:55:000000000-BTM48:1:1102:13003:11692 2:N:0:CGGAGCCT+GTAAGGAG	Eukaryote,Nematoda, Chromadorea, Chromadorida, Chromadoridae, Chromadorina, Chromadorina sp. 1257	10	0	0	0	0	0	0	0	0	0	0	0	0	0	0	0	0	0	0	0	0	0	10	0	0	CGCCCGTCGCTACTACCGATTGGGAAAATTTTAGAAAGTCTTGGACCGAGACTAGTTCGGCTTTACGGCCTTACTTGTCTTGGAAAAAGATTTGATAATATTTTTCTAGAGGAAGTAAAAGTCGTAACAAGGTTTCC
Chromadorina sp. 1257, FJ040470.1	Eukaryote,Nematoda, Chromadorea, Chromadorida, Chromadoridae, Chromadorina, Chromadorina sp. 1257	108	0	0	0	0	0	0	0	9	0	0	0	0	80	0	0	19	0	0	0	0	0	0	0	0	CGCCCGTCGCTACTACCGATTGGGAAAATTTTAGAGCCTCTTGGACCGATGATTGTTCGGCTTCGCGGCCTTACTTTCGTTGGAAAAAGATGCGATAATATTTTTCTAGAGGAAGT
Chromadorina sp. 1971, FJ040471.1	Eukaryote,Nematoda, Chromadorea, Chromadorida, Chromadoridae, Chromadorina, Chromadorina sp. 1971	560	0	0	0	0	0	0	0	0	102	8	2	0	29	296	4	84	0	0	0	0	0	0	0	35	CGCCCGTCGCTACTACCGATTGGGAAAATTTTAGAGAGTCCGGGACTGATGATTGTTCGGCTTCACGGCCTTACTTTCGTCGGAAACGAATTCGATAATATTTTTCTAGAGGAAGT
Chromadorita leuckarti, M06023:55:000000000-BTM48:1:1101:27260:10731 1:N:0:CTCTCTAC+TTCTAGCT/M06023:55:000000000-BTM48:1:1101:27260:10731 2:N:0:CTCTCTAC+TTCTAGCT	Eukaryote,Nematoda, Chromadorea, Chromadorida, Chromadoridae, Chromadorita, Chromadorita leuckarti	719	17	519	148	1	0	0	1	0	0	0	0	0	0	0	24	7	0	1	0	0	0	0	0	1	CGCCCGTCGCTACTACCGATTGGGAAAATTTCAGAGGTGGTAGGACCGGAACTAGTTCGGCTTCACGGCCTTACTTGATCTGGAAATACTACCTATGATATTTTCTTAGAGGAAGTAAAAGTCGTAACAAGGTTTCC
Chromadorita leuckarti, M06023:55:000000000-BTM48:1:2113:9569:10432 1:N:0:CGTACTAG+CTATTAAG/M06023:55:000000000-BTM48:1:2113:9569:10432 2:N:0:CGTACTAG+CTATTAAG	Eukaryote,Nematoda, Chromadorea, Chromadorida, Chromadoridae, Chromadorita, Chromadorita leuckarti	3148	36	0	48	0	159	0	350	2	0	3	1	1	2275	63	12	186	0	10	0	0	0	0	0	2	CGCCCGTCGCTACTACCGATTGGGAAAATTTCAGAGGCTGTGGGACCGGAACTCGTGCGGCTTAACGGCCATACTTGATCTGGAAACACATCCTATGATATTTTCTTAGAGGAAGTAAAAGTCGTAACAAGGTTTCC
Chromadoropsis vivipara, M06023:55:000000000-BTM48:1:1103:9806:19389 1:N:0:AAGAGGCA+ACTGCATA/M06023:55:000000000-BTM48:1:1103:9806:19389 2:N:0:AAGAGGCA+ACTGCATA	Eukaryote,Nematoda, Chromadorea, Chromadorida, Chromadoridae, Chromadoropsis, Chromadoropsis vivipara	21	0	0	0	0	0	0	0	0	0	0	0	0	0	21	0	0	0	0	0	0	0	0	0	0	CGCCCGTCGCTACGAGGGACGGCGCCTTTTACTGAGATCACTGGACTGGGATCGTTTTGATTCTTCGGAGCGACTCTGGAAATTTGATCAAAGTTGATGGCGTGGACCACGTAAAAGTCGTAACAAGGTTTTC
Ciliopharyngiella constricta, M06023:55:000000000-BTM48:1:2101:5086:11699 1:N:0:TAGGCATG+TCGACTAG/M06023:55:000000000-BTM48:1:2101:5086:11699 2:N:0:TAGGCATG+TCGACTAG	Eukaryote,Platyhelminthes, Turbellaria, NA, NA, Ciliopharyngiella, Ciliopharyngiella constricta	185	0	0	2	0	0	0	0	0	0	0	0	0	0	0	1	0	0	0	157	3	4	3	0	15	CGCCCGTCGCTACTACCGATTGAATGGCTTAGTGAGTTCTTTGGACTGTGGCATTCTGTTGGCAACTTCAGAACGCTATCGGGAAGAAGATCAAACTTGATCATTTAGAGGAAGTAAAAGTCGTAACAAGGTTTCC
Clausocalanus furcatus, GU969200.1	Eukaryote,Arthropoda, Hexanauplia, Calanoida, Clausocalanidae, Clausocalanus, Clausocalanus furcatus	1180	0	0	0	0	0	0	0	0	1179	0	0	0	0	1	0	0	0	0	0	0	0	0	0	0	CGCCCGTCGCTACTACCGATTGAACGTTTTAGTGAGGTCCTCGGACTGTTTGGTAGTCGGATCACTCTGACTGCCTGGCGGGAAGACGACCAAACTGTAGCGTTTAGAGGAA
Clavactinia serrata, AY920764.1	Eukaryote,Cnidaria, Hydrozoa, Anthoathecata, Hydractiniidae, Clavactinia, Clavactinia serrata	119	0	0	0	0	0	0	0	2	0	0	0	115	0	0	0	0	0	0	0	0	0	2	0	0	CGCCCGTCGCTACTACCGATTGAATGGTTTAGTGAGATCTTCGGATTGGCGCCATCGCGGCTTCACGGCCGTGACGGATTGCCGAAAAGTTGATCAAACTTGATCATTTAGAGGAAGTAAAAGTCGTAACAAGGTTTCC
Clupea harengus, KP768123.1	Eukaryote,Chordata, Actinopteri, Clupeiformes, Clupeidae, Clupea, Clupea harengus	6325	0	0	0	0	0	0	0	0	0	0	6324	0	0	0	0	0	1	0	0	0	0	0	0	0	CGCCCGTCGCTACTACCGATTGGATGGTTTAGTGAGGTCCTCGGATCGGCCCCGCCGGGGCTCCTCGCGGGCCCTGGCGGAGCGCCGAGAAGACGATCAAACTTGACTATCTAGAGGAAGTAAAAGTCGTAACAAGGTTTCCG
Clytia gracilis, M06023:55:000000000-BTM48:1:1101:19075:17930 1:N:0:ATGCGCAG+CTATTAAG/M06023:55:000000000-BTM48:1:1101:19075:17930 2:N:0:ATGCGCAG+CTATTAAG	Eukaryote,Cnidaria, Hydrozoa, Leptothecata, Campanulariidae, Clytia, Clytia gracilis	6	0	0	0	0	0	0	0	0	0	0	6	0	0	0	0	0	0	0	0	0	0	0	0	0	CGCCCGTCGCTACTACCGATTGAATGGTTTAGTGAGATCTTTGGATTGGCGCTGTTTGGGGGGCGACCCTCGATCAGACTGCTGAGAAATTGCTCAAACTTGATCATTTAGAGGAAGTAAAAGTCGTAACAAGGTTTCC
Clytia hemisphaerica, KX665379.1	Eukaryote,Cnidaria, Hydrozoa, Leptothecata, Campanulariidae, Clytia, Clytia hemisphaerica	5532	0	0	0	0	1	0	0	3347	1	85	1780	256	0	0	2	37	0	4	2	5	3	3	0	6	CGCCCGTCGCTACTACCGATTGAATGGTTTAGTGAGATCTCTGGATTGACGCTGAAGAGGTGGCAACGCTTTTTCAGATTGTTGAGAAACTGCTCAAACTTGATCATTTAGAGGAAGTAAAAGTCGTAACAAGGTTTCC
Colistium guntheri, MG895430.1	Eukaryote,Chordata, Actinopteri, Pleuronectiformes, Rhombosoleidae, Colistium, Colistium guntheri	9	0	0	4	0	0	0	0	0	0	0	0	0	0	0	0	0	0	0	5	0	0	0	0	0	CGCCCGTCGCTACTACCGATTGGATGGTTTAGTGAGGTCCTCGGATCGGCCCCGCCGGGGTCGGTTACGGCCCTGGCGGAGCGCCGAGAAGACGATCAAACTTGGCTATCTAGAGGAAGTAAAAGTCGTAACAAGGTTTCC
Conchyliurus quintus, KR048763.1	Eukaryote,Arthropoda, Hexanauplia, Poecilostomatoida, Clausidiidae, Conchyliurus, Conchyliurus quintus	34	0	0	0	0	0	0	0	0	0	0	0	0	0	0	0	0	34	0	0	0	0	0	0	0	CGCCCGTCGCTACTACCGATTGAACGTTTTAGTGAGGTATTTGGACCGGCGCTCGGTTGGTTAACGCCAACCGTGGTGCTGGAAAGACTCCCAAACTGAGCGT
Corophium sp. AI-2007-5, AB295404.1	Eukaryote,Arthropoda, Malacostraca, Amphipoda, Corophiidae, Corophium, Corophium sp. AI-2007-5	773	1	0	0	0	141	0	2	0	0	625	0	1	0	0	0	0	0	0	0	1	0	0	0	2	CGCCCGTCGCTACTACCGATTGGGTGTACCAGTGAGAGCCTTGGACTGGCGGCCGTTGCCTTCGGGCAAGCGGATTCGACGGAAAGAGGTCCGAACTGGTGCACTTAGAGGAAGTAAAAGTCGTAACAAGGTTTCC
Coryne nipponica, M06023:55:000000000-BTM48:1:1104:13692:15955 1:N:0:TACGCTGC+GCGTAAGA/M06023:55:000000000-BTM48:1:1104:13692:15955 2:N:0:TACGCTGC+GCGTAAGA	Eukaryote,Cnidaria, Hydrozoa, Anthoathecata, Corynidae, Coryne, Coryne nipponica	18	1	0	7	1	1	2	2	0	0	0	0	0	0	0	0	0	2	0	0	0	0	1	1	0	CGCCCGTCGCTACTACCGATCGAATGGTTTAGTGAGGTCTCGGGATTGGCGCCATGGAGCTGTTCGCAGCACCTTGGTGCCGAGAACCTGATCAAACTTGATCATTTAGAGGAAGTAAAAGTCGTAACAAGGTATCC
Cramptonomyia spenceri, KP288779.1	Eukaryote,Arthropoda, Insecta, Diptera, Pachyneuridae, Cramptonomyia, Cramptonomyia spenceri	99	0	0	0	0	0	0	0	99	0	0	0	0	0	0	0	0	0	0	0	0	0	0	0	0	CGCCCGTCGCTACTACCGATTGAATTGTTTAGTGAGGTCTCCGGACGTGATCGCTGCGACGCCTCGTTGTGTTGCAGTTGCTTCACAGAAGTTGACCGAACTTGGTTATTTAGAGGAAGTAAAAGTCGTAACAAGGTTTC
Crassostrea rivularis, AY144598.1	Eukaryote,Mollusca, Bivalvia, Ostreoida, Ostreidae, Crassostrea, Crassostrea rivularis	342	0	3	0	3	5	0	0	0	0	0	0	0	0	1	17	5	0	3	13	0	23	253	1	15	CGCCCGTCGCTACTACCGATTGGATGGTTTAGTGAGCCCCTTGGACTGGTCCCGACGGCGCGGCAACGCGTTTTCGTCGCTGGTGCCGGGAAGAAGGGCAAACTGTACTTTCTAGAGGTCGTAAAAGTCGTAACAAGGTTTCCG
Cryptocotyle lingua, AJ287492.1	Eukaryote,Platyhelminthes, Trematoda, Opisthorchiida, Heterophyidae, Cryptocotyle, Cryptocotyle lingua	53	0	0	0	0	0	0	0	53	0	0	0	0	0	0	0	0	0	0	0	0	0	0	0	0	CGCCCGTCGCTACTACCGATTGAATGGTTTAGCAAGGTCATCGGATTGGTGCCATTGTAGTTGTTTCGGCAGCTCGACCGGCGCTGAAAAGACGACCAAACTTGATCATTTAGAGGAAGTAAAAGTCGTAACAAGGTTTCC
Cyamiomactra laminifera, KC429382.1	Eukaryote,Mollusca, Bivalvia, Veneroida, Cyamiidae, Cyamiomactra, Cyamiomactra laminifera	318	2	0	23	3	198	0	0	3	1	0	6	0	4	0	3	2	0	1	29	0	5	13	0	25	CGCCCGTCGCTACTACCGATCGCTCCAGTTAATGAGCTCTTCGGATTGGTCCCGTAGGCCGGCTTTCGGGTTGGCTCTCGGCGTGCCGAGAAGATGCGCAAATTGACCGGAGTAGAGGAAGTAAAAGTCGTAACAAGGTATCC
Cyclopidae sp. JMM-2003, AY210814.1	Eukaryote,Arthropoda, Hexanauplia, Cyclopoida, Cyclopidae, NA, Cyclopidae sp. JMM-2003	3402	0	0	0	0	3	0	3	0	40	0	0	1	1	15	15	2	0	3207	0	0	0	0	0	115	CGCCCGTCGCTACTACCGATTGAACGTTTTAGTGAGGTATTTGGACTGGACCTCCGGAGGTTCGCGCCTCCGGTGCTGTTCGGGAAGACTCCCAAACTTGAGCGTTTAGAGGAAGTAAAAGTCGTAACAAGGTTACCGT
Cyclopina gracilis, JF781537.1	Eukaryote,Arthropoda, Hexanauplia, Cyclopoida, Cyclopinidae, Cyclopina, Cyclopina gracilis	90	0	0	0	0	0	0	0	0	0	0	0	0	74	9	3	1	0	0	0	0	0	0	0	3	CGCCCGTCGCTACTACCGATTGAACGTTTTAGTGAGGTATTTGGACTGGGCCTTCGGAGGTTCACGCCTCCGTTGCTGCACGGGAAGACTCCCAAACTTGAGCGTTTAGAGGAAGTAAAAGTCGTAACAAGGTTTCC
Cylindrolaimus sp. 202149, M06023:55:000000000-BTM48:1:1102:6377:24211 1:N:0:GCTCATGA+CTAAGCCT/M06023:55:000000000-BTM48:1:1102:6377:24211 2:N:0:GCTCATGA+CTAAGCCT	Eukaryote,Nematoda, Chromadorea, Araeolaimida, Diplopeltidae, Cylindrolaimus, Cylindrolaimus sp. 202149	13	1	0	0	0	0	0	0	0	0	4	0	0	0	0	8	0	0	0	0	0	0	0	0	0	CGCCCGTCGCTGCCCGGGACTGAGCCGTTTCGAGAAGAACAGGGACTGCTGTTTACAGGTCTACTCGATCTGTTTTTGGCGGAAACTGTTTTAATCGCAGTGGCTTGAACCGGGCAAAAGTCGTAACAAGGTTTCC
Cylindrolaimus sp. 202149, M06023:55:000000000-BTM48:1:1104:27352:12441 1:N:0:CCTAAGAC+TTATGCGA/M06023:55:000000000-BTM48:1:1104:27352:12441 2:N:0:CCTAAGAC+TTATGCGA	Eukaryote,Nematoda, Chromadorea, Araeolaimida, Diplopeltidae, Cylindrolaimus, Cylindrolaimus sp. 202149	35	0	0	0	0	0	0	33	0	0	0	2	0	0	0	0	0	0	0	0	0	0	0	0	0	CGCCCGTCGCTGCCCGGAACTGAGCCGTTTCGAGAAGAACAGGGACCGCTGGATGGTGGCCTTCGGGCTGCCTCTTGGTGGAAACTGTTTTAATCGGTATGGCTTGAACCGGGCAAAAGTCGTAACAAGGTTTCC
Cylindromacrostomum cf. notandum TJ-2015, KP730488.1	Eukaryote,Platyhelminthes, Rhabditophora, Macrostomida, Dolichomacrostomidae, Cylindromacrostomum, Cylindromacrostomum cf. notandum TJ-2015	688	360	0	3	0	202	0	12	0	0	0	0	0	0	111	0	0	0	0	0	0	0	0	0	0	CGCCCGTCGCTACTACCGATTGAATGTTCTGGTGAAATCATTGGAGTGACGCCTAGCGAGTGGTCTCCACTCGATAGGATGTTGCGAAGAGGCTTAAACCTGAGCATTTAGAGGAAGTAAAAGTCGTAACAAG
Cythere lutea, M06023:55:000000000-BTM48:1:1101:15346:14294 1:N:0:CGAGGCTG+CCTAGAGT/M06023:55:000000000-BTM48:1:1101:15346:14294 2:N:0:CGAGGCTG+CCTAGAGT	Eukaryote,Arthropoda, Ostracoda, Podocopida, Cytheridae, Cythere, Cythere lutea	23	0	0	0	0	0	0	0	0	23	0	0	0	0	0	0	0	0	0	0	0	0	0	0	0	CGCCCGTCGCTACTACCGATTGAACGTTTTAGTGAGGCCTTCGGACTGTCTGGTTGTGGAGCACTTGTGTTCTGCTGCCGGTTTGGGAAGATGTTCAAACTGTATCATCTAGAGGAAGTAAAAGTCGTAACAAGGTTTCC
Cythere lutea, AB076636.1	Eukaryote,Arthropoda, Ostracoda, Podocopida, Cytheridae, Cythere, Cythere lutea	5862	47	0	183	4	363	0	2783	177	1	126	0	71	0	13	1739	0	0	355	0	0	0	0	0	0	CGCCCGTCGCTACTACCGATTGGATGATTTAGTGAGGCCTTCGGACTGGCCGCTAGTGGGGCACTTGTTGTTCTGCTGGTGGATTGGGAAGATGTTCAAACTGTATCATCTAGAGGAAGTAAAAGTCGTAACAAGGTTTCCGT
Cytheromorpha acupunctata, AB076630.1	Eukaryote,Arthropoda, Ostracoda, Podocopida, Loxoconchidae, Cytheromorpha, Cytheromorpha acupunctata	1627	10	1454	95	2	0	0	0	0	3	0	0	0	0	1	0	6	0	56	0	0	0	0	0	0	CCGCCCGTCGCTACTACCGATTGGATGATTTAGTGAGGCCTTCGGACTGGCTGCTCGTGGGGTCAAACCTGCTTGCGGCTCGGAAAGATGTTCAAACTGTATCATCTAGAGGAAGTAAAAGTCGTAACAAGGTTTCC
Dactylopusia sp. New Caledonia-RJH-2007, EU380295.1	Eukaryote,Arthropoda, Hexanauplia, Harpacticoida, Dactylopusiidae, Dactylopusia, Dactylopusia sp. New Caledonia-RJH-2007	1175	0	0	0	0	0	0	0	13	35	647	3	0	0	0	475	0	0	1	0	0	1	0	0	0	CGCCCGTCGCTACTACCGATTGAACGTTTTAGTGAGGTATTTGGATTGGACGTCGAGAGGTTCGCGCCTCCCGGCTGCCGAGAAGACTCCCAAACTTGAGCGTTTAGAGGAAGTAAAAGTCGTAACAAGGTTTCC
Danio rerio, NR_145818.1	Eukaryote,Chordata, Actinopteri, Cypriniformes, Cyprinidae, Danio, Danio rerio	8	0	0	0	0	0	0	0	0	0	0	0	0	1	0	0	0	0	0	0	7	0	0	0	0	CGCCCGTCGCTACTACCGATTGGATGGTTTAGTGAGGTCCTCGGATCGGCCCCGCCGGGGCTCCTCGCCGGGCCCTGGCGGAGCGCCGAGAAGACGATCAAACTTGATCCTCTAGAGGAAGTAAAAGTCGTAACAAGGTTTCC
Danorhynchus sp. TJ-2014, M06023:55:000000000-BTM48:1:1102:23124:14541 1:N:0:GTAGAGGA+AAGGAGTA/M06023:55:000000000-BTM48:1:1102:23124:14541 2:N:0:GTAGAGGA+AAGGAGTA	Eukaryote,Platyhelminthes, Rhabditophora, Rhabdocoela, Polycystididae, Danorhynchus, Danorhynchus sp. TJ-2014	8	0	0	0	8	0	0	0	0	0	0	0	0	0	0	0	0	0	0	0	0	0	0	0	0	CGCCCGTCGCTACTACCGATCGAATGTTTTAGTGAGTTCTGTGGACCGAGGGAACGTTGTTGCTTGTCTTCGATGGTCTTTTGGGAAACAGTGCAAACTTGAGCATTTAGAGGAAGTAAAAGTCGTAACAAGGTTTCC
Danorhynchus sp. TJ-2014, KJ887444.1	Eukaryote,Platyhelminthes, Rhabditophora, Rhabdocoela, Polycystididae, Danorhynchus, Danorhynchus sp. TJ-2014	2548	1	5	1	0	1447	0	3	0	5	0	0	0	0	0	0	1086	0	0	0	0	0	0	0	0	CGCCCGTCGCTACTACCGATTGAATGTTTTAGTGAGGCGTTTGGATCGAAATCGATAGAGTGGCTTACCATTCTGTCGTTTTTGAGAAACTCGTCAAACTTGAGCATTTAGAGGAAGTAAAAGTCGTAACAAGGTTTCC
Daptonema sp. PFN-2007, M06023:55:000000000-BTM48:1:2113:9465:3161 1:N:0:AAGAGGCA+ACTGCATA/M06023:55:000000000-BTM48:1:2113:9465:3161 2:N:0:AAGAGGCA+ACTGCATA	Eukaryote,Nematoda, Chromadorea, Monhysterida, Xyalidae, Daptonema, Daptonema sp. PFN-2007	6	0	0	0	0	0	0	0	0	0	0	0	0	0	6	0	0	0	0	0	0	0	0	0	0	CGCCCGTCGCTGCCCGGAACTGAGCCGTTTCGAGAAGACTGGGGATTGCTGACTCAGGGCCTTCACGGGCTTTTTGTCGGTGAAAACCACTTTAATCGCAGCGGCTTGAACCGGGCAAAAGTCGTAACAAGGTACCT
Daptonema sp. PFN-2007, M06023:55:000000000-BTM48:1:1107:14951:3229 1:N:0:ACTGAGCG+GAGCCTTA/M06023:55:000000000-BTM48:1:1107:14951:3229 2:N:0:ACTGAGCG+GAGCCTTA	Eukaryote,Nematoda, Chromadorea, Monhysterida, Xyalidae, Daptonema, Daptonema sp. PFN-2007	6	0	0	0	0	0	0	0	0	0	0	2	0	0	0	0	0	0	0	0	0	0	0	4	0	CGCCCGTCGCTGCCCGGAACTGAGCCGTTTCGAGAAAAGCGGGGACCGACAGCTTGAGGCCTTTACGGGCTTCTTGTTGACGAGAACCGCTTTGATCGCAGCGGCTTGAACCGGGCAAAAGTCGTAACAAGGTTTCC
Daptonema sp. PFN-2007, EF436228.1	Eukaryote,Nematoda, Chromadorea, Monhysterida, Xyalidae, Daptonema, Daptonema sp. PFN-2007	9	0	0	0	0	0	0	0	0	0	0	0	0	0	9	0	0	0	0	0	0	0	0	0	0	CGCCCGTCGCTGCCCGGAACTGAGCCGTTTCGAGAAGACTGAGGATTGCTGACTTGAGACCTTCACGGGTTTTTTGTCGGTGAAAATCAATTTAATCGCAGCGGCTTGAACCGGGCAAAAGTCGTAACAAGGTTTCCGT
Daptonema sp. PFN-2007, M06023:55:000000000-BTM48:1:1101:15959:3675 1:N:0:CGAGGCTG+CCTAGAGT/M06023:55:000000000-BTM48:1:1101:15959:3675 2:N:0:CGAGGCTG+CCTAGAGT	Eukaryote,Nematoda, Chromadorea, Monhysterida, Xyalidae, Daptonema, Daptonema sp. PFN-2007	131	0	0	0	0	0	0	0	0	131	0	0	0	0	0	0	0	0	0	0	0	0	0	0	0	CGCCCGTCGCTGCCCGGAACTGAGCCGTTTCGAGAAATGCGCGGACCGTTGATTTGCTGATTTTACGATTGGCTTGTCGATGGAAAGCGTTTTAATCGCAGCGGCTTGAACCGGGCAAAAGTCGTAACAAGGTTTCC
Daptonema sp. PFN-2007, M06023:55:000000000-BTM48:1:2105:11931:6379 1:N:0:TACGCTGC+GCGTAAGA/M06023:55:000000000-BTM48:1:2105:11931:6379 2:N:0:TACGCTGC+GCGTAAGA	Eukaryote,Nematoda, Chromadorea, Monhysterida, Xyalidae, Daptonema, Daptonema sp. PFN-2007	3907	13	22	7	90	473	2941	187	0	3	1	0	1	0	21	0	11	128	9	0	0	0	0	0	0	CGCCCGTCGCTGCCCGGAACTGAGCCGTTTCGAGAAGCCTGGGGATTGCCGACTTAGGGCCTTCACGGGCTTTTTGTTAGTGAAAACCAAGTTAATCGCAGCGGCTTGAACCGGGCAAAAGTCGTAACAAGGTTTCCG
Dasybranchus caducus, AF448153.1	Eukaryote,Annelida, Polychaeta, Capitellida, Capitellidae, Dasybranchus, Dasybranchus caducus	386	41	0	0	201	0	0	18	1	0	3	0	0	0	0	15	1	0	14	65	1	14	0	0	12	CGCCCGTCGCTACTACCGATTGGATGGTTTAGTGAGATCCTCGGATTGGTCCCGGCATGGTGGGTTACCGCCGCGCCGGCGTGCCGAAAAGACGATCAAACTTGATCATCTAGAGGAAGTAAAAGTCGTAACAAGGTTTCC
Dasymutilla lepeletierii, DQ408499.1	Eukaryote,Arthropoda, Insecta, Hymenoptera, Mutillidae, Dasymutilla, Dasymutilla lepeletierii	6	0	0	0	0	0	0	0	6	0	0	0	0	0	0	0	0	0	0	0	0	0	0	0	0	CGCCCGTCGCTACTACCGATTGAATGATTTAGTGAGGTCTTCGGACTGGTGCGCGGCAATGTCTCGGCATTGCCGATGTTGCCGGGAAGATGACCAAACTTGATCATTTAGAGGAAGTAAAAGTCGTAACAAGGTTTCC
Dasymutilla lepeletierii, DQ408499.2	Eukaryote,Arthropoda, Insecta, Hymenoptera, Mutillidae, Dasymutilla, Dasymutilla lepeletierii	7	0	0	0	0	0	0	0	1	0	5	0	0	0	0	0	0	0	0	0	0	0	0	0	0	CCGCCCGTCGCTACTACCGATGGATGATTTGGTGAGATCGCCTAGACTGGCAGCTGGCTTCGGCCGTGCTGCCGGGAAGACGCTCAAACTTGGTCGTCTAGAGGAAGTAAAACTCGTAACAAGGTTTCC
Dasymutilla lepeletierii, DQ408499.3	Eukaryote,Arthropoda, Insecta, Hymenoptera, Mutillidae, Dasymutilla, Dasymutilla lepeletierii	8	0	0	0	0	4	0	0	0	0	0	2	0	0	0	0	0	0	0	0	0	0	0	0	0	CGCCCGTCGCTACTACCGATTGAACGTTTTAGTGAGGTATTTGGATTGGACCTTGGGAGGTTTGCGCCTTCCTTGCGTCCGAGAAGACTCCCAAACTTGAGCGTTTAGAGGAAGTAAAA
Dasymutilla lepeletierii, DQ408499.4	Eukaryote,Arthropoda, Insecta, Hymenoptera, Mutillidae, Dasymutilla, Dasymutilla lepeletierii	9	0	0	0	0	0	0	0	6	0	0	0	0	0	0	0	0	0	0	0	0	0	0	0	0	CGCCCGTCGCTACTACCGATTGAATTGTTTAGTGAGGTCTCCGGACGTGATCGCTGCGACGCCTCGTTGTGTTGCAGTTGCTTTACAGAAGTTGACCGAACTTGGTTATTTAGAGGAAGTAAAAGTCGTAACAAGGTTT
Dasymutilla lepeletierii, DQ408499.5	Eukaryote,Arthropoda, Insecta, Hymenoptera, Mutillidae, Dasymutilla, Dasymutilla lepeletierii	10	0	0	0	0	0	0	0	6	0	0	0	0	0	0	0	0	0	0	0	0	0	0	0	0	CGCCCGTCGCTACTACCGATTGAATGATTTAGTGAGGTCTTCGGACCGGTGCGCGGAAGAGCGCCTCGTGCGCTCTCCCGACGTTCATCGGAAGGATGACCGAACTTGATTATTTAGAGGAAGTAAAAGTCGTAACAAGGTTTCC
Dasymutilla lepeletierii, DQ408499.6	Eukaryote,Arthropoda, Insecta, Hymenoptera, Mutillidae, Dasymutilla, Dasymutilla lepeletierii	11	0	0	1	0	2	0	0	0	2	0	0	0	0	1	0	0	0	0	0	0	0	0	0	0	CGCCCGTCGCTACTACCGATTGAATGTCTTAGTGAATTCTAGGGACGAGATCTCTGTACACCTTCGGGTGTGATAGAAGTTTTGGAACTAGTGTAAACTTGAACATTTAGAGGAAGTAAAAGTCGTAACAAGGTTTCC
Dasymutilla lepeletierii, DQ408499.7	Eukaryote,Arthropoda, Insecta, Hymenoptera, Mutillidae, Dasymutilla, Dasymutilla lepeletierii	12	1	0	0	0	1	0	0	0	0	0	0	0	0	0	0	0	0	0	2	0	0	0	0	2	CGCCCGTCGCTACTACCGATTGAATGGTTTAGTGAGTTGTACGGACAGGCACTGGTGAAGTTTCTTCGGCCGGTGCTTGAAAGTATAGCAAACTTGATCATTTAGAGGAAGTAAAAGTCGTAACAAGGTTTCC
Dasymutilla lepeletierii, DQ408499.8	Eukaryote,Arthropoda, Insecta, Hymenoptera, Mutillidae, Dasymutilla, Dasymutilla lepeletierii	13	0	6	0	0	0	0	0	0	0	0	0	0	0	0	0	0	0	0	0	0	0	0	0	0	CGCCCGTCGCTACTACCGATCGAATGATTTAGTGAGCTCCACGGATTGCCTCTGTTTGAAGAGCTTTTTCTTCTCACAGAGTGTGAGAAGTGGATCAAACTTGACCATTTAGAGGAAGTAAAAGTCGTAACAAGGTTTCC
Dasymutilla lepeletierii, DQ408499.9	Eukaryote,Arthropoda, Insecta, Hymenoptera, Mutillidae, Dasymutilla, Dasymutilla lepeletierii	14	3	0	1	0	0	0	0	0	0	0	0	0	0	0	0	0	0	0	0	0	0	0	0	2	CGCCCGTCGCTACTACCGATTGAATGGCTTAGTGAGATGCAAGGACTGAGAAGCCTTCGGTGCTTGCACCGATGTGTGAATTGGAAATTGTACCAAACTTGATCATTTAGAGGAAGTAAAAGTCGTAACAAGGTTTCC
Dasymutilla lepeletierii, DQ408499.10	Eukaryote,Arthropoda, Insecta, Hymenoptera, Mutillidae, Dasymutilla, Dasymutilla lepeletierii	15	1	0	1	0	0	2	0	0	1	0	0	0	0	0	0	0	0	0	1	0	0	0	0	0	CGCCCGTCGCTACTACCGATTGAATGTCTTAGTGAATTCTACGGACGGGAAATCCAGATTCCTTCGGGTGTTCTGGAAATTCTGGAAGTAGTGTAAACTTGAACATTTAGAGGAAGTAAAAGTCGTAACAAGGTTTCC
Dasymutilla lepeletierii, DQ408499.11	Eukaryote,Arthropoda, Insecta, Hymenoptera, Mutillidae, Dasymutilla, Dasymutilla lepeletierii	16	0	0	0	0	1	0	0	0	0	0	0	3	0	2	0	0	0	0	0	0	0	0	0	0	CGCCCGTCGCTACTACCGATTGAATGATTTAGTGAGGACTTCGGACTGGTCGGTGCGGCTGCTTTCGGGTAGCCACGCTGTGCTGGAAAGATGTCCAAACTTGATCATTTAGAGGAAGTAAAAGTCGTAACAAGGTTTCC
Dasymutilla lepeletierii, DQ408499.12	Eukaryote,Arthropoda, Insecta, Hymenoptera, Mutillidae, Dasymutilla, Dasymutilla lepeletierii	17	1	0	2	0	0	0	0	0	0	0	0	0	0	0	0	0	0	0	0	3	0	0	0	0	CGCCCGTCGCTACTACCGATTGAATAGTTTAGTGAGATTTTCGGACTGACACATCGTCGTTAGCAATAGCAATAATGTGTTGGGAAGTTGATCAAACTTGATTATTTAGAGGAAGTAAAAGTCGTAACAAGGTTTCC
Dasymutilla lepeletierii, DQ408499.13	Eukaryote,Arthropoda, Insecta, Hymenoptera, Mutillidae, Dasymutilla, Dasymutilla lepeletierii	18	0	0	0	0	0	0	0	7	0	0	0	0	0	0	0	0	0	0	0	0	0	0	0	0	CGCCCGTCGCTACTACCGATTGAATTGTTTAGTGAGGTCTCCGGACGTGATCGCTGCGACGCCTCGTGTGTTGCAGTTGTTTCACAGAAGTTGACCGAACTTGGTTATTTAGAGGAAGTAAAAGTCGTAACAAGGTTTCC
Dasymutilla lepeletierii, DQ408499.14	Eukaryote,Arthropoda, Insecta, Hymenoptera, Mutillidae, Dasymutilla, Dasymutilla lepeletierii	19	0	0	0	0	0	0	0	7	0	0	0	0	0	0	0	0	0	0	0	0	0	0	0	0	CGCCCGTCGCTACTACCGATTGAACGACCGCAGTGAGGTCTTCGGACTGGACGCGCGTTATTCGGCCCCCTCGGGGGCTGGGTCGTCGCGCGACCGGGAAGATGACCGAACTCGGCCGTTTAGAGGAAGTAAAAGTCGTAACAAGGTTTCC
Dasymutilla lepeletierii, DQ408499.15	Eukaryote,Arthropoda, Insecta, Hymenoptera, Mutillidae, Dasymutilla, Dasymutilla lepeletierii	20	0	0	0	0	0	0	0	0	0	0	0	0	0	0	0	0	0	0	0	0	0	0	0	7	CGCCCGTCGCTACTACCGATTGAACGTTTTAGTGAGGTATTTGGATCGGGCCTTCAGAGGGTATCCCCCTTTGTTGTTGTCTGAGAAGACTCCCAAACTTGAGCGTTTAGAGGAAGTAAAAGTCGTAACAAGGTTTCC
Dasymutilla lepeletierii, DQ408499.16	Eukaryote,Arthropoda, Insecta, Hymenoptera, Mutillidae, Dasymutilla, Dasymutilla lepeletierii	21	0	0	0	0	0	0	0	0	0	0	0	0	0	0	0	0	0	0	2	0	0	0	5	0	CGCCCGTCGCTACTACCGATTGAACGTTTTAGTGAGTGTCCCGGAAAGGCGGCAGCGCGGTTTTCGGACTGTCGCTGCTGTTTTGAAAGGAAGCAAACTTGATCGTTTAGAGGAAGTAAAAGTCGTAACAAGGTTTCC
Dasymutilla lepeletierii, DQ408499.17	Eukaryote,Arthropoda, Insecta, Hymenoptera, Mutillidae, Dasymutilla, Dasymutilla lepeletierii	22	1	0	0	0	1	0	2	0	0	0	0	0	0	0	0	0	0	1	1	0	0	0	0	1	CGCCCGTCGCTACTACCGATTGAATGGTTCTGTGAGGTTTCCGGACTGGAACTTTAAAGGTGTTTCACCATTTTAGATCCGGGAAGTTAATCAAACAGTATCATTTAGAGGAAGTAAAAGTCGTAACAAGGTTTCC
Dasymutilla lepeletierii, DQ408499.18	Eukaryote,Arthropoda, Insecta, Hymenoptera, Mutillidae, Dasymutilla, Dasymutilla lepeletierii	23	0	0	0	0	0	0	0	0	7	1	0	0	0	0	0	0	0	0	0	0	0	0	0	0	CGCCCGTCGCTACTACCGATTGAACGTTTTAGTGAGGTATTTGGACTGGACCTCTTGAGGTGCAAGCTTCGAGTGTTGTTCGGGAAGACTCCCAAACCTTGAGC
Dasymutilla lepeletierii, DQ408499.19	Eukaryote,Arthropoda, Insecta, Hymenoptera, Mutillidae, Dasymutilla, Dasymutilla lepeletierii	24	0	0	1	1	2	0	0	0	0	0	0	0	0	0	0	0	3	0	0	1	0	0	0	0	CGCCCGTCGCTATTACCGATGAATGGTTGAGTGAGGTCTCGGGACTGACGAGTTACTGCTGGCAACAGCGGTTTCTTGCCGGAAACTTGCCCAAACTGTATCATTTAGAGGAAGTAAAAGTCGTAACAAGGTTTCC
Dasymutilla lepeletierii, DQ408499.20	Eukaryote,Arthropoda, Insecta, Hymenoptera, Mutillidae, Dasymutilla, Dasymutilla lepeletierii	25	0	0	1	1	0	0	3	0	0	1	0	0	0	0	0	0	1	0	0	0	0	0	0	1	CGCCCGTCGCTACTACCGATTGAATGGTTTAGTGAGGTGCACGGACCGGCGCCTTCGGGGGTTCGCCCCCGCTCGCGATCGGGAAGTGTACCAAACTTGATCATTTAGAGGAAGTAAAAGTCGTAACAAGGTTTCC
Dasymutilla lepeletierii, DQ408499.21	Eukaryote,Arthropoda, Insecta, Hymenoptera, Mutillidae, Dasymutilla, Dasymutilla lepeletierii	26	9	0	0	0	0	0	0	0	0	0	0	0	0	0	0	0	0	0	0	0	0	0	0	0	CGCCCGTCGCTACTACCGATTGAATGGTTTAGTGAGACCTTCGGATTGGTCCCGGCATGGTGGGCAACCACCTGGCCGTGTTGGCCGAGAAGATGTTCAAACTTGATCATTTAGAGGAAGTAAAAGTCGTAACAAGGTTTCC
Dasymutilla lepeletierii, DQ408499.22	Eukaryote,Arthropoda, Insecta, Hymenoptera, Mutillidae, Dasymutilla, Dasymutilla lepeletierii	27	0	0	0	0	9	0	0	0	0	0	0	0	0	0	0	0	0	0	0	0	0	0	0	0	CGCCCGTCGCTACTACCGATTGAACGTTTTAGTGAGGTATTCGGATTGGACCTCTGGGGATTCACGTCTCTAGTGTTGTCCGAGAAGACTCCCAAACTTGAGCGTTTAGAGGAAGTAAAAGTCGTAAC
Dasymutilla lepeletierii, DQ408499.23	Eukaryote,Arthropoda, Insecta, Hymenoptera, Mutillidae, Dasymutilla, Dasymutilla lepeletierii	28	0	0	0	0	0	0	0	9	0	0	0	0	0	0	0	0	0	0	0	0	0	0	0	0	CGCCCGTCGCTACTACCGATTGAATTGTTTAGTGAGGTCTCCGGACGTGATCGCTGCGACGCCTCGTTGTGTTGCAGTTGCTTCACAGAAGTTGACCGAACTTGGTTATTTAGAGGAAGTAAAAGTCGAACAAGGTTTCC
Dasymutilla lepeletierii, DQ408499.24	Eukaryote,Arthropoda, Insecta, Hymenoptera, Mutillidae, Dasymutilla, Dasymutilla lepeletierii	29	0	0	0	0	0	0	5	0	0	0	0	0	3	0	0	0	0	1	0	0	0	0	0	0	CGCCCGTCGCTACTACCGATTGAACGTTTTAGTGAGGTATTTGGACTGGACCTTTGGAGGCTCGCGTTTCCACTGTTGTCCGGGAAGACTCCCAAACTTGAGCGTTTAGAGGAAGTAAAAGTCGTAACAAGGTTTCCGTAGGTGAACCTGCGGAAGG
Dasymutilla lepeletierii, DQ408499.25	Eukaryote,Arthropoda, Insecta, Hymenoptera, Mutillidae, Dasymutilla, Dasymutilla lepeletierii	30	1	0	6	2	0	0	0	0	0	0	0	0	0	0	0	0	0	0	0	0	0	0	0	0	CGCCCGTCGCTACTACCGATTGAATGATTTGGTGAGCTCCGTGGACCGGCGACCGTTTGGGGGGTTTCTCTCGAACGCGTTCTGGGAAGCAGCGCAAACCTGACCATTTAGAGGAAGTAAAAGTCGTAACAAGGTTTCC
Dasymutilla lepeletierii, DQ408499.26	Eukaryote,Arthropoda, Insecta, Hymenoptera, Mutillidae, Dasymutilla, Dasymutilla lepeletierii	31	1	0	0	3	0	0	0	0	0	1	0	0	0	0	0	0	4	0	0	0	0	0	0	0	CGCCCGTCGCTACTACCGATTGGATGATTTAGTGAGTTCCATGGACTGGACGCCGCGGGGGCAACCCTGCGGCGTTCGGGAAGTGGATCAAACTTGATTATCTAGAGGAAGTAAAAGTCGTAACAAGGTTTCC
Dasymutilla lepeletierii, DQ408499.27	Eukaryote,Arthropoda, Insecta, Hymenoptera, Mutillidae, Dasymutilla, Dasymutilla lepeletierii	32	2	1	1	0	6	0	0	0	0	0	0	0	0	0	0	0	0	0	0	0	0	0	0	0	CGCCCGTCGCTACTACCGATTGAACGTTTTAGTGAGGCATTTGGACTGGACCTGGCCGGGTTCACGCCTGGCTTGTTGTCCGGGAAGACTTCCAAACTTGAGCGTTTAGAGGAAGTAAAA
Dasymutilla lepeletierii, DQ408499.28	Eukaryote,Arthropoda, Insecta, Hymenoptera, Mutillidae, Dasymutilla, Dasymutilla lepeletierii	33	0	0	0	0	0	0	0	0	0	0	0	4	0	0	0	1	0	0	0	0	0	5	0	0	CGCCCGTCGCTACTACCGATTGAACGTTTTAGTGAGGTATTTGGACGAGGCCTCTCGAGGTTTTTGATCTCGACTGTTGCCTTGGAAGACTCCCAAACTTGAGCGTTTAGAGGAAGTAAAAGTCGTAACAAGGTTTCC
Dasymutilla lepeletierii, DQ408499.29	Eukaryote,Arthropoda, Insecta, Hymenoptera, Mutillidae, Dasymutilla, Dasymutilla lepeletierii	34	0	0	0	0	0	0	0	10	0	0	0	0	0	0	0	0	0	0	0	0	0	0	0	0	CGCCCGTCGCTACTACCGATTGAATTGTTTAGTGAGGTCTCCGGACGTGATCGCTGCGACGCCTCGTTGTGTTACAGTTGCTTCACAGAAGTTGACCGAACTTGGTTATTTAGAGGAAGTAAAAGTCGTAACAAGGTTTC
Dasymutilla lepeletierii, DQ408499.30	Eukaryote,Arthropoda, Insecta, Hymenoptera, Mutillidae, Dasymutilla, Dasymutilla lepeletierii	35	0	0	0	0	0	0	6	1	0	0	0	0	0	0	0	2	0	1	0	0	0	0	0	0	CGCCCGTCGCTACTACCGATTGAACGTTTTAGTGAGGTATTTGGATTGGGCCTCTGGAGGTTCGCGCCTCCGGTGTTGTCCGAGAAGACTCCCAAACTTGAGCGTTTAGAGGAAGTAAAAGTCGTAACAAGGTTTCC
Dasymutilla lepeletierii, DQ408499.31	Eukaryote,Arthropoda, Insecta, Hymenoptera, Mutillidae, Dasymutilla, Dasymutilla lepeletierii	36	0	0	0	0	0	0	0	0	0	0	0	10	0	0	0	0	0	0	0	0	0	0	0	0	CGCCCGTCGCTACTACCGATTGAATGATTTAGTGAGGCCTTCGGACTGGCGCCCTTGGATGCCGGGTCCACGCATGCGGTTCTCCGCTGCTGGGCTTTTCGGCGCCTCGAGCTGACGGAAAGATGTCCAAACTTGATCATTTAGAGGAAGTAAAAGTCGTAACAAGGTTTCC
Dasystenella acanthina, M06023:55:000000000-BTM48:1:1114:13026:22928 1:N:0:TACGCTGC+GCGTAAGA/M06023:55:000000000-BTM48:1:1114:13026:22928 2:N:0:TACGCTGC+GCGTAAGA	Eukaryote,Cnidaria, Anthozoa, Alcyonacea, Primnoidae, Dasystenella, Dasystenella acanthina	26	1	1	2	3	0	5	3	0	1	0	0	0	0	0	0	0	10	0	0	0	0	0	0	0	CGCCCGTCGCTACTACCGATTGAATGGTTTAGTGAGTTTTGCGGACCGTGGCGCTCCCTCGTTCGCGCGGGTCGCCAACGGGAAGCAAGTCAAACTTGATCATTTAGAGGAAGTAAAAGTCGTAACAAGGTTTCC
Decipisagitta decipiens, DQ351881.1	Eukaryote,Chaetognatha, Sagittoidea, Aphragmophora, Sagittidae, Decipisagitta, Decipisagitta decipiens	93	0	0	0	0	0	0	0	1	0	0	0	92	0	0	0	0	0	0	0	0	0	0	0	0	CGCCCGTCGCTACTACCGATCGAACGATGTAGTGAGGTCCTCGGACTGGCGACTACTCGGAAGCCGGGCTTCGGTCAGGTAGAAGAGCTTGTTTGCCGGGAAGAGGATCAAACTGGATCGTTTAGAGGAAGTAAAAGTCGTAACAAGGTTTC
Demodex folliculorum, KC894848.1	Eukaryote,Arthropoda, Arachnida, Trombidiformes, Demodicidae, Demodex, Demodex folliculorum	47	0	0	5	0	0	0	0	0	0	0	0	0	0	0	0	0	0	0	0	0	0	42	0	0	CGCCCGTCGCTACTACCGATTGAATGATTTAGTGAGGTCTTCAGACTGGCTAATTCGACTACATTTTGTGGTAGGATTGTGCTGGAAAGATGACCAAACTTGATCATTTAGAGGAAGTAAAAGTCGTAACAAGGTTTTCG
Desmodora ovigera, M06023:55:000000000-BTM48:1:1102:5742:12803 1:N:0:ATGCGCAG+CTATTAAG/M06023:55:000000000-BTM48:1:1102:5742:12803 2:N:0:ATGCGCAG+CTATTAAG	Eukaryote,Nematoda, Chromadorea, Desmodorida, Desmodoridae, Desmodora, Desmodora ovigera	19	0	0	0	0	0	0	0	0	1	0	18	0	0	0	0	0	0	0	0	0	0	0	0	0	CGCCCGTCGCTACGAGGGACGGCGCCGTTTACTGAAATCGTTGGACTGAGGGCAGCTGGGCTTATGCCTGGCTGTCTTTGGAAACATGATTTAAGTTGATGGCGTGGACCACGTAAAAGTCGTAACAAGGTTTTC
Diacyclops bisetosus, M06023:55:000000000-BTM48:1:1102:12235:14052 1:N:0:CGATCAGT+TCGACTAG/M06023:55:000000000-BTM48:1:1102:12235:14052 2:N:0:CGATCAGT+TCGACTAG	Eukaryote,Arthropoda, Hexanauplia, Cyclopoida, Cyclopidae, Diacyclops, Diacyclops bisetosus	62	0	0	0	0	0	0	0	0	2	0	2	57	0	0	0	0	0	1	0	0	0	0	0	0	CGCCCGTCGCTACTACCGATTGAATGATTTAGTGAGGTATTCGGACTGGACCTCTTGAGATTCGCGTCTCTAGTGCTGTTCGGGAAGACTCCCAAACTTGAGCGTTTAGAGGAAGTAAAAGTCGTAACAAGGTTTCC
Diadocidia ferruginosa, KP288786.1	Eukaryote,Arthropoda, Insecta, Diptera, Diadocidiidae, Diadocidia, Diadocidia ferruginosa	13	0	0	0	0	0	0	0	13	0	0	0	0	0	0	0	0	0	0	0	0	0	0	0	0	CGCCCGTCGCTACTACCGATTGAATTGTTTAGTGAGGTCTCCGGACGTGATCGCTGCGACGCCTCGTTGTGTTGTAGTTGCTTCACAGAAGTTGACCGAACTTGGTTATTTAGAGGAAGTAAAAGTCGTAACAAGGTTTC
Diarthrodes sp. 1 New Caledonia-RJH-2007, EU380296.1	Eukaryote,Arthropoda, Hexanauplia, Harpacticoida, Dactylopusiidae, Diarthrodes, Diarthrodes sp. 1 New Caledonia-RJH-2007	48	0	0	0	0	0	0	0	0	2	15	20	0	0	0	6	4	0	1	0	0	0	0	0	0	CGCCCGTCGCTACTACCGATTGAACGTTTTAGTGAGGCATTTGGATTGGACGTCGGAAGGTTCACGCCTCCCGGCTGCCGAGAAGACTTCCAAACTTGAGCGTTTAGAGGAAGTAAAAGTCGTAACAAGGTTTCC
Diarthrodes sp. 2 New Caledonia-RJH-2007, EU380297.1	Eukaryote,Arthropoda, Hexanauplia, Harpacticoida, Dactylopusiidae, Diarthrodes, Diarthrodes sp. 2 New Caledonia-RJH-2007	1186	0	0	0	0	1	0	0	71	169	381	10	0	2	14	518	0	2	16	0	0	0	0	0	2	CGCCCGTCGCTACTACCGATTGAACGTTTTAGTGAGGCATTTGGATTGGACGTCGGGAGGTTCGCGCCTCCCGTCTGCCGAGAAGACTTCCAAACTTGAGCGTTTAGAGGAAGTAAAAGTCGTAACAAGGTTTCC
Dicentrarchus punctatus, HM014386.1	Eukaryote,Chordata, Actinopteri, NA, Moronidae, Dicentrarchus, Dicentrarchus punctatus	466	1	3	5	17	27	0	3	3	2	0	13	0	0	3	5	2	0	2	20	117	5	14	3	221	CGCCCGTCGCTACTACCGATTGGATGGTTTAGTGAGGTCCTCGGATCGGCCCCGCCGGAGTCGGTCACGGCCCTGGCGGAGTGCCGAGAAGACGATCAAACTTGACTATCTAGAGGAAGTAAAAGTCGTAACAAGGTTTCC
Dicranophorus forcipatus, DQ297694.1	Eukaryote,Rotifera, Monogononta, Ploima, Dicranophoridae, Dicranophorus, Dicranophorus forcipatus	11	0	0	0	0	0	0	0	0	0	0	0	0	0	9	0	2	0	0	0	0	0	0	0	0	CGCCCGTCGCTACTACCGATTGAATGGTTTAGTGAGATCTTCGGATTGGTCCGGAGGTGGCCGCAAGGTTGCCTCTAGGTACTGAGAAGATGATCAAACTTGATCATTTAGAGGAAGTAAAAGTCGTAACAAGGTTTCC
Dicrogaster contracta, FJ211256.1	Eukaryote,Platyhelminthes, Trematoda, Plagiorchiida, Haploporidae, Dicrogaster, Dicrogaster contracta	107	0	0	0	0	0	0	0	107	0	0	0	0	0	0	0	0	0	0	0	0	0	0	0	0	CGCCCGTCGCTACTACCGATTGAATGGTTTAGCAAGGTCATTGGATTGGTACCATTGCAGTTGCTTCGGCAGCTCGACCGGTGCTGAAAAGACGACCGAACTTGATCATTTAGAGGAAGTAAAAGTCGAACAAG
Didiscus sp. UCMPWC1040, M06023:55:000000000-BTM48:1:1103:11551:13462 1:N:0:CGTACTAG+CTATTAAG/M06023:55:000000000-BTM48:1:1103:11551:13462 2:N:0:CGTACTAG+CTATTAAG	Eukaryote,Porifera, Demospongiae, Suberitida, Halichondriidae, Didiscus, Didiscus sp. UCMPWC1040	565	1	0	1	0	18	0	1	18	0	0	5	1	37	4	1	0	2	10	292	148	6	0	0	20	CGCCCGTCGCTACTACCGATTGAATGTTTTAGTGAGCCCTCTGGATTGTTGCATCTCGTTGGAAACTTCGAGACGCTTTCGAGAAGGAGGTCAAACTTGATCATTTAGAGGAAGTAAAAGTCGTAACAAGGTTTCC
Diplasterias brucei, DQ060785.1	Eukaryote,Echinodermata, Asteroidea, Forcipulatida, Asteriidae, Diplasterias, Diplasterias brucei	8	0	0	0	0	0	0	0	0	0	0	0	8	0	0	0	0	0	0	0	0	0	0	0	0	CGCCCGTCGCTACTACCGATTGAATGGTTTAGTGAGATCCTCGGACGGGCCGCGGCGGGGCGCCTCTGGCGCCTCGCTCGTGCGCCCGGAAGACGATCGAACTTGATCATTTAGAGGAAGTAAAAGTCGTAACAAGGTTTCC
Diplectanum aequans, AJ276439.1	Eukaryote,Platyhelminthes, Monogenea, Dactylogyridea, Diplectanidae, Diplectanum, Diplectanum aequans	191	0	0	0	0	0	0	0	0	0	0	0	0	0	191	0	0	0	0	0	0	0	0	0	0	CGCCCGTCGCTACTACCGATTGAACGGTTTAGCAAGGTCATTGGATCGGCTCTCATGCGGCGCTTGTCGCTGAGGACTGAAAAGATGACCGAACTTGATCGTTTAGAGGAAGTACAAGTCGTAACAAGGTTTCC
Diplodus sargus, HM004415.1	Eukaryote,Chordata, Actinopteri, Spariformes, Sparidae, Diplodus, Diplodus sargus	7	0	0	0	0	4	0	0	0	0	0	0	1	0	0	0	0	0	1	0	0	0	0	0	1	CGCCCGTCGCTACTACCGATTGGATGGTTTAGTGAGGTCCTCGGATCGGCCCCGCCGGAGTCGGCAACGGCCCTGGCGGAGCGCCGAGAAGACGATCAAACTTGACTATCTAGAGGAAGTAAAAGTCGTAACAAGGTTTCC
Diuronotus aspetos, M06023:55:000000000-BTM48:1:1112:10904:10571 1:N:0:AGGCAGAA+AAGGCTAT/M06023:55:000000000-BTM48:1:1112:10904:10571 2:N:0:AGGCAGAA+AAGGCTAT	Eukaryote,Gastrotricha, NA, Chaetonotida, Muselliferidae, Diuronotus, Diuronotus aspetos	22	0	0	0	0	0	0	0	0	0	0	0	0	0	0	0	0	0	0	1	0	0	0	0	21	CGCCCGTCGCTACTACCGATTGAATGGCTTAGTGAGATGTTTGGACTGTTGACTTTCTTAGGAAACTTAGATAGTCGTACGGGAAGAGCACCAAACTTGATCATTTAGAGGAAGTAAAAGTCGTAACAAGGTTTCC
Doliolum nationalis, AB013012.1	Eukaryote,Chordata, Thaliacea, Doliolida, Doliolidae, Doliolum, Doliolum nationalis	409	0	0	0	0	1	0	0	407	0	0	0	0	0	0	0	0	0	0	0	1	0	0	0	0	CGCCCGTCGCTACTACCGATTGAACGGTTTAGTGAGGTCCTCCGATTGGTCCGGGATTGGCCGCCCTCGGTGGCCGTACTCCGGACCGAAAAGACGACCGAACTTGATCGTTTAGAGGAAGTAAAAGTCGTAACAAGGTTTCC
Dorylaimus stagnalis, AY284776.1	Eukaryote,Nematoda, Enoplea, Dorylaimida, Dorylaimidae, Dorylaimus, Dorylaimus stagnalis	31	0	0	0	0	0	0	0	0	0	0	0	0	0	31	0	0	0	0	0	0	0	0	0	0	CGCCCGTCGCTACTACCGATTGGATGACTTAGTGAGGTCTTAGGACTGAGGTAAAGGTGCCTGTAATGGGTGCTTTTGCTTTGGAAATTTGATCGAACTACGTTATCTAGAGGAAGT
Draconarius sublutulentus, M06023:55:000000000-BTM48:1:1108:25326:9530 1:N:0:CTCTCTAC+TTCTAGCT/M06023:55:000000000-BTM48:1:1108:25326:9530 2:N:0:CTCTCTAC+TTCTAGCT	Eukaryote,Arthropoda, Arachnida, Araneae, Amaurobiidae, Draconarius, Draconarius sublutulentus	11	2	0	1	1	5	0	0	0	0	0	0	0	0	1	0	0	1	0	0	0	0	0	0	0	CGCCCGTCGCTACTACCGATTGAATGGTTTAGTGAGTAGCACGGACTGGAGACGCGGGTGGCAACACCTGCGTTTTCGGGAAGTGCCGCAAACTTGACTATTTAGAGGAAGTAAAAGTCGTAACAAGGTTTCC
Draconarius sublutulentus, M06023:55:000000000-BTM48:1:2108:24496:15738 1:N:0:TAGGCATG+TCGACTAG/M06023:55:000000000-BTM48:1:2108:24496:15738 2:N:0:TAGGCATG+TCGACTAG	Eukaryote,Arthropoda, Arachnida, Araneae, Amaurobiidae, Draconarius, Draconarius sublutulentus	21	3	0	2	0	1	0	1	0	1	0	0	0	0	0	2	0	0	2	0	1	0	0	0	8	CGCCCGTCGCTACTACCGATTGAATGGTTTAGTGAGGTCTTGGGACTGGCGAAGTATCGCTGGCAACAGCGACATTTTGTCGGAAACTTGCCCAAACTTGACTATTTAGAGGAAGTAAAAGTCGTAACAAGGTTTCC
Draconema japonicum, M06023:55:000000000-BTM48:1:1101:20044:16406 1:N:0:TAGCGCTC+AAGGCTAT/M06023:55:000000000-BTM48:1:1101:20044:16406 2:N:0:TAGCGCTC+AAGGCTAT	Eukaryote,Nematoda, Chromadorea, Desmodorida, Draconematidae, Draconema, Draconema japonicum	76	0	0	0	0	0	0	0	0	0	0	0	0	0	0	0	0	76	0	0	0	0	0	0	0	CGCCCGTCGCTACGAGGGATTGGACCATTTACTGAAGTCTTTGGACTGAGGTGATTTCGATTTATCGACTTCACATTGGTAATTAGCCTAAAGTACGATGGTCTAGACCACGTAAAAGTCGTAACAAGGTTTCC
Draconema japonicum, M06023:55:000000000-BTM48:1:1101:27136:10179 1:N:0:ATGCGCAG+CTATTAAG/M06023:55:000000000-BTM48:1:1101:27136:10179 2:N:0:ATGCGCAG+CTATTAAG	Eukaryote,Nematoda, Chromadorea, Desmodorida, Draconematidae, Draconema, Draconema japonicum	83	0	0	0	0	0	0	0	0	0	0	83	0	0	0	0	0	0	0	0	0	0	0	0	0	CGCCCGTCGCTACGAGGGATTGGACCATTTACTGAAGTCTTTGGACTGAAGTGATTTTGAGTTTTCAATTTCATTTTGGGAATTAGCCTAAAGTATGATGATCTAGACCACGTAAAAGTCGTAACAAGGTTTCC
Drepanorhynchides hastatus, KR339026.1	Eukaryote,Platyhelminthes, Rhabditophora, Rhabdocoela, Gnathorhynchidae, Drepanorhynchides, Drepanorhynchides hastatus	80	0	0	0	0	65	0	0	0	1	0	0	0	0	0	0	14	0	0	0	0	0	0	0	0	CGCCCGTCGCTACTACCGATTGAATGGTTTAGTGAGGCGTTTGGATCGAAGCTGATAAGATGGTTTTCCATTTTGTCGGTTTTGAGAAAATCGTCAAACTTGATCATTTAGAGGAAGTAAAAGTCGTAA
Drepanorhynchides hastatus, M06023:55:000000000-BTM48:1:2104:8686:19807 1:N:0:GCGTAGTA+TATCCTCT/M06023:55:000000000-BTM48:1:2104:8686:19807 2:N:0:GCGTAGTA+TATCCTCT	Eukaryote,Platyhelminthes, Rhabditophora, Rhabdocoela, Gnathorhynchidae, Drepanorhynchides, Drepanorhynchides hastatus	283	1	1	0	0	227	0	2	0	0	0	0	0	0	0	0	52	0	0	0	0	0	0	0	0	CGCCCGTCGCACCTACCGATTGAATGGTTTAGTGAGGCGTTTGGATCGAAGGCGATAGAGTGGTTTTCCATTTTGTCGTTTTTGAGAAACTCGTCAAACTTGATCATTTAGAGGAAGTAAAAGTCGTAACAAGGTTTCC
Ecbathyrion prolixicauda, M06023:55:000000000-BTM48:1:1110:9735:6213 1:N:0:TGCAGCTA+TTCTAGCT/M06023:55:000000000-BTM48:1:1110:9735:6213 2:N:0:TGCAGCTA+TTCTAGCT	Eukaryote,Arthropoda, Hexanauplia, Siphonostomatoida, Ecbathyriontidae, Ecbathyrion, Ecbathyrion prolixicauda	383	0	0	0	0	0	0	235	5	4	18	12	0	1	17	0	3	0	86	0	0	0	0	0	2	CGCCCGTCGCTACTACCGATTGAACGTTTTAGTGAGGTATTTGGATTGGAGCTCCGGAGGTTCACGCCTCTGGTGATTCCGAGAAGACTCCCAAACTTGAGCGTTTAGAGGAAGGTGAAGTCGTAACAAGGTTTCC
Ecbathyrion prolixicauda, AY627024.1	Eukaryote,Arthropoda, Hexanauplia, Siphonostomatoida, Ecbathyriontidae, Ecbathyrion, Ecbathyrion prolixicauda	1472	0	0	1	0	0	1	956	48	8	22	0	0	0	8	2	49	0	374	0	0	1	0	0	2	CGCCCGTCGCTACTACCGATTGAACGTTTTAGTGAGGTATTCGGATTGGATCACTGGAGGTTCATCCCTCTAGTGGTTCCGAGAAGACTCCCAAACTTGAGCGTTTAGAGGAAGTAAAAGTCGTAACAAGGTTTCCG
Echiniscoides sigismundi, M06023:55:000000000-BTM48:1:1101:14380:7206 1:N:0:AAGAGGCA+ACTGCATA/M06023:55:000000000-BTM48:1:1101:14380:7206 2:N:0:AAGAGGCA+ACTGCATA	Eukaryote,Tardigrada, Heterotardigrada, Echiniscoidea, Echiniscoididae, Echiniscoides, Echiniscoides sigismundi	170	0	0	0	0	0	0	0	0	0	0	0	0	0	170	0	0	0	0	0	0	0	0	0	0	CGCCCGTCGCTACTACCGATTGGATGATCTAGTGAGGCCTTTGGACCGGTTGATTGCGCTTGTTTCGGCAAGCTGCTTCTAACTGGAAAGAAGTCCAAACTAGCTTATCTAGAGGAAGTAAAAGTCGTAACAAGGTTTCC
Echinocardium cordatum, Z37123.1	Eukaryote,Echinodermata, Echinoidea, Spatangoida, Loveniidae, Echinocardium, Echinocardium cordatum	42	0	0	0	0	0	0	3	14	1	0	0	17	0	0	0	0	0	1	0	0	0	0	0	6	CGCCCGTCGCTACTACCGATTGAATGGTTTAGTGAGATCCTCGGATCGTCGGCGTCGGGACGGCTCTGCCGTCTCGTTCTGCATGACGAGAAGACGATCAAACTTGATCATTTAGAGGAAGTAAAAGTCGTAACAAGGTTTCC
Echinochasmidae sp. isolate 3 FD-2019, MH532423.1	Eukaryote,Platyhelminthes, Trematoda, Plagiorchiida, Echinochasmidae, NA, Echinochasmidae sp. isolate 3 FD-2019	22	0	0	0	0	0	0	0	0	0	0	22	0	0	0	0	0	0	0	0	0	0	0	0	0	CGCCCGTCGCTACTACCGATTGAATGGTTTAGCAAGGTCCTCGGATCGGTGCCATTGTAGTGGCTTCGGCTGCTCGACCGGTGCTGAGAAGACGACCAAACTTGATCATTTAGAGGAAGTAAAAGTCGTAACAAGGTTTCC
Ectopleura marina, EU883547.1	Eukaryote,Cnidaria, Hydrozoa, Anthoathecata, Tubulariidae, Ectopleura, Ectopleura marina	13	0	0	0	0	0	0	0	12	0	0	0	0	0	0	0	0	0	0	1	0	0	0	0	0	CGCCCGTCGCTACTACCGATTGAATGGTTTAGTGAGATCTCCTGATCGACGTCAGTAGGACTTCACGGTCCGTCTGTACCGTTCGAGACGTTGCTCAAACTTGATCATTTAGAGGAAGTAAAAGTCGTAACAAGGTTTCC
Electra pilosa, FJ196119.1	Eukaryote,Bryozoa, Gymnolaemata, Cheilostomatida, Electridae, Electra, Electra pilosa	28	0	0	0	0	0	0	0	0	0	28	0	0	0	0	0	0	0	0	0	0	0	0	0	0	CGCCCGTCGCTACTACCGATTGAGTGGTTTAGTGAGGCCCACGGACTGCGCGCGGCACCCGGCGCTTCGGCGTCGCGTCGCGAGCGGAAAGTGAGACGAACTTGATCACTTCTAGGAAGTAAAAGTCGTAACAAGGTTTTC
Encentrum astridae, DQ297695.1	Eukaryote,Rotifera, Monogononta, Ploima, Dicranophoridae, Encentrum, Encentrum astridae	8	0	0	0	0	0	0	0	0	0	0	0	0	0	0	0	6	0	2	0	0	0	0	0	0	CGCCCGTCGCTACTACCGATTGAATGGTTTAGTGAGATCTTCGGATTGGTCCGGAAGTGGCCGAAAGGTTGTCTCTAGGTACCGAGAAGATGATCAAACTTGATCATTTAGAGGAAGTAAAAGTCGTAACAAGGTTTCC
Ensis ensis, AF120555.1	Eukaryote,Mollusca, Bivalvia, Veneroida, Pharidae, Ensis, Ensis ensis	2020	141	0	68	3	0	1	0	1	32	1708	11	0	0	45	0	0	1	1	6	0	0	1	0	1	CGCCCGTCGCTACTACCGATCGTTCCCGTTAATGAGCGCCTCGGATTGGTCCCGTGGCCGGCTTCGCGGCCGGCTTTGGCGTGCCGAGAAGATGTGCAAATTATCAGGAATAGAGGAAGTAAAAGTCGTAACAAGGTATCC
Entalophoroecia cf. robusta, M06023:55:000000000-BTM48:1:1105:21501:11514 1:N:0:TAGGCATG+TCGACTAG/M06023:55:000000000-BTM48:1:1105:21501:11514 2:N:0:TAGGCATG+TCGACTAG	Eukaryote,Bryozoa, Stenolaemata, Cyclostomatida, Plagioeciidae, Entalophoroecia, Entalophoroecia cf. robusta	11	0	1	0	0	0	0	0	0	0	0	0	0	3	0	0	0	0	0	2	2	3	0	0	0	CGCCCGTCGCTACTACCGATTGAATGGCTTAGTGAGCCCTTTGGACCGGTGCACGGCGTTGGAAACTTCGCCGCGCGTCCGGGAAGAAGGTCAAACTTGATCATTTAGAGGAAGTAAAAGTCGTAACAAGGTTTCC
Epitonium jukesianum, EU289833.1	Eukaryote,Mollusca, Gastropoda, NA, Epitoniidae, Epitonium, Epitonium jukesianum	19	0	0	0	0	0	0	0	0	0	0	19	0	0	0	0	0	0	0	0	0	0	0	0	0	CGCCCGTCGCTACTACCGATTGAACGGTTTAGTGAGGGCCTCGGATTGGTCTCGGCCCGCTCTTCACCGGGCGGCGCCGTTGGTCGAGAAGACGCTCGAACTTGATCGTTTAGAGGAAGTAAAAGTCGTAACAGA
Euchaeta indica, GU969170.1	Eukaryote,Arthropoda, Hexanauplia, Calanoida, Euchaetidae, Euchaeta, Euchaeta indica	19	0	0	0	0	0	0	0	0	9	0	0	10	0	0	0	0	0	0	0	0	0	0	0	0	CGCCCGTCGCTACTACCGATTGAACGTTTTAGTGAGGTCCTCGGACTGTTTGGTAGGCGGATTGCTCTGCTTGCCTGGCGGGAAGACGACCAAACTGTAGCGTTTAGAGGAAGTAAAAGTCGTAACAAGGTTTCC
Eucyclops serrulatus, M06023:55:000000000-BTM48:1:2101:15958:11097 1:N:0:GGAGCTAC+CTCTCTAT/M06023:55:000000000-BTM48:1:2101:15958:11097 2:N:0:GGAGCTAC+CTCTCTAT	Eukaryote,Arthropoda, Hexanauplia, Cyclopoida, Cyclopidae, Eucyclops, Eucyclops serrulatus	22	0	0	0	0	12	0	0	0	0	1	0	0	0	0	0	6	0	1	0	1	0	0	0	1	CGCCCGTCGCTACTACCGATTGAACGTTTTAGTGAGGTATTTGGACTGGCCCTCTGGAGGTGAAAGCCTCTAGTGTTGGCCGGGAAGACTCCCAAACTTGAACATTTAGAGGAAGCAAAAGTCGTAACAAGGTTTCC
Eucyclops serrulatus, AJ746328.1	Eukaryote,Arthropoda, Hexanauplia, Cyclopoida, Cyclopidae, Eucyclops, Eucyclops serrulatus	191	0	0	0	0	58	0	0	0	0	24	0	0	0	1	0	105	0	1	0	1	0	0	0	1	CGCCCGTCGCTACTACCGATTGAACGTTTTAGTGAGGTATTTGGACTGGGCCTCTGGTGGTTCACGCCTCCAGTGTTGCCCGGGAAGACTCCCAAACTTGAGCGTTTAGAGGAAGTAAAAGTCGTAACAAGGTTACT
Euphysa tentaculata, EU876563.1	Eukaryote,Cnidaria, Hydrozoa, Anthoathecata, Corymorphidae, Euphysa, Euphysa tentaculata	1336	0	0	0	0	0	0	0	1336	0	0	0	0	0	0	0	0	0	0	0	0	0	0	0	0	CGCCCGTCGCTACTACCGATTGAATGGTTTAGTGAGATCTTCTGATTGGCATCAGTAAGACTTTACGGTCTAACTGAACGTCCGAAAAGTTGCTCAAACTTGATCATTTAGAGGAAGTAAAAGTCGTAACAAGGTTTCCG
Euterpina acutifrons, KR919780.1	Eukaryote,Arthropoda, Hexanauplia, Harpacticoida, Euterpinidae, Euterpina, Euterpina acutifrons	117	0	0	0	0	0	0	0	0	5	0	0	0	3	15	0	94	0	0	0	0	0	0	0	0	CGCCCGTCGCTACTACCGATTGAACGTTTTAGTGAGGTATTTGGATCGGACCTTCCGGAGTTTTACTTTGGTTGCTGTCTGAAAAGACTCCCAAACTTGAGCGTTTAGAGGAAGTAAAAGTCGTAACAAGGTTTCC
Eutima gracilis, KY363986.1	Eukaryote,Cnidaria, Hydrozoa, Leptothecata, Eirenidae, Eutima, Eutima gracilis	8	0	0	0	0	0	0	0	6	1	0	0	0	0	0	0	0	0	0	0	0	0	0	0	1	CGCCCGTCGCTACTACCGATTGGATGGATTAGTGAGATCTTTGGATTGGCACTATGGAGGTCCTCGTGACTCCCTTAGCTCGCTTAGAAGTTGATCAAACTAATTTATCTAGAGGAAGTAAAAGTCGTAACAAGGT
Evadne nordmanni, KR919787.1	Eukaryote,Arthropoda, Branchiopoda, Diplostraca, Podonidae, Evadne, Evadne nordmanni	33	0	0	0	0	1	0	0	27	2	0	0	3	0	0	0	0	0	0	0	0	0	0	0	0	CGCCCGTCGCTACTACCGATTGAATGATTTAGTGAGGCCTTCGGACGGGCTCGTCGGGGGCCGGGTGATGGGGAGCAATCCCTTGATCTTGGCCCTGATTTACGGCGAGACTGAAAGATGTCCGAACTTGATCCTTTAGAGGAAGTAAAAGTCGTAACAAGGTTTCC
Exogone naidinoides, JF903605.1	Eukaryote,Annelida, Polychaeta, Phyllodocida, Syllidae, Exogone, Exogone naidinoides	18	4	2	0	1	2	0	0	0	3	2	0	0	0	1	0	0	0	2	0	0	0	0	0	1	CGCCCGTCGCTACTACCGATTGAATGGTTTAGTGAGACCCTCGGATTTGTCCCAGCAGGGTGGGTTACCACTAGGCTGGTGTGCAGAGAAGACGGTCGAACTTGATCATTTAGAGGAAGTAAAAGTCGTAACAAGGTTTCC
Fridericia tuberosa, M06023:55:000000000-BTM48:1:1101:3814:15627 1:N:0:ACTGAGCG+GAGCCTTA/M06023:55:000000000-BTM48:1:1101:3814:15627 2:N:0:ACTGAGCG+GAGCCTTA	Eukaryote,Annelida, Clitellata, Enchytraeida, Enchytraeidae, Fridericia, Fridericia tuberosa	11	0	0	0	0	0	0	0	0	0	0	0	0	0	0	0	0	1	0	2	0	0	4	3	1	CGCCCGTCGCTACTACCGATTGGATGGTTTAGTGAGGTGTTGGGAGGGTTTGGCTCTGGCGGGCAACTGTCGGGGTTGGGCCTGAACCTCATCAAACTTGATCATCTAGAGGAAGTAAAAGTCGTAACAAGGTTTCC
Frontinella communis, M06023:55:000000000-BTM48:1:1101:10366:2516 1:N:0:GTAGAGGA+AAGGAGTA/M06023:55:000000000-BTM48:1:1101:10366:2516 2:N:0:GTAGAGGA+AAGGAGTA	Eukaryote,Arthropoda, Arachnida, Araneae, Linyphiidae, Frontinella, Frontinella communis	3423	0	319	0	3092	0	1	0	0	1	2	0	0	0	8	0	0	0	0	0	0	0	0	0	0	CGCCCGTCGCTACTACCGATTGAATGTTTTAGTGAGGTCTTCGGACTGGAGCTGACGGAGAGGCCTTTGGCTGATCTGTTAGTTTCGGGAAGATGATCAAACTTGAGCATTTAGAGGAAGTAAAAGTCGTAACAAGGTTACT
Fusinus longicaudus, HQ834038.1	Eukaryote,Mollusca, Gastropoda, Neogastropoda, Fasciolariidae, Fusinus, Fusinus longicaudus	7	0	0	0	0	0	0	0	0	0	0	7	0	0	0	0	0	0	0	0	0	0	0	0	0	CGCCCGTCGCTACTACCGATTGAACGGTTTAGTGAGGGCCTCGGATTGGTCTCGGCCCGCCCTTCACCGGGCGGCGCCGTTGACCGAGAAGACGCTCGAACTTGATCGTTTAGAGGAAGTAAAAGTCGTAACAAGGTTTCC
Fusinus longissimus, KT753534.1	Eukaryote,Mollusca, Gastropoda, Neogastropoda, Fasciolariidae, Fusinus, Fusinus longissimus	9812	0	0	2	0	3	0	1	9	4	18	9446	6	0	2	1	0	315	1	1	2	1	0	0	0	CCGCCCGTCGCTACTACCGATTGAACGGTTTAGTGAGGGCCTCGGATTGGTCTCGGCCCGCCCTTCACCGGGCGGCGCCGTTGGTCGAGAAGACGCTCGAACTTGATCGTTTAGAGGAAGTAAAAGTCGTAACAAGGTTTCC
Fusinus sandvichensis, KT753637.1	Eukaryote,Mollusca, Gastropoda, Neogastropoda, Fasciolariidae, Fusinus, Fusinus sandvichensis	14	0	0	0	0	0	0	0	0	0	0	13	0	0	0	0	0	1	0	0	0	0	0	0	0	CGCCCGTCGCTACTACCGATTGAACGGTTTAGTGAGGGCCTCGGATTGGTCTCGGCCCGCCCTTCACCGGGCGGTGCCGTTGACCGAGAAGACGCTCGAACTTGATCGTTTAGAGGAAGTAAAAGTCGTAACAAGGTTTCC
Galba viatrix, AY057088.1	Eukaryote,Mollusca, Gastropoda, NA, Lymnaeidae, Galba, Galba viatrix	7	0	0	0	0	0	0	0	0	0	0	7	0	0	0	0	0	0	0	0	0	0	0	0	0	CGCCCGTCGCTACTATCGATTGAGCGGTTCAGTGAGGGCCTCGGACTGGTCTCGGTCTGGCGTGCAAGCGCCGGCACCGTTGGCCGGGAAGACGCTCGAACTCGATCGCTTGGAGAAAGTAAAAGTCGTAACAAGGTTTCCG
Gammarus aequicauda, AY926840.1	Eukaryote,Arthropoda, Malacostraca, Amphipoda, Gammaridae, Gammarus, Gammarus aequicauda	16	0	0	0	0	0	0	0	0	3	0	0	0	0	12	0	0	0	0	0	0	0	0	0	1	CGCCCGTCGCTACTACCGATTGGGTGTACCAGTGAGAGCCTTGGACTGGCGTCCGTTGTTATTCGCAAGAGTGACAAACGGTTCCGACGGAAAGAGGTCCGAACTGGTGCACTTAGAGGAAGTAAAAGTCGTAACAAGGTTTCC
Garveia grisea, EU272632.1	Eukaryote,Cnidaria, Hydrozoa, Anthoathecata, Bougainvilliidae, Garveia, Garveia grisea	11	0	0	0	0	0	0	0	1	0	0	0	10	0	0	0	0	0	0	0	0	0	0	0	0	CGCCCGTCGCTACTACCGATTGAATGGTTTAGTGAGATCTTCGGATTGGCACCATCGTGGCTTCACGGCTGTGACGGATAGCCGAAAAGTTGCTCAAACTTGATCATTTAGAGGAAGTAAAAGTCGTAACAAGGTTTCC
Geoplana quagga, M06023:55:000000000-BTM48:1:1112:26301:20944 1:N:0:CTCTCTAC+TTCTAGCT/M06023:55:000000000-BTM48:1:1112:26301:20944 2:N:0:CTCTCTAC+TTCTAGCT	Eukaryote,Platyhelminthes, Rhabditophora, Tricladida, Geoplanidae, Geoplana, Geoplana quagga	16	1	0	3	5	0	1	5	0	0	0	0	0	0	1	0	0	0	0	0	0	0	0	0	0	CGCCCGTCGCTACTACCGATTGAATGGCTTAGTGAGATTCACGGATCGTTTCTCTCAATGGCAACATTGGTTGAAGTGAGAAGTGACTCAAACTTGATCATTTAGAGGAAGTAAAAGTCGTAACAAGGTTTCT
Glycera unicornis, KT989340.1	Eukaryote,Annelida, Polychaeta, Phyllodocida, Glyceridae, Glycera, Glycera unicornis	13	0	0	0	0	2	0	0	0	0	0	0	0	0	0	0	8	0	0	0	2	0	1	0	0	CGCCCGTCGCTACTACCGATTGAATGGTTTAGTGAGATCCTCGGATTGGTCCCGGCATGGTGGGCAACTGCCGCGTCGTGGTGCCGAGAAGACGATCAAACTTGATCATTTAGAGGAAGTAAAAGTCGTAACAAGGTTTCC
Gnathorhynchus inermis, KJ887402.1	Eukaryote,Platyhelminthes, Rhabditophora, Rhabdocoela, Gnathorhynchidae, Gnathorhynchus, Gnathorhynchus inermis	56	51	1	0	0	4	0	0	0	0	0	0	0	0	0	0	0	0	0	0	0	0	0	0	0	CGCCCGTCGCTACTACCGATTGAATGGTTTAGTGAGGCCTTTGGATTGGGGCTGATGAGATGGCTCACCATTTCGTTGGTTCTGAGAAAATCGTCAAACTTGATCATTTAGAGGAAGTAAAAGTCGTAACAAGGTTTCC
Gymnophalloides seoi, KM246858.1	Eukaryote,Platyhelminthes, Trematoda, NA, Gymnophallidae, Gymnophalloides, Gymnophalloides seoi	610	0	0	0	0	0	0	0	0	0	0	609	1	0	0	0	0	0	0	0	0	0	0	0	0	CGCCCGTCGCTACTACCGATTGAATGGTTTAGCGAGGTCATCGGATTGGTGCCATTGTAGTGGCTTCGGCTGCTCGACCGGTGCTGAGAAGACGACCGAACTTGATCATTTAGAGGAAGTAAAAGTCGTAACAAGGTTTCCGTAGGTGAACCTGCGGAAGGA
Halichondria bowerbanki, KC902247.1	Eukaryote,Porifera, Demospongiae, Suberitida, Halichondriidae, Halichondria, Halichondria bowerbanki	19	0	0	0	0	0	0	0	0	0	0	0	0	0	0	0	0	0	0	19	0	0	0	0	0	CGCCCGTCGCTACTACCGATTGAATGGCTTAGTGAAGGGTTTGGACTGGAGCTCCCTGGCCCAGCAATGGGCGAGGGGGAGTCCGGGAAGCTCCCTTAACTGTGTCATTTA
Halicyclops sp. DZMB431, MF077708.1	Eukaryote,Arthropoda, Hexanauplia, Cyclopoida, Cyclopidae, Halicyclops, Halicyclops sp. DZMB431	281	0	0	0	0	0	0	0	0	5	0	0	0	9	266	0	0	0	0	0	0	0	0	0	1	CGCCCGTCGCTACTACCGATTGAACGTTTTAGTGAGGTATTTGGACTGGGCCTACCGAGGTTCGCGCCTCGGTTGTCGCCCGGGAAGACTCCCGAACTTGAGCGTTTAGAGGAAGTAAAAGTCGTAACAAGGTTTCCG
Haliotis tuberculata, FJ605493.1	Eukaryote,Mollusca, Gastropoda, Lepetellida, Haliotidae, Haliotis, Haliotis tuberculata	35	0	0	0	1	0	0	0	13	1	0	0	16	0	0	1	0	0	0	1	1	0	0	0	1	CGCCCGTCGCTACTACCGATTGAATGGTTTAGTGAGACCCTCGGACTGGAATCCGTTTGCTGCTTTCGGGTGGCGGACGGGGACGGAAAGACGGTCGAACTTGATCATTTAGAGGAAGTAAAAGTCGTAACAAGGTTTCC
Halomonhystera sp. JvC-2013, M06023:55:000000000-BTM48:1:1112:28777:10560 1:N:0:GGAGCTAC+CTCTCTAT/M06023:55:000000000-BTM48:1:1112:28777:10560 2:N:0:GGAGCTAC+CTCTCTAT	Eukaryote,Nematoda, Chromadorea, Monhysterida, Monhysteridae, Halomonhystera, Halomonhystera sp. JvC-2013	4238	2	0	0	180	3805	0	143	0	0	4	7	0	1	29	1	3	62	1	0	0	0	0	0	0	CGCCCGTCGCTGCCCGGAACTGAACCGCTTCGAGAAGACTGGGGACCGATGACTTTAGGCCTTCACGGGCTTTTCGTCGTTGGAAACCATTTTAATCGCAGTGGTTTGAACCGGGCAAAAGTCGTAACAAGGTTTCCC
Halopteris carinata, M06023:55:000000000-BTM48:1:1105:12078:2118 1:N:0:TAGGCATG+TCGACTAG/M06023:55:000000000-BTM48:1:1105:12078:2118 2:N:0:TAGGCATG+TCGACTAG	Eukaryote,Cnidaria, Hydrozoa, Leptothecata, Halopterididae, Halopteris, Halopteris carinata	15	0	0	0	0	0	0	0	0	0	0	0	0	0	0	0	0	0	0	0	1	0	14	0	0	CGCCCGTCGCTACTACCGATTGAATGGTTTAATGAGTTCCGAGGATCTGTTGCTCATGGGCTCTGTCCGTGCAGTGGTGGAGAGCAGGTGCAAATTTGATCATTTAGAGGAAGTAAAAGTCGTAACAAGGTTTCC
Haploniscus rostratus, M06023:55:000000000-BTM48:1:1101:16796:4931 1:N:0:GTAGAGGA+AAGGAGTA/M06023:55:000000000-BTM48:1:1101:16796:4931 2:N:0:GTAGAGGA+AAGGAGTA	Eukaryote,Arthropoda, Malacostraca, Isopoda, Haploniscidae, Haploniscus, Haploniscus rostratus	557	84	0	0	390	0	0	0	0	33	2	0	0	0	46	0	0	0	1	0	0	0	0	0	1	CGCCCGTCGCTACTACTGATTGAATGGTTCAGTGAGGTCGTTGGATTGGCGCCCGTGGGCTTTCTGAGCTCTGAGGGTCGACGAAAAAACGTCCGAACTCGATCATTTAGAGGAAGTAAAAGTCGTAACAAGGTTTCC
Harpacticoida sp. 3431004, KX070116.1	Eukaryote,Arthropoda, Hexanauplia, Harpacticoida, NA, NA, Harpacticoida sp. 3431004	4097	22	0	0	1	76	0	2	5	43	2	152	0	14	252	46	1364	1904	12	1	0	0	188	0	13	CGCCCGTCGCTACTACCGATTGAACGTTTTAGTGAGGCATTTGGACCGATGCATCTCAGTTTAACCGCTGGTTTGCGTTGGAAAGACTTCCAAACTTGAGCGTTTAGAGGAAGTAAAA
Harpacticus sp. France_RJH_2007, EU380285.1	Eukaryote,Arthropoda, Hexanauplia, Harpacticoida, Harpacticidae, Harpacticus, Harpacticus sp. France_RJH_2007	67364	664	266	14	4357	7560	9	2869	9	33941	11	3466	7	70	457	428	10004	1988	1212	6	9	0	1	0	16	CCGCCCGTCGCTACTACCGATTGAACGTTTTAGTGAGGTATTTGGATTGGACTTCGTGAGGGTTTCCCTTTCGTTTGTCCGAGAAGACTCCCAAACTTGAGCGTTTAGAGGAAGTAAAAGTCGTAACAAGGTTTCCGT
Hatschekia sp. RJH-2006, DQ538507.1	Eukaryote,Arthropoda, Hexanauplia, Siphonostomatoida, Hatschekiidae, Hatschekia, Hatschekia sp. RJH-2006	2298	0	0	0	0	3	0	1	0	21	1400	0	322	0	0	485	1	0	3	0	1	0	0	0	61	CCGCCCGTCGCTACTACCGATTGAACGTTTTAGTGAGGTATTTGGATTGGACCTCTGAAGGTTCGCGCCTTTAGTGTTGTTCGAAAAGACTCCCAAACTTGAGCGTTTAGAGGAAGTAAAAGTCGTAACAAGGTTTCCG
Hediste atoka, LC323073.1	Eukaryote,Annelida, Polychaeta, Phyllodocida, Nereididae, Hediste, Hediste atoka	51	0	0	0	0	0	0	0	0	2	0	0	0	0	3	2	0	1	0	40	0	3	0	0	0	CGCCCGTCGCTACTACCGATTGAATGGCTTAGTGAGATCCTCGGATGGGTCCCGGCGTGCCCGGCAACGAGCGCGCTGGTGTTGCCGAGAAGACGATCGAACTT
Helice tridens, Z70526.1	Eukaryote,Arthropoda, Malacostraca, Decapoda, Varunidae, Helice, Helice tridens	233	0	0	0	0	0	0	0	0	0	0	0	232	0	0	0	0	0	1	0	0	0	0	0	0	CGCCCGTCGCTACTACCGATTGAATGATTTAGTGAGGCTTCGGACTGGCGCTCTTGGATGCCGGGCCCACGCGGTTCCGCCGCTGGGCTTTCGGCGCCTCGAGCTGACGGAAAGATGTCCAAATTTGATCATTTAGAGGAAGTAAAAGTCGTAACAAGGTTTCC
Hemicytherura kajiyamai, M06023:55:000000000-BTM48:1:1108:28594:11534 1:N:0:TACGCTGC+GCGTAAGA/M06023:55:000000000-BTM48:1:1108:28594:11534 2:N:0:TACGCTGC+GCGTAAGA	Eukaryote,Arthropoda, Ostracoda, Podocopida, Cytheruridae, Hemicytherura, Hemicytherura kajiyamai	71	8	0	14	0	13	9	1	0	0	7	0	0	19	0	0	0	0	0	0	0	0	0	0	0	CGCCCGTCGCTACTACCGATTGGATGATTTAGTGAGGCTCTCGGACTGGGCTCTGATGACACTTCGGTGTTTTCTTAGCTCGGAAAGTTTTCCAAACTGTATCATTTAGAGGAAGTAAAAGTCGTAACAAGGTTTCC
Hepatus epheliticus, AF436004.1	Eukaryote,Arthropoda, Malacostraca, Decapoda, Calappidae, Hepatus, Hepatus epheliticus	88	0	0	0	0	0	0	0	0	0	0	0	88	0	0	0	0	0	0	0	0	0	0	0	0	CGCCCGTCGCTACTACCGATTGAATGATTTAGTGAGGCCTTCGGACTGGCGCTCTTGGATGCCGGGCCCATGCGGTTCCGCCGCTGGACTTTCGGCGCCTCGAGCTGACGGAAAGATGTCCAAACTTGATCATTTAGAGGAAGTAAAAGTCGTAACAAGGTTTCC
Heterolepidoderma loricatum, JQ798541.1	Eukaryote,Gastrotricha, NA, Chaetonotida, Chaetonotidae, Heterolepidoderma, Heterolepidoderma loricatum	15	3	2	0	1	0	0	0	7	0	0	0	0	0	0	0	0	2	0	0	0	0	0	0	0	CGCCCGTCGCTACTACCGATTGAATGGTTTAGCGAGATTCTCGGATCGGGCCTTGCTCGAGGTAAAACTTGTACGAGGTCTGAGAAGAAGTTCAAGCTTGATCATTTA
Heterophrys marina, M06023:55:000000000-BTM48:1:1106:9832:13598 1:N:0:TCCTGAGC+GAGCCTTA/M06023:55:000000000-BTM48:1:1106:9832:13598 2:N:0:TCCTGAGC+GAGCCTTA	Eukaryote,NA, NA, NA, Heterophryidae, Heterophrys, Heterophrys marina	6	0	6	0	0	0	0	0	0	0	0	0	0	0	0	0	0	0	0	0	0	0	0	0	0	CGCCCGTCGCTCCTACCGATTGAATGGTCCGGTGAGAATTCAGGACTGGCAGCGCCTAGCCGGGAAACCGGCTTCGTACTTCCGGGAATTTATTCAAACCTTATCATTTAGAGGAAGGAGAAGTCGTAACAAGGTCTCC
Heterophrys marina, M06023:55:000000000-BTM48:1:1104:2949:17627 1:N:0:TCGACGTC+CCTAGAGT/M06023:55:000000000-BTM48:1:1104:2949:17627 2:N:0:TCGACGTC+CCTAGAGT	Eukaryote,NA, NA, NA, Heterophryidae, Heterophrys, Heterophrys marina	6	0	0	0	0	0	0	0	0	0	0	0	0	0	0	0	0	0	3	0	0	0	0	0	3	CGCCCGTCGCTCCTACCGATTGAATGGTCCGGTGAGAACGCCGGATTTCTGGCATTTTTCCCTAGCTCTTGCTGGGGATTATCTCTGCTCTGGAAGAAGTTGTTCAAACCTTACCATTTAGAGGAAGGAGAAGTCGTAACAAGGTCTCC
Heterophrys marina, M06023:55:000000000-BTM48:1:1110:2629:14647 1:N:0:GTAGAGGA+AAGGAGTA/M06023:55:000000000-BTM48:1:1110:2629:14647 2:N:0:GTAGAGGA+AAGGAGTA	Eukaryote,NA, NA, NA, Heterophryidae, Heterophrys, Heterophrys marina	6	2	0	0	1	0	0	3	0	0	0	0	0	0	0	0	0	0	0	0	0	0	0	0	0	CGCCCGTCGCACCTACCGATTGAATGGTCCGGTGAGAACGTCGGATTCTGCCATGGTTGCCTTCACGGGCAACCTGTGCGGGAGAAGCCGTTCAAACCTTACCATTTAGAGGAAGGAGAAGTCGTAACAAGGTTTCC
Heterophrys marina, M06023:55:000000000-BTM48:1:2107:22424:24111 1:N:0:TAGGCATG+TCGACTAG/M06023:55:000000000-BTM48:1:2107:22424:24111 2:N:0:TAGGCATG+TCGACTAG	Eukaryote,NA, NA, NA, Heterophryidae, Heterophrys, Heterophrys marina	9	1	0	0	2	0	0	0	0	0	0	0	0	0	0	0	0	2	2	0	1	0	0	0	1	CGCCCGTCGCTCCTACCGATTGAATGGTCCGGTGAGAACTCGGGATTCGGCGCCTTTGTGACGGCTTTCGGGTCGTCCTGGTGTTGGAGAACTCGTTCGAATCTTATCATTTAGAGGAAGGAGAAGTCGTAACAAGGTTTCC
Heterophrys marina, M06023:55:000000000-BTM48:1:1108:6284:10996 1:N:0:AGGCAGAA+AAGGCTAT/M06023:55:000000000-BTM48:1:1108:6284:10996 2:N:0:AGGCAGAA+AAGGCTAT	Eukaryote,NA, NA, NA, Heterophryidae, Heterophrys, Heterophrys marina	59	1	0	0	0	1	0	9	2	0	1	0	1	0	2	0	1	14	7	1	4	1	1	0	13	CGCCCGTCGCTCCTACCGATTGAATGGTCCGGTGAGAACGTCGGATTCTGCGCGGGACGCTGGTTCGCTAGCGACCTGTGCCGGGAAAAGTTGTTCAAACCTTACCATTTAGAGGAAGGAGAAGTCGTAACAAGGTTTCC
Hexangium sp. DTJL-2000, AJ287522.1	Eukaryote,Platyhelminthes, Trematoda, Plagiorchiida, Angiodictyidae, Hexangium, Hexangium sp. DTJL-2000	17	0	0	0	0	0	0	0	0	0	0	5	12	0	0	0	0	0	0	0	0	0	0	0	0	CGCCCGTCGCTACTACCGATTGAATGGTTTAGCAAGGTCATCGGATTGGTGCCATTGTAGTGGCTTCGGCCGCTCGAACGGTGCTGAGAAGACGACCGAACTTGATCATTTAGAGGAAGTAAAAGTCGTAACAAGGTTTCC
Hoferellus gnathonemi, M06023:55:000000000-BTM48:1:1104:23474:8399 1:N:0:TCGACGTC+CCTAGAGT/M06023:55:000000000-BTM48:1:1104:23474:8399 2:N:0:TCGACGTC+CCTAGAGT	Eukaryote,Cnidaria, Myxozoa, Bivalvulida, Myxobilatidae, Hoferellus, Hoferellus gnathonemi	6	0	0	1	0	0	0	0	0	0	0	0	0	0	0	0	0	0	1	0	0	0	0	0	4	CGCCCGTCGCTACTACCGAGTGAATCGTGTCATGATGCCTTGGGACTGGACGTTGTTAGGGTTTCGGCCTGAAACGACGCTAGGATCAATGTAAAATGGCTCAATTTCGAGGAAGTAAAAGTCGTAACAAGGTTTCC
Homo sapiens, NG_055291.1	Eukaryote,Chordata, Mammalia, Primates, Hominidae, Homo, Homo sapiens	18	0	3	0	0	0	0	0	0	0	0	0	0	2	0	1	0	0	0	2	6	1	1	0	2	TGCAGTCGCTACTCCTGATTGGATGGTTTAGTGAGGCCCTCGGATCAGCCCGCTGGGTCAGCCCACTGCCCTGGCGGAACGCTGAGAAGACAGTCGAACTTGACTATCTAGAGGAAGTAAAAGTCGTAACAAAGTTTCG
Howeina sp. SN004, AB076626.1	Eukaryote,Arthropoda, Ostracoda, Podocopida, Cytheruridae, Howeina, Howeina sp. SN004	277	32	0	72	1	35	28	11	4	2	14	0	0	77	1	0	0	0	0	0	0	0	0	0	0	CGCCCGTCGCTACTACCGATTGAATGATTTAGTGAGGCCTTCGGACTGGGCTCTGATGGCACTTCGGTGCTGTCTTTGCTCGGAAAGATGTCCAAACTGTATCATTTAGAGGAAGTAAAAGTCGTAACAAGGTTTCC
Hydractinia echinata, AY920763.1	Eukaryote,Cnidaria, Hydrozoa, Anthoathecata, Hydractiniidae, Hydractinia, Hydractinia echinata	10	0	0	0	0	0	0	0	0	4	0	0	1	0	0	1	0	0	0	0	0	3	1	0	0	CGCCCGTCGCTACTACCGATTGAATGGTTTAGTGAGATCTTCGGATTGGCGCCATCGTGGCCGCAAGGTTGTGACGGATTGCCGAAAAGTTGATCAAACTTGATCATTTAGAGGAAGTAAAAGTCGTAACAAGGTTTCC
Hydractinia sp. PC-2008, EU305495.1	Eukaryote,Cnidaria, Hydrozoa, Anthoathecata, Hydractiniidae, Hydractinia, Hydractinia sp. PC-2008	18251	0	0	0	0	4	2	3	163	26	10	38	17601	0	4	1	0	32	3	12	7	0	326	0	19	CCGCCCGTCGCTACTACCGATTGAATGGTTTAGTGAGATCTTCGGATTGGCGCCATCGTGGCTTCACGGCTGTGACGGAATGCCGAAAAGTTGCTCAAACTTGATCATTTAGAGGAAGTAAAAGTCGTAACAAGGTTTCCGTAGGTGAACCTG
Hymeniacidon heliophila, M06023:55:000000000-BTM48:1:1108:11039:20698 1:N:0:TACGCTGC+GCGTAAGA/M06023:55:000000000-BTM48:1:1108:11039:20698 2:N:0:TACGCTGC+GCGTAAGA	Eukaryote,Porifera, Demospongiae, Suberitida, Halichondriidae, Hymeniacidon, Hymeniacidon heliophila	26	3	2	0	0	0	2	3	0	0	0	0	0	0	0	0	0	12	0	2	0	1	0	0	1	CGCCCGTCGCTACTACCGATTGAATGTTTAGGTGAGATCTCCGGACTGGAGCGTTGCCGCTGGTAACAGCAGTGATGCCCCGGGAAGTTGCTCAAACTTGATCATTTAGAGGAAGTAAAAGTCGTAACAAGGTTTCC
Hymeniacidon heliophila, M06023:55:000000000-BTM48:1:2102:7136:25807 1:N:0:AGGCAGAA+AAGGCTAT/M06023:55:000000000-BTM48:1:2102:7136:25807 2:N:0:AGGCAGAA+AAGGCTAT	Eukaryote,Porifera, Demospongiae, Suberitida, Halichondriidae, Hymeniacidon, Hymeniacidon heliophila	135	1	0	1	2	4	14	11	0	0	0	1	0	0	0	1	0	63	17	5	4	0	2	1	8	CGCCCGTCGCTACTACCGATTGAATGTTTAGGTGAGATCTTCAGACTGGGACGTTACCGCTGGAAACAGCAGTGATGTTCTGGGAAGTTGCTCAAACTTGATCATTTAGAGGAAGTAAAAGTCGTAACAAGGTTTCC
Hymeniacidon heliophila, M06023:55:000000000-BTM48:1:1104:7514:20610 1:N:0:TAGGCATG+TCGACTAG/M06023:55:000000000-BTM48:1:1104:7514:20610 2:N:0:TAGGCATG+TCGACTAG	Eukaryote,Porifera, Demospongiae, Suberitida, Halichondriidae, Hymeniacidon, Hymeniacidon heliophila	281	1	5	12	10	3	10	9	0	4	0	0	0	0	0	0	0	199	4	2	5	2	0	8	7	CGCCCGTCGCTACTACCGATTGAATGGTTTAGTGAGATTTCCGGACTGGTACGATGCAGCTGGCAACAGCAGTGTTGAACTGGGAAGTTGCTCAAACTTGATCATTTAGAGGAAGTAAAAGTCGTAACAAGGTTTCC
Hyperoplus lanceolatus, MF796410.1	Eukaryote,Chordata, Actinopteri, Uranoscopiformes, Ammodytidae, Hyperoplus, Hyperoplus lanceolatus	7	0	0	0	2	2	0	0	1	0	0	0	0	0	0	0	1	0	0	0	0	0	0	0	1	CGCCCGTCGCTACTACCGATTGGATGGTTTAGTGAGGTCCTCGGATCGGCCCCGCCGGGATCGGTCACGGTCCTGGTGGAGCGCCGAGAAGACGATCAAACTTGACTATCTAGAGGAAGTAAAAGTCGTAACAAGGTTTCC
Hypsibius convergens, M06023:55:000000000-BTM48:1:1106:27332:18180 1:N:0:AAGAGGCA+ACTGCATA/M06023:55:000000000-BTM48:1:1106:27332:18180 2:N:0:AAGAGGCA+ACTGCATA	Eukaryote,Tardigrada, Eutardigrada, Parachela, Hypsibiidae, Hypsibius, Hypsibius convergens	29	0	0	0	0	0	0	0	0	0	0	0	0	0	29	0	0	0	0	0	0	0	0	0	0	CGCCCGTCGCTACTACCGATTGAATGAATTAGTGAGGCTTTCGGACCGGACTTTGCGGCCGTCGCAAGACGGCTGCATTTGGCTGGGAAGACATCCAAACTGGTTCATTTAGAGGAAGTAAAAGTCGTAACAAGGTTTCC
Incachernes sp. JM-2008, M06023:55:000000000-BTM48:1:2106:5295:19724 1:N:0:TACGCTGC+GCGTAAGA/M06023:55:000000000-BTM48:1:2106:5295:19724 2:N:0:TACGCTGC+GCGTAAGA	Eukaryote,Arthropoda, Arachnida, Pseudoscorpiones, Chernetidae, Incachernes, Incachernes sp. JM-2008	23	0	0	17	0	0	3	0	1	0	0	0	0	0	0	0	0	0	0	0	1	0	0	0	1	CGCCCGTCGCTACTACCGATTGAATGACTTAGTGAATTCCACGGACTGTTGAACTTTAGTTGGCAACTTCTACTGTTCATGCGGGAAGTGGTGTAAACTTGGCCATTTAGAGGAAGTAAAAGTCGTAACAAGGTTACC
Indoplanorbis exustus, KR811331.1	Eukaryote,Mollusca, Gastropoda, NA, Planorbidae, Indoplanorbis, Indoplanorbis exustus	22	0	0	0	0	0	0	0	0	0	0	22	0	0	0	0	0	0	0	0	0	0	0	0	0	CGCCCGTCGCTACTATCGATTGAGCGGTTCAGTGAGGGCCTCGGATTGGTCTCGGTCTGGCGTGCGAGCGCCGGCACCGTTGGCCGAGAAGACGCTCGAACTCGATCGCTTGGAGAAAGTAAAAGTCGTAACAAGGTTTCC
Intromugil mugilicolus, KC430096.1	Eukaryote,Platyhelminthes, Trematoda, Plagiorchiida, Haploporidae, Intromugil, Intromugil mugilicolus	17	6	0	0	0	0	0	0	10	0	0	1	0	0	0	0	0	0	0	0	0	0	0	0	0	CGCCCGTCGCTACTACCGATTGAATGGTTTAGCAAGGTCATCGGATTGGTGCCATTGTAGTTGCTTCGGCAGCTCGACCGGTGCTGAAAAGACGACCGAACTTGATCATTTAGAGGAAGTAAAAGTCGTAACAAGGTTTCC
Iravadia sakaguchii, AB930387.1	Eukaryote,Mollusca, Gastropoda, Littorinimorpha, Iravadiidae, Iravadia, Iravadia sakaguchii	539	0	0	4	0	0	0	0	1	1	13	142	282	0	5	0	0	0	91	0	0	0	0	0	0	CGCCCGTCGCTACTACCGATTGAACGGTTTAGTGAGGTCCTCGGATTGGTCTCGGCCCGCCCTTCACCGGGCGGCGCCGTTGGTCGAGAAGACGCCCGAACTTGATCGTTTAGAGGAAGTAAAAGTCGTAACAAGGTTTCC
Iridogorgia magnispiralis, M06023:55:000000000-BTM48:1:1113:23814:21930 1:N:0:CGTACTAG+CTATTAAG/M06023:55:000000000-BTM48:1:1113:23814:21930 2:N:0:CGTACTAG+CTATTAAG	Eukaryote,Cnidaria, Anthozoa, Alcyonacea, Chrysogorgiidae, Iridogorgia, Iridogorgia magnispiralis	12	9	0	0	0	0	0	0	1	0	0	0	0	0	0	0	0	0	0	0	2	0	0	0	0	CGCCCGTCGATACTACCGATTGAATGGTTTAGTGAGGCCTTCGGAGTTGCGAATCTTGCCGCAAGGCTTAATTTGTGACAAAGTTGGACAAATTTGATCATTTAGAGGAAGTAAAAGTCGTAACAAGGTTTCC
Iridogorgia magnispiralis, M06023:55:000000000-BTM48:1:2111:26203:8092 1:N:0:TACGCTGC+GCGTAAGA/M06023:55:000000000-BTM48:1:2111:26203:8092 2:N:0:TACGCTGC+GCGTAAGA	Eukaryote,Cnidaria, Anthozoa, Alcyonacea, Chrysogorgiidae, Iridogorgia, Iridogorgia magnispiralis	20	0	0	15	0	0	1	1	0	0	0	1	0	0	1	0	0	0	0	0	0	0	0	0	1	CGCCCGTCGATACTACCGATTGAATGGTTTAGTGAGGCCTTCGGATTGACGACTTGCAGCCGCAAGGCTGCTTGTTGTCGAAAAGTTGTACAAACTTGATCATTTAGAGGAAGTAAAAGTCGTAACAAGGTTTCC
Isopora togianensis, LT631083.1	Eukaryote,Cnidaria, Anthozoa, Scleractinia, Acroporidae, Isopora, Isopora togianensis	543	32	283	8	17	54	10	21	2	3	2	0	0	94	0	6	0	1	3	5	2	0	0	0	0	CGCCCGTCGCTCCTACCGATTGAGTGATCCGGTGAATAATTCGGACTGATGCAGTGCTCAGCTTCTGGACGTTGCGTCGGAAAGTTTCATGAACCTTATCACTTAGAGGAAGGAGAAGTCGTAACAAGGTTGCC
Itunella muelleri, EU380309.1	Eukaryote,Arthropoda, Hexanauplia, Harpacticoida, Canthocamptidae, Itunella, Itunella muelleri	51	2	0	0	0	4	0	0	0	22	0	0	0	1	21	0	0	0	1	0	0	0	0	0	0	CGCCCGTCGCTACTACCGATTGAACGTTTTAGTGAGGTATTTGGATTGGGCCTCTGGAGGTTCGCGCCTCTAGTGTTGCCCGAGAAGACTCCCAAACTTGAGCGTTTAGAGGAAGTAAAAGTCGTAACAAGGTTTCC
Japelion latus, EU236271.1	Eukaryote,Mollusca, Gastropoda, Neogastropoda, Buccinidae, Japelion, Japelion latus	22	0	0	0	0	0	0	0	0	0	7	15	0	0	0	0	0	0	0	0	0	0	0	0	0	CGCCCGTCGCTACTACCGATTGAACGGTTTAGTGAGGGCCTCGGATTGGTCTCGGCCCGCCCTTCACCGAGCGGCGCCGTTGGTCGAGAAGACGCTCGAACTTGATCGTTTAGAGGAAGTAAAAGTCGTAACAAGGTTTCC
Jassa slatteryi, AB295408.1	Eukaryote,Arthropoda, Malacostraca, Amphipoda, Ischyroceridae, Jassa, Jassa slatteryi	27	0	0	0	0	0	0	0	0	0	26	0	0	0	0	0	0	0	0	0	0	0	1	0	0	CGCCCGTCGCTACTACCGATTGGGTGTACCAGTGAGAGCCTTGGACTGGCGGCCGTTGCTTTCCTTCATGGTAGCAAACGGACTCGACTGAAAGAGGTCCGAACTGGTGCACTTAGAGGAAGTAAAAGTCGTAACAAGGTTTCC
Johnstonia clymenoides, AY569656.1	Eukaryote,Annelida, Polychaeta, Capitellida, Maldanidae, Johnstonia, Johnstonia clymenoides	37	0	0	0	1	0	0	11	0	1	3	0	0	0	0	0	0	0	5	14	0	0	0	0	2	CGCCCGTCGCTACTACCGATTGGATGGTTTAGTGAGATCCTCGGATTTGTCCCGGCTTGGTGGGCAACCATCGCGCCGGTGTGCGGAGAAGACGATCGAACTTGATCATCTAGAGGAAGTAAAAGTCGTAACAAGGTTTCC
Junceella sp., M06023:55:000000000-BTM48:1:1102:7026:25039 1:N:0:TAGGCATG+TCGACTAG/M06023:55:000000000-BTM48:1:1102:7026:25039 2:N:0:TAGGCATG+TCGACTAG	Eukaryote,Cnidaria, Anthozoa, Alcyonacea, Ellisellidae, Junceella, Junceella sp.	12	0	0	0	0	0	0	0	0	0	0	0	0	0	0	0	0	0	0	1	10	1	0	0	0	CGCCCGTCGCTACTACCGATTGGATGGCTTAGTGAGCCCTCTGGATCGTTGCACTTCCTTTGGTAACTTAGGAGAGCATACGAAAAGGAGGTCAAACTTGATCATTTAGAGGAAGTAAAAGTCGTAACAAGGTTTCC
Junceella sp., M06023:55:000000000-BTM48:1:1105:10590:6599 1:N:0:TAGGCATG+TCGACTAG/M06023:55:000000000-BTM48:1:1105:10590:6599 2:N:0:TAGGCATG+TCGACTAG	Eukaryote,Cnidaria, Anthozoa, Alcyonacea, Ellisellidae, Junceella, Junceella sp.	19	0	2	0	0	0	0	0	0	0	0	0	0	8	0	0	0	0	0	0	9	0	0	0	0	CGCCCGTCGCTACTACCGATTGAATGGCTTAGTGAGCCCTCTGGATCGTTGCACTTCCATGGGTAACTATGGGGAGCAATTGAAAAGGAGGTCAAACTTGATCATTTAGAGGAAGTAAAAGTCGTAACAAGGTTTCC
Kareius bicoloratus, EU637066.1	Eukaryote,Chordata, Actinopteri, Pleuronectiformes, Pleuronectidae, Kareius, Kareius bicoloratus	10	0	0	2	0	1	0	1	2	0	0	0	0	0	0	0	0	0	2	0	1	0	0	0	1	CGCCCGTCGCTACTACCGATTGGATGGTTTAGTGAGGTCCTCGGATCGGCCCCGCCGGAGTCGGTAACGGCCCTGGCGGAGCGCCGAGAAGACGATCAAACTTGACTATCTAGAGGAAGTAAAAGTCGTAACAAGGTTTCC
Kirchenpaueria pinnata, FJ550578.1	Eukaryote,Cnidaria, Hydrozoa, Leptothecata, Kirchenpaueriidae, Kirchenpaueria, Kirchenpaueria pinnata	8	0	0	0	0	0	0	0	0	0	4	0	0	0	0	2	0	0	1	0	1	0	0	0	0	CGCCCGTCGCTACTACCGATTGAATGGTTTAATGAGATCTCCGGATTGGCGTCCTTGGTACCTTCACGGGTCCACGCGTCTGCCGAGAAGCTGATCGAATTTGATCATTTAGAGGAAG
Kudoa unicapsula, AM490334.1	Eukaryote,Cnidaria, Myxozoa, Multivalvulida, Kudoidae, Kudoa, Kudoa unicapsula	25	0	0	0	0	0	0	0	25	0	0	0	0	0	0	0	0	0	0	0	0	0	0	0	0	CGCCCGTCGCTACTACCGACTGGATGTCGCTTCGAAAAGTTAGGACCGGAGGGGTCAAATGGCCCTACTGGGAAAAACGTTGAGATGTGACA
Kuma albiventer, FR837712.1	Eukaryote,Xenacoelomorpha, NA, Acoela, Haploposthiidae, Kuma, Kuma albiventer	126	0	1	0	124	0	0	1	0	0	0	0	0	0	0	0	0	0	0	0	0	0	0	0	0	CGCCCGTCGCTACTACTGATTGGACGTTTAAGCGAGATCTTCGGACCTTGGGCTCATGGTTCATCCGGACCTAGAGCTATGGGGGAAGTAGATCAAGCTTTGGTGTCTA
Lamyctinus coeculus, M06023:55:000000000-BTM48:1:1107:16118:18245 1:N:0:TAGGCATG+TCGACTAG/M06023:55:000000000-BTM48:1:1107:16118:18245 2:N:0:TAGGCATG+TCGACTAG	Eukaryote,Arthropoda, Chilopoda, Lithobiomorpha, Henicopidae, Lamyctinus, Lamyctinus coeculus	40	0	23	5	0	3	0	0	0	0	0	0	0	4	2	0	0	0	1	0	2	0	0	0	0	CGCCCGTCGCTACTACCGATTGAATGATTTAGTGAGTTTTTCGGACTGTTGCCTTCGGTTGGGTAACCTTCTGCTGGCTTCCAGGAAGAAATGCAAACTTGACCATTTAGAGGAAGTAAAAGTCGTAACAAGGTTTCC
Lanice conchilega, X79873.1	Eukaryote,Annelida, Polychaeta, Terebellida, Terebellidae, Lanice, Lanice conchilega	195	0	0	3	11	0	0	0	6	3	0	152	0	0	5	5	0	0	0	8	1	0	0	0	1	CGCCCGTCGCTACTACCGATTGGATGGTTTAGTGAGATCCTCGGATTGGTCCTGGCGTGGCGGGCAACCGCCGTGCCAGTGTGCCGAGAAGACGATCGAACTTGATCATCTAGAGGAAGTAAAAGTCGTAACAAGGTTTCC
Laomedea angulata, KX665404.1	Eukaryote,Cnidaria, Hydrozoa, Leptothecata, Campanulariidae, Laomedea, Laomedea angulata	33	0	0	0	0	0	0	0	1	0	6	0	0	0	0	4	0	0	3	1	1	1	4	0	12	CGCCCGTCGCTACTACCGATTGAATGGTTTAGTGAGATCTCAGGATTGGCGCTGGTGGGGTGCTCTGCACCTGGCCAGAATGCCGAGAATTTGCTCAAACTTGATCATTTAGAGGAAGTAAAAGTCGTAACAAGGTTTCC
Laomedea flexuosa, KX665448.1	Eukaryote,Cnidaria, Hydrozoa, Leptothecata, Campanulariidae, Laomedea, Laomedea flexuosa	29	0	0	0	0	0	0	0	1	1	1	1	0	0	3	0	0	1	0	8	11	1	0	1	0	CGCCCGTCGCTACTACCGATTGAATGGTTTAGTGAGATCTCTGGATCGGCGCTGTGCAGGTCGCAAGACCGGTTTCAGCCGCTGAGAAACTGCTCAAACTTGATCATTTAGAGGAAGTAAAAGTCGTAACAAGGTTTCC
Latirus polygonus, KT753629.1	Eukaryote,Mollusca, Gastropoda, Neogastropoda, Fasciolariidae, Latirus, Latirus polygonus	31	0	0	0	0	0	0	0	0	0	1	29	0	0	0	0	0	1	0	0	0	0	0	0	0	CGCCCGTCGCTACTACCGATTGAACGGTTTAGTGAGGGCCTCGGATTGGTCTCGGCCCGCCCTTCACCGGGCGGCGCCGTGGGTCGAGAAGACGCTCGAACTTGATCGTTTAGAGGAAGTAAAAGTCGTAACAAGGTTTCC
Lecithochirium caesionis, M06023:55:000000000-BTM48:1:1101:4540:11868 1:N:0:GTAGAGGA+AAGGAGTA/M06023:55:000000000-BTM48:1:1101:4540:11868 2:N:0:GTAGAGGA+AAGGAGTA	Eukaryote,Platyhelminthes, Trematoda, Azygiida, Hemiuridae, Lecithochirium, Lecithochirium caesionis	15	0	0	0	5	0	0	0	0	10	0	0	0	0	0	0	0	0	0	0	0	0	0	0	0	CGCCCGTCGCTACTACCGATTGAATGGTTTAGCAAGGTCTTCGGATTGCTGCCGACGTGGGACGAAAGTCCTGCTGCGGTTGGCGAGAAGATGACCAAACTTGATCATTTAGAGGAAGTAAAAGTCGTAACAAGGTTTCC
Lepadella patella, AY218117.1	Eukaryote,Rotifera, Monogononta, Ploima, Lepadellidae, Lepadella, Lepadella patella	8	0	0	0	0	0	0	0	2	0	0	0	0	0	0	6	0	0	0	0	0	0	0	0	0	CGCCCGTCGCTACTACCGATTGAATGGTTTAGTGAGATCTTCGGATTGGTCCGGAAGTGGCCGCAAGGTTGCCTCTAGGTGCCGAGAAGATGATCAAACTTGATCATTTAGAGGAAGTAAAAGTCGTAACAAGGTTTCC
Lepidodasys sp. NP-2005, AY963689.1	Eukaryote,Gastrotricha, NA, Macrodasyida, Lepidodasyidae, Lepidodasys, Lepidodasys sp. NP-2005	17	17	0	0	0	0	0	0	0	0	0	0	0	0	0	0	0	0	0	0	0	0	0	0	0	CGCCCGTCGCTATTACGGACTGAACTTTCTGTGGAAAACACCGGATTGACTTGTTATGATCGAAAGATCGTAGCTTTAGTTGAAAAGATGTTAACACTGAATGTTTGAACGAAATAAAAGTCGTAACAAGTTTC
Lepisma sp. GG-1997, AF005458.1	Eukaryote,Arthropoda, Insecta, Zygentoma, Lepismatidae, Lepisma, Lepisma sp. GG-1997	202	0	0	0	0	0	0	0	0	0	0	0	0	0	0	202	0	0	0	0	0	0	0	0	0	CGCCCGTCGCTACTACCGATTGAATGATTTAGTGAGGCCTTCGGACTGATACCCGGCACTTCCGTTTTGCGGTGGTGCTGACGTGTCGGAAAGATGGCCAAACTTGATCATTTAGAGGAAGTAAAAGTCGTAACAAGGTTTCC
Lepocreadiidae gen. sp. 3 CG-2013, KF451936.1	Eukaryote,Platyhelminthes, Trematoda, Plagiorchiida, Lepocreadiidae, NA, Lepocreadiidae gen. sp. 3 CG-2013	9	0	0	0	0	0	0	0	0	0	0	0	9	0	0	0	0	0	0	0	0	0	0	0	0	CGCCCGTCGCTACTACCGATTGAATGGTTTAGCAAGGTCCTCGGATTGGTGCCATTGTAGTTGCTCACGCGACTCGAACGGTGCTGAAAAGACGACCAAACTGAT
Leptochiton asellus, M06023:55:000000000-BTM48:1:2104:27384:13948 1:N:0:TAGGCATG+TCGACTAG/M06023:55:000000000-BTM48:1:2104:27384:13948 2:N:0:TAGGCATG+TCGACTAG	Eukaryote,Mollusca, Polyplacophora, Lepidopleurida, Lepidopleuridae, Leptochiton, Leptochiton asellus	13	0	0	0	0	0	2	0	0	1	0	0	0	0	1	0	0	5	0	1	3	0	0	0	0	CGCCCGTCGCTACTACCGATTGAATGTTTAGGTGAGATTTCCAGACTGGAGTATTACCGCTGGCAACAGCAGTGATGTTTCGGGAAGTTACTCAAACTTGATCATTTAGAGGAAGTAAAAGTCGTAACAAGGTTTCC
Leptochiton asellus, M06023:55:000000000-BTM48:1:1101:21718:27503 1:N:0:TAGGCATG+TCGACTAG/M06023:55:000000000-BTM48:1:1101:21718:27503 2:N:0:TAGGCATG+TCGACTAG	Eukaryote,Mollusca, Polyplacophora, Lepidopleurida, Lepidopleuridae, Leptochiton, Leptochiton asellus	21	0	0	0	0	0	3	0	0	0	0	0	0	0	0	0	0	17	0	0	1	0	0	0	0	CGCCCGTCGCTACTACCGATTGAATGGTTTAGTGAGATTCACGGATCGCTGCTCTGGAGGGGTGACCTTCCGTTGTGGTGAGAAGTGAATCAAACTTGATCATTTAGAGGAAGTAAAAGTCGTAACAAGGTTTCC
Leptocythere lacertosa, AB076631.1	Eukaryote,Arthropoda, Ostracoda, Podocopida, Leptocytheridae, Leptocythere, Leptocythere lacertosa	15	0	0	0	0	0	0	0	0	0	1	0	3	0	10	0	0	0	1	0	0	0	0	0	0	CGCCCGTCGCTACTACCGATTGGATGATTTAGTGAGGCATTCGGACTGACTGTTAGTGGGATCTCGTGTCCTGCTGATATGTTGGAAAGATTTTCAAACTGTATCATCTAGAGGAAGTAAAAGTCGTAACAAGGTTTCC
Leptocythere polymorpha, AB674963.1	Eukaryote,Arthropoda, Ostracoda, Podocopida, Leptocytheridae, Leptocythere, Leptocythere polymorpha	342	0	0	0	69	0	8	0	0	20	0	0	1	0	0	0	0	244	0	0	0	0	0	0	0	CGCCCGTCGCTACTACCGATTGGATGATTTAGTGAGGCCTTCGGACTGACTGTTAGTGGGGCCTCGTGTCCTGCTGATATGTTGGAAAGATGTTCAAACTGTATCATCTAGAGGAAGTAAAAGTCGTAACAAGGTTTCC
Leptosynapta inhaerens, AY133468.1	Eukaryote,Echinodermata, Holothuroidea, Apodida, Synaptidae, Leptosynapta, Leptosynapta inhaerens	1303	6	0	38	1	0	0	2	58	25	4	0	21	0	30	166	1	0	102	729	0	30	0	0	90	CGCCCGTCGCTACTACCGATCGAATGGTTTAGTGAGATCATCAGATCGACCGCCTGGGACCGGCTCTGCCGGTTCCGCGGCGTGACGAGAAGACGACCAAACTTGATCATTTAGAGGAAGTAAAAGTCGTAACAAGGTTTCC
Leviapseudes sp. KK-2011, M06023:55:000000000-BTM48:1:1105:28301:11771 1:N:0:CGTACTAG+CTATTAAG/M06023:55:000000000-BTM48:1:1105:28301:11771 2:N:0:CGTACTAG+CTATTAAG	Eukaryote,Arthropoda, Malacostraca, Tanaidacea, Apseudidae, Leviapseudes, Leviapseudes sp. KK-2011	140	0	0	0	0	11	1	0	1	0	127	0	0	0	0	0	0	0	0	0	0	0	0	0	0	CGCCCGTCGCTACTACCGATTGGATGATTAAGTGAGGGCATTGGACTGGCGCCCTCGGCTAAGTCTCCCCGTTTCGCTCGTCAACGTCCCTTCGGGGTCGGAGTATTCGGGTAGACACCATGGGCTGACGGAAAGATGTCCGAACTTGGTCATTTAGAGGAAGTAAAAGTCGTAACAAGGTTTCC
Lichomolgus marginatus, JF781544.1	Eukaryote,Arthropoda, Hexanauplia, Poecilostomatoida, Lichomolgidae, Lichomolgus, Lichomolgus marginatus	161	0	0	0	0	0	0	0	0	0	0	0	0	10	0	0	0	0	0	0	0	4	0	0	147	CGCCCGTCGCTACTACCGATTGGACGTTTTAGTGAGGTATTTGGACTGGAGCAGAGTCGACTCACGTCAATTCTGTTTCGGGAAGACTCCCAAACTTGAGCGTTTAGAGGAAGTAAAAGTCGTAACAAGGTTTCC
Limecola balthica, KC429393.1	Eukaryote,Mollusca, Bivalvia, Veneroida, Tellinidae, Limecola, Limecola balthica	335	0	0	1	8	53	0	0	5	0	10	0	0	0	21	3	2	0	145	85	2	0	0	0	0	CGCCCGTCGCTACGACCGATTGTTCCAGTTAATGAGCGATATGGATGAGTCCCGTGATCGGCTTGTCCGTGATCGTTGGGCTGAGAAGTTGGACAAATTATCTGGGGTAGAGGACGTAAAAGTCGTAACAAGGTATCC
Limnocythere sp. SN005, M06023:55:000000000-BTM48:1:2111:28103:13052 1:N:0:CCTAAGAC+TTATGCGA/M06023:55:000000000-BTM48:1:2111:28103:13052 2:N:0:CCTAAGAC+TTATGCGA	Eukaryote,Arthropoda, Ostracoda, Podocopida, Limnocytheridae, Limnocythere, Limnocythere sp. SN005	13	0	0	1	0	3	0	6	0	0	1	0	1	0	0	1	0	0	0	0	0	0	0	0	0	CGCCCGTCGCTCCTACCGATTGGATGATTTAGTGAGGCCTTCGGACTGGCTACTAGTGGGGCACTTGTGTCCTGCTGGTGGATTTGGGAAGACGTTCAAACTGTACCATCTGGAGGAAGTAAAAGTCGTAACAAGGTTTCC
Limnocythere sp. SN005, AB076635.1	Eukaryote,Arthropoda, Ostracoda, Podocopida, Limnocytheridae, Limnocythere, Limnocythere sp. SN005	580	3	1	14	0	17	0	128	4	343	8	0	2	0	0	40	0	0	20	0	0	0	0	0	0	CCGCCCGTCGCTACTACCGATTGGATGATTTAGTGAGGCCTTCGGACTGGCTGCTAGTGGAGCACTTGTGTTCTGCTGGTGGATCGGGAAGATGTTCAAACTGTATCATCTAGAGGAAGTAAAAGTCGTAACAAGGTTTCCG
Lineus acutifrons, JF304778.1	Eukaryote,Nemertea, Pilidiophora, Heteronemertea, Lineidae, Lineus, Lineus acutifrons	6	0	0	0	0	0	0	0	0	0	0	0	0	0	0	1	0	2	0	3	0	0	0	0	0	CGCCCGTCGCTACTACCGATTGAATGGTTTAGTGAGATCTTCGGATTGGTCGCGRCGCGTCGGGGAACCTTCGTGCCGTTGTCTGCCGAAAAGATGATCGAACTTGATCATT
Liposcelidae sp. B1763, AY900135.1	Eukaryote,Arthropoda, Insecta, Psocoptera, Liposcelididae, NA, Liposcelidae sp. B1763	12	0	0	0	0	0	0	0	0	0	1	0	0	0	0	1	10	0	0	0	0	0	0	0	0	CGCCCGTCGCTACTACCGATTGAACGATTTAGTGAGGTCTTCGGACCAGCGCTCGAGAGCCTTCCTTCGGTTGGCACTGGTTGTTGCGGGGAAGATGATCGAACTTGCTCGT
Littorina saxatilis, Y11751.1	Eukaryote,Mollusca, Gastropoda, Littorinimorpha, Littorinidae, Littorina, Littorina saxatilis	7	0	0	0	0	0	0	0	7	0	0	0	0	0	0	0	0	0	0	0	0	0	0	0	0	CGCCCGTCGCTACTACCGATTGAACGGTTTAGTGAGGGCCTCGGATTGGTCTCGGCTCGCCCTTCAYCGGGCGGCGCCGTTGGTCGAGAAGACGCTCGAACTTGATCGTTTAGAGGAAGTAAAAGTCGTAACAAGGTTTCC
Lizzia blondina, EU272625.1	Eukaryote,Cnidaria, Hydrozoa, Anthoathecata, Bougainvilliidae, Lizzia, Lizzia blondina	3697	0	0	0	0	0	0	0	2134	0	0	0	1550	0	0	0	0	0	10	2	0	0	0	0	1	CGCCCGTCGCTACTACCGATTGAATGGTTTAGTGAGATCTCCGGATTGGCGCCATCGTGGCTTCACGGCCGTGACGGATAGCCGAAAAGTTGCTCTAACTTGATCATTTAGAGGAAGTAAAAGTCGTAACAAGGTTTCCG
Lizzia blondina, M06023:55:000000000-BTM48:1:1114:8207:26832 1:N:0:CGTACTAG+CTATTAAG/M06023:55:000000000-BTM48:1:1114:8207:26832 2:N:0:CGTACTAG+CTATTAAG	Eukaryote,Cnidaria, Hydrozoa, Anthoathecata, Bougainvilliidae, Lizzia, Lizzia blondina	8912	0	0	1	0	0	0	0	7281	0	0	0	1574	0	0	0	0	0	49	0	0	0	0	0	7	CGCCCGTCGCTACTACCGATTGAATGGTTTAGTGAGATCTCCGGATTGGCGCCATCGTGGCTTCACGGCCGTGACGGATAGCCGAAAAGTTGCTCTAACTTGATCATTTAGAGGAAGTAAAAGTCGTAACAAGGTTTCCGTATGCTAAGGTGCAGAACCCTTTGGATACATTTTCTCGGGTCCACGAGCACGTACTAG
Loxocorniculum mutsuense, AB076629.1	Eukaryote,Arthropoda, Ostracoda, Podocopida, Loxoconchidae, Loxocorniculum, Loxocorniculum mutsuense	446	0	0	0	0	0	0	0	0	0	0	0	0	0	270	0	176	0	0	0	0	0	0	0	0	CGCCCGTCGCTACTACCGAGTGGATGATTTAGTGAGGGCCTCGGACTGGCTGCTGGTGGGGTCAAACCTGCTGGCGGCTCGGGAAGACGTTCAAACTGTATCATCTCGAGGAAGTAAAAGTCGTAACAAGGTTTCC
Loxosomella aeropsis, M06023:55:000000000-BTM48:1:1107:25206:17330 1:N:0:CTCTCTAC+TTCTAGCT/M06023:55:000000000-BTM48:1:1107:25206:17330 2:N:0:CTCTCTAC+TTCTAGCT	Eukaryote,Entoprocta, NA, NA, Loxosomatidae, Loxosomella, Loxosomella aeropsis	10	0	0	2	0	0	0	0	0	2	0	0	0	0	0	0	0	6	0	0	0	0	0	0	0	CGCCCGTCGCTACTACCGATTGAATGGTTTAGTGAGTTCCATGAACTACTGTCTCTGGTTGGCTTGCCTTCCATTGACGGTGGGAAGTGGATCAAACTTGACCATTTAGAGGAAGTAAAAGTCGTAACAAGGTTTCC
Loxothylacus panopaei, AY265364.1	Eukaryote,Arthropoda, Hexanauplia, Kentrogonida, Sacculinidae, Loxothylacus, Loxothylacus panopaei	18	0	0	0	0	0	0	0	5	0	12	0	1	0	0	0	0	0	0	0	0	0	0	0	0	CGCCCGTCGCTACTACCGATGGATGATTTGGTGAGGTCGCCTAGACTGGCCGCTGGCTTCGGCCGTGCGGTCGGAAAGGCGCCCAAACTTGGTCGTCTAGAGGAAGTAAAAGTCGTAACAAGGTTTCC
Malacosaccus coatsi, M06023:55:000000000-BTM48:1:1103:9045:4442 1:N:0:AGGCAGAA+AAGGCTAT/M06023:55:000000000-BTM48:1:1103:9045:4442 2:N:0:AGGCAGAA+AAGGCTAT	Eukaryote,Porifera, Hexactinellida, Lyssacinosida, Euplectellidae, Malacosaccus, Malacosaccus coatsi	20	0	0	0	0	0	0	0	0	0	0	0	0	2	0	0	0	3	0	1	1	5	7	1	0	CGCCCGTCGCTACTACCGATTGAATGGTTTAGTGAGGTCTCCTGATCGGCGTCGTGGGGCTGCAAAGCAACAAGATGCTGAGAAGTTGATCAAACTTGATCATTTAGAGGAAGTAAAAGTCGTAACAAGGTTTCC
Megalobrama amblycephala, AB860215.1	Eukaryote,Chordata, Actinopteri, Cypriniformes, Cyprinidae, Megalobrama, Megalobrama amblycephala	20	0	0	0	0	0	0	0	0	0	0	20	0	0	0	0	0	0	0	0	0	0	0	0	0	CGCCCGTCGCTACTACCGATTGGGTGGTTTAGTGAGGTCCTTGGATCGGCCCCGCCGGGGCTCCTCGCGGGCCCTGGCGGTGCGCCGAGAAGACGATCGAACTTGACCATCTAGAGGAAGTAAAAGTCGTAACAAGG
Megalocercus huxleyi, FM244868.1	Eukaryote,Chordata, Appendicularia, Copelata, Oikopleuridae, Megalocercus, Megalocercus huxleyi	56	0	0	0	0	1	0	3	3	0	17	0	8	0	0	5	0	0	0	1	8	4	1	0	5	CGCCCGTCGCTACTACCGATTGAATGGTTCAGTGAGATAATCGGACAAGTAACTTGGCAACTGGCAACAGTTGACGTGCATATTTGGAAGACGATCAAACTTGGTCATTTAGAGGAAGTAAAAGTCGTAACAAGGTTCCG
Megalops atlanticus, X98846.1	Eukaryote,Chordata, Actinopteri, Elopiformes, Megalopidae, Megalops, Megalops atlanticus	550	0	0	0	0	0	0	0	20	4	0	0	525	0	0	0	0	0	0	0	0	0	0	0	1	CGCCCGTCGCTACTACCGATTGGATGGTTTAGTGAGGTCCTCGGATCGGCCCCGCCGGGGTCGTTCACGGCCCTGGCGGAGCGCCGAGAAGACGATCAAACTTGACTATCTAGAGGAAGTAAAAGTCGTAACAAGGTTTCC
Melarhaphe neritoides, Y11754.1	Eukaryote,Mollusca, Gastropoda, Littorinimorpha, Littorinidae, Melarhaphe, Melarhaphe neritoides	176	0	0	0	0	0	0	0	0	0	0	176	0	0	0	0	0	0	0	0	0	0	0	0	0	CGCCCGTCGCTACTACCGATTGAACGGTTTAGTGAGGGCCTCGGATTGGTCTCGGCTCGCCCTTCACCGGGCGGCGCCGCTGGTCGAGAAGACGCTCGAACTTGATCGTTTAGAGGAAGTAAAAGTCGTAACAAGGTTTC
Melicertum octocostatum, M06023:55:000000000-BTM48:1:1102:25972:18625 1:N:0:TACGCTGC+GCGTAAGA/M06023:55:000000000-BTM48:1:1102:25972:18625 2:N:0:TACGCTGC+GCGTAAGA	Eukaryote,Cnidaria, Hydrozoa, Leptothecata, Melicertidae, Melicertum, Melicertum octocostatum	12	3	0	1	0	1	2	0	0	0	0	0	0	0	0	0	0	3	0	0	0	1	0	0	1	CGCCCGTCGCTACTACCGATTGAATGGTTTAGTGAGCTGCACGGATCGGTGGCCGCAGTTGGTTCGCCTTCTGTGGTCGTCGAAAAGTGCATCAAACTTGATCATTTAGAGGAAGTAAAAGTCGTAACAAGGTTTCC
Mercenaria mercenaria, AF120559.1	Eukaryote,Mollusca, Bivalvia, Veneroida, Veneridae, Mercenaria, Mercenaria mercenaria	50	0	0	0	1	0	0	0	1	0	38	0	0	1	0	0	0	0	0	0	6	0	2	0	1	CGCCCGTCGCTACTACCGATCGCTCCAGTTAATGAGCTCTTCGGATTGGTCCCGTAGGCCGCCTTTCGGGGTGGCTCTCGGCGTGCCGAGAAGATGCGCAAATTGACCGGAGTAGAGGAAGTAAAAGTCGTAACAAGGTATCC
Merelina tokunagai, AB930389.1	Eukaryote,Mollusca, Gastropoda, Littorinimorpha, Rissoidae, Merelina, Merelina tokunagai	17	0	0	0	0	0	0	0	0	0	1	16	0	0	0	0	0	0	0	0	0	0	0	0	0	CGCCCGTCGCTACTACCGATTGAACGGTTTAGTGAGGGCCTCGGATTGGTCTCGGCCCGCCCTTCACTGGGCGGCGCCGTTGGTCGAGAAGACGCTCGAACTTGATCGTTTAGAGGAAGTAAAAGTCGTAACAAGGTTTCC
Mesochaetopterus cf. minutus JM-2017, M06023:55:000000000-BTM48:1:1111:23046:3867 1:N:0:TAGGCATG+TCGACTAG/M06023:55:000000000-BTM48:1:1111:23046:3867 2:N:0:TAGGCATG+TCGACTAG	Eukaryote,Annelida, Polychaeta, Spionida, Chaetopteridae, Mesochaetopterus, Mesochaetopterus cf. minutus JM-2017	50	10	0	3	6	10	3	7	0	3	1	0	0	1	0	0	0	2	0	1	2	0	0	0	1	CGCCCGTCGCTACTACCGATTGAACGGCTTAGTGAGGTTCACGGACTCGTGCCTTCGCGGGGCAACTCGCCTGGCATGTGGGAAGTGAACCAAACTTGATCGTTTAGAGGAAGTAAAAGTCGTAACAAGGTTTCC
Mesochra rapiens, M06023:55:000000000-BTM48:1:1102:17254:7534 1:N:0:TAGGCATG+TCGACTAG/M06023:55:000000000-BTM48:1:1102:17254:7534 2:N:0:TAGGCATG+TCGACTAG	Eukaryote,Arthropoda, Hexanauplia, Harpacticoida, Canthocamptidae, Mesochra, Mesochra rapiens	222	10	4	5	19	13	0	18	0	1	4	1	0	0	1	31	0	8	11	35	33	17	3	0	8	CGCCCGTCGCTACTACCGATTGAACGTTTTAGTGAGTTCCGAGGATTAGTCGCTTCCAGTCCTTGTGTCTGGTTTGTCGATTGAGAGCAGGTGCAAACTTGAGCGTTTAGAGGAAGTAAAAGTCGTAACAAGGTTTCT
Mesochra sp. DZMB553, MF077750.1	Eukaryote,Arthropoda, Hexanauplia, Harpacticoida, Canthocamptidae, Mesochra, Mesochra sp. DZMB553	38	0	0	0	0	35	0	0	0	0	0	1	0	0	2	0	0	0	0	0	0	0	0	0	0	CGCCCGTCGCTACTACCGATTGAACGTTTTAGTGAGGTATTTGGATCGGACCTCTGGAGGTTCGCGCCTCTAGTGCTGTCTGAAAAGACTCCCGAACTTGAGCGTTTAGAGGAAGTAAAAGTCGTAACAAGGTTTCC
Mesodasys adenotubulatus, M06023:55:000000000-BTM48:1:1108:18654:18333 1:N:0:CCTAAGAC+TTATGCGA/M06023:55:000000000-BTM48:1:1108:18654:18333 2:N:0:CCTAAGAC+TTATGCGA	Eukaryote,Gastrotricha, NA, Macrodasyida, Lepidodasyidae, Mesodasys, Mesodasys adenotubulatus	10	0	0	1	0	0	0	9	0	0	0	0	0	0	0	0	0	0	0	0	0	0	0	0	0	CGCCCGTCGCTACTACCGACTGTTCGCTTCGTTGAGGGAATCGGATCGGTACCTCGCAGTGGGCAACCAGTGCGATGGCGCTGAAAAGATTTCCAAGACCGAGCGAATGAAGGAAGTAAAAGTCGTAACAAGGTTTCC
Mesodorylaimus sp. 2 WJW-2018, MG921255.1	Eukaryote,Nematoda, Enoplea, Dorylaimida, Dorylaimidae, Mesodorylaimus, Mesodorylaimus sp. 2 WJW-2018	602	0	0	0	0	0	0	0	0	0	0	0	0	0	602	0	0	0	0	0	0	0	0	0	0	CGCCCGTCGCTACTACCGATTGGATGACTTAGTGAGGTCTTAGGACCGAGGTAAAGGTGCCTGTAATGGGTGCTTTTGCTTTGGAAATTTGATCGAACTACGTTATCTAGAGGAAGTAAAAGTCGTAACAAGGTA
Metacyclopina sp. DZMB717, MF077697.1	Eukaryote,Arthropoda, Hexanauplia, Cyclopoida, Psammocyclopinidae, Metacyclopina, Metacyclopina sp. DZMB717	296	0	0	0	0	0	0	0	0	0	0	0	0	296	0	0	0	0	0	0	0	0	0	0	0	CGCCCGTCGCTACTACCGATTGAACGTTTTAGTGAGGTATTTGGACCGGCGCCTCGGAGGTTCGCGCCTCCTTTGCGTTGGGAAGACTCCCAAACTTGAGCGTTTAGAGGAAGTAAAAGTCGTAACAAGGTTTCC
Metadesmolaimus sp. PDL-2005, M06023:55:000000000-BTM48:1:1108:3799:17110 1:N:0:AAGAGGCA+ACTGCATA/M06023:55:000000000-BTM48:1:1108:3799:17110 2:N:0:AAGAGGCA+ACTGCATA	Eukaryote,Nematoda, Chromadorea, Monhysterida, Xyalidae, Metadesmolaimus, Metadesmolaimus sp. PDL-2005	10	0	0	0	0	0	0	0	0	0	1	6	0	0	3	0	0	0	0	0	0	0	0	0	0	CGCCCGTCGCTGCCCGGGACTGAGCCGTTTCGAGAAGACTGGGGATTGTTGGCTAAGGGCCTTAACGGGCTTTTTGTCGACGAAAACCAATTTAATCGCAGCGGCTTGAACCGGGCAAAAGTCGTAACAAGGTTTCC
Metadesmolaimus sp. PDL-2005, AJ966491.1	Eukaryote,Nematoda, Chromadorea, Monhysterida, Xyalidae, Metadesmolaimus, Metadesmolaimus sp. PDL-2005	645	4	1	0	44	206	0	107	0	0	52	0	0	0	130	99	0	0	0	0	2	0	0	0	0	CCGCCCGTCGCTGCCCGGAACTGAGCCGTTTCGAGAAGACTGGGGATTGACGCTTTACGGGCTTCACGGCTCGTTTTGCATTGAAAACCAATTTAATCGCAGCGGCTTGAACCGGGCAAAAGTCGTAACAAGGTTTCCG
Metadesmolaimus sp. PDL-2005, M06023:55:000000000-BTM48:1:1102:17620:10444 1:N:0:CGTACTAG+CTATTAAG/M06023:55:000000000-BTM48:1:1102:17620:10444 2:N:0:CGTACTAG+CTATTAAG	Eukaryote,Nematoda, Chromadorea, Monhysterida, Xyalidae, Metadesmolaimus, Metadesmolaimus sp. PDL-2005	851	56	32	0	0	277	0	5	8	0	0	30	2	0	6	1	0	337	97	0	0	0	0	0	0	CGCCCGTCGCTGCCCGGGACTGAGCCGTTTCGAGAAGACTGGGGATTGCTGACTTTGGGCCTTTACGGGCTTTTTGTCGGTGAGAACCATTTTAATCGCATCGGCTTGAACCGGGCAAAAGTCGTAACAAGGTTTCC
Metadesmolaimus sp. PDL-2005, M06023:55:000000000-BTM48:1:1107:23697:22710 1:N:0:GTAGAGGA+AAGGAGTA/M06023:55:000000000-BTM48:1:1107:23697:22710 2:N:0:GTAGAGGA+AAGGAGTA	Eukaryote,Nematoda, Chromadorea, Monhysterida, Xyalidae, Metadesmolaimus, Metadesmolaimus sp. PDL-2005	2173	363	3	179	635	141	248	531	0	0	0	0	0	0	71	0	0	2	0	0	0	0	0	0	0	CGCCCGTCGCTGCCCGGAACTGAGCCGTTTCGAGAAGACTGGAGATTGCTGCATTAGGGCCTTCACGGGCTTTTCTGCGGTGAAAACCAATTTAATCGCAGCGGCTTGAACCGGGCAAAAGTCGTAACAAGGTTTCCGCAGATGCTCCCGCAGTTGGCAGCCTCTCAGAGCCCACGAGACATCGAGTA
Meterythrops robusta, M06023:55:000000000-BTM48:1:2108:21410:2984 1:N:0:TAGGCATG+TCGACTAG/M06023:55:000000000-BTM48:1:2108:21410:2984 2:N:0:TAGGCATG+TCGACTAG	Eukaryote,Arthropoda, Malacostraca, Mysida, Mysidae, Meterythrops, Meterythrops robusta	15	2	1	0	0	2	0	1	0	0	0	0	0	0	0	1	0	0	0	0	3	4	0	0	1	CGCCCGTCGCTACTACCGATTGAATGATTTAGTGAGTACCACGGACTGAGGTGTTTGGAGTTCGCTCCTGCGTCTTGGAAAGTGTCGCAAACTTGACCATTTAGAGGAAGTAAAAGTCGTAACAAGGTTTCC
Microcephalothrips abdominalis, KC512986.1	Eukaryote,Arthropoda, Insecta, Thysanoptera, Thripidae, Microcephalothrips, Microcephalothrips abdominalis	32	0	0	0	0	0	0	0	0	0	32	0	0	0	0	0	0	0	0	0	0	0	0	0	0	CGCCCGTCGCTACTACCGATTGAATGTTTTAGTGAGGTCTTCGGACTGGCGCGCGGAGCTCCTTCGGGAATTCCGATGTCGTCGGAAAGATGACCAAACTTGAATATTTAGAGGAAGTAAAAGTCGTAACAAGGTTGCT
Microcosmus squamiger, FM244855.1	Eukaryote,Chordata, Ascidiacea, Stolidobranchia, Pyuridae, Microcosmus, Microcosmus squamiger	22	0	0	0	1	1	0	0	0	1	0	5	0	0	4	0	1	0	0	2	6	0	0	0	1	CGCCCGTCGCTACTACCGATTGAATGGTTTAGTGAGATCCTTGGATTGGCCCCGTCGCTGCCGGCAACGGCAGCGTCGGCGCGCCGAGAAGACGATCAAACTTGATCATTTAGAGGAAGTAAAAGTCGTAACAAGGTTTCC
Microeuraphia sp. 1 MPL-2012, JX083909.1	Eukaryote,Arthropoda, Hexanauplia, Sessilia, Chthamalidae, Microeuraphia, Microeuraphia sp. 1 MPL-2012	6070	0	0	0	1	0	0	0	1948	0	3992	0	121	0	0	0	0	0	7	0	1	0	0	0	0	CCGCCCGTCGCTACTACCGATGGATGATTTGGTGAGATCGCCTAGACTGGCAGCTGGCTTCGGCCGTGCTGCCGGGAAGACGCTCAAACTTGGTCGTCTAGAGGAAGTAAAAGTCGTAACAAGGTTTCC
Microphallus primas, HM001303.1	Eukaryote,Platyhelminthes, Trematoda, Plagiorchiida, Microphallidae, Microphallus, Microphallus primas	17	0	0	0	0	0	0	0	0	0	0	17	0	0	0	0	0	0	0	0	0	0	0	0	0	CGCCCGTCGCTACTACCGATTGAATGCTTTAGCAAGGTCATCGGATCGGTGCCATTGTGGTTGCTTCGGCAGCTCGACCGGTGCTGAGAAGACGACCGAACTTGGTCATTTAGAGGAAGTAAAAGTCGTAACAAGGTTTCC
Microstomum papillosum, FJ715296.1	Eukaryote,Platyhelminthes, Rhabditophora, Macrostomida, Microstomidae, Microstomum, Microstomum papillosum	68	0	0	0	0	0	0	0	0	2	0	1	64	0	1	0	0	0	0	0	0	0	0	0	0	CGCCCGTCGCTACTACCGATTGAATGTTCTGGTGAAATCATCAGAGTGGTGCCGATGGAGTGGTCTCCACTCCATGGGAAACTGCGAAGACGCTTAAACCTGAGCATTTAGAGGAAGTAAAAGTCGTAACAAG
Microtralia occidentalis, KM280984.1	Eukaryote,Mollusca, Gastropoda, Ellobiida, Ellobiidae, Microtralia, Microtralia occidentalis	13	0	0	0	0	0	0	0	0	0	0	13	0	0	0	0	0	0	0	0	0	0	0	0	0	CGCCCGTCGCTACTATCGATTGAGCGGTTCAGTGAGGGCCTCGGATTGGTCTCGGTCTGGCGTGCAAGCGCCGGCACCGTTGGCCGAGAAGAAGCTCGAACTCGATCGCTTGGAGAAAGTAAAAGTCGTAACAAGGTTTCC
Miracia efferata, M06023:55:000000000-BTM48:1:1106:23228:26667 1:N:0:TAGGCATG+TCGACTAG/M06023:55:000000000-BTM48:1:1106:23228:26667 2:N:0:TAGGCATG+TCGACTAG	Eukaryote,Arthropoda, Hexanauplia, Harpacticoida, Miraciidae, Miracia, Miracia efferata	39	0	0	0	0	0	0	0	0	0	0	0	0	0	0	7	30	0	0	0	2	0	0	0	0	CGCCCGTCGCTACTACCGATTGAACGTTTTAGTGAGGTGTTTGGACCTGGCCTGGGTGGGTTAACGCCTGCCCCGTGCCGGGGAAGATCCCCAAACTTGAGCGTTTAGAGGAAGTAAAAGTCGTAACAAGGTTTCC
Misgurnus anguillicaudatus, KJ774694.1	Eukaryote,Chordata, Actinopteri, Cypriniformes, Cobitidae, Misgurnus, Misgurnus anguillicaudatus	9	0	0	0	0	0	0	0	0	0	0	9	0	0	0	0	0	0	0	0	0	0	0	0	0	CGCCCGTCGCTACTACCGATTGGATGGTTTAGTGAGGTCCTCGGATCGGCCCCGCCGGGGCTCCTCGCGGGCCCTGGCGGAGCGCCGAGAAGACGATCGAACTTGACTATCTAGAGGAAGTAAAAGTC
Misgurnus fossilis, X07623.1	Eukaryote,Chordata, Actinopteri, Cypriniformes, Cobitidae, Misgurnus, Misgurnus fossilis	8	0	0	0	0	0	0	0	0	0	0	8	0	0	0	0	0	0	0	0	0	0	0	0	0	CGCCCGTCGCTACTACCGATTGGATGGTTTAGTGAGGTCCTCGGATCGGCCCCGCCGGAGCTCGGCCACGGGCCCTAGCGGAGCGCCGAGAAGACGATCAAACTTGACTATCTAGAGGAAGTAAAAGTCGTAACAAGGTTTCC
Misophriopsis okinawensis, JF781532.1	Eukaryote,Arthropoda, Hexanauplia, Misophrioida, Misophriidae, Misophriopsis, Misophriopsis okinawensis	13405	560	0	1	27	387	0	28	14	5087	85	3	0	204	6701	1	23	1	281	0	1	0	1	0	0	CGCCCGTCGCTACTACCGATTGAACGTTTTAGTGAGGTATTTGGATTGGACCTCTGGAGGTTTGCGCCTCTAGTGTTGTCCGAGAAGACTCCCAAACTTGAGCGTTTAGAGGAAGTAAAAGTCGTAACAAGGTTTCC
Misophriopsis sp. New Caledonia-RJH-2004, JF781534.1	Eukaryote,Arthropoda, Hexanauplia, Misophrioida, Misophriidae, Misophriopsis, Misophriopsis sp. New Caledonia-RJH-2004	424	0	0	0	0	0	4	0	0	25	0	243	0	0	133	17	0	0	0	0	0	0	0	0	2	CCGCCCGTCGCTACTACCGATTGAACGTTTTAGTGAGGTATTTGGATCGGACCTCTGGAGGTTTGCGCCTCTAGTGTTGTCTGAAAAGACTCCCAAACTTGAGCGTTTAGAGGAAGTAAAAGTCGTAACAAGGTTTCCGTAGGTGAACCTGCGGAAGG
Misophriopsis sp. New Caledonia-RJH-2004, M06023:55:000000000-BTM48:1:2111:26573:8246 1:N:0:GGAGCTAC+CTCTCTAT/M06023:55:000000000-BTM48:1:2111:26573:8246 2:N:0:GGAGCTAC+CTCTCTAT	Eukaryote,Arthropoda, Hexanauplia, Misophrioida, Misophriidae, Misophriopsis, Misophriopsis sp. New Caledonia-RJH-2004	5866	74	0	4	0	97	3	3139	0	295	109	10	1	0	19	16	27	2	2069	0	0	0	0	0	1	CGCCCGTCGCTACTACCGATTGAACGTTTTAGTGAGGTATTTGGATCGGCGCTCTGGAGGCTCACGCTTCCATTGTGCTGAAAAGACTCCCAAACTTGAGCGTTTAGAGGAAGTAAAAGTCGTAACAAGGTTTCCGTTGGTGATTTTTCTGAAGG
Mitotrema anthostomatum, AJ287542.1	Eukaryote,Platyhelminthes, Trematoda, Opisthorchiida, Cryptogonimidae, Mitotrema, Mitotrema anthostomatum	95	0	0	0	0	0	0	0	79	0	0	0	0	0	0	1	0	0	0	0	0	0	0	10	5	CGCCCGTCGCTACTACCGATTGACTGGTTTAGCAAGGATATCGGATTGGTGCCATTGTAGTTGCTCTGCAGCTCGACCGGTGCTTGAAAAGACATCCAAACTTGATCAGTTAGAGGAAGTAAAAGTCGTAACAAGGTTTCC
Mitrella scripta, KT753658.1	Eukaryote,Mollusca, Gastropoda, Neogastropoda, Columbellidae, Mitrella, Mitrella scripta	34	0	0	0	0	0	0	0	0	0	1	33	0	0	0	0	0	0	0	0	0	0	0	0	0	CGCCCGTCGCTACTACCGATTGAACGGTTTAGTGAGGGCCTCGGATTGGTCTCGGCCCGCCCTTCACCGGGCGGCGCCGTTGTTCGAGAAGACGCTCGAACTTGATCGTTTAGAGGAAGTAAAAGTCGTAACAAGGTTTCC
Mononchus aquaticus, KJ636248.1	Eukaryote,Nematoda, Enoplea, Mononchida, Mononchidae, Mononchus, Mononchus aquaticus	51	0	0	0	0	0	0	0	0	0	0	0	0	0	51	0	0	0	0	0	0	0	0	0	0	CGCCCGTCGCTGCCCGGAACTGAGCCATTTCGAGAAAAATGGGGACTGACGGCTTGAGGCCTTCGCGGGCTTCTTGCTGACGGAAACCGCTTTAATCGCAGTGGCTTGAACCGGGC
Monoposthia sp. 1266, M06023:55:000000000-BTM48:1:1101:13032:7689 1:N:0:GCTCATGA+CTAAGCCT/M06023:55:000000000-BTM48:1:1101:13032:7689 2:N:0:GCTCATGA+CTAAGCCT	Eukaryote,Nematoda, Chromadorea, Desmodorida, Monoposthiidae, Monoposthia, Monoposthia sp. 1266	127	41	0	0	0	37	0	48	0	0	1	0	0	0	0	0	0	0	0	0	0	0	0	0	0	CGCCCGTCGCTACTACCGACTGGTAATTTCTTTGAGGGTCCCGGAGCGTCGCTGTAGCACCCTAACAGGTGCTGCGGTGATGTGAAGTGATCCGAAAAGGGATTACTGGAGGAAGTAAAAGTCGTAACAAGGTTTCC
Monostichoplana filum, M06023:55:000000000-BTM48:1:1102:6899:4951 1:N:0:GTAGAGGA+AAGGAGTA/M06023:55:000000000-BTM48:1:1102:6899:4951 2:N:0:GTAGAGGA+AAGGAGTA	Eukaryote,Platyhelminthes, Rhabditophora, Proseriata, Otoplanidae, Monostichoplana, Monostichoplana filum	6	1	0	0	1	1	0	2	0	0	1	0	0	0	0	0	0	0	0	0	0	0	0	0	0	CGCCCGTCGCTGCTACCGATTGAATGGTTTAGTGAGTTCCACGGACTAGCGCCAGTGAGGGGTTTCCTTCGCTGGTGCCGGGAAGTGGGTCAAACTTGACTATTTAGAGGAAGCAAAAGTCGTAACAAGGTTACC
Monostichoplana filum, M06023:55:000000000-BTM48:1:2107:20517:8504 1:N:0:GTAGAGGA+AAGGAGTA/M06023:55:000000000-BTM48:1:2107:20517:8504 2:N:0:GTAGAGGA+AAGGAGTA	Eukaryote,Platyhelminthes, Rhabditophora, Proseriata, Otoplanidae, Monostichoplana, Monostichoplana filum	7	3	0	0	2	0	0	1	0	0	1	0	0	0	0	0	0	0	0	0	0	0	0	0	0	CGCCCGTCGCTACTACCGATTGAATGGTTTGGTGAGCCTCACGGATTGGCGGCCTTTCTAGCTTTTGCTAGTTGGCTGTCGAGAAGTGATGCAAACCTGACTATTTAGAGGAAGTAAAAGTCGTAACAAGGTTTCC
Monostichoplana filum, M06023:55:000000000-BTM48:1:2107:16198:26906 1:N:0:CTCTCTAC+TTCTAGCT/M06023:55:000000000-BTM48:1:2107:16198:26906 2:N:0:CTCTCTAC+TTCTAGCT	Eukaryote,Platyhelminthes, Rhabditophora, Proseriata, Otoplanidae, Monostichoplana, Monostichoplana filum	72	0	0	3	0	5	0	0	0	0	0	0	0	2	0	0	1	47	6	0	3	0	0	0	5	CGCCCGTCGCTACTACCGATTGAATGGCTTAGTGAGTTCCACGGACTGTTGCCTTGCGAGGGGTTACCTTTGCTTGGTGTGCGGGAAGTGGCACAAACTTGACTATTTAGAGGAAGTAAAAGTCGTAACAAGGTTTCC
Monostichoplana filum, M06023:55:000000000-BTM48:1:1106:25625:17271 1:N:0:TAGGCATG+TCGACTAG/M06023:55:000000000-BTM48:1:1106:25625:17271 2:N:0:TAGGCATG+TCGACTAG	Eukaryote,Platyhelminthes, Rhabditophora, Proseriata, Otoplanidae, Monostichoplana, Monostichoplana filum	76	0	2	8	0	2	2	8	0	5	0	0	0	1	1	2	0	36	0	4	1	0	1	0	3	CGCCCGTCGCTACTACCGATTGAATGGTTTAGTGAGCTTCATGGACTGGAGGCTACGGTAGGTTCGCCTTCTGTAGCTTTCGGGAAGTGAATCAAACTTGACTATTTAGAGGAAGTAAAAGTCGTAACAAGGTTTCC
Monostichoplana filum, M06023:55:000000000-BTM48:1:1112:20103:23776 1:N:0:TACGCTGC+GCGTAAGA/M06023:55:000000000-BTM48:1:1112:20103:23776 2:N:0:TACGCTGC+GCGTAAGA	Eukaryote,Platyhelminthes, Rhabditophora, Proseriata, Otoplanidae, Monostichoplana, Monostichoplana filum	77	4	1	1	8	5	1	6	1	1	1	0	0	0	1	2	0	37	3	2	0	0	0	0	3	CGCCCGTCGCTACTACCGATTGAATGGTTTAGTGAGTTTCATGGACTGGAGGCTTGGGTGGGTTCGCCTACCTTTGCCTTCGGGAAGTGAATCAAACTTGACTATTTAGAGGAAGTAAAAGTCGTAACAAGGTTTCC
Monostichoplana filum, M06023:55:000000000-BTM48:1:1104:12221:11039 1:N:0:CGTACTAG+CTATTAAG/M06023:55:000000000-BTM48:1:1104:12221:11039 2:N:0:CGTACTAG+CTATTAAG	Eukaryote,Platyhelminthes, Rhabditophora, Proseriata, Otoplanidae, Monostichoplana, Monostichoplana filum	85	1	2	1	6	2	1	24	1	0	1	0	0	0	0	3	0	24	4	0	2	1	9	1	2	CGCCCGTCGCTACTACCGATTGAATGGTTTGGTGAGCCTCACGGATTGGCGGCCAAGCTGGCTTCGGCTTGTTTGGCTGCCGAGAAGTGATGCAAACCTGACTATTTAGAGGAAGTAAAAGTCGTAACAAGGTTTCC
Mormonilla sp. DZMBK37, MF077786.1	Eukaryote,Arthropoda, Hexanauplia, Mormonilloida, Mormonillidae, Mormonilla, Mormonilla sp. DZMBK37	352	0	0	1	0	0	0	0	0	11	0	25	313	0	0	0	0	0	1	0	0	0	0	0	1	CGCCCGTCGCTACTACCGATTGAACGTTTTAGTGAGGTATTTGGATCGGACCTCTGGAGATTCGCGTCTCTAGTGCCGTCTGAGAAGACTCCCAAACTTGAGCGTTTAGAGGAAGTAAAAGTCGTAACAAGGTTTCC
Musculus lateralis, AF229625.1	Eukaryote,Mollusca, Bivalvia, Mytiloida, Mytilidae, Musculus, Musculus lateralis	43	0	0	0	0	0	0	0	0	0	0	0	1	0	0	38	0	0	0	1	0	0	1	0	2	CGCCCGTCGCTACTACCGATTGGACGGTTTAGTGAGCGCCTCGGATTGGACCCGGAACGGTCGGCAACGACCGTACCGTTGTGTGCCGAAAAGACGCGCAAACTTGACCGTCTAGAGGTCGTAAAAGTCGTAACAAGGTTTCC
Mycale sp. 2 LG-2013, M06023:55:000000000-BTM48:1:1102:9620:17288 1:N:0:TAGGCATG+TCGACTAG/M06023:55:000000000-BTM48:1:1102:9620:17288 2:N:0:TAGGCATG+TCGACTAG	Eukaryote,Porifera, Demospongiae, Poecilosclerida, Mycalidae, Mycale, Mycale sp. 2 LG-2013	111	0	0	0	0	102	0	0	0	0	0	0	0	0	0	0	0	0	0	0	9	0	0	0	0	CGCCCGTCGTTTCTACCGATTGAGTGTTTTGGTGAATTTTCTGGATTGCTGCGTTAGCATTGCAAGATATTGAATAAACCGAAACACTTAGAGGAAGGACAAGTCGTAACAAGGTTTCC
Myozonaria fissipara, KP730492.1	Eukaryote,Platyhelminthes, Rhabditophora, Macrostomida, Dolichomacrostomidae, Myozonaria, Myozonaria fissipara	1367	0	0	0	0	1367	0	0	0	0	0	0	0	0	0	0	0	0	0	0	0	0	0	0	0	CGCCCGTCGCTACTACCGATTGAATGTTCTGGTGAAATCATCGGAGTGACACCGGTGGGGTGGTCTCCACTCAACCGGATGTTGCGAAGACGCTTAAACCTGAGCATTTAGAGGAAGTAAA
Myozonariinae sp. TJ-2015, KP730503.1	Eukaryote,Platyhelminthes, Rhabditophora, Macrostomida, Dolichomacrostomidae, NA, Myozonariinae sp. TJ-2015	6	0	0	0	0	6	0	0	0	0	0	0	0	0	0	0	0	0	0	0	0	0	0	0	0	CGCCCGTCGCTACTACCGATTGAATGTTCTGGTGAAATCATCGGAGTGACACCGGTGGAGTGGTCTCCACTTGACCGGAGGTTGCGAAGACGCTTAAACCTGAGCATTTAGAGGAAGTAAAA
Mytilus trossulus, L33453.1	Eukaryote,Mollusca, Bivalvia, Mytiloida, Mytilidae, Mytilus, Mytilus trossulus	8604	3	16	21	3	12	9	30	40	6	7	22	7148	230	5	9	6	45	604	210	116	12	21	2	27	CGCCCGTCGCTACTACCGATTGGGCGTTTTAGTGAGCGCCTCGGATTGGACCCGGAAATGGTTGGCAACAACCGTACCGGTGTGCCGAAAAGACGCGCAAACTTGAACGCCTAGAGGAAGTAAAAGTCGTAACAAGGTTTCCGTAGGTGAACCTGCAGAAGGATCAAGC
Myxobolus exiguus, AY129316.1	Eukaryote,Cnidaria, Myxozoa, Bivalvulida, Myxobolidae, Myxobolus, Myxobolus exiguus	18	0	0	0	0	1	0	0	0	0	0	0	0	0	0	0	0	15	0	0	1	0	0	0	1	CGCCCGTCGCTACTACCGAGTGAATCGTGTCATGATGCCTTGGGAGCGGACGTTGCCTGGGCCTCGTGCCTGGTGTAATGCTGCAATCAGCGTAAAATGGCGCAATTTCGAGGAAGTAAAAGTCGTAACAAGGTTTCC
Nassarius glans, KT753641.1	Eukaryote,Mollusca, Gastropoda, Neogastropoda, Nassariidae, Nassarius, Nassarius glans	50	0	0	0	0	1	0	0	0	0	1	45	0	0	0	0	0	3	0	0	0	0	0	0	0	CGCCCGTCGCTACTACCGATTGAACGGTTTAGTGAGGGCCTCGGATTGGTCTCGGCCCGCCCCTCACCGGGCGGCGCCGTTGGTCGAGAAGACGCTCGAACTTGATCGTTTAGAGGAAGTAAAAGTCGTAACAAGGTTTCC
Nassarius siquijorensis, X94273.1	Eukaryote,Mollusca, Gastropoda, Neogastropoda, Nassariidae, Nassarius, Nassarius siquijorensis	77	0	0	0	0	0	0	0	1	0	13	62	0	0	1	0	0	0	0	0	0	0	0	0	0	CGCCCGTCGCTACTACCGATTGAACGGTTTAGTGAGGGCCTCGGATTGGTCTCGGCCGCCCTTCACCGGGCGGCGCCGTTGGTCGAGAAGACGCTCGAACTTGATCGTTTAGAGGAAGTAAAAGTCGTAACAAGGTTTCC
Nematonereis unicornis, AF412792.1	Eukaryote,Annelida, Polychaeta, Eunicida, Eunicidae, Nematonereis, Nematonereis unicornis	53	0	0	1	3	0	0	1	0	1	2	0	0	0	1	22	0	0	1	0	2	14	0	0	5	CGCCCGTCGCTACTACCGATTGGATGGTTTAGTGAGATCCTCGGATTGGTCACGGCACGGTGGCAACACTGCGTCGGTGTGCCGAGAAGACGATCAAACTTGATCATCTAGAGGAAGTAAAAGTCGTAACAAGGTTTCC
Nematovorax cf. gebkelinae 3431003, KT899233.1	Eukaryote,Arthropoda, Hexanauplia, Harpacticoida, Idyanthidae, Nematovorax, Nematovorax cf. gebkelinae 3431003	11	2	0	1	0	0	0	2	5	0	0	0	0	0	0	0	1	0	0	0	0	0	0	0	0	CGCCCGTCGCTACTACCGATTGAACGTTTTAGTGAGGTATTTGGATCGGCGCTCGAGAGGTTCACGCCTCCCTTGTGCTGAAAAGACTCCCAAACTTGAGCGTTTAGAGGAAGTAAAA
Nemertinoides elongatus, M06023:55:000000000-BTM48:1:1111:7886:11727 1:N:0:CTCTCTAC+TTCTAGCT/M06023:55:000000000-BTM48:1:1111:7886:11727 2:N:0:CTCTCTAC+TTCTAGCT	Eukaryote,Xenacoelomorpha, NA, Nemertodermatida, Nemertodermatidae, Nemertinoides, Nemertinoides elongatus	7	0	4	2	0	0	0	1	0	0	0	0	0	0	0	0	0	0	0	0	0	0	0	0	0	CGCCCGTCGCTACTACCGATTGAACGATTTAATGAGTCTCACGGATTGGCGCGACCTGTTGGTTTCCCTTCAGGTAGTACTAAGAAGTGATACAAATTTGACCGTTTAGAGGAAGTAAAAGTCGTAACAAGGTTTCC
Neocalanus plumchrus, AF514340.1	Eukaryote,Arthropoda, Hexanauplia, Calanoida, Calanidae, Neocalanus, Neocalanus plumchrus	7917	0	0	0	1	0	0	0	82	0	3	0	7823	0	0	0	0	0	3	0	4	0	0	0	1	CCGCCCGTCGCTACTACCGATTGAACGTTTTAGTGAGGTCCTCGGACTGTTTGCCTGGCGGATTACTCTGCCTGGCTGGCGGGAAGACGACCAAACTGTAGCGTTTAGAGGAAGTAAAAGTCGTAACAAGGTTTCCG
Neocalanus robustior, GU969178.1	Eukaryote,Arthropoda, Hexanauplia, Calanoida, Calanidae, Neocalanus, Neocalanus robustior	76	0	0	0	0	0	0	0	1	0	0	0	75	0	0	0	0	0	0	0	0	0	0	0	0	CGCCCGTCGCTACTACCGATTGAACGTTTTAGTGAGGTCCTCGGACTGTTTGCCAGGCGGATTACTCTGCCTGGCTGGCGGGAAGACGACCAAACTGTAGCGTTTAGAGGAAGTAAAAGTCGTAACAAGGTTTCC
Neohela monstrosa, M06023:55:000000000-BTM48:1:2109:20342:4871 1:N:0:GCGTAGTA+TATCCTCT/M06023:55:000000000-BTM48:1:2109:20342:4871 2:N:0:GCGTAGTA+TATCCTCT	Eukaryote,Arthropoda, Malacostraca, Amphipoda, Unciolidae, Neohela, Neohela monstrosa	1447	16	0	0	2	1361	1	7	0	0	0	0	5	0	0	0	55	0	0	0	0	0	0	0	0	CGCCCGTCGCTACTACCGATTGAGTGTACCAGTGAGAGCCTTGGACTGGCGGCCTGCGTGTTTTGCCTTTGCGGGTGATCATGCGGCATACTGACGGAAAGAGGTCCGAACTGGTGCACTTAGAGGAAGTAAAAGTCGTAACAAGGTTTCCG
Neozausodes shulenbergeri, FJ668366.1	Eukaryote,Arthropoda, Hexanauplia, Harpacticoida, Harpacticidae, Neozausodes, Neozausodes shulenbergeri	15	0	0	0	0	1	0	0	0	2	5	0	0	0	0	7	0	0	0	0	0	0	0	0	0	CGCCCGTCGCTACTACCGATTGAACGTTTTAGTGAGGTATTTGGATTGGACCTCTGAAGGGTTCCCTTTCAGTGCTGTCCGAGAAGATTCCCAAACTTGAGCGTTTAGAGGAAGTAAAAGTCGTAACAAGGTTTCC
Neozausodes shulenbergeri, M06023:55:000000000-BTM48:1:1101:20365:14405 1:N:0:TAAGGCGA+GCGTAAGA/M06023:55:000000000-BTM48:1:1101:20365:14405 2:N:0:TAAGGCGA+GCGTAAGA	Eukaryote,Arthropoda, Hexanauplia, Harpacticoida, Harpacticidae, Neozausodes, Neozausodes shulenbergeri	19	19	0	0	0	0	0	0	0	0	0	0	0	0	0	0	0	0	0	0	0	0	0	0	0	CGCCCGTCGCTACTACCGATTGAACGTTTTAGTGAGGTATTTGGATTGTGCCTTTTCCGTGGTGACATGGAATTGTTGTGCGAGAAGATTCCCAAACTTGAGCGTTTAGAGGAAGTAAAAGTCGTAACAAGGTTTCC
Nephtys longosetosa, DQ790082.1	Eukaryote,Annelida, Polychaeta, Phyllodocida, Nephtyidae, Nephtys, Nephtys longosetosa	50	0	0	17	0	1	0	2	0	11	0	0	0	0	9	0	0	8	1	0	0	0	0	1	0	CGCCCGTCGCTACTACCGATTGAATGGTTTAGTGAGATCCTCGGATTGGACCCGGCCCGTCGGGCAACCGATGGGCCGGTGGCACGAGAAGACGATCAAACTTGATCATTTAGAGGAAGTAAAAGTCGTAACAAGGTTTCC
Neptunea decemcostata, EU236264.1	Eukaryote,Mollusca, Gastropoda, Neogastropoda, Buccinidae, Neptunea, Neptunea decemcostata	9155	0	0	0	0	1	0	0	3	4	5	8921	4	0	1	0	1	213	0	2	0	0	0	0	0	CCGCCCGTCGCTACTACCGATTGAACGGTTTAGTGAGGGCCTCGGATTGGTCTCGGCCCGCCCTTCACCGGGCGGCGCCGTTGGTCGAGAAGACGCTCGAACTTGATCGTTTAGAGGAAGTAAAAGTCGTAACAAGGTTTCCG
Nicomache ohtai, LC366943.1	Eukaryote,Annelida, Polychaeta, Capitellida, Maldanidae, Nicomache, Nicomache ohtai	72	0	0	1	1	1	0	0	3	3	0	0	0	0	3	17	0	0	7	20	0	10	0	0	6	CGCCCGTCGCTACTACCGATTGGATGGTTTAGTGAGATCCTCGGATTGGTCCCGGCTTGGTGGGCAACCATCGCGCCGGTGTGCCGAGAAGACGATCGAACTTGATCATCTAGAGGAAGTAAAAGTCGTAACAAGGTTTCC
Notholca acuminata, AY218115.1	Eukaryote,Rotifera, Monogononta, Ploima, Brachionidae, Notholca, Notholca acuminata	8	1	0	6	0	0	0	0	1	0	0	0	0	0	0	0	0	0	0	0	0	0	0	0	0	CGCCCGTCGCTACTACCGATTGAATGGTTTAGTGAGATCCTCGGATTGGACCGGAAGTGGCCGCAAGGTTGCCTCTAGGTTCCGAGAAGACGATCAAACTTGATCATTTAGAGGAAGTAAAAGTCGTAACAAGGTTTCC
Notodelphys prasina, JF781536.1	Eukaryote,Arthropoda, Hexanauplia, Cyclopoida, Notodelphyidae, Notodelphys, Notodelphys prasina	367	0	0	0	0	3	0	0	0	0	0	0	0	3	304	52	0	1	0	0	0	0	0	4	0	CGCCCGTCGCTACTACCGATTGAACGTTTTAGTGAGGTATTTGGACTGGGCCTTCGGAGGCTAGCGTCTCCGTTGCCGCCCGGGAAGACTCCCAAACTTGAGCGTTTAGAGGAAGTAAAAGTCGTAACAAGGTTTCC
Notomastus latericeus, AY527050.1	Eukaryote,Annelida, Polychaeta, Capitellida, Capitellidae, Notomastus, Notomastus latericeus	4097	0	0	4	5	151	3	14	11	36	29	2	0	1	3086	465	7	57	102	3	8	55	5	3	50	CGCCCGTCGCTACTACCGATTGGATGGTTTAGTGAGTTCCTCGGATCGGTCCCGGCATGGCGGGTTACCGCCGCGCCGGCTGTTGCCGAAAAGACGCACGAACTTGACTATCTAGAGGAAGTAAAAGTCGTAACAAGGTTTCCG
Notommata allantois, DQ297710.1	Eukaryote,Rotifera, Monogononta, Ploima, Notommatidae, Notommata, Notommata allantois	26	24	0	0	0	0	0	0	2	0	0	0	0	0	0	0	0	0	0	0	0	0	0	0	0	CGCCCGTCGCTACTACCGATTGAATGGTTTAGTGAGATCTTCGGATTGGTCCGGAAGTGGCCGCAAGGTTGCCTCTAGGTTCCGAGAAGATGATCAAACTTGATCATTTAGAGGAAGTAAAAGTCGTAACAAGGTTTCC
Obelia dichotoma, KX665387.1	Eukaryote,Cnidaria, Hydrozoa, Leptothecata, Campanulariidae, Obelia, Obelia dichotoma	158	0	0	0	0	0	0	0	1	0	2	10	15	0	64	65	0	0	0	0	1	0	0	0	0	CGCCCGTCGCTACTACCGATTGAATGGTTTAGTGAGATCTCAGGATTGGCGCTGGTGGGGTGGCAACACCTTGCCAGAATGCCGAGAATTTGCTCAAACTTGATCATTTAGAGGAAGTAAAAGTCGTAACAAGGTTTCC
Obelia geniculata, KT722412.1	Eukaryote,Cnidaria, Hydrozoa, Leptothecata, Campanulariidae, Obelia, Obelia geniculata	173	0	2	0	0	0	0	0	3	1	0	108	0	0	0	0	0	0	48	0	1	0	0	0	10	CGCCCGTCGCTACTACCGATTGAATGGTTTAGTGAGATCTCAGGATTGGCGCTGTTGGGGTGGCAACACCTTGGCAGAATGCCGAGAATTTGCTCAAACTTGATCATTTAGAGGAAGTAAAAGTCGTAACAAGGTTTCC
Odontophora atrox, KX671110.1	Eukaryote,Nematoda, Chromadorea, Araeolaimida, Axonolaimidae, Odontophora, Odontophora atrox	9	0	0	0	9	0	0	0	0	0	0	0	0	0	0	0	0	0	0	0	0	0	0	0	0	CGCCCGTCGCTGCCCGGAACTGAGCCGTTTCGAGAAGAACAGGGACTGCAATTGAGTGACCCTTTTCGGGCTGCTCTCTAGTGGAAACTGTTTTAATCGGTATGGCTTGAACCGGGCAAAAGTCG
Odontophora sp. 1273, FJ040459.1	Eukaryote,Nematoda, Chromadorea, Araeolaimida, Axonolaimidae, Odontophora, Odontophora sp. 1273	23	0	0	0	23	0	0	0	0	0	0	0	0	0	0	0	0	0	0	0	0	0	0	0	0	CGCCCGTCGCTGCCCGGAACTGAGCCGTGTCGAGAAGAACAGGGACTGCAATTGAGTGGCCCTTTTGGGCTGCTCTCTAGTGGAAACTGTTTTAATCGGTATGGCTTGAACCGGGC
Oiceoptoma thoracicum, M06023:55:000000000-BTM48:1:1101:10699:8539 1:N:0:ACTGAGCG+GAGCCTTA/M06023:55:000000000-BTM48:1:1101:10699:8539 2:N:0:ACTGAGCG+GAGCCTTA	Eukaryote,Arthropoda, Insecta, Coleoptera, Silphidae, Oiceoptoma, Oiceoptoma thoracicum	383	0	0	0	0	0	0	0	0	0	0	1	0	0	0	1	0	122	0	0	0	1	0	256	2	CGCCCGTCGCTACTATCGATTGAATGGTTTAGTGAGGTCTACGGACTGTGGTTGGACGGGGTTCGCCCTGACCGACACGCAGGAAGTAGAACAAACTTGATCATTTAGAGAAAGTAAAAGTCGTAACAAGGTTTCC
Oithona davisae, KJ814022.1	Eukaryote,Arthropoda, Hexanauplia, Cyclopoida, Oithonidae, Oithona, Oithona davisae	60	0	0	0	0	0	0	0	0	0	0	0	0	1	0	57	0	0	0	0	0	2	0	0	0	CGCCCGTCGCTACTACCGATTGAACGTTTTAGTGAGGTACTTGGACTGGAGCTTCGGAGGTTTCGGCCTCCGTGGCATCCGGGAAGATTCCCAAACTTGAGCGTTTAGAGGAAGTAAAAGTCGTAACAAGGTTTCC
Oithona similis, KF153700.1	Eukaryote,Arthropoda, Hexanauplia, Cyclopoida, Oithonidae, Oithona, Oithona similis	286	0	0	0	0	0	0	0	0	4	0	273	6	0	1	0	2	0	0	0	0	0	0	0	0	CGCCCGTCGCTACTACCGATTGAACGTTTTAGTGAGGTATTTGGACTGGGCCTTGGGAGGATTCGTCCTCCCATGTTGCTCGGGAAGACTCCCAAACTTGAGCGTTTAGAGGAAGTAAAAGTCGTAACAAGTTTTCCG
Oithona similis, KR048725.1	Eukaryote,Arthropoda, Hexanauplia, Cyclopoida, Oithonidae, Oithona, Oithona similis	1856	0	0	0	0	0	1	0	0	35	0	1738	46	0	22	0	13	0	0	0	0	0	0	0	1	CGCCCGTCGCTACTACCGATTGAACGTTTTAGTGAGGTATTTGGACTGGGCCTTGGGAGGATTCGTTCTCCCATGTTGCTCGGGAAGACTCCCAAACTGAGCG
Oithona sp. AC-2010, GU594643.1	Eukaryote,Arthropoda, Hexanauplia, Cyclopoida, Oithonidae, Oithona, Oithona sp. AC-2010	47	0	0	0	0	0	0	0	0	1	0	45	0	0	0	0	1	0	0	0	0	0	0	0	0	CGCCCGTCGCTACTACCGATTGAACGTTTTAGTGAGGTATTTGGACTGGGCCTTGGGAGGATTCGTTCTCCCATGTTGCTCGGGAAGACTCCCAAACGAGCGTTAGAGGAA
Oithonidae sp. DZMB624, MF077743.1	Eukaryote,Arthropoda, Hexanauplia, Cyclopoida, Oithonidae, NA, Oithonidae sp. DZMB624	793	0	0	0	0	0	0	0	1	3	0	56	0	0	0	0	732	0	0	0	0	0	1	0	0	CGCCCGTCGCTACTACCGATTGAACGTTTTAGTGAGGTATTTGGACTGGGCCTTTGGAGGTTTCGACCTCCAATGCTGCTCGGGAAGACTCCCAAACTTGAGCGTTTAGAGGAAGTAAAAGTCGTAACAAGGTT
Olssonium turneri, AJ287548.1	Eukaryote,Platyhelminthes, Trematoda, Strigeidida, Fellodistomidae, Olssonium, Olssonium turneri	10	0	0	0	0	0	0	0	0	0	0	9	0	0	0	0	0	0	1	0	0	0	0	0	0	CGCCCGTCGCTACTACCGATTGAATGGTTTAGCAAGGTCATTGGATTGGTACCATTGCAAGTGGCTTCGGCTGCTCGACCGGTGCTGAGAAGACGACCGAACTTGATCATTTAGAGGAAGTAAAAGTCGTAACAAGGTTTCCG
Oncaea curta, KX620518.1	Eukaryote,Arthropoda, Hexanauplia, Poecilostomatoida, Oncaeidae, Oncaea, Oncaea curta	179	0	0	0	0	0	0	0	4	1	0	0	0	0	0	0	0	0	0	0	0	0	174	0	0	CGCCCGTCGCTACTACCGATTGAACGTTTTAGTGAGAAATCTGGATTCGACCTCTGTGGGTTCATTCCCACAGTGCTGTCGGAGAAGTTTTTCAAACTTGAGCGTTTAGAGGAAGTAAAAGTCGTAACAAGGTAGCT
Onchocercidae sp. WB-2005, M06023:55:000000000-BTM48:1:1101:22401:11778 1:N:0:TAGCGCTC+AAGGCTAT/M06023:55:000000000-BTM48:1:1101:22401:11778 2:N:0:TAGCGCTC+AAGGCTAT	Eukaryote,Nematoda, Chromadorea, Rhabditida, Onchocercidae, NA, Onchocercidae sp. WB-2005	52	0	0	0	0	0	0	0	0	0	0	0	0	9	0	0	1	42	0	0	0	0	0	0	0	CGCCCGTCGCTGCCCGGGACTGAGCCGCTTCGAGAAGACTGGGGACGGGAGACTTGAGGCCTTCGCGGGCTTTTTGTCACCTGAAACCATTTTAATCGCAGTGGCTTGAACCGGGCAAAAGTCGTAACAAGGTTTCC
Oncholaimidae sp. HCL2, HM564561.1	Eukaryote,Nematoda, Enoplea, Enoplida, Oncholaimidae, NA, Oncholaimidae sp. HCL2	676	0	0	0	382	30	0	3	0	0	0	0	0	0	261	0	0	0	0	0	0	0	0	0	0	CGCCCGTCGCTACTACCGATTGGATGTGTTAGTGAGGTTTTCCGACCGAGACAATGGCGGTCTTCTCGATTGCCGTTTGTTTTGGAAAGATCATCGAAACTAAC
Onychocella sp. XJ-2008, FJ009100.1	Eukaryote,Bryozoa, Gymnolaemata, Cheilostomatida, Onychocellidae, Onychocella, Onychocella sp. XJ-2008	13	0	0	0	0	0	0	0	0	2	0	0	0	0	1	1	0	0	0	1	3	1	2	2	0	CGCCCGTCGCTACTACCGATTGAATGGCTTGGTGAGGCCTTCGGACTGGCTCCAGGGGGTTGGCAACGACCCCCCAGAGCCGGAAAGTTGGTCAAACCTGGTCATTTAGAGGAAGTAAAAGTCGTAACAAGGTTTCC
Opecoelidae gen. sp., AJ241807.1	Eukaryote,Platyhelminthes, Trematoda, Plagiorchiida, Opecoelidae, NA, Opecoelidae gen. sp.	51	0	0	0	0	0	0	0	0	0	0	0	0	0	0	0	51	0	0	0	0	0	0	0	0	CCGTCGCTACTACCGATTGAATGGTTTAGCAAGGTCATCGGATTGGGGTCACTCTGGTTGCTTGTCAACCTTGTTGACACTGAGAAGACGACCGAGCTTGATCATTTAGAGGAAGTAAAAGTCGTAACAAGGTTTCC
Ophiocoma echinata, DQ060802.1	Eukaryote,Echinodermata, Ophiuroidea, Ophiurida, Ophiocomidae, Ophiocoma, Ophiocoma echinata	135	0	0	0	0	0	0	0	132	0	2	0	0	0	0	0	0	0	0	1	0	0	0	0	0	CGCCCGTCGCTACTACCGATTGAATGGTTTAGTGAGATCCTCGGATCGGCCGGGTCGGGCACCCGGTTCGCCGGCTCCGATCCTGTGCCGAGAAGACGATCAAACTTGATCATTTAGAGGAAGTAAAAGTCGTAACAAGGTTTCC
Ophiothrix oerstedii, DQ060808.1	Eukaryote,Echinodermata, Ophiuroidea, Ophiurida, Ophiotrichidae, Ophiothrix, Ophiothrix oerstedii	94	0	0	0	0	0	0	0	60	0	1	0	32	0	0	0	0	0	1	0	0	0	0	0	0	CGCCCGTCGCTACTACCGATTGAATGGTTTAGTGAGATCCTCGGATTGGCCGGGGTCGGACCGGTTCGCCGGGCCTGATCCATGCGCTGAAAAGACGATCAAACTTGATCATTTAGAGGAAGTAAAAGTCGTA
Oryzomyopus sp. AD729, M06023:55:000000000-BTM48:1:2101:24796:24023 1:N:0:TACGCTGC+GCGTAAGA/M06023:55:000000000-BTM48:1:2101:24796:24023 2:N:0:TACGCTGC+GCGTAAGA	Eukaryote,Arthropoda, Arachnida, Sarcoptiformes, Echimyopodidae, Oryzomyopus, Oryzomyopus sp. AD729	47	1	0	1	0	0	1	2	0	0	0	0	0	0	1	0	0	25	0	0	0	0	0	14	2	CGCCCGTCGCTACTACCGATTGAATGTCTTAGTGAGGTCCATGGATTGGTGCTTTTGGTGGCAACGCCATTGGCGGCGAAAAGTGGACCAAACTTGAACATTTAGAGGAAGTAAAAGTCGTAACAAGGTTTCC
Orzeliscus sp. SF-2015a, LC103164.1	Eukaryote,Tardigrada, Heterotardigrada, Arthrotardigrada, Halechiniscidae, Orzeliscus, Orzeliscus sp. SF-2015a	6	0	0	0	0	0	0	0	0	0	0	0	0	0	0	6	0	0	0	0	0	0	0	0	0	CGCCCGTCGCTACTACCGATTGGATGATCTAGTGAGATCTTCGGACTAGCCGACGACGCTGTCGACTTTGGTTGCAGCTCCGTCTGGCCGGAAAGATGCTCAAAC
Orzolina thalassophila, M06023:55:000000000-BTM48:1:1108:5993:21018 1:N:0:AAGAGGCA+ACTGCATA/M06023:55:000000000-BTM48:1:1108:5993:21018 2:N:0:AAGAGGCA+ACTGCATA	Eukaryote,Arthropoda, Insecta, Coleoptera, Carabidae, Orzolina, Orzolina thalassophila	12	0	0	0	0	0	0	0	0	0	0	0	0	0	2	0	0	8	1	0	1	0	0	0	0	CGCCCGTCGCTACTACCGATTGAATGGTTTAGTGAGGTCTTTGGACCGCTTAGTCGCAGTTGGCAACAGCAGTGACATGGTGGGAAGTCGATCAAACTTGATCATTTAGAGATAGTAAAAGTCGTAACAAGGTTTCC
Ostrea edulis, L49052.1	Eukaryote,Mollusca, Bivalvia, Ostreoida, Ostreidae, Ostrea, Ostrea edulis	112	0	0	0	0	0	0	0	0	0	0	0	0	0	0	0	0	0	0	0	0	0	112	0	0	CGCCCGTCGCTACTACCGATTGGATGGTTTAGTGAGCTCCTTGGACTGGTCCCGACGGCGCGGCAACGCGCTCGTTCTGGTGTGCCGGGAAGAAGGGCAAACTGTACTATCTAGAGGAAGTAAAAGTCGTAACAAGGTTTCC
Otocelis sandara, M06023:55:000000000-BTM48:1:1105:19719:5424 1:N:0:AGGCAGAA+AAGGCTAT/M06023:55:000000000-BTM48:1:1105:19719:5424 2:N:0:AGGCAGAA+AAGGCTAT	Eukaryote,Xenacoelomorpha, NA, Acoela, Otocelididae, Otocelis, Otocelis sandara	180	38	105	2	0	11	0	3	0	9	0	0	0	0	10	0	0	0	1	1	0	0	0	0	0	CGCCCGTCGCTACTACTGATTGGATGTTTAAGCAAGAACTTTGGATACTAGCAGTGTCCGCTTCGGCGGTATACTGTCGGTTGAAGAGGATCAAGCTTATGTGTCTAGAGGAAGTAAAAGTCGTAACAAGGTTTCC
Pachyneura fasciata, KP288782.1	Eukaryote,Arthropoda, Insecta, Diptera, Pachyneuridae, Pachyneura, Pachyneura fasciata	35	0	0	0	0	0	0	0	35	0	0	0	0	0	0	0	0	0	0	0	0	0	0	0	0	CGCCCGTCGCTACTACCGATTGAATTGTTTAGTGAGGTCTCCGGACGTGATCGCTGCGACGCCTCGTTGTGTTGCAGTTGCTTCACAGAAGTTGACCGAACTTGGCTATTTAGAGGAAGTAAAAGTCGTAACAAGGTTTC
Pandea sp. AGC-2005, AY920765.1	Eukaryote,Cnidaria, Hydrozoa, Anthoathecata, Pandeidae, Pandea, Pandea sp. AGC-2005	32	0	0	0	0	0	0	0	32	0	0	0	0	0	0	0	0	0	0	0	0	0	0	0	0	CGCCCGTCGCTACTACCGATTGAATGGTTTAGTGAGATCTCCGGATTGGCGCCATCGAGGCTTCGCGGCCTTGACGGACAGTCGAAAAGTTGCTCAAACTTGATCATTTAGAGGAAGTAAAAGTCGTAACAAGGTTTCC
Paracalanus parvus, M06023:55:000000000-BTM48:1:1102:12634:14144 1:N:0:TAGGCATG+TCGACTAG/M06023:55:000000000-BTM48:1:1102:12634:14144 2:N:0:TAGGCATG+TCGACTAG	Eukaryote,Arthropoda, Hexanauplia, Calanoida, Paracalanidae, Paracalanus, Paracalanus parvus	158	0	0	0	0	0	0	0	0	4	0	0	0	0	1	0	0	0	1	63	22	33	1	0	33	CGCCCGTCGCTACTACCGATTGAACATTTTAGTGAGTTGCAATGACTCGAGATGTATTGAGGCTTGCCTCTTTCGTTTTGGGGAACGGCTGCAAACTTGATTGTTTAGAGGAAGTAAAAGTCGTAACAAGGTTTCC
Paracalanus parvus, KX364939.1	Eukaryote,Arthropoda, Hexanauplia, Calanoida, Paracalanidae, Paracalanus, Paracalanus parvus	1705	0	0	0	3	2	0	0	132	7	2	82	811	0	0	574	74	4	0	0	0	9	0	0	5	CGCCCGTCGCTACTACCGATTGAACATTTTAGTGAGGTCCTCGGACTGTGAGCCTGGCGGGTCGCCCTGCCTGGTCTACGGGAAGACGACCAAACTGTAGTGTTTAGAGGAAGTAAAAGTCGTAACAAGGTTTCC
Paractinolaimus macrolaimus, AY993978.1	Eukaryote,Nematoda, Enoplea, Dorylaimida, Actinolaimidae, Paractinolaimus, Paractinolaimus macrolaimus	67	0	0	0	0	0	0	0	0	0	0	0	0	0	67	0	0	0	0	0	0	0	0	0	0	CGCCCGTCGCTACTACCGATTGGATGACTTAGTGAGGTCTTAGGACTGAGGTAAAGGTGCCTGTAATGGGTGCTTTTGCTTTGGGAAATTTGATCGAACTACGTTATCTAGAGGAAGTAAAAGTCGTAACAAGGTTTCC
Paractinolaimus sp. ESB-2014, KM067902.1	Eukaryote,Nematoda, Enoplea, Dorylaimida, Actinolaimidae, Paractinolaimus, Paractinolaimus sp. ESB-2014	167	0	0	0	0	0	0	0	0	0	0	0	0	0	167	0	0	0	0	0	0	0	0	0	0	CGCCCGTCGCTACTACCGATTGGATGACTTAGTGAGGTCTTAGGACCGAGGTAAAGGTGCCTGTTATGGGTGCTTTTGCTTTGGAAATTTGATCGAACTACGTTATCTAGAGGAAGTAAAAGTCGTAACAAGGTTTCC
Paracyatholaimus intermedius, M06023:55:000000000-BTM48:1:1104:11339:20354 1:N:0:AAGAGGCA+ACTGCATA/M06023:55:000000000-BTM48:1:1104:11339:20354 2:N:0:AAGAGGCA+ACTGCATA	Eukaryote,Nematoda, Chromadorea, Chromadorida, Cyatholaimidae, Paracyatholaimus, Paracyatholaimus intermedius	9	0	0	0	0	0	0	5	0	0	0	0	0	0	4	0	0	0	0	0	0	0	0	0	0	CGCCCGTCGCTACTACCGACTGGCCGATTTTATGAAGTGTCTGGACTCGCAGGAGCTCTGCTCTCAGTGGGGCTTCAGCGGGAAAATTCACTGAATATGATTGGTTGGAGGAAGTAAAAGTCGTAACAAGGTTTCC
Paracyclops punctatus, M06023:55:000000000-BTM48:1:2110:24161:9284 1:N:0:GGACTCCT+TTATGCGA/M06023:55:000000000-BTM48:1:2110:24161:9284 2:N:0:GGACTCCT+TTATGCGA	Eukaryote,Arthropoda, Hexanauplia, Cyclopoida, Cyclopidae, Paracyclops, Paracyclops punctatus	13	0	0	0	0	1	0	0	0	0	0	0	0	9	0	0	0	0	3	0	0	0	0	0	0	CGCCCGTCGCTACTACCGATTGAATGTTTTAGTGAGGTATTTGGATCGGGCCTTTGGGAGATTCGTCTTCCATTGCTGCCCGGGAAGACTCCCAAACTTGAGCGTTTAGAGGAAGTAAAAGTCGTAACAAGGTTTCC
Paraeuchaeta hebes, KP768143.1	Eukaryote,Arthropoda, Hexanauplia, Calanoida, Euchaetidae, Paraeuchaeta, Paraeuchaeta hebes	8123	0	0	0	0	0	0	0	969	7121	1	0	31	0	0	0	0	0	0	0	1	0	0	0	0	CGCCCGTCGCTACTACCGATTGAACGTTTTAGTGAGGTCCTCGGACTGTTTGGTAGGCGGATTGCTCTGCCTGCCTGGCGGGAAGACGACCAAACTGTAGCGTTTAGAGGAAGTAAAAGTCGTAACAAGGTTTCCG
Paragonimus kellicotti, HQ900670.1	Eukaryote,Platyhelminthes, Trematoda, Plagiorchiida, Troglotrematidae, Paragonimus, Paragonimus kellicotti	154	0	0	0	1	0	0	0	0	1	0	0	0	0	5	110	0	0	0	0	0	1	1	0	35	CGCCCGTCGCTACTACCGATTGAATGGTTTAGCAAGGTCCTCGGATTGGCGCCATTGTAGTTGTTTCGGCAGCTCGACCGGTGCTGAGAAGACGACCAAACTTGATCATTTAGAGGAAGTAAAAGTCGTAACAAGGTTTCC
Paralichthys lethostigma, ES658760.1	Eukaryote,Chordata, Actinopteri, Pleuronectiformes, Paralichthyidae, Paralichthys, Paralichthys lethostigma	6	0	0	0	0	0	0	0	6	0	0	0	0	0	0	0	0	0	0	0	0	0	0	0	0	CGCCCGTCGCTACTACCGATTGGATGGTTTAGTGAGGTCCTCGGATCGGCCCCGCCGGAGTCGGTCACGGCCCTGGCGGAGCGCCGAGAAGACGATCAAACTTGACTATCTAGAGGAAGTAAAAGTCGTAA
Paramenophia sp. New Caledonia-RJH-2007, EU380300.1	Eukaryote,Arthropoda, Hexanauplia, Harpacticoida, Thalestridae, Paramenophia, Paramenophia sp. New Caledonia-RJH-2007	573	0	0	0	2	53	1	0	0	154	12	44	0	0	16	5	14	271	0	0	0	0	1	0	0	CGCCCGTCGCTACTACCGATTGAACGTTTTAGTGAGGTATTTGGATTGGACCTCTGGCGGTTTGCGCCGTCGGTGTGTCCGAGAAGACTCCCAAACTTGAGCGTTTAGAGGAAGTAAAAGTCGTAACAAGGTTTCC
Paramysis inflata, EU233498.1	Eukaryote,Arthropoda, Malacostraca, Mysida, Mysidae, Paramysis, Paramysis inflata	51	0	0	0	0	0	0	0	14	25	0	0	2	0	1	0	0	0	2	1	1	0	0	0	5	CGCCCGTCGCTACTACTGATTGAATGACTTAGTGAGGCCTTCGGACTGTCGCTCTTGCGGTCTTAGGACTGCATTGGGCCTGACGGAAAGATGTCCAAACTTGATCATTTAGAGGAAGTAAAAGTCGTAACAAGGTTTCC
Parapionosyllis elegans, JF903625.1	Eukaryote,Annelida, Polychaeta, Phyllodocida, Syllidae, Parapionosyllis, Parapionosyllis elegans	26219	74	32	3	221	4518	19125	19	3	10	1863	0	65	0	6	25	3	12	43	2	10	15	1	0	169	CCGCCCGTCGCTACTACCGATTGAATGGTTTAGTGAGACCCTCGGATTCGTCCCAGCAGGGTGGGTCTCCACTAGGCTGGTGTGCGGAGAAGACGGTCGAACTTGATCATTTAGAGGAAGTAAAAGTCGTAACAAGGTTTCCGTAGGTGAACCTGC
Parartemia zietziana, M06023:55:000000000-BTM48:1:1101:3947:14630 1:N:0:CGTACTAG+CTATTAAG/M06023:55:000000000-BTM48:1:1101:3947:14630 2:N:0:CGTACTAG+CTATTAAG	Eukaryote,Arthropoda, Branchiopoda, Anostraca, Branchipodidae, Parartemia, Parartemia zietziana	82	0	0	0	0	0	0	0	82	0	0	0	0	0	0	0	0	0	0	0	0	0	0	0	0	CGCCCGTCGCTACTACCGATTGAATGATTTAGTGAGAATTTCGGAGTGGTCGGTGGGGCTGCTTTCGGGTGGCCCCGCTGTACTGCAAAGTCCTTCAAACTTGATCATTTAGAGGAAGTAAAAGTCGTAACAAGGTTTCC
Paromalostomum dubium, KP730489.1	Eukaryote,Platyhelminthes, Rhabditophora, Macrostomida, Dolichomacrostomidae, Paromalostomum, Paromalostomum dubium	636	0	0	0	636	0	0	0	0	0	0	0	0	0	0	0	0	0	0	0	0	0	0	0	0	CGCCCGTCGCTACTACCGATTGAATGTTCTGGTGAAATCATTGAAGTGATGCTTATCGGGTGGTCTCCACTCGATAGGATATTGCGAAGAGGCTTAAACCTGAGCATTTAGAGGAAGTAAAAGTCGTAACAAG
Paromalostomum fusculum, AJ012531.1	Eukaryote,Platyhelminthes, Rhabditophora, Macrostomida, Dolichomacrostomidae, Paromalostomum, Paromalostomum fusculum	296	0	0	0	293	2	0	1	0	0	0	0	0	0	0	0	0	0	0	0	0	0	0	0	0	CGCCCGTCGCTACTACCGATTGAATGTTCTGGTGAAATCATTGAAGTGATGCTTATCGGGTGGTCTCCACTCGATAGGATGTCGCGAAGAGGCTTAAACCTGAGCATTTAGAGGAAGTAAAAGTCGTAACAAGGTTTCC
Parthenope validus, M06023:55:000000000-BTM48:1:2113:13960:24957 1:N:0:CGATCAGT+TCGACTAG/M06023:55:000000000-BTM48:1:2113:13960:24957 2:N:0:CGATCAGT+TCGACTAG	Eukaryote,Arthropoda, Malacostraca, Decapoda, Parthenopidae, Parthenope, Parthenope validus	3077	0	0	0	0	0	0	0	0	0	0	0	3075	0	0	0	0	0	0	1	1	0	0	0	0	CGCCCGTCGCTACTACCGATTGAATGATTTAGTGAGGCCTTCGGACTGGCGCTCTTGGATGCCGGGTCCATGCGGTTCCGCCGCTGGGCTTTCGGCGCCTCGAGCTGACGGAAAGATGTCCAAACTTGATCATTTAGAGGAAGTAAAAGTCGTAACAAGGTTTCCGGAGTGACCCCTCGGTACGTATGTCTATCCCGAAGCCCACGGGACCTCTCTGT
Parthenope validus, EU284153.1	Eukaryote,Arthropoda, Malacostraca, Decapoda, Parthenopidae, Parthenope, Parthenope validus	4951	0	0	0	0	0	0	0	0	0	0	1	4944	0	0	0	0	0	1	0	0	0	0	0	5	CGCCCGTCGCTACTACCGATTGAATGATTTAGTGAGGCCTTCGGACTGGCGCTCTTGGATGCCGGGTCCATGCGGTTTCAAAGCCGTACCTGGGCTTTCGGCGCCTCGAGCTGACGGAAAGATGTCCAAACTTGATCATTTAGAGGAAGTAAAAGTCGTAACAAGGTTTCCGTAGGTGAACCTGCAG
Parvatrema sp. CG-2014, M06023:55:000000000-BTM48:1:2106:20418:11247 1:N:0:CGATCAGT+TCGACTAG/M06023:55:000000000-BTM48:1:2106:20418:11247 2:N:0:CGATCAGT+TCGACTAG	Eukaryote,Platyhelminthes, Trematoda, NA, Gymnophallidae, Parvatrema, Parvatrema sp. CG-2014	79	0	0	0	0	0	0	0	0	0	0	0	72	0	0	0	0	0	7	0	0	0	0	0	0	CGCCCGTCGCTACTACCGATTGAATGGTTTAGCAAGGTCATCGGATTGGTACCATTATAGTGGCTTGCTGCTAAACGGTGCTGAGAAGACGACCGAACTTGATCATTTAGAGGAAGGTGAAGTCGTAACAAGGTTTCC
Parvatrema sp. CG-2014, KM246856.1	Eukaryote,Platyhelminthes, Trematoda, NA, Gymnophallidae, Parvatrema, Parvatrema sp. CG-2014	802	0	0	0	0	0	0	0	0	0	0	0	760	0	0	0	0	0	42	0	0	0	0	0	0	CGCCCGTCGCTACTACCGATTGAATGGTTTAGCAAGGTCATCGGATTGGTACCATTGTAGTGGTTTCGGCCGCTCGACCGGTGCTGAGAAGACGACCGAACTTGATCATTTAGAGGAAGTAAAAGTCGTAACAAGGTTTCC
Parvicapsula anisocaudata, KY341924.1	Eukaryote,Cnidaria, Myxozoa, Bivalvulida, Parvicapsulidae, Parvicapsula, Parvicapsula anisocaudata	9	0	0	0	0	2	0	0	0	0	0	0	0	0	0	1	1	0	0	1	3	0	1	0	0	CGCCCGTCGCTACTACTGATTGAATTGGTTTTTGAAGCGCAAGGATTGGCGGTCATTTAATGACCTGCCGAGAATCGCCCTAAAAAAATCATTCGAGAGGAAGTAAAAGTCGTAACAAGGTTTCC
Parvicardium exiguum, AF120553.1	Eukaryote,Mollusca, Bivalvia, Veneroida, Cardiidae, Parvicardium, Parvicardium exiguum	10	0	0	0	1	1	0	0	0	0	0	0	0	0	0	0	0	0	0	8	0	0	0	0	0	CGCCCGTCGCTACTACCGATCGCCCTTGAGAATGAGCCTGTCGGATTGGACCCGGTGAGCGGGCGCTCGTCGCCTGCGAGCTCTGGTGTTTGCCGAGAAGATGGGCAAATTCCCTGGGGTAGAGGAAGTAAAAGTCGTAACAAGGTATCC
Patella rustica, DQ013352.1	Eukaryote,Mollusca, Gastropoda, NA, Patellidae, Patella, Patella rustica	9	0	0	0	0	0	0	0	2	3	0	0	0	0	4	0	0	0	0	0	0	0	0	0	0	CGCCCGTCGCTACCTCCGATAGAATGGCTAAGCGAGGCCGTTGGACTGGGCCTGTCTTCGGACGGGCCCGGAAAGGCGTTCGAGCTTAATCATTTAGAGGAAGTAAAAGTCGTAACAAGGTTTCC
Pectinaria koreni, JN936463.1	Eukaryote,Annelida, Polychaeta, Terebellida, Pectinariidae, Pectinaria, Pectinaria koreni	22	0	0	0	0	0	0	0	0	1	0	0	0	0	0	1	0	0	0	2	0	0	2	0	16	CGCCCGTCGCTACTACCGATCGGATTGTCCTGTGAATTGCTAGGAGAGTGGAATACCTAGCGTTTCGGCGCTGGCGTGTTCACGCTCGAATTGCATTGAACTGGACTCTCTAGAGGAAGTAAAAGTCGTAACAAGGTTTCC
Pellioditis marina, AF083021.1	Eukaryote,Nematoda, Chromadorea, Rhabditida, Rhabditidae, Pellioditis, Pellioditis marina	238	0	0	0	0	0	0	0	0	2	0	0	0	0	236	0	0	0	0	0	0	0	0	0	0	CGCCCGTCGCTGTCCGGGACTGAGCTGTTTCGAGAAGAGTGAGGACTGCTGCAGCGAGGCTTCGGCTTTACTGTGATGGAAATCACTTTAATCGCAATGGCTTGAACCGGGCAAAAGTCGTAACAAGGTACCT
Pellioditis marina, M06023:55:000000000-BTM48:1:2111:21924:19669 1:N:0:AAGAGGCA+ACTGCATA/M06023:55:000000000-BTM48:1:2111:21924:19669 2:N:0:AAGAGGCA+ACTGCATA	Eukaryote,Nematoda, Chromadorea, Rhabditida, Rhabditidae, Pellioditis, Pellioditis marina	989	0	0	0	0	0	0	0	0	6	0	0	3	0	980	0	0	0	0	0	0	0	0	0	0	CGCCCGTCGCTGTCCGGGACTGAGCTGTTTCGAGAAGAGTGAGGACTGCTGCAGCGAGGCTTCGGCTTTACTGTGATGGAAATCACTTTAATCGCAATGGCTTGAACCGGGCAAAAGTCGTAACAAGGTACCTGTGCGGCAACTCGACTTGTACTTCTTGCATCCCCAAGCCTCACGTACAACATTCT
Pellioditis mediterranea, AF083020.1	Eukaryote,Nematoda, Chromadorea, Rhabditida, Rhabditidae, Pellioditis, Pellioditis mediterranea	80	0	0	0	0	0	0	0	3	1	0	2	1	0	73	0	0	0	0	0	0	0	0	0	0	CGCCCGTCGCTGTCCGGAACTGAGCTGTTTCGAGAAGAGTGAGGACCGCTGCATAGAGGCTTCGGCTTCTTTGTGATGGAAATCATTTTAATCGCAATGGCTTGAACCGGGCAAAAGTCGTAACAAGGTACCT
Peltogaster paguri, EU082415.1	Eukaryote,Arthropoda, Hexanauplia, Kentrogonida, Peltogastridae, Peltogaster, Peltogaster paguri	26	0	0	0	0	0	0	0	8	0	17	0	1	0	0	0	0	0	0	0	0	0	0	0	0	CGCCCGTCGCTACTACCGATGGATGATTTGGTGAGGTCGCCTAGACTGGCCGCTGGCTTCGGCCGTGCGGTCGGAAAGACGCCCAAACTTGGTCGTCTAGAGGAAGTAAAAGTCGTAACAAGGTTTCC
Peltogaster paguri, DQ826570.1	Eukaryote,Arthropoda, Hexanauplia, Kentrogonida, Peltogastridae, Peltogaster, Peltogaster paguri	427	0	0	0	0	0	0	0	122	0	253	0	52	0	0	0	0	0	0	0	0	0	0	0	0	CGCCCGTCGCTACTACCGATGGATGATTTGGTGAGGTCGCCTAGACTGGCTGCTGGCTTCGGCCGTGCGGTCGGAAAGACGCCCAAACTTGGTCGTCTAGAGGAAGTAAAAGTCGTAACAAGGTTTCC
Perca fluviatilis, KX342086.1	Eukaryote,Chordata, Actinopteri, Perciformes, Percidae, Perca, Perca fluviatilis	1059	0	0	0	2	2	0	5	888	131	1	0	2	0	3	1	1	0	2	11	2	1	1	1	5	CGCCCGTCGCTACTACCGATTGGATGGTTTAGTGAGGTCCTCGGATCGGCCCCGCCGGAGTCGGTCACGGCCCTGGCGGAGCGCCGAGAAGACGATCAAACTTGACTATCTAGAGGAAGTAAAAGTCGTAACAAGGTTTCC
Perinereis sp. Haeju, EF545148.1	Eukaryote,Annelida, Polychaeta, Phyllodocida, Nereididae, Perinereis, Perinereis sp. Haeju	54	0	0	0	0	0	0	0	0	1	0	0	0	0	1	4	0	1	0	43	0	3	1	0	0	CGCCCGTCGCTACTACCGATTGAATGGCTTAGTGAGATCCTCGGATGGGTCCCGGCGTGCCCGGCAACGAGCGCGCTGGTGTGCCGAGAAGACGATCGAACTTGATCATTTAGAGGAAGTAAAAGTCGTAACAAGGTTTCC
Peringia ulvae, JN997449.1	Eukaryote,Mollusca, Gastropoda, Littorinimorpha, Hydrobiidae, Peringia, Peringia ulvae	1356	0	0	0	0	0	0	0	1	1	0	1283	65	0	0	0	0	0	0	6	0	0	0	0	0	CGCCCGTCGCTACTACCGATTGAACGGTTTAGTGAGGTCATTGGATTGTCTCGGTGTCGGCCTTAACGGGTTGGCGCTGTTAGCTGAGAAGACGCCCGAACT
Phallusia mammillata, AF236803.2	Eukaryote,Chordata, Ascidiacea, Enterogona, Ascidiidae, Phallusia, Phallusia mammillata	56	0	0	2	0	1	0	0	1	5	0	2	38	0	0	1	0	1	1	0	0	1	0	1	2	CGCCCGTCGCTACTACCGATTGAATGGTTTAGTGAGGTCCTCCGATTGGACCTGGCGCGGTCGGCAACGGCCGGGCCGGTGTCCGAGAAGACGATCTAACTTGATCATTTAGAGGAAGTAAAAGTCGTAACAAGGTTTCC
Phanoderma sp. 24S2F, FN433904.1	Eukaryote,Nematoda, Enoplea, Enoplida, Phanodermatidae, Phanoderma, Phanoderma sp. 24S2F	9	0	0	0	0	0	0	0	0	0	0	0	0	9	0	0	0	0	0	0	0	0	0	0	0	CGCCCGTCGCTACTACCGATTGGATGATTTAGTGAGGCCCTCGGACCGGTGCCGAAGCGGCTTAACGGCTGCCTCGGTTTCTGGAAAGACGGCCTAACTTGATCATTTAGAGGAAGTAAAAGTCGTAACAAGGTTTCC
Philactinoposthia saliens, FR837727.1	Eukaryote,Xenacoelomorpha, NA, Acoela, Childiidae, Philactinoposthia, Philactinoposthia saliens	2187	515	627	180	55	560	14	64	0	69	0	0	0	1	99	2	1	0	0	0	0	0	0	0	0	CGCCCGTCGCTACTACTGATTGGGCGTTCAAGCGAGGTCCTTGAACACTGACACTAAATTACTTTACGGTAATGTCGCCGTTCGAAGAAGAGGATCGAGCTTTTGCGTCTA
Phoronis hippocrepia, KT030907.1	Eukaryote,Brachiopoda, NA, NA, NA, Phoronis, Phoronis hippocrepia	13334	10595	366	2262	0	19	62	1	0	15	2	0	0	0	0	3	0	0	0	1	0	3	0	1	4	CCGCCCGTCGCTACTACCGATTGGATGGTTTAGTGAGAGCCTCGGATTGGTCCCTGCATGGTGGGCAACTATCGCGCAGGTGTGCCGAGAAGATGCTCAAACTTGATTGTCTAGAGGAAGTAAAAGTCGTAACAAGGTTTCCGTAGG
Phyllaplysia lafonti, DQ246443.1	Eukaryote,Mollusca, Gastropoda, Aplysiida, Aplysiidae, Phyllaplysia, Phyllaplysia lafonti	6	0	0	0	0	0	0	0	0	0	0	6	0	0	0	0	0	0	0	0	0	0	0	0	0	CGCCCGTCGCTACTATCGATTGAGCGGTTCAGTGAGTGCCTCGGATTGGTCTCGGTCTGGCGTGCAAGCGCCGGCACCGTTGGCCGAGAAGACGCTCGAACTCGATCGCTTGGAGAAAGTAAAAGTCGTAACAAGGTTTCC
Phyllothalestris sp. New Caledonia-RJH-2007, EU380298.1	Eukaryote,Arthropoda, Hexanauplia, Harpacticoida, Thalestridae, Phyllothalestris, Phyllothalestris sp. New Caledonia-RJH-2007	68	0	0	0	0	0	0	0	0	0	1	0	0	0	0	67	0	0	0	0	0	0	0	0	0	CGCCCGTCGCTACTACCGATTGAACGTTTTAGTGAGGTATTTGGATTGGACCTCTGGTGGCTCGCGCCCCTAGTGTGTCCGAGAAGACTCCCAAACTTGAGCGTTTAGAGGAAGTAAAAGTCGTAACAAGGTTTCC
Phylo foetida, AY532356.1	Eukaryote,Annelida, Polychaeta, NA, Orbiniidae, Phylo, Phylo foetida	13	0	0	0	0	0	0	0	0	0	0	0	0	0	0	3	0	0	6	0	0	0	0	0	4	CGCCCGTCGCTACTACCGATTGAGCAGTTCAGTGAGATAATTGGACCAACCCAGGTGGTTGCTGGCAACGGCAAACCTGCTTACGGTGTGGGGAAAATTGTCGAACTGTATTGCTTAGAGGAAGTAAAAGTCGTAACAAGGTTTCC
Phylo foetida, M06023:55:000000000-BTM48:1:2105:10466:23909 1:N:0:TAGGCATG+TCGACTAG/M06023:55:000000000-BTM48:1:2105:10466:23909 2:N:0:TAGGCATG+TCGACTAG	Eukaryote,Annelida, Polychaeta, NA, Orbiniidae, Phylo, Phylo foetida	13	1	0	0	0	0	0	0	0	0	1	0	0	0	0	1	0	0	8	0	1	0	0	0	1	CGCCCGTCGCTACTACCGATTGAGCGGTTCAGTGAGATTATTGGACCCACCCAGCAGGAGCTGGCAACGGCGCCTGCTTACGGTGTGGGGAAAATTGTCGAACTGTATTGCTTAGAGGAAGTAAAAGTCGTAACAAGGTTTCC
Physella acuta, JN614325.1	Eukaryote,Mollusca, Gastropoda, NA, Physidae, Physella, Physella acuta	6	0	0	0	0	0	0	0	0	0	0	6	0	0	0	0	0	0	0	0	0	0	0	0	0	CGCCCGTCGCTACTATCGATTGAGCGGTTCAGTGAGGGCCTCGGATTGGTCTCGGTCTGGCACGCAAGTGCCGGCACCGTTGGCCGAGAAGACGCTCGAACTCGATCGCTTGGAGAAAGTAAAAGTCGTAACAAGGTTTCC
Pimoa haden, M06023:55:000000000-BTM48:1:1114:19833:8930 1:N:0:TAGGCATG+TCGACTAG/M06023:55:000000000-BTM48:1:1114:19833:8930 2:N:0:TAGGCATG+TCGACTAG	Eukaryote,Arthropoda, Arachnida, Araneae, Pimoidae, Pimoa, Pimoa haden	20	0	2	0	0	0	0	1	0	0	0	0	0	0	0	3	0	2	1	2	4	4	0	0	1	CGCCCGTCGCTACTACCGATTGAATGTCTTAGTGAGCTTCCTGGAGTGCGGCCTCCGTGTTGGGTTTCCAATCGTTGGCTCGCGCAAAGGGAAACAAACTTGAACATTTAGAGGAAGTAAAAGTCGTAACAAGGTTTCC
Pirodrilus minutus, M06023:55:000000000-BTM48:1:1112:23705:17534 1:N:0:AAGAGGCA+ACTGCATA/M06023:55:000000000-BTM48:1:1112:23705:17534 2:N:0:AAGAGGCA+ACTGCATA	Eukaryote,Annelida, Clitellata, Haplotaxida, Naididae, Pirodrilus, Pirodrilus minutus	13	3	0	0	0	0	0	0	1	0	0	0	0	0	5	0	0	0	1	0	0	0	0	0	3	CGCCCGTCGCTACTACCGATCGGATGGCTTAGTGAGTTGTAAGGATTGAGAATGAGTGCGGCTTGCCAACCTCATTTTTGAAAATTACATCAAACTTGATCATCTAGAGGAAGTAAAAGTCGTAACAAGGTTTCC
Placorhynchus dimorphis, M06023:55:000000000-BTM48:1:1103:23489:5986 1:N:0:GCTCATGA+CTAAGCCT/M06023:55:000000000-BTM48:1:1103:23489:5986 2:N:0:GCTCATGA+CTAAGCCT	Eukaryote,Platyhelminthes, Rhabditophora, Rhabdocoela, Placorhynchidae, Placorhynchus, Placorhynchus dimorphis	24	0	0	0	0	0	0	0	0	0	24	0	0	0	0	0	0	0	0	0	0	0	0	0	0	CGCCCGTCGCTACTACCGATTGAATGGTTTAGTGAGATTTTTGGATTGAGGCTGGTTGAGGAGCTTGCTTCTTGACTGGCTTCGAGAAAATCATCAAACTTGATCATTTAGAGGAAGTAAAAGTCGTAACAAGGTTTCC
Placorhynchus octaculeatus, M06023:55:000000000-BTM48:1:1104:13409:27104 1:N:0:TAGCGCTC+AAGGCTAT/M06023:55:000000000-BTM48:1:1104:13409:27104 2:N:0:TAGCGCTC+AAGGCTAT	Eukaryote,Platyhelminthes, Rhabditophora, Rhabdocoela, Placorhynchidae, Placorhynchus, Placorhynchus octaculeatus	7	0	0	0	0	0	0	0	0	0	0	0	0	0	0	0	0	7	0	0	0	0	0	0	0	CGCCCGTCGCTACTACCGATTGAATGACTTAGTGAGCTGCAAGGACCGCGGCCTCCAGTTGGGTTTCCTTCTGTTGGTTCGCAGGAATTGCATCAAACTTGATCATTTAGAGGAAGTAAAAGTCGTAACAAGGTTTCC
Placorhynchus octaculeatus, M06023:55:000000000-BTM48:1:2101:25331:11295 1:N:0:ACTGAGCG+GAGCCTTA/M06023:55:000000000-BTM48:1:2101:25331:11295 2:N:0:ACTGAGCG+GAGCCTTA	Eukaryote,Platyhelminthes, Rhabditophora, Rhabdocoela, Placorhynchidae, Placorhynchus, Placorhynchus octaculeatus	28	0	0	0	0	6	0	0	0	0	0	0	0	2	0	0	0	0	14	4	0	0	0	2	0	CGCCCGTCGCTACTACCGATTGAATGGCTTAGTGAGCTGTCTGGACTGTCTCGGGATGGGGGCAACCCTGACCCGTGGACGGGAAGGACATCAAACTTGATCATTTAGAGGAAGTAAAAGTCGTAACAAGGTTTCC
Plagioecia patina, M06023:55:000000000-BTM48:1:1104:14069:20999 1:N:0:TAGGCATG+TCGACTAG/M06023:55:000000000-BTM48:1:1104:14069:20999 2:N:0:TAGGCATG+TCGACTAG	Eukaryote,Bryozoa, Stenolaemata, Cyclostomatida, Plagioeciidae, Plagioecia, Plagioecia patina	59	0	0	0	0	0	0	0	0	0	0	0	0	0	0	0	0	0	1	14	1	2	0	0	41	CGCCCGTCGCTACTACCGATTGAATGGCTTAGTGAGCCCTCTGGACCGTTGTGACTCATTGGAAACTTTGAGACACATTCGGAAAGGAGGTCAAACTTGATCATTTAGAGGAAGTAAAAGTCGTAACAAGGTTTCC
Plagiostomum whitmani, M06023:55:000000000-BTM48:1:2113:18960:13814 1:N:0:CGAGGCTG+CCTAGAGT/M06023:55:000000000-BTM48:1:2113:18960:13814 2:N:0:CGAGGCTG+CCTAGAGT	Eukaryote,Platyhelminthes, Rhabditophora, Prolecithophora, Plagiostomidae, Plagiostomum, Plagiostomum whitmani	7	0	0	0	1	2	0	0	0	2	0	0	0	0	0	0	0	1	0	0	0	0	0	1	0	CGCCCGTCGCTACTACCGATTGAATGGTTTAGTGAACTTTGCGGACAACATCGGGCGCGTGGCAACACGTGCCTGGCGTTGGAAGCAACGCAAACTTGGCCATTTAGAGGAAGTAAAAGTCGTAACAAGGTTTCC
Planaxis sulcatus, HQ833993.1	Eukaryote,Mollusca, Gastropoda, NA, Planaxidae, Planaxis, Planaxis sulcatus	366	0	0	0	0	0	0	0	0	0	272	0	94	0	0	0	0	0	0	0	0	0	0	0	0	CGCCCGTCGCTACTACCGATTGAACGGTTTAGTGAGGGCCTCGGATTGGTCTCGGCTCGCCCTTCACCGGGCGACGCCGTTGGTCGAGAAGACGCTCGAACTTGATCGTTTAGAGGAAGTAAAAGTCGTAACAAGGTTTCC
Pleuronichthys cornutus, MG890553.1	Eukaryote,Chordata, Actinopteri, Pleuronectiformes, Pleuronectidae, Pleuronichthys, Pleuronichthys cornutus	6	0	0	0	0	0	0	0	3	0	0	2	0	0	0	0	0	0	0	0	0	0	0	0	1	CGCCCGTCGCTACTACCGATTGGATGGTTTAGTGAGGTCCTCGGATCGGCCCCGCCGGAGTCGGTCACGGCCCCGGCGGAGCGCCGAGAAGACGATCAAACTTGACTATCTAGAGGAAGTAAAAGTCGTAACAAGGTTTCC
Pleuronichthys cornutus, M06023:55:000000000-BTM48:1:1114:23287:12737 1:N:0:ATGCGCAG+CTATTAAG/M06023:55:000000000-BTM48:1:1114:23287:12737 2:N:0:ATGCGCAG+CTATTAAG	Eukaryote,Chordata, Actinopteri, Pleuronectiformes, Pleuronectidae, Pleuronichthys, Pleuronichthys cornutus	6	0	0	0	0	0	0	0	0	0	0	6	0	0	0	0	0	0	0	0	0	0	0	0	0	CGCCCGTCGCTACTACCGATTGAACGGTTTAGTGAGGTCCTTGGATCGGCCCCGAGGAGCACACACAGAAGGAGCGCCGAGAAGACGGTCAAACTTGACTATATAGAGGAAGTAAAAGTCGTAACAAGGTTTCT
Pleuronichthys cornutus, MG890586.1	Eukaryote,Chordata, Actinopteri, Pleuronectiformes, Pleuronectidae, Pleuronichthys, Pleuronichthys cornutus	9	0	0	0	0	0	0	0	9	0	0	0	0	0	0	0	0	0	0	0	0	0	0	0	0	CGCCCGTCGCTACTACCGATTGGATGGTTTAGTGAGGTCCTCGGATCGGCCCCGCCGGAGTCGGTCACGGCCCTGGCGGAGCGCCGAGAAGACGATCAAACTTGGCTATCTAGAGGAAGTAAAAGTCGTAACAAGGTTTCC
Pleuronichthys cornutus, MG890597.1	Eukaryote,Chordata, Actinopteri, Pleuronectiformes, Pleuronectidae, Pleuronichthys, Pleuronichthys cornutus	25	0	0	0	0	0	0	0	4	2	0	18	0	0	0	0	0	0	0	0	1	0	0	0	0	CGCCCGTCGCTACTACCGATTGGATGGTTTAGTGAGGTCCTCGGATCGGCCCCGCCGGAGTCGGTCACGGCCCTGGCGGAGCGCCGAGAAGACGGTCAAACTTGACTATCTAGAGGAAGTAAAAGTCGTAACAAGGTTTCC
Plicatula australis, M06023:55:000000000-BTM48:1:1111:10872:17922 1:N:0:AAGAGGCA+ACTGCATA/M06023:55:000000000-BTM48:1:1111:10872:17922 2:N:0:AAGAGGCA+ACTGCATA	Eukaryote,Mollusca, Bivalvia, Pectinoida, Plicatulidae, Plicatula, Plicatula australis	6	1	0	0	1	0	0	1	0	0	0	0	0	0	1	0	0	0	0	0	1	0	0	0	1	CGCCCGTCGCTACTACCGATTGAACGGTTTAGTGAACTTTGCGGACAACGACGGATCCGGGGCAACTCGGATCTGGCGCTGGAAGCAACGTAAACTTGGCCGTTTAGAGGAAGTAAAAGTCGTAACAAGGTTTCC
Poecilochaetus serpens, AY569652.1	Eukaryote,Annelida, Polychaeta, Spionida, Poecilochaetidae, Poecilochaetus, Poecilochaetus serpens	10	0	0	0	0	2	0	0	0	0	0	0	0	6	0	0	0	0	0	0	0	0	0	0	2	CGCCCGTCGCTACTACCGATTGGATGGTTTAGTGAGACCCTCGGATTGGTCCCGACACAGGTGGGCAACCGCCGGGTCGTGGCGCCGAAAAGACGGTCAAACTTGACTATCTAGAGGAAGTAAAAGTCGTAACAAGGTATCC
Pogaina sp. 1 NVS-2013, M06023:55:000000000-BTM48:1:1101:14590:1814 1:N:0:AAGAGGCA+ACTGCATA/M06023:55:000000000-BTM48:1:1101:14590:1814 2:N:0:AAGAGGCA+ACTGCATA	Eukaryote,Platyhelminthes, Rhabditophora, Rhabdocoela, Provorticidae, Pogaina, Pogaina sp. 1 NVS-2013	109	0	0	0	0	0	0	0	0	0	0	0	0	0	109	0	0	0	0	0	0	0	0	0	0	CGCCCGTCGCTACTACCGATTGGATGGTTTAGTGAGGTTATCGGATTGGAGATATGGGAGTGGCTCGTTCACTTTTAATATCTTCGAAAAGATACTCAAACTTGACCATTTAGAGGAAGTAAAAGTCGTAACAAGGTTTCC
Polycelis felina, DQ665996.1	Eukaryote,Platyhelminthes, Rhabditophora, Tricladida, Planariidae, Polycelis, Polycelis felina	6	0	0	0	0	0	0	0	0	2	0	0	0	0	4	0	0	0	0	0	0	0	0	0	0	CGCCCGTCGCTACTACCGATTGAATGGTTTAGTGAGATTGTTGGATTCCGGACTAAGCAATGGCGACATTACTATGACTGGGAAAAGACACTCAAACTTGATCATTTAAGGAAGTAAAAGTCGTAACAAGGTTTCC
Polycirrus sp. THS-2008, EU418858.1	Eukaryote,Annelida, Polychaeta, Terebellida, Terebellidae, Polycirrus, Polycirrus sp. THS-2008	86	0	0	2	0	34	0	0	1	1	0	0	0	0	2	0	0	0	0	38	1	0	3	0	4	CGCCCGTCGCTACTACCGATTGGATGGTTTAGTGAGATCCTCGGATTGGTCCTGGCGTGGTGGGCAACCTCCGTGCCAGCGTGCCGAGAAGACGATCGAACTTGATCATCTAGAGGAAGTAAAAGTCGTAAACAAGGTTTCC
Polydora lingshuiensis, KF562236.1	Eukaryote,Annelida, Polychaeta, Spionida, Spionidae, Polydora, Polydora lingshuiensis	21	0	1	1	6	1	0	0	0	2	0	0	0	0	2	0	0	1	0	3	1	1	2	0	0	CGCCCGTCGCTACTACCGATCGGATGGTTTAGTGAGACCCTTGGACTGGTCCCGTCGAAGTGGGCAACCACCTCGACGCGTGTGCCGGGAAGAAGGTCGAACTTGACTATCTAGAGGAAGTAAAAGTCGTAACAAGGTTTCC
Polystyliphora karlingi, M06023:55:000000000-BTM48:1:1103:27430:8999 1:N:0:TACGCTGC+GCGTAAGA/M06023:55:000000000-BTM48:1:1103:27430:8999 2:N:0:TACGCTGC+GCGTAAGA	Eukaryote,Platyhelminthes, Rhabditophora, Proseriata, NA, Polystyliphora, Polystyliphora karlingi	132	0	0	0	1	0	1	1	0	0	0	0	0	0	0	0	0	97	2	0	0	0	3	25	2	CGCCCGTCGCTACTACCGATTGAATGGTTTAGTGAGCTCCTTGAATTTGAATCTAGAGACTTTTGTTTCTTTATTCGTTGAAGAGGATCAAATTTGATCATTTAGAGGAAGTAAAAGTCGTAACAAGGTTTCC
Polystyliphora karlingi, M06023:55:000000000-BTM48:1:1103:8439:26500 1:N:0:TAGCGCTC+AAGGCTAT/M06023:55:000000000-BTM48:1:1103:8439:26500 2:N:0:TAGCGCTC+AAGGCTAT	Eukaryote,Platyhelminthes, Rhabditophora, Proseriata, NA, Polystyliphora, Polystyliphora karlingi	208	1	0	0	0	6	3	2	0	0	0	0	0	0	0	0	0	186	0	0	0	1	0	8	1	CGCCCGTCGCTACTACCGATTGAATGGTTTAGTGAGCTCCTTGAATTTAGTTTCATAAAGCTTGTCTTTTTGTAATTGTTGAAGAGGATCAAATTTGATCATTTAGAGGAAGTAAAAGTCGTAACAAGGTTTCCCCCCCCGAACACCCAGAAGG
Polystyliphora novaehollandiae, M06023:55:000000000-BTM48:1:1105:19804:23456 1:N:0:GGAGCTAC+CTCTCTAT/M06023:55:000000000-BTM48:1:1105:19804:23456 2:N:0:GGAGCTAC+CTCTCTAT	Eukaryote,Platyhelminthes, Rhabditophora, Proseriata, NA, Polystyliphora, Polystyliphora novaehollandiae	9	1	0	0	0	5	0	3	0	0	0	0	0	0	0	0	0	0	0	0	0	0	0	0	0	CGCCCGTCGCTACTACCGATTGAATGGTTTAGTGAGGTCCTCGGATTGGTACTAACGGAGTGGTTTTCTGCTCTGTTGGTATCGAGAAGACGATCAAACTTGATCATTTAGAGGAAGTAAAAGTCGTAACAAGGTTGCC
Pomacea bridgesi, DQ093436.1	Eukaryote,Mollusca, Gastropoda, Architaenioglossa, Ampullariidae, Pomacea, Pomacea bridgesi	21	0	0	0	0	0	0	0	0	0	0	21	0	0	0	0	0	0	0	0	0	0	0	0	0	CGCCCGTCGCTACTACCGATTGAACGGTTTAGTGAGGGCCTCGGATTGGTCTCGGCCCGCCCTTCACGGGGCGGCGCCGCTGGTCGAGAAGACGCTCGAACTTGATCGTTTAGAGGAAGTAAAAGTCGTAACAAGGTTTCC
Pontohedyle milaschewitchii, HQ168435.1	Eukaryote,Mollusca, Gastropoda, Acochlidiacea, Microhedylidae, Pontohedyle, Pontohedyle milaschewitchii	5496	0	0	0	0	0	0	0	0	0	0	5496	0	0	0	0	0	0	0	0	0	0	0	0	0	CCGCCCGTCGCTACTATCGATTGAGCGGTTCAGTGAGGGCCTCGGATTGGTCTCGGTCTGGCGTGCAAGCGCCGGCACCGTTGGCCGAGAAGACGCTCGAACTCGATCGCTTGGAGAAAGTAAAAGTCGTAACAAGGTTTCCG
Pontonema vulgare, M06023:55:000000000-BTM48:1:1102:23262:23873 1:N:0:ATCTCAGG+CGTCTAAT/M06023:55:000000000-BTM48:1:1102:23262:23873 2:N:0:ATCTCAGG+CGTCTAAT	Eukaryote,Nematoda, Enoplea, Enoplida, Oncholaimidae, Pontonema, Pontonema vulgare	48	0	0	0	0	0	0	0	0	0	0	0	0	0	0	48	0	0	0	0	0	0	0	0	0	CGCCCGTCGCTACTACCGATTGGATGTGTTAGTGAGGTTTTCCGACCGGGACAGTGGCGGCCTCTGGCTGCCGCTTGTCTTGGGAAGATCATCGAACTAATATATCTAGAGGAAGTAAAAGTCGTAACAAGGTTTCC
Poseidonemertes maslakovae, KP270806.1	Eukaryote,Nemertea, Enopla, Monostilifera, Poseidonemertidae, Poseidonemertes, Poseidonemertes maslakovae	40	1	0	0	11	0	0	0	0	0	0	0	0	0	1	17	0	0	0	0	0	9	0	1	0	CGCCCGTCGCTACTACCGATTGAATGGTTTAGTGAGGTCCTCGGACTGGTGGCGTTCGCGTTCTTCGCGTTCGTGAACGTCTAGCCGGGAAGACGATCGAACTTGATCATTTAGAGGAAGTAAAAGTCGTAACAAGGTTTCC
Praeacanthonchus sp. 178510, AM234046.1	Eukaryote,Nematoda, Chromadorea, Chromadorida, Cyatholaimidae, Praeacanthonchus, Praeacanthonchus sp. 178510	26	0	0	0	0	0	0	0	0	0	0	0	0	26	0	0	0	0	0	0	0	0	0	0	0	CGCCCGTCGCTACTACCGACTGGTCGTTTTTGTGAATCCTTAGGATCTGCTCTGGCACTGCTTCTAGTGGCGCCAGTAGCGGAGAATTTGTGTAAACATGAATGATTGGAGGAAGTAAAAGTCGTAACAAGGTTTCC
Preptetos caballeroi, AJ287563.1	Eukaryote,Platyhelminthes, Trematoda, Plagiorchiida, Lepocreadiidae, Preptetos, Preptetos caballeroi	8	0	0	0	0	0	0	0	0	0	0	0	8	0	0	0	0	0	0	0	0	0	0	0	0	CGCCCGTCGCTACTACCGATTGAATGGTTTAGCAAGGTCCTCGGATTGGTGCCATTGTAGTTGCTCACGCGACTCGAACGGTGCTGAGAAGACGACCAAACTTGATCATTTAGAGGAAGTAAAAGTCGTAACAAGGTTTCC
Prionospio dubia, EU418859.1	Eukaryote,Annelida, Polychaeta, Spionida, Spionidae, Prionospio, Prionospio dubia	7	0	0	0	7	0	0	0	0	0	0	0	0	0	0	0	0	0	0	0	0	0	0	0	0	CGCCCGTCGCTACTACCGATTGGATGGTTTAGTGAGACCCTCGGATTGGTCCCGGCCTGGCGGGCAACCGCCGGGCCGCGGCGCCGAGAAGACGGTCAAACTTGACTATCTAGAGGAAGTAAAAGTCGTAACAAGGTTTCC
Prismatolaimus cf. dolichurus JH-2004, M06023:55:000000000-BTM48:1:1102:25953:13107 1:N:0:AAGAGGCA+ACTGCATA/M06023:55:000000000-BTM48:1:1102:25953:13107 2:N:0:AAGAGGCA+ACTGCATA	Eukaryote,Nematoda, Enoplea, Triplonchida, Prismatolaimidae, Prismatolaimus, Prismatolaimus cf. dolichurus JH-2004	19	0	0	0	0	0	0	0	0	0	0	0	0	0	19	0	0	0	0	0	0	0	0	0	0	CGCCCGTCGCTACTACCGATTGGAGGTAGACGAGAGGTCTCGGGATTGCTCTCTGGGCTGTCTTTCGGCAGCCCAGGGTAGTGAGAACTTGACCTATCGTTTAGCTTTAGAGGAAGTAAAAGTCGTAACAAGGTTTCC
Proales reinhardti, DQ297718.1	Eukaryote,Rotifera, Monogononta, Ploima, Proalidae, Proales, Proales reinhardti	48	1	0	0	0	0	0	0	5	0	11	0	0	0	0	18	10	0	0	3	0	0	0	0	0	CGCCCGTCGCTACTACCGATTGAATGGTTTAGTGAGATCTTCGGATTGGTCCGGTAGTGGCCGCAAGGTTGCCTCCAGGTTCTAAAAAGATGCTCAAACTTGATCATTTAGAGGAAGTAAAAGTCGTAACAAGGTTTCC
Proales similis, DQ297719.1	Eukaryote,Rotifera, Monogononta, Ploima, Proalidae, Proales, Proales similis	18	0	0	0	0	0	0	0	0	0	0	0	0	18	0	0	0	0	0	0	0	0	0	0	0	CGCCCGTCGCTACTACCGATTGAATGGTTTAGTGAGATCTTCGGATTGGTCCGGAAGTGACCGCAAGGTTGCCTCCAGGTTCTGAGAAGATGATCAAACTTGATCATTTAGAGGAAGTAAAAGTCGTAACAAGGTTTCC
Promesostoma dipterostylum, MG256039.1	Eukaryote,Platyhelminthes, Rhabditophora, Rhabdocoela, Promesostomidae, Promesostoma, Promesostoma dipterostylum	12	0	11	0	0	0	0	0	0	0	0	0	0	0	0	0	0	0	0	0	0	0	0	0	1	CGCCCGTCGCTACTACCGATTGAGTGCATTAGTGAGGACCTCGGATTGAGAACTTAGTGGCGCAAGTTACTTTGTTTTCGAAAAGTGGTTCAAATTTGTGCATTTAGAGATAGTAAAAGTCGT
Promesostoma maculosum, KC529434.1	Eukaryote,Platyhelminthes, Rhabditophora, Rhabdocoela, Promesostomidae, Promesostoma, Promesostoma maculosum	13	0	0	0	0	13	0	0	0	0	0	0	0	0	0	0	0	0	0	0	0	0	0	0	0	CGCCCGTCGCTACTACCGATTGAGTGCATTAGTGAGGACCTCGGATTGAGAACATTTTGTCGCAAGACAATTTGTTTTTGAAAAGTGGTTCAAATTTGTGCATTTAGAGATAGTAAAAGTCGTAACAAGGTTTCC
Promesostoma sp. NVS-2013, KC529431.1	Eukaryote,Platyhelminthes, Rhabditophora, Rhabdocoela, Promesostomidae, Promesostoma, Promesostoma sp. NVS-2013	11	0	0	0	0	3	0	0	0	0	0	0	0	0	8	0	0	0	0	0	0	0	0	0	0	CGCCCGTCGCTACTACCGATTGAGTGCATTAGTGAGGACCTCGGATTGAGAACTTATTGGCGAAAGTTAATTTGTTTTCGAAAAGTGGTTCAAATTTGTGCATTTAGAGATAGTAAAAGTCGTAACAAGGTTTCC
Proschizorhynchus tricingulatus, KJ887423.1	Eukaryote,Platyhelminthes, Rhabditophora, Rhabdocoela, Schizorhynchidae, Proschizorhynchus, Proschizorhynchus tricingulatus	51	49	0	0	0	2	0	0	0	0	0	0	0	0	0	0	0	0	0	0	0	0	0	0	0	CGCCCGTCGCTACTACCGATTGAATGGTTTGGTGAGGCCTTTGGATTGAGTCTATTGGAGTGTCTTCATTCTATGTGATTCGAGAAAATCGTCAAACTTGATCATTTAGAGGAAGTAAAAGTCGTAACAAGGTTTCC
Prosorhynchoides borealis, JN182208.1	Eukaryote,Platyhelminthes, Trematoda, NA, NA, Prosorhynchoides, Prosorhynchoides borealis	171	0	0	0	0	0	0	0	0	0	0	171	0	0	0	0	0	0	0	0	0	0	0	0	0	CGCCCGTCGCTACTACCGATTGAATGGTTTAGCAAGGTCGTTGGATCGGTGCCATTGTAGTGGCTTTGGCTGCTCTACCGGTGCTGAGAAGACGCCCGAACTTGATCATTTAGAGGAAGTAAAAGTCGTAACAAGGTTTCC
Prosphaerosyllis sp. MTA-2006, EF123881.1	Eukaryote,Annelida, Polychaeta, Phyllodocida, Syllidae, Prosphaerosyllis, Prosphaerosyllis sp. MTA-2006	6	0	0	0	0	0	6	0	0	0	0	0	0	0	0	0	0	0	0	0	0	0	0	0	0	CGCCCGTCGCTACTACCGATTGAATGGTTTAGTGAGACCCTCGGATTCGTCCCGGCAGGGTGGATTTCCGCTAGGCCGGTGTGCGGAGAAGACGGTCGAACTTGATCATTTAGAGGAAGTAAAAGTCGTAACAAGGTTTCC
Protodrilus ovarium, M06023:55:000000000-BTM48:1:1110:6844:23433 1:N:0:TACGCTGC+GCGTAAGA/M06023:55:000000000-BTM48:1:1110:6844:23433 2:N:0:TACGCTGC+GCGTAAGA	Eukaryote,Annelida, Polychaeta, NA, Protodrilidae, Protodrilus, Protodrilus ovarium	10	0	0	3	1	0	2	0	0	1	0	0	0	0	0	1	0	1	1	0	0	0	0	0	0	CGCCCGTCGCTACTACCGATTGAACGTTTTAGTGAGGCCTCGGGATTGGCGCCTCGGAGCTGGCAACAGCACCTTGGAGCCGAGAACTTGTTCAAACTTGAGCGTTTAGAGGAAGTAAAAGTCGTAACAAGGTTTCC
Protodrilus rubropharyngeus, KJ451220.1	Eukaryote,Annelida, Polychaeta, NA, Protodrilidae, Protodrilus, Protodrilus rubropharyngeus	9	0	0	0	0	0	0	0	0	0	0	0	0	0	0	0	0	0	0	0	0	0	9	0	0	CGCCCGTCGCTACTACCGATTGAATGGTTTAGTGAGGTCCTCGGACCGCGGCTCGCCGGCGCAAGCCGTGTGAATTTGCGGGAAGATGATCAAACTTGATCGTTTAGAGGAAGTAAAAGTCGTAACAAGGTTT
Protomima imitatrix, AB295399.1	Eukaryote,Arthropoda, Malacostraca, Amphipoda, Caprellidae, Protomima, Protomima imitatrix	77	0	0	0	0	0	0	0	0	0	0	25	0	0	0	0	52	0	0	0	0	0	0	0	0	CGCCCGTCGCTACTACCGATTGGGTGTACCAGTGAGAGCCTTGGACTGGCGGAGCCGCCCTCTCAAAGGGGCGGTATCACGACTGAAAGAGGTCCGAACTGGTGCACTTAGAGGAAGTAAAAGTCGTAACAAGGTTTCC
Psammodrilus balanoglossoides, MF407304.1	Eukaryote,Annelida, Polychaeta, NA, Psammodrilidae, Psammodrilus, Psammodrilus balanoglossoides	382	191	0	0	181	8	0	0	0	1	0	0	0	0	0	0	0	0	0	0	0	1	0	0	0	CGCCCGTCGCTACTACCGATTGAATGGTTTAGTGAGATCCTCGGATTGGTCCCGGCGCGGCGGTTCTACCGCTGCACCGTGGTTTGCCGAGAAGACGATCAAACTTGATCATTTAGAGGAAGTAAAAGTCGTAACAAGGTTTCCGTA
Pseudocalanus moultoni, JX995324.1	Eukaryote,Arthropoda, Hexanauplia, Calanoida, Clausocalanidae, Pseudocalanus, Pseudocalanus moultoni	4576	0	0	0	0	0	0	0	28	236	1	0	4301	0	0	0	0	0	6	1	0	0	0	0	3	CCGCCCGTCGCTACTACCGATTGAACGTTTTAGTGAGGTCCTCGGACTGTTTGGTAGGCGGATCACTCTGCCTGCCTGGCGGGAAGACGACCAAACTGTAGCGTTTAGAGGAAGTAAAAGTCGTAACAAGGTTTCCG
Pseudoctomeris sulcata, JX083888.1	Eukaryote,Arthropoda, Hexanauplia, Sessilia, Chthamalidae, Pseudoctomeris, Pseudoctomeris sulcata	50	0	0	0	0	0	0	0	26	0	23	0	1	0	0	0	0	0	0	0	0	0	0	0	0	CGCCCGTCGCTACTACCGATGGATGATTTGGTGAGGTCGCCTAGACTGGCCGCTGGCTTCGGCCGTGCGGCCGGGAAGACGCCCAAACTTGGTCGTCTAGAGGAAGTAAAAGTCGTAACAAGGTTTCC
Pseudocyclops sp. Japan-RJH-2004, M06023:55:000000000-BTM48:1:1111:15168:18840 1:N:0:TAGGCATG+TCGACTAG/M06023:55:000000000-BTM48:1:1111:15168:18840 2:N:0:TAGGCATG+TCGACTAG	Eukaryote,Arthropoda, Hexanauplia, Calanoida, Pseudocyclopidae, Pseudocyclops, Pseudocyclops sp. Japan-RJH-2004	39	1	0	1	0	4	0	10	0	0	0	1	0	0	2	1	0	2	1	2	4	0	2	3	5	CGCCCGTCGCTACTACCGATTGAATGTTTTAGTGAGTTTCGGGGACCGGGGCTTTTGGTGGCAACACTGATCGCTCTGGAAACCGATGCAAACTTGAGCATTTAGAGGAAGTAAAAGTCGTAACAAGGTTTCC
Pseudodiaptomus marinus, KP768155.1	Eukaryote,Arthropoda, Hexanauplia, Calanoida, Pseudodiaptomidae, Pseudodiaptomus, Pseudodiaptomus marinus	2501	0	0	0	0	0	0	0	2477	0	22	0	0	0	0	0	0	0	1	0	0	0	0	0	1	CCGCCCGTCGCTACTACCGATTGAGCATTTTAGTGAGGACCTCGGACTGCACAGATCTTTGGTTAACGCCGATGTCTGAGCGGAAAGACGTCCAAACTGTAGTGCTTAGAGGAAGTAAAAGTCGTAACAAGGTTTCCG
Pseudopolydora paucibranchiata, LC019991.1	Eukaryote,Annelida, Polychaeta, Spionida, Spionidae, Pseudopolydora, Pseudopolydora paucibranchiata	1619	747	1	7	146	44	2	12	29	5	2	1	50	11	1	23	76	1	102	40	215	1	84	0	19	CCGCCCGTCGCTACTACCGATCGGATGGTTTAGTGAGACCCTTGGACTGGTCCCGTTGTGGTGGGCAACCACTGTAACGTGTGTGCCGGGAAGAAGGTCGAACTTGACTATCTAGAGGAAGTAAAAGT
Pterinopsyllus sp. DZMB047, MF077700.1	Eukaryote,Arthropoda, Hexanauplia, Cyclopoida, Pterinopsyllidae, Pterinopsyllus, Pterinopsyllus sp. DZMB047	1247	0	0	1	0	1	0	0	0	0	0	0	0	1204	0	2	30	0	0	0	1	0	1	0	7	CGCCCGTCGCTACTACCGATTGAACGTTTTAGTGAGGTATTTGGACTGGACCTTCGGAGGCTAGCGTCTCCGATGTTGTCCGGGAAGACTCCCAAACTTGAGCGTTTAGAGGAAGTAAAAGTCGTAACAAGGTTTCCG
Pterynotus triformis, HM486919.1	Eukaryote,Mollusca, Gastropoda, Neogastropoda, Muricidae, Pterynotus, Pterynotus triformis	24	0	0	0	0	0	0	0	0	0	0	24	0	0	0	0	0	0	0	0	0	0	0	0	0	CGCCCGTCGCTACTACCGATTGAACGGTTTAGTGAGGGCCTCGGATTGGTCTCGGCCCGCCCTTCACCGGGCGGCGCCGCTGGTCGAGAAGACGCTCGAACTTGATCGTTTAGAGGAAGTAAAACAGCTAACAAGGT
Ptycholaimellus sp. 1092, M06023:55:000000000-BTM48:1:2105:3724:9055 1:N:0:GGACTCCT+TTATGCGA/M06023:55:000000000-BTM48:1:2105:3724:9055 2:N:0:GGACTCCT+TTATGCGA	Eukaryote,Nematoda, Chromadorea, Chromadorida, Chromadoridae, Ptycholaimellus, Ptycholaimellus sp. 1092	6	0	0	0	0	0	0	0	0	0	0	0	0	6	0	0	0	0	0	0	0	0	0	0	0	CGCCCGTCGCTGCTACCGATTGGGAAAATTTCAGAATGCTTAGGACAGGGACTTGTTCGGCTTCACTGCCCTACTTGACCTGGAAATAAGTACAATGATACTTTCCTAGAGGAAGTAAAAGTCGTAACAAGGTTTCC
Ptycholaimellus sp. 1092, M06023:55:000000000-BTM48:1:1101:25659:12315 1:N:0:ATGCGCAG+CTATTAAG/M06023:55:000000000-BTM48:1:1101:25659:12315 2:N:0:ATGCGCAG+CTATTAAG	Eukaryote,Nematoda, Chromadorea, Chromadorida, Chromadoridae, Ptycholaimellus, Ptycholaimellus sp. 1092	61	0	0	0	0	0	0	0	0	0	0	61	0	0	0	0	0	0	0	0	0	0	0	0	0	CGCCCGTCGCTACTACCGATTGGGAAAATTTCAGAATGCTTAGGATTCTGACTTGTTTGGCTTTTGGCCTTACTTGTTGGGAGAATAAGTATAATGATATTTTCCTAGAGGAAGTAAAAGTCGTAACAAGGTTTCC
Ptycholaimellus sp. 1092, FJ040472.1	Eukaryote,Nematoda, Chromadorea, Chromadorida, Chromadoridae, Ptycholaimellus, Ptycholaimellus sp. 1092	248	0	0	0	0	0	0	0	0	0	0	0	0	248	0	0	0	0	0	0	0	0	0	0	0	CCGCCCGTCGCTACTACCGATTGGGAAAATTTCAGAATGCTTAGGACTGCGGCTTGTTTGGCCTTTGGCCTTGCTCGTTGTGGAAATAAGTATAATGATATTTTCCTAGAGGAAGT
Ptycholaimellus sp. 1092, M06023:55:000000000-BTM48:1:1101:16374:6164 1:N:0:GTAGAGGA+AAGGAGTA/M06023:55:000000000-BTM48:1:1101:16374:6164 2:N:0:GTAGAGGA+AAGGAGTA	Eukaryote,Nematoda, Chromadorea, Chromadorida, Chromadoridae, Ptycholaimellus, Ptycholaimellus sp. 1092	667	61	165	26	193	25	0	19	2	38	0	5	0	41	66	19	0	6	1	0	0	0	0	0	0	CGCCCGTCGCTACTACCGATTGGGAAAATTTCAGAATGCTTAGGACCGGGACTTGTTTGGCTTCACGGCCTTACTTGTACTGGAAATAAGTATAATGATATTTTCCTAGAGGAAGTAAAAGTCGTAACAAGGTTTCC
Ptygura beauchampi, M06023:55:000000000-BTM48:1:1103:13880:7109 1:N:0:GTAGAGGA+AAGGAGTA/M06023:55:000000000-BTM48:1:1103:13880:7109 2:N:0:GTAGAGGA+AAGGAGTA	Eukaryote,Rotifera, Monogononta, Flosculariaceae, Flosculariidae, Ptygura, Ptygura beauchampi	6	0	0	0	6	0	0	0	0	0	0	0	0	0	0	0	0	0	0	0	0	0	0	0	0	CGCCCGTCGCTACTACCGATCGAATGGTTTAGTGTGGTTTTCGGATTGGCGCTAGCGGAGTGGTTCTCTGCCCTGCTAGAACCGAGAAGATGATCAAACTTGATCATTTAGAGGAAGTAAAAGTCGTAACAAGGTTTCC
Puntius chelynoides, GU568347.1	Eukaryote,Chordata, Actinopteri, Cypriniformes, Cyprinidae, Puntius, Puntius chelynoides	99	0	0	0	0	0	0	0	0	0	0	99	0	0	0	0	0	0	0	0	0	0	0	0	0	CGCCCGTCGCTACTACCGATTGGATGGTTTAGTGAGGTCCTCGGATCGGCCCCGCCGGGGCTCCTCGCGGGCCCTGGCGGAGCGCCGAGAAGACGATCAAACTTGATCATCTAGAGGAAGTAAAAGTCGTAACAAGGTTTCC
Pygospio elegans, KJ546277.1	Eukaryote,Annelida, Polychaeta, Spionida, Spionidae, Pygospio, Pygospio elegans	21822	8	1	11	800	1	0	20962	5	8	4	0	0	0	5	0	1	0	8	2	4	0	0	0	2	CCGCCCGTCGCTACTACCGATCGGATGGTTTAGTGAGACCCTCGGACCGGTCCCGTCGAAGCGGTTCGCCGCATCGACGCGCGTGCTGGGAAGAAGTTCGAACTTGGTCATCTAGAGGAAGTAAAAGTCGTAACAAGGTTTCC
Quamtana sp. DNA100446400, M06023:55:000000000-BTM48:1:2105:20615:4863 1:N:0:TAGGCATG+TCGACTAG/M06023:55:000000000-BTM48:1:2105:20615:4863 2:N:0:TAGGCATG+TCGACTAG	Eukaryote,Arthropoda, Arachnida, Araneae, Pholcidae, Quamtana, Quamtana sp. DNA100446400	11	0	0	0	2	2	0	0	0	0	0	0	0	0	0	1	0	0	1	3	1	1	0	0	0	CGCCCGTCGCTACTACCGATTGAGTGACCCTGTGAGGAGCTCGGACTGGCTCCGAACGTCCGGAGACGGACTTTGTTGCCGGGAAGATTTCCTAACATTGCCACTTAGAGGAAGTAAAAGTCGTAACAAGGTTTCC
Reniochalina stalagmitis, M06023:55:000000000-BTM48:1:1108:26257:23363 1:N:0:CGGAGCCT+GTAAGGAG/M06023:55:000000000-BTM48:1:1108:26257:23363 2:N:0:CGGAGCCT+GTAAGGAG	Eukaryote,Porifera, Demospongiae, Axinellida, Axinellidae, Reniochalina, Reniochalina stalagmitis	6	0	0	0	0	0	0	0	0	0	0	0	0	2	0	0	0	0	1	1	0	0	1	0	1	CGCCCGTCGCTACTACCGATTGAATGATTTAGTGAGGCTTTGGGATTGAGATGACTCTGCTTAACGGCAGTGTTATTTTGAAAACTTGTCCAAACTTGATCATTTAGAGGAAGTACAAGTCGTAACAAGGTTTCC
Rhincalanus nasutus, GU969191.1	Eukaryote,Arthropoda, Hexanauplia, Calanoida, Eucalanidae, Rhincalanus, Rhincalanus nasutus	73	0	0	0	0	0	0	0	0	60	0	0	13	0	0	0	0	0	0	0	0	0	0	0	0	CGCCCGTCGCTACTACCGATTGAACGTTTTAGTGAGGTCCTCGGACTGTTTGGCTGGCGGATTACTCTGCCTGCCTGGCGGGAAGACGACCAAACTGTAGCGTTTAGAGGAAGTAAAAGTCGTAACAAGGTTTCC
Rhipidocotyle galeata, AY222119.1	Eukaryote,Platyhelminthes, Trematoda, Strigeidida, Bucephalidae, Rhipidocotyle, Rhipidocotyle galeata	583	0	0	0	0	0	0	0	0	0	0	583	0	0	0	0	0	0	0	0	0	0	0	0	0	CGCCCGTCGCTACTACCGATTGAATGGTTTAGCAAGGTCATTGGATCGGTGCCATTGTAGTGGCTTCTGCTGCTCTACCGGTGCTGAGAAGACACCGAACTTGATCATTTAGA
Rhombognathus levigatoides, HM070351.1	Eukaryote,Arthropoda, Arachnida, Trombidiformes, Halacaridae, Rhombognathus, Rhombognathus levigatoides	320	2	0	0	0	4	0	4	0	11	180	53	0	25	16	4	1	5	3	5	0	7	0	0	0	CGCCCGTCGCTACTACCGATTGAATGATTTAGTGAGGACTTCGGATCGGCTGGTGAAGCTGCTCTCGGGCGGCATTTCTGGTTGAGAAGATGTCCAAACTTGCTCATTTAGAGGAAGTA
Rhopalura ophiocomae, X97158.1	Eukaryote,Orthonectida, NA, NA, Rhopaluridae, Rhopalura, Rhopalura ophiocomae	6	0	0	0	0	0	0	0	0	0	0	0	1	0	0	0	0	0	4	0	0	0	0	0	1	CGCCCGTCACTACTACTGATTGAATGGTTTAGTGAGGTCATTGGATTGATCTCCTTGTGTTGATTAATTGATACGATGGAGATTTGAGTAAGATGATCGAACTTGGCCATTTAGAGGAAGTAAAAGTCGTAACAAGGTTTCC
Rimosodaphnella sp. NP-2008, EU015419.1	Eukaryote,Mollusca, Gastropoda, Neogastropoda, Raphitomidae, Rimosodaphnella, Rimosodaphnella sp. NP-2008	8723	6	0	11	2	1746	0	163	2	13	6726	10	0	0	6	4	1	4	16	2	4	1	0	0	6	CCGCCCGTCGCTACTACCGATTGAACGGTTTAGTGAGGGCCTCGGATTGGTCTCGGCCCGCCCTTTACCGGGCGGCGCCGTTGGTCGAGAAGACGCTCGAACTTGATCGTTTAGAGGAAGTAAAAGTCGTAACAAGGTTTCCGTAGGTG
Robinia aurata, M06023:55:000000000-BTM48:1:1108:15145:18477 1:N:0:TGCAGCTA+TTCTAGCT/M06023:55:000000000-BTM48:1:1108:15145:18477 2:N:0:TGCAGCTA+TTCTAGCT	Eukaryote,Platyhelminthes, Trematoda, Azygiida, Hemiuridae, Robinia, Robinia aurata	7	0	0	0	0	0	0	0	0	0	0	0	0	0	0	0	0	0	7	0	0	0	0	0	0	CGCCCGTCGCTACTACCGATTGAATGGTTTAGCAAGGTCCTCGGATTGATGCAAATGGTGGAGATTTCATCGTTTCGCATCGAGAAGACGACCGAACTTGATCATTTAGAGGAAGTAAAAGTCGTAACAAGGTTTCC
Robustaurila salebrosa, AB076644.1	Eukaryote,Arthropoda, Ostracoda, Podocopida, Hemicytheridae, Robustaurila, Robustaurila salebrosa	3234	1	0	0	0	0	3214	0	0	18	0	0	0	0	0	0	0	0	0	0	1	0	0	0	0	CCGCCCGTCGCTACTACCGATTGGATGATTTAGTGAGGACTTCGGACTGTCTGCCTGTGGAGCATTCGTGTTCCGCTGGTGGATCGGGAAGATGTTCAAACTGTATCATCTAGAGGAAGTAAAAGTCGTAACAAGGTTTCCG
Rogneda sp. n. 1 TJ-2014, KJ887406.1	Eukaryote,Platyhelminthes, Rhabditophora, Rhabdocoela, Polycystididae, Rogneda, Rogneda sp. n. 1 TJ-2014	55	0	3	0	0	52	0	0	0	0	0	0	0	0	0	0	0	0	0	0	0	0	0	0	0	CGCCCGTCGCTACTACCGATTGAATGTTTTAGTGAGGCTTTTGGATTGGAACTGATGATGTGGTTTACTACAACGTTAGTTCTGAGAAAACTGTCAAACTTGATCATTTAGAGGAAGTAAAAGTCGTAACAAGGTTTCC
Ruditapes philippinarum, M06023:55:000000000-BTM48:1:1112:13100:8746 1:N:0:GCTCATGA+CTAAGCCT/M06023:55:000000000-BTM48:1:1112:13100:8746 2:N:0:GCTCATGA+CTAAGCCT	Eukaryote,Mollusca, Bivalvia, Veneroida, Veneridae, Ruditapes, Ruditapes philippinarum	2884	0	0	0	0	2	0	0	0	0	2875	0	0	0	0	0	0	0	0	0	0	0	7	0	0	CGCCCGTCGCTACTACCGATCGCTCCAGTTAATGAGCTCTTCGGATTGGACCCGTAGGCTGCCTCTCGGGGTGGCTCTCGGTTGTGCCGAGAAGATGCGCAAATTGACCGGAGTAGAGGAAGTAAAAGTCGTAACAAGGTATCCGCAGTGACAGTGGAGGACAGTTGCTAGCGCCGAGGCAACGAGAGGCAATCGA
Ruditapes philippinarum, JN807338.1	Eukaryote,Mollusca, Bivalvia, Veneroida, Veneridae, Ruditapes, Ruditapes philippinarum	11192	7	1	8	12	59	5	12	9	82	7635	32	0	25	13	41	13	74	437	2085	200	78	64	3	297	CCGCCCGTCGCTACTACCGATCGCTCCAGTTAATGAGCTCTTCGGATTGGTCCCGTAGGCTGCCCTTCGCGGGGTGGCTCTCGGTTGTGCCGAGAAGATGCGCAAATTGACCGGAGTAGAGGAAGTAAAAGTCGTAACAAGGTATCCGTAG
Sabatieria pulchra, FJ040466.1	Eukaryote,Nematoda, Chromadorea, Araeolaimida, Comesomatidae, Sabatieria, Sabatieria pulchra	6	0	0	6	0	0	0	0	0	0	0	0	0	0	0	0	0	0	0	0	0	0	0	0	0	CGCCCGTCGCTGCCCGGAACTGAGCCGTTTCGAGAAGAACAGGGACCGTCGTTGAAGGGCCTTAACGGGCTTTTCTCTGATAGAAACTGTTTTAATCGCAGTGGCTTGAACCGGGC
Sabelliphilus elongatus, AY627010.1	Eukaryote,Arthropoda, Hexanauplia, Cyclopoida, Sabelliphilidae, Sabelliphilus, Sabelliphilus elongatus	35	0	0	0	0	0	0	0	0	0	0	35	0	0	0	0	0	0	0	0	0	0	0	0	0	CGCCCGTCGCTACTACCGATTGAACGTTTTAGTGAGGTATTTGGACTGGGCCGCTGTTGGTTTACGCCAATGGTGTTGTTCGGAAAGACTCCCAAACTTGAGCGTTTAGAGGAAGTAAAAGTCGTAACAAG
Sacculina carcini, AY265366.1	Eukaryote,Arthropoda, Hexanauplia, Kentrogonida, Sacculinidae, Sacculina, Sacculina carcini	90	0	0	0	0	0	0	0	0	2	1	0	0	0	0	0	0	0	0	0	0	0	0	0	87	CGCCCGTCGCTACTACCGATGGACGATTTGGTGAGGTCGCCTAGACTGGCCGCTGGCTTCGGCCGTGCGGTCGGAAAGGCGCCCAAACTTGGTCGTCTAGAGGAAGTAAAAGTCGTAACAAGGTTTCC
Sacoproteus smaragdinus, AB501324.1	Eukaryote,Mollusca, Gastropoda, NA, Limapontiidae, Sacoproteus, Sacoproteus smaragdinus	16	0	0	0	0	0	0	0	0	0	0	16	0	0	0	0	0	0	0	0	0	0	0	0	0	CGCCCGTCGCTACTATCGATTGAGCGGTTCAGTGAGGGCCTCGGATTGGTCTCGGTCTGGCGTTCGCGCGCCGGCACCGCTGGCCGAGAAGACGCTCGAACTCGATCGCTTGGAGAAAGTAAAAGTCGTAACAAGGTTTC
Sagitta setosa, KX709923.1	Eukaryote,Chaetognatha, Sagittoidea, Aphragmophora, Sagittidae, Sagitta, Sagitta setosa	283	0	0	0	0	0	0	0	1	0	0	0	281	0	0	0	0	0	1	0	0	0	0	0	0	CGCCCGTCGCTACTACCGATCGAACGATGTAGTGAGGTCCTCGGACTGGCATCTACTCGGAAGCCGGGTTCGCTCGGTAGAAGAGCTTGTTTGCCGGGAAGAGGATCAAACTGGATCG
Sagitta sp. DP-2006, DQ351891.1	Eukaryote,Chaetognatha, Sagittoidea, Aphragmophora, Sagittidae, Sagitta, Sagitta sp. DP-2006	24	0	0	0	0	0	0	0	0	0	0	0	24	0	0	0	0	0	0	0	0	0	0	0	0	CGCCCGTCGCTACTACCGATCGAACGATTTTGGGAGGTATCTGGACTGGCATCTGCCTGGAAGCCATCCTTCGGGATGTGTCGAGAGGTGTGTTTGCCGGGAAAGGGATCAAGCATGGTCGTTTAGAGGAAGTAAAAGTCGTAACAAGGTTTC
Sagitta sp. DP-2006, DQ351879.1	Eukaryote,Chaetognatha, Sagittoidea, Aphragmophora, Sagittidae, Sagitta, Sagitta sp. DP-2006	698	0	0	0	0	0	0	0	0	0	2	0	696	0	0	0	0	0	0	0	0	0	0	0	0	CCGCCCGTCGCTACTACCGACCGAACGATGTAGTGAGGTCCTCGGACTGTCGTCTACTCGGAAGCCGGGTTCGCTCGGTAGAAGAGCTTGTTTGACGGGAAGAGGATCAAACTGGATCGTTTAGAGGAAGTAAAAGTCGTAACAAGGTTTCT
Sarsameira sp. Greenland-RJH-2007, M06023:55:000000000-BTM48:1:1106:4845:20473 1:N:0:CGTACTAG+CTATTAAG/M06023:55:000000000-BTM48:1:1106:4845:20473 2:N:0:CGTACTAG+CTATTAAG	Eukaryote,Arthropoda, Hexanauplia, Harpacticoida, Ameiridae, Sarsameira, Sarsameira sp. Greenland-RJH-2007	255	0	0	0	1	0	0	210	4	0	0	22	12	0	0	0	0	0	6	0	0	0	0	0	0	CGCCCGTCGCTACTACCGATTGAACGTTTTAGTGAGGTATTTGGACTGGATCTCTGACGGTTCGCGCCGTCACTGCTTTCCGGAAAGACTCCCAAACTTGAGCGTTTAGAGGAAGTAAAAGTCGTAACAAGGTTTCC
Savignium sp. 1 MM-2014, HG970366.1	Eukaryote,Arthropoda, Hexanauplia, Sessilia, Pyrgomatidae, Savignium, Savignium sp. 1 MM-2014	6533	1	0	2	0	0	0	0	1889	7	3303	0	1323	0	0	0	1	2	0	2	0	1	0	0	2	CCGCCCGTCGCTACTACCGATGGATGATTTGGTGAGGTCGCCTAGACTGGCTGCTGGCTTCGGCCGTGCGGCCGGAAAGACGCCCAAACTTGGTCGTCTA
Scanorhynchus forcipatus, KJ887412.1	Eukaryote,Platyhelminthes, Rhabditophora, Rhabdocoela, Polycystididae, Scanorhynchus, Scanorhynchus forcipatus	130	0	0	0	0	1	2	0	0	0	0	0	0	0	127	0	0	0	0	0	0	0	0	0	0	CGCCCGTCGCTACTACCGATTGAATGGTTTAGTGAGGCGTTTGGATCGATATCGATAGAGTGGTCTCCACTTTGTTGACATTGAGAAACTCGTCAAACTTGATCATTTAGAGGAAGTAAAAGTCGTAACAAGGTTTCC
Sciobia finoti, M06023:55:000000000-BTM48:1:1101:5050:14334 1:N:0:TACGCTGC+GCGTAAGA/M06023:55:000000000-BTM48:1:1101:5050:14334 2:N:0:TACGCTGC+GCGTAAGA	Eukaryote,Arthropoda, Insecta, Orthoptera, Gryllidae, Sciobia, Sciobia finoti	1000	72	21	2	28	617	9	238	0	0	13	0	0	0	0	0	0	0	0	0	0	0	0	0	0	CGCCCGTCGCTACTACCGATTGAATGTTTTAGTGAGGTCTTTGGACTGGAGCTGACGGACTGGCTTAACGGCTGGACTGTTGGAGCCGGGAAGATGACCGAACTTGAATATTTAGAGGAAGTAAAAGTCGTAACAAGGTAGCT
Scissula similis, KC429394.1	Eukaryote,Mollusca, Bivalvia, Veneroida, Tellinidae, Scissula, Scissula similis	19	0	0	0	0	0	0	0	1	0	0	0	0	4	0	0	0	0	0	14	0	0	0	0	0	CGCCCGTCGCTACGACCGATTGTTCCAGTTAATGAGCGATATGGATGAGTCCCGTGATCGGCTTGCCCGTGATCGTTGGGCTGAGAAGTTGGACAAATTATCTGGGGTAGAGGACGTAAAAGTCGTAACAAGGTATCC
Scolelepis chilensis, KU900475.1	Eukaryote,Annelida, Polychaeta, Spionida, Spionidae, Scolelepis, Scolelepis chilensis	53	0	0	39	0	0	0	0	0	12	0	0	0	0	2	0	0	0	0	0	0	0	0	0	0	CGCCCGTCGCTACTACCGATTGGATGGTTTAGTGAGACCCTTGGATCGGTCCCGACTCGGGGTGGTTCTCTGCCCTGGCCGTGGTTTGCCGAGAAGACGGTCAAACTTGACTATCTAGAGGAAGTAAAAGTCGTAACAAGGTTTCC
Scolelepis sp. sco206, KT900310.1	Eukaryote,Annelida, Polychaeta, Spionida, Spionidae, Scolelepis, Scolelepis sp. sco206	16	0	0	2	1	0	0	0	7	1	0	0	0	0	1	0	0	0	1	2	0	0	0	1	0	CGCCCGTCGCTACTACCGATTGGATGGTTTAGTGAGACCCTCGGATCGGTCCCGACTCGGGGTGGTTCTCTGCCCTGGTCGTGGTTCGCCGAGAAGACGGTCAAACTTGACTATCT
Scolelepis squamata, M06023:55:000000000-BTM48:1:2112:23095:18336 1:N:0:TACGCTGC+GCGTAAGA/M06023:55:000000000-BTM48:1:2112:23095:18336 2:N:0:TACGCTGC+GCGTAAGA	Eukaryote,Annelida, Polychaeta, Spionida, Spionidae, Scolelepis, Scolelepis squamata	12	3	0	1	0	2	1	3	0	1	0	0	0	0	0	0	0	0	1	0	0	0	0	0	0	CGCCCGTCGCTGCTACCGATTGGATGGTTTAGTGAGTTCCACGGACTAGTACGAGAGGGGGTTTTCTCCCGCTTGTGTTGGGAAGTGGGTCAAACTTGACTATCTAGAGGAAGCAAAAGTCGTAACAAGGTTTCC
Scoloplos johnstonei, AF508126.1	Eukaryote,Annelida, Polychaeta, NA, Orbiniidae, Scoloplos, Scoloplos johnstonei	42	0	0	0	37	0	0	0	0	1	0	0	0	0	1	1	0	0	1	1	0	0	0	0	0	CGCCCGTCGCTACTACCGATTGAGCGGTTCAGTGAGACTCTCGGACTTGCCCAGTCGGGGCCGGCAACGGCTCTGTCTGCGTGCGGGGAAGAACGTCGAACTGTATTGCTTAGAGGAAGTAAAAGTCGTAACAAGGTTTCCG
Scophthalmus maximus, EF126038.1	Eukaryote,Chordata, Actinopteri, Pleuronectiformes, Scophthalmidae, Scophthalmus, Scophthalmus maximus	6	0	0	0	0	0	0	0	0	0	0	6	0	0	0	0	0	0	0	0	0	0	0	0	0	CGCCCGTCGCTACTACCGATTGGATGGTTTAGTGAGGTCCTCGGATCGGCCCCGCCGGGGTCGGTTACGGCCCTGGCGGAGCGCTGAGAAGACGATCAAACTTGACTATCTAGAGGAAGTAAAAGTCGTAACAAGGTTTCC
Sebastes baramenuke, DQ678697.1	Eukaryote,Chordata, Actinopteri, Perciformes, Sebastidae, Sebastes, Sebastes baramenuke	29	0	0	2	0	1	0	1	1	2	0	3	0	0	1	0	0	1	2	0	0	0	0	0	15	GATGGTTTAGTGAGGTCCTCGGATCGGCCCCGCCGGAGTCGGCCACGGCCCTGGCGGAGCGCCGAGAAGACGATCAAACTTGACTATCTAGAGGAAGTAAAAGTCGTAACAAGGTTTCC
Sebastes hubbsi, DQ678707.1	Eukaryote,Chordata, Actinopteri, Perciformes, Sebastidae, Sebastes, Sebastes hubbsi	13	0	0	0	0	0	0	0	13	0	0	0	0	0	0	0	0	0	0	0	0	0	0	0	0	TGGTTTAGTGAGGTCCTCGGATCGGCCCCGCCGGAGTCGGTCACGGCCCTGGCGGAGCGCCGAGAAGACGATCAAACTTGACTATCTAGAGGAAGTAAAAGTCGTAACAAGGTTTCC
Selkirkiella luisi, M06023:55:000000000-BTM48:1:1104:12088:9391 1:N:0:GTAGAGGA+AAGGAGTA/M06023:55:000000000-BTM48:1:1104:12088:9391 2:N:0:GTAGAGGA+AAGGAGTA	Eukaryote,Arthropoda, Arachnida, Araneae, Theridiidae, Selkirkiella, Selkirkiella luisi	12	1	0	0	9	0	0	0	0	0	0	0	0	0	0	0	0	0	0	2	0	0	0	0	0	CGCCCGTCGCTACTACCGATGGAATGATTTAGTGAGCCGCACGGACCGGTGCACTGGGTTGGTTTCCTCCTCAGCGCACTCGGGAAGTGATGCAAACTTGATTATTTAGAGGAAGTAAAAGTCGTAACAAGGTTTCT
Sertularella cylindritheca, M06023:55:000000000-BTM48:1:1112:5600:16092 1:N:0:GCTCATGA+CTAAGCCT/M06023:55:000000000-BTM48:1:1112:5600:16092 2:N:0:GCTCATGA+CTAAGCCT	Eukaryote,Cnidaria, Hydrozoa, Leptothecata, Sertulariidae, Sertularella, Sertularella cylindritheca	23	1	1	1	0	3	1	6	0	0	1	0	0	0	0	0	0	3	0	0	1	4	0	0	1	CGCCCGTCGCTACTACCGATTGAACGGTTTAGTGAGATCTCGGGATTGGCTCGCCGTGACTGGCAACAGTCTGGCGAGCCGAGAACTTGCTCGAACTTGATCGTTTAGAGGAAGTAAAAGTCGTAACAAGGTTTCC
Siphonalia sp. CYD-2007, EU236273.1	Eukaryote,Mollusca, Gastropoda, Neogastropoda, Buccinidae, Siphonalia, Siphonalia sp. CYD-2007	224	0	0	0	0	0	0	0	0	0	0	223	0	0	0	0	0	1	0	0	0	0	0	0	0	CGCCCGTCGCTACTACCGATTGAACGGTTTAGTGAGGGCCTCGGATTGGTCTCGGCCCGCCCTTCACCGGGCGGCGCCGTTGGCCGAGAAGACGCTCGAACTTGATCGCTTAGAGGAAGTAAAAGTCGTAACAAGGTTTCC
Solen strictus, AB714787.1	Eukaryote,Mollusca, Bivalvia, Veneroida, Solenidae, Solen, Solen strictus	1090	42	2	7	12	38	1	16	152	24	638	1	17	0	14	25	1	0	19	39	15	7	2	0	18	CGCCCGTCGCTACTACCGATCGTTCCCGTTAATGAGCGCCTCGGATTGGTCCCGTGAGCGGGTTTCGGCCTGCTCTTGGCGTGCCGAGAAGATGTGCAAATTATCAGGAATAGAGGAAGTAAAAGTCGTAACAAGGTATCC
Speleoithona bermudensis, MF077701.1	Eukaryote,Arthropoda, Hexanauplia, Cyclopoida, Speleoithonidae, Speleoithona, Speleoithona bermudensis	13	0	0	0	0	0	0	0	0	0	0	0	0	13	0	0	0	0	0	0	0	0	0	0	0	CGCCCGTCGCTACTACCGATTGAATGTTTTAGTGAGGTATTTGGACTGGACCTCTGGAGGCTCGCGTCTCCATTGTTGTCCGGGAAGACTCCCAAACTTGAGCGTTTAGAGGAAGTAAAAGTCGTAACAAGGTTTCC
Speleophria bivexilla, M06023:55:000000000-BTM48:1:1105:16859:12088 1:N:0:TAGCGCTC+AAGGCTAT/M06023:55:000000000-BTM48:1:1105:16859:12088 2:N:0:TAGCGCTC+AAGGCTAT	Eukaryote,Arthropoda, Hexanauplia, Misophrioida, Speleophriidae, Speleophria, Speleophria bivexilla	79	0	0	0	0	4	0	0	0	0	0	8	0	0	0	0	0	67	0	0	0	0	0	0	0	CGCCCGTCGCTACTACCGATTGGACGTTTTAGTGAGGTATTTGGATTGGGCCTCGGCGGGTTTGCGCCCGCCTTGTGTCCGAGAAGATTCCCAAACTTGAGCGTTTAGAGGAAGTAAAAGTCGTAACAAGGTTTCC
Sphaeractinomyxon sp. type 2 SR-2018, MH017877.1	Eukaryote,Cnidaria, Myxozoa, NA, NA, Sphaeractinomyxon, Sphaeractinomyxon sp. type 2 SR-2018	24	0	0	0	0	0	0	0	0	0	0	0	0	2	0	0	0	22	0	0	0	0	0	0	0	CGCCCGTCGCTACTACCGAGTGAATCGTGTCATGATACCTTGGGAGCGGACGTTGCCTGGGCCTTGTGCCTGGAGTGATGCTGCAATCAGCGTAAAATGGCGCA
Sphaeractinomyxon sp. type 9 LFR-2016, KU569318.1	Eukaryote,Cnidaria, Myxozoa, NA, NA, Sphaeractinomyxon, Sphaeractinomyxon sp. type 9 LFR-2016	25	0	0	0	0	0	0	0	2	0	0	0	0	5	3	0	0	8	3	0	1	0	0	2	1	CGCCCGTCGCTACTACCGAGTGAATCGTGTCATGATACCTTGGGAGCGGACGTTGCCTGGGCCTTGTGCCTGGAGTAATGCTGCAATCAGCGTAAAATGGCGCAATTTCGAGGAAGTAAAAGTCGTAACAAGGTTTCC
Sphaerechinus granularis, Z37132.1	Eukaryote,Echinodermata, Echinoidea, Temnopleuroida, Toxopneustidae, Sphaerechinus, Sphaerechinus granularis	11	0	0	0	0	0	0	0	11	0	0	0	0	0	0	0	0	0	0	0	0	0	0	0	0	CGCCCGTCGCTACTACCGATTGAATGGTTTAGTGAGATCCTCGGATCGTCGGCGTCGGGACGGCTTCGCCGTGCCGCTCCCATGTACGAGAAGACGATCAAACTTGATCATTTAGAGGAAGTAAAAGTCGTAACAAGGTTTCC
Sphaeronectes haddocki, KX421854.1	Eukaryote,Cnidaria, Hydrozoa, Siphonophorae, Sphaeronectidae, Sphaeronectes, Sphaeronectes haddocki	2461	0	0	2	2	2	0	0	1016	1	646	2	659	0	1	3	63	0	14	4	1	16	13	0	16	CGCCCGTCGCTACTACCGATTGAATGGTTTAGTGAGATCTTCGGATTGGCACAATCGCGGCCTAACGGAAGTGATGGTGCCGAAAAGTTGCTCAAACTTGATCATTTAGAGGAAGTAAAAGTCGTAACAAGGTTTCC
Sphaerosyllis pirifera, EF123845.1	Eukaryote,Annelida, Polychaeta, Phyllodocida, Syllidae, Sphaerosyllis, Sphaerosyllis pirifera	9141	33	15	0	94	1667	6384	11	2	4	828	0	12	0	0	2	0	7	10	1	6	3	1	0	61	CCGCCCGTCGCTACTACCGATTGAATGGTTTAGTGAGACCCTCGGATTCGTCCCAGCAGGGTGGGTCTCCACTAGGCTGGTGTGCGGAGAAGACGGTCGAACTTGATCATTTAGAGGAAGTAAAAGTCGTAACAAGGTTTCCG
Spio sp. LK-2011-1, FR823432.1	Eukaryote,Annelida, Polychaeta, Spionida, Spionidae, Spio, Spio sp. LK-2011-1	865	162	15	9	366	44	2	15	19	4	8	12	3	1	4	47	2	0	12	18	6	1	113	0	2	CGCCCGTCGCTACTACCGATCGGATGGTTTAGTGAGACCCTCGGACTGGCCCCGACGGGGCGGGCAACCGCCCCGGCGAGCGCTGCCGGGAAGAAGGTCGAACTTGACTATCTAGAGGAAGTAAAAGTCGTA
Spirastrella sp. SPS.1, KX894463.1	Eukaryote,Porifera, Demospongiae, Clionaida, Spirastrellidae, Spirastrella, Spirastrella sp. SPS.1	14	0	0	0	0	14	0	0	0	0	0	0	0	0	0	0	0	0	0	0	0	0	0	0	0	CGCCCGTCGCTACTACCGATTGAATGGTTTAGTGAGATCTTCGGATTGGCGCCACTGTGGCTCAGCAATGGGCTCGGTGGATGCCGAAAAGTTGATCAAACTTGATCATTTAGAGGAAGTAAAAGTCGTAACAAGGTTTCC
Spirhapalum siamensis, M06023:55:000000000-BTM48:1:1105:27222:10721 1:N:0:GCGTAGTA+TATCCTCT/M06023:55:000000000-BTM48:1:1105:27222:10721 2:N:0:GCGTAGTA+TATCCTCT	Eukaryote,Platyhelminthes, Trematoda, Strigeidida, Spirorchiidae, Spirhapalum, Spirhapalum siamensis	21	1	0	3	6	2	0	1	0	0	0	0	0	0	0	0	1	6	0	0	0	0	0	0	1	CGCCCGTCGCTACTACCGATTGAATGGTTTAGTGAATTTCACGGACTGGTGCCTTGCGGTGCTTGCACCGTAGGCGTCGGGAAGTGACATAAACTTGACTATTTAGAGGAAGTAAAAGTCGTAACAAGGTTTCC
Spirinia elongata, EF527426.1	Eukaryote,Nematoda, Chromadorea, Desmodorida, Desmodoridae, Spirinia, Spirinia elongata	133	0	0	0	0	0	0	0	0	0	0	0	0	0	0	0	0	133	0	0	0	0	0	0	0	CGCCCGTCGCTGCCCGGGACTGAACCGTTTCGAGAAGAACAGGGACTGGCATTGAGTGGCCTTTTCGGGCTGCTCTCTGGCTGGAAACTGTTTTAATCGGTATGGTTTGAACCGGGCAAAAGTCGTAACAAGGTTTCT
Spisula solidissima, JN196041.1	Eukaryote,Mollusca, Bivalvia, Veneroida, Mactridae, Spisula, Spisula solidissima	451	0	0	65	3	0	5	2	6	218	16	0	0	0	122	4	0	1	3	1	1	0	0	0	4	CGCCCGTCGCTACTACCGATCGCTCCAGTTAATGAGCTCTTCGGATTGGACCCGTGGGCCCGCTTCGCGGCGGGCCGTCGGTGGCCGAGAAGATGCGCAAATTGACCGGGGTAGAGGTCGTAAAAGTCGTAACAAGGTATCCG
Spongiobranchaea australis, DQ237969.1	Eukaryote,Mollusca, Gastropoda, Pteropoda, Pneumodermatidae, Spongiobranchaea, Spongiobranchaea australis	14	0	0	0	0	0	0	0	0	0	0	14	0	0	0	0	0	0	0	0	0	0	0	0	0	CGCCCGTCGCTACTATCGATTGAGCGGTTCAGTGAGGGCCTCGGATTGGTCTCGGTCTGGCGTGCAAGCGCCGGCACCGTTGGCCGAGAAGACGCTCGAACTCGATCGCTTGGAGAAAGTAAAAGTCGTAACAAGGTTC
Stenhelia sp. Greenland-RJH-2007, EU380291.1	Eukaryote,Arthropoda, Hexanauplia, Harpacticoida, Miraciidae, Stenhelia, Stenhelia sp. Greenland-RJH-2007	14	0	0	0	0	0	0	0	0	0	0	0	14	0	0	0	0	0	0	0	0	0	0	0	0	CGCCCGTCGCTACTACCGATTGAACGTTTTAGTGAGGTATTTGGACTGGTCCTCGCGCGGTTCACGCCGTGCGTCGGATCGGGAAGACTCCCAAACTTGAGCGTTTAGAGGAAGTAAAAGTCGTAACAAGGTTTCC
Stenopontius sp. New Caledonia-RJH-2004, AY627022.1	Eukaryote,Arthropoda, Hexanauplia, Siphonostomatoida, Dinopontiidae, Stenopontius, Stenopontius sp. New Caledonia-RJH-2004	254	49	7	47	12	7	0	18	0	0	0	0	0	1	113	0	0	0	0	0	0	0	0	0	0	CCGCCCGTCGCTACTACCGATTGAACGTTTTAGTGAGGTATTTGGATCGGACCTCCGGAGGTTCATCCCCCCGGTGTCGTCTGAAAAGACTCCCAAACTTGAGCGTTTAGAGGAAGTAAAAGTCGTAACAAGGTTTCCGTAG
1997', U95946.1	Eukaryote,Annelida, Clitellata, Haplotaxida, Naididae, Stylaria, Stylaria sp. 'Aguinaldo	8	0	0	2	0	0	0	0	0	2	0	0	0	0	2	0	0	0	1	0	0	0	0	0	1	CGCCCGTCGCTACTACCGATTGGATGGTTTAGTGAGATCCTCGGATTGGGCCCGGCGCGGCGGGCAACCGTTGTGCCGGTGTTCCGAAAAGACGATCAAACTTGATCATCTAGAGGAAGTAAAAGTCGTAACAAGGTTTCC
Stylochus zebra, AF342801.1	Eukaryote,Platyhelminthes, Rhabditophora, Polycladida, Stylochidae, Stylochus, Stylochus zebra	201	21	0	0	1	0	0	0	1	0	0	0	0	0	0	0	0	0	0	0	0	134	0	0	44	CGCCCGTCGCTACTACCGATTGAATGGTTTAGCAAGGTCTTCGGATTGGCGCCTGACTGTTTCGGCAGTCTTGGTGTCCGAGAAGATGATCAAACTTGATCATTTAGAGGAAGTAAAAGTCGTAACAAGGTTTCC
Stylophora pistillata, M06023:55:000000000-BTM48:1:1104:21837:12424 1:N:0:CTCTCTAC+TTCTAGCT/M06023:55:000000000-BTM48:1:1104:21837:12424 2:N:0:CTCTCTAC+TTCTAGCT	Eukaryote,Cnidaria, Anthozoa, Scleractinia, Pocilloporidae, Stylophora, Stylophora pistillata	12	0	0	5	3	1	0	0	0	2	1	0	0	0	0	0	0	0	0	0	0	0	0	0	0	CGCCCGTCGCTACTACCGATTGAATGGCTTAGTGAGGGCCACGGACTGTCGTTGTTTCGCTGTTCGCAGCAGACGATGATGGGAAGTGGTTCAAACTTGATCATTTAGAGGAAGTAAAAGTCGTAACAAGGTTTCC
Subanguina radicicola, AF202164.2	Eukaryote,Nematoda, Chromadorea, Rhabditida, Anguinidae, Subanguina, Subanguina radicicola	30	0	0	0	0	0	0	0	0	0	0	0	0	30	0	0	0	0	0	0	0	0	0	0	0	CGCCCGTCGCTGCCCGGGACTGAGCCATTTCGAGAAATTTGGGGATTGCTGATTAGCGGTCTTTCGGGATTGCTTTTTGGTGAGAACCAATTTAATCGCAGTGGCTTGAACCGGGCAAAAGTCGTAACAAGGTGGCT
Sulcascaris sulcata, M06023:55:000000000-BTM48:1:1101:13958:13212 1:N:0:GTAGAGGA+AAGGAGTA/M06023:55:000000000-BTM48:1:1101:13958:13212 2:N:0:GTAGAGGA+AAGGAGTA	Eukaryote,Nematoda, Chromadorea, Rhabditida, Anisakidae, Sulcascaris, Sulcascaris sulcata	17	0	0	0	17	0	0	0	0	0	0	0	0	0	0	0	0	0	0	0	0	0	0	0	0	CGCCCGTCGCTGCCCGGGACTGAGCCGTTTCGAGAAAAGTGGGGACTGTGGCTGGCCGGCGTTCACGCGTCGGCTTTTCGTGGAAACCACCTTGATCGCAGTGGCTTGAACCGGGCAAAAGTCGTAACAAGGTTGCT
Sutorectus tentaculatus, KM588851.1	Eukaryote,Chordata, Chondrichthyes, Orectolobiformes, Orectolobidae, Sutorectus, Sutorectus tentaculatus	13	0	0	4	0	0	0	0	0	2	0	0	0	0	3	0	0	0	1	0	0	0	0	0	3	CGCCCGTCGCTACTACCGATTGGATGGTTTAGTGAGGTCCTCGGATCGGCCCCGCCGGAGTCGGACACGGCCCTGGTGGAGCGCCGAGAAGACGATCAAACTTGACTATCTAGAGGAAGTAAAAGTCGTAACAAGGTTTCC
Syllides edentatus, GU357626.1	Eukaryote,Annelida, Polychaeta, Phyllodocida, Syllidae, Syllides, Syllides edentatus	90	0	16	8	0	58	0	0	0	4	0	0	0	0	0	0	0	1	2	0	0	0	0	0	1	CGCCCGTCGCTACTACCGATTGAATGGTTTAGTGAGACCCTCGGATTCGTCCCGGCACGGGGGGCAACCCTCGAGCCGGTGTGCGGAGAAGACGGTCGAACTTGATCATTTAGAGGAAGTAAAAGTCGTAACAAGGTTTCC
Symsagittifera corsicae, AJ319029.1	Eukaryote,Xenacoelomorpha, NA, Acoela, Sagittiferidae, Symsagittifera, Symsagittifera corsicae	7383	3650	23	42	96	2911	18	618	1	0	1	0	0	0	0	0	0	0	15	4	0	1	0	0	3	CCGCCCGTCGCTACTACTGATTGGATGTTTAAGCAAGAATTGCGGAAGCCTGTCGCTGAGACTTCGGTCCTGGCAATGGGTGGAAGCGGATCGAGCTTAATTGTCTAGAGGAAGTAAAAGTCGTAACAAGGTTTCCG
Symsagittifera psammophila, AF102893.1	Eukaryote,Xenacoelomorpha, NA, Acoela, Sagittiferidae, Symsagittifera, Symsagittifera psammophila	10	5	0	0	0	4	0	1	0	0	0	0	0	0	0	0	0	0	0	0	0	0	0	0	0	CGCCCGTCGCTACTACTGATTGGATGTTTAAGCAAGACTTGCGGAAGCCCGTCGCTGAGACTTCGGTCCTGGCAATGGGTGGAAGCGGATCGAGCTTAATTGTCTAGAGGAAGTAAAAGTCGTAACAAGGTTTCC
Synchaeta tremula, KY751520.1	Eukaryote,Rotifera, Monogononta, Ploima, Synchaetidae, Synchaeta, Synchaeta tremula	42	0	0	0	0	0	0	0	8	0	1	2	0	0	0	0	0	0	3	0	0	0	0	0	28	CGCCCGTCGCTACTACCGATTGAATGGTTTAGTGAGATCCTCGGATTGGTCCGGAAGTGACCGCAAGGTTGCCTCTAGGTTCTGAGAAGACGATCAAACTTGATCATTTAGAGGAAGTAAAAGTCGTAACAAGGTTTCC
Taciturna sp. Mau, M06023:55:000000000-BTM48:1:2103:20361:2852 1:N:0:CGTACTAG+CTATTAAG/M06023:55:000000000-BTM48:1:2103:20361:2852 2:N:0:CGTACTAG+CTATTAAG	Eukaryote,Arthropoda, Insecta, Orthoptera, Gryllidae, Taciturna, Taciturna sp. Mau	15	1	0	1	0	0	1	1	1	0	2	0	0	0	0	0	0	0	2	0	0	2	0	0	4	CGCCCGTCGCTACTACCGATTGAATGTTTTAGTGAGATCTTGGGACTGGCGCAAAAGAGCTGGCAACAGCACTTTTGCGCCGGAAACTTGCTCAAACTTGAATATTTAGAGGAAGTAAAAGTCGTAACAAGGTTTTC
Tanaopsis japonica, M06023:55:000000000-BTM48:1:1108:27857:8646 1:N:0:CTCTCTAC+TTCTAGCT/M06023:55:000000000-BTM48:1:1108:27857:8646 2:N:0:CTCTCTAC+TTCTAGCT	Eukaryote,Arthropoda, Malacostraca, Tanaidacea, Tanaopsidae, Tanaopsis, Tanaopsis japonica	748	630	0	2	88	1	0	1	1	4	0	0	0	0	3	0	1	0	4	0	0	0	0	0	13	CGCCCGTCGCTACTACCGATTGAATGATTCAGTGAGAACATTGGACTGTCGTTCCAAATTGTCTTGTGCAATAAAGGAGGCTGACGGGAAGATGTTCAAACTTGATTATTTAGAGGAAGTAAAAGTCGTAACAAGGTTTTC
Tarvaia pacifica, M06023:55:000000000-BTM48:1:1104:6294:5805 1:N:0:TAGCGCTC+AAGGCTAT/M06023:55:000000000-BTM48:1:1104:6294:5805 2:N:0:TAGCGCTC+AAGGCTAT	Eukaryote,Nematoda, Chromadorea, Plectida, Tarvaiidae, Tarvaia, Tarvaia pacifica	20	0	0	0	0	0	0	0	0	0	0	0	0	0	0	0	0	20	0	0	0	0	0	0	0	CGCCCGTCGCTGCCCGGGACTGAGCCAGTTCGAGAAGAACAGGGACCGCGGGTTTGGGTTCTCACGAACCTTTACCATGTGGAAACTGTTTTGATCGCATTGGCTTGAACCGGGCAAAAGTCGTAACAAGGTTTCT
Tectarius striatus, Y11750.1	Eukaryote,Mollusca, Gastropoda, Littorinimorpha, Littorinidae, Tectarius, Tectarius striatus	6	0	0	0	0	0	0	0	0	0	3	3	0	0	0	0	0	0	0	0	0	0	0	0	0	CGCCCGTCGCTACTACCGATTGAACGGTTTAGTGAGGGCCTCGGATTGGTCTCGGCTCGCCCTTCACGGGGTGGCGCCGTTGGTCGAGAAGACGCTCGAACTTGATCGTTTAGAGGAAGTAAAAGTCGTAACAAGGTTTCC
Telepsavus sp. BVB-2002, AF448165.1	Eukaryote,Annelida, Polychaeta, Spionida, Chaetopteridae, Telepsavus, Telepsavus sp. BVB-2002	6	0	0	0	0	1	0	0	0	0	0	0	0	0	0	0	1	0	0	0	3	0	1	0	0	CGCCCGTCGCTACTACCGATTGAATGGTTTAGTGAGATCCTTGGATTGGACCCGGGATGGTGGGCAACTGCCGCTCCGGTGCGCTGAGAAGACGATCAAACTTGATCATTTAGAGGAAGTAAAAGTCGTAACAAGGTTTCC
Temora longicornis, JX995308.1	Eukaryote,Arthropoda, Hexanauplia, Calanoida, Temoridae, Temora, Temora longicornis	10880	0	0	0	0	0	0	0	147	0	0	0	523	86	3397	2197	4521	0	0	0	0	0	0	0	9	CCGCCCGTCGCTACTACCGATTGAGTGTTTTAGTGAGGTCCTCGGATTGCTTTCCTGGCGGTTAACGCTGCCTAGTTGGCGAAAAGACGACCAAACTGTAGCACTTAGAGGAAGTAAAAGTCGTAACAAGGTTTCCG
Terebella lapidaria, JN936476.1	Eukaryote,Annelida, Polychaeta, Terebellida, Terebellidae, Terebella, Terebella lapidaria	415	0	0	0	0	1	2	0	53	0	0	0	0	0	1	0	0	0	1	355	0	1	0	0	1	CGCCCGTCGCTACTACCGATTGGATGGTTTAGTGAGATCCTCGGATTGGTCCTGGCCTGGTGGGCAACCGCCGTGCCAGCGTGCCGAGAAGACGATCGAACTTGATCATCTAGAGGAAGTAAAAGTCGTAACAAGGTTTCC
Terpios aploos, KX894479.1	Eukaryote,Porifera, Demospongiae, Suberitida, NA, Terpios, Terpios aploos	201	0	0	0	0	0	0	0	0	0	0	0	0	0	0	0	0	0	0	201	0	0	0	0	0	CGCCCGTCGCTACTACCGATTGAATGGTTTAGTGAGATTTTTGGACTGGAACTCTCTTGTTCAGCAATGAACGAGAGGGACTCTGGGAAGCTACTCTAACTGTATCATTTAGAGGAAGTAAAAGTCGTAACAAGGTTTCC
Tetragonicipitidae sp. DZMB699, MF077698.1	Eukaryote,Arthropoda, Hexanauplia, Harpacticoida, Tetragonicipitidae, NA, Tetragonicipitidae sp. DZMB699	20	0	0	0	0	2	0	10	1	1	1	1	0	0	0	0	1	0	3	0	0	0	0	0	0	CGCCCGTCGCTACTACCGATTGAACGTTTTAGTGAGGTATTTGGATGGGACCTCCGGAGGTTCGCGCCTCTCGTGCGTCCGAGAAGACTCCCAAACTTGAGCGTTTAGAGGAAGTAAAAGTCGTAACAAGGTTTCC
Tetragonicipitidae sp. DZMB702, MF077699.1	Eukaryote,Arthropoda, Hexanauplia, Harpacticoida, Tetragonicipitidae, NA, Tetragonicipitidae sp. DZMB702	6744	0	0	0	1	39	0	2	331	97	2610	82	108	83	23	3231	32	5	95	0	3	1	0	0	1	CCGCCCGTCGCTACTACCGATTGAACGTTTTAGTGAGGTATTTGGATTGGACCTCTGGAGGTTCGCGCCTCTCGTGCGTCCGAGAAGACTCCCAAACTTGAGCGTTTAGAGGAAGTAAAAGTCGTAACAAGGTTTCCG
Tetragonicipitidae sp. DZMB702, M06023:55:000000000-BTM48:1:1105:20725:6721 1:N:0:ATCTCAGG+CGTCTAAT/M06023:55:000000000-BTM48:1:1105:20725:6721 2:N:0:ATCTCAGG+CGTCTAAT	Eukaryote,Arthropoda, Hexanauplia, Harpacticoida, Tetragonicipitidae, NA, Tetragonicipitidae sp. DZMB702	8563	1	1	0	7	24	0	2	410	169	3412	0	135	141	10	4041	81	2	114	0	5	4	0	0	4	CGCCCGTCGCTACTACCGATTGAACGTTTTAGTGAGGTATTTGGATTGGATCTCGGAAGGGTTTCCCTCCCGTGCGTCCGAGAAGACTCCCAAACTTGAGCGTTTAGAGGAAGTAAAAGTCGTAACAAGGTTTCCGGGGGGGAGCCTGCGGAGGGGTATTATAGTGAGCGACGAGGCCGCGGGTGTTGTTGGG
Thalestridae sp. DZMB531, MF077761.1	Eukaryote,Arthropoda, Hexanauplia, Harpacticoida, Thalestridae, NA, Thalestridae sp. DZMB531	1699	0	0	2	0	1690	0	0	0	0	0	0	0	2	4	0	1	0	0	0	0	0	0	0	0	CGCCCGTCGCTACTACCGATTGAACGTTTTAGTGAGGTATTTGGATTGGACCTCTGGAGGTTCGCGCCTCTAGTGTGCCGAGAAGACTCCCAAACTTGAGCGTTTAGAGGAAGTAAAAGTCGTAACAAGG
Theristus sp. 1268, M06023:55:000000000-BTM48:1:1107:18329:12266 1:N:0:GTAGAGGA+AAGGAGTA/M06023:55:000000000-BTM48:1:1107:18329:12266 2:N:0:GTAGAGGA+AAGGAGTA	Eukaryote,Nematoda, Chromadorea, Monhysterida, Xyalidae, Theristus, Theristus sp. 1268	47	0	0	0	2	0	0	0	0	1	0	2	0	12	0	0	0	23	0	0	0	0	0	7	0	CGCCCGTCGCTGCCCGGGACTGAGCCGCTTCGAGAAGACTGGGGATTGATGACTTGAGGCCTTAACGGGCTTTTTGTCGTTGAAAACCATTTTAATCGCAGTGGCTTGAACCGGGCAAAAGTCGTAACAAGGTTTCC
Thrips vulgatissimus, KC513024.1	Eukaryote,Arthropoda, Insecta, Thysanoptera, Thripidae, Thrips, Thrips vulgatissimus	631	0	0	0	0	0	0	0	0	0	631	0	0	0	0	0	0	0	0	0	0	0	0	0	0	CGCCCGTCGCTACTACCGATTGAATGTTTTAGTGAGGTCTTCGGACTGGCGCGCGGAGCTCCTTCGGGAACGCCGATGTCGTCGGAAAGATGACCAAACTTGAATATTTAGAGGAAGTAAAAGTCGTAACAAGGTTGCC
Tisbe sp. JSL-2009, FJ713566.1	Eukaryote,Arthropoda, Hexanauplia, Harpacticoida, Tisbidae, Tisbe, Tisbe sp. JSL-2009	605	0	0	0	1	1	0	0	0	252	299	0	6	0	8	31	4	0	0	0	1	0	0	0	2	CGCCCGTCGCTACTACCGATTGAACGTTTTAGTGAGGTATTTGGATTGGACCTCTGGAGGCGAAAGCTTCTAGTGTTGTTCGAGAAGACTCCCAAACTTGAGCGTTTAGAGGAAGTAAAAGTCGTAACAAGGTTTCC
Tobrilidae sp. 1 JH-2014, M06023:55:000000000-BTM48:1:1101:12627:4920 1:N:0:AAGAGGCA+ACTGCATA/M06023:55:000000000-BTM48:1:1101:12627:4920 2:N:0:AAGAGGCA+ACTGCATA	Eukaryote,Nematoda, Enoplea, Triplonchida, Tobrilidae, NA, Tobrilidae sp. 1 JH-2014	194	0	0	0	0	0	0	0	0	0	0	0	0	0	194	0	0	0	0	0	0	0	0	0	0	CGCCCGTCGCTACTACCGATTGGATGATTCAGTGAGCTATTCGGACTGATGTCGAAGCGGCTTCACGGCTGCCTCGGTCTTTCGGAAAGATTCGCAAGCTCAATTATCTAGAGGAAGTAAAAGTCGTAACAAGGTTTCC
Toia ycia, M06023:55:000000000-BTM48:1:1106:23218:17981 1:N:0:TAAGGCGA+GCGTAAGA/M06023:55:000000000-BTM48:1:1106:23218:17981 2:N:0:TAAGGCGA+GCGTAAGA	Eukaryote,Platyhelminthes, Rhabditophora, Rhabdocoela, Cicerinidae, Toia, Toia ycia	19	19	0	0	0	0	0	0	0	0	0	0	0	0	0	0	0	0	0	0	0	0	0	0	0	CGCCCGTCGCTACTACCGATTGAGTGGTTCAGTGAGTTCTTCGGATCGAGGCTAATGTTGTGGCAACACAATATCTGCTTTGAAAAGATGCGCAAACTCGATCACTTAGAGGAAGTAAAAGTCGTAACAAGGTTTTC
Torgea phukettensis, M06023:55:000000000-BTM48:1:1104:27651:18199 1:N:0:TAGGCATG+TCGACTAG/M06023:55:000000000-BTM48:1:1104:27651:18199 2:N:0:TAGGCATG+TCGACTAG	Eukaryote,Platyhelminthes, Rhabditophora, Prolecithophora, Plagiostomidae, Torgea, Torgea phukettensis	6	0	0	0	0	0	0	0	0	0	0	0	0	0	0	0	0	0	0	3	2	0	1	0	0	CGCCCGTCGCTACTACCGATTGAATGGCTTAGTGAGTTATGCGGACTGGGCTGCTTGAAGTTTACTTCTTGCATTTCTGGGAAGCATTGCAAACTTGACCATTTAGAGGAAGTAAAAGTCGTAACAAGGTTTCC
Trichocerca elongata, DQ297721.1	Eukaryote,Rotifera, Monogononta, Ploima, Trichocercidae, Trichocerca, Trichocerca elongata	411	1	0	0	0	0	0	22	258	1	0	0	1	19	0	19	43	0	14	23	2	1	0	0	7	CGCCCGTCGCTACTACCGATTGAATGGTTTAGTGAGATCCTCGGATTGATCCGGAGATGGCCGCAAGGTTGCCTCTAGGTATTGAGAAGACGATCAAACTTGATCATTTAGAGGAAGTAAAAGTCGTAACAAGGTTTCC
Trichoplax sp. H4, M06023:55:000000000-BTM48:1:2114:17902:3046 1:N:0:TAGGCATG+TCGACTAG/M06023:55:000000000-BTM48:1:2114:17902:3046 2:N:0:TAGGCATG+TCGACTAG	Eukaryote,Placozoa, NA, NA, Trichoplacidae, Trichoplax, Trichoplax sp. H4	42	4	0	0	6	10	0	0	0	0	0	0	0	0	1	0	0	0	0	11	4	4	0	0	2	CGCCCGTCGCTACTACCGATCGGATGGCTTAGTGAGCTTTACGGACTGGTGCTCCTCGTTAGCTTGTCTTTCTTGAAGCATCGGGAAGTAAATCAAACTTGATCATCTAGAGGAAGTAAAAGTCGTAACAAGGTTTCC
Triconia hawii, KX620523.1	Eukaryote,Arthropoda, Hexanauplia, Poecilostomatoida, Oncaeidae, Triconia, Triconia hawii	19354	0	0	0	1	0	0	0	260	2	5	0	19067	0	0	1	0	0	6	1	1	0	0	0	10	CCGCCCGTCGCTACTACCGATTGAACGTTTTAGTGAGGTCCTCGGACTGTTTGCCTGGCGGATTACTCTGCCTGGCTGGCGGGAAGACGACCAAACTGTAGCGTTTAGAGGAAGTAAAAGTCGTAACAAGGTTTCCGTAGGTGAACCTGCGGAAGGATCATTAT
Tridentulus sp. PDL-2005, AJ966507.1	Eukaryote,Nematoda, Chromadorea, Monhysterida, Monhysteridae, Tridentulus, Tridentulus sp. PDL-2005	32	0	0	0	0	0	0	0	0	0	0	0	0	0	32	0	0	0	0	0	0	0	0	0	0	CGCCCGTCGCTGCCCGGAACTGAGCCATTTCGAGAAAAATGGGGACTGGCGGCTTGAGGCCTTCACGGGCTTCTTGTTGCTGGAAACCGCTTTGATCGCAGTGGCTTGAACCGGGCAAAAGTCGTAACAAGGTTTCC
Trigonostomum franki, KC529416.1	Eukaryote,Platyhelminthes, Rhabditophora, Rhabdocoela, Trigonostomidae, Trigonostomum, Trigonostomum franki	36	31	2	0	0	3	0	0	0	0	0	0	0	0	0	0	0	0	0	0	0	0	0	0	0	CGCCCGTCGCTACTACCGATTGAGTGGATTAGTGAGGCCCTCGGATTGAGAACTTTGTGGCGCAAGTCACTTTGTTTTTGAAAAGTGGGTCAAACTTGTTCATTTAGAGGAAGTAAAAGTCGTAACAAGGTTTCC
Turritopsis nutricula, KT722442.1	Eukaryote,Cnidaria, Hydrozoa, Anthoathecata, Oceaniidae, Turritopsis, Turritopsis nutricula	882	0	0	0	0	0	0	1	8	0	1	1	854	0	1	0	0	1	0	0	0	0	15	0	0	CGCCCGTCGCTACTACCGATTGAATGGTTTAGTGAGATCTTCGGATTGGCGCCATTGCGGCTTCACGGCTGTGACGGAATGCCGAAAAGTTGATCAAACTTGATCATTTAGAGGAAGTAAAAGTCGTAACAAGGTTTCC
Typhlamphiascus typhlops, EU380292.1	Eukaryote,Arthropoda, Hexanauplia, Harpacticoida, Miraciidae, Typhlamphiascus, Typhlamphiascus typhlops	69	0	0	1	0	0	0	0	0	3	0	0	0	0	62	0	0	0	3	0	0	0	0	0	0	CGCCCGTCGCTACTACCGATTGAACGTTTTAGTGAGGTATTTGGATTGGGCCTGGGTCGGTTTGCGCCTTCCCTGTGCCCGAGAAGACTCCCAAACTTGAGCGTTTAGAGGAAGTAAAAGTCGTAACAAGGTTTCC
Uncinorhynchus flavidus, M06023:55:000000000-BTM48:1:1102:3072:17529 1:N:0:TAAGGCGA+GCGTAAGA/M06023:55:000000000-BTM48:1:1102:3072:17529 2:N:0:TAAGGCGA+GCGTAAGA	Eukaryote,Platyhelminthes, Rhabditophora, Rhabdocoela, Gnathorhynchidae, Uncinorhynchus, Uncinorhynchus flavidus	294	253	0	1	0	0	0	0	0	0	0	0	0	0	40	0	0	0	0	0	0	0	0	0	0	CGCCCGTCGCTACTACCGATTGAATGGTTTAGTGAGGCCTTTGGATCGGACATGACGAGATGATTTTTCATTTTGTCGTTTCTGAGAAGATCGTCAAACTTGATCATTTAGAGGAAGGTGAAGTCGTAACAAGGTTTCC
Uncinorhynchus flavidus, KJ887470.1	Eukaryote,Platyhelminthes, Rhabditophora, Rhabdocoela, Gnathorhynchidae, Uncinorhynchus, Uncinorhynchus flavidus	2561	2110	0	0	1	0	0	0	0	0	0	0	0	0	408	39	0	0	1	0	0	0	2	0	0	CCGCCCGTCGCTACTACCGATTGAATGGTTTAGTGAGGCCTTTGGATCGGAAATAACGAAATGATTTATCGTTTTGTCGTTTCTGAGAAAATCGTCAAACTTGATCATTTAGAGGAAGTAAAAGTCGTAACAAGGTTTCCG
unclassified cirratulid, AY040682.1	Eukaryote,Annelida, Polychaeta, Spionida, Cirratulidae, NA, unclassified cirratulid	72	0	0	4	0	1	0	0	0	18	0	0	0	0	48	0	0	0	0	0	0	0	1	0	0	CGCCCGTCGCTACTACCGATTGGATGGTTTAGTGAGATCCTCGGATCGGTCCCGGAGCGGCATCTCGTTGCGCCGGAGTGCTGAAAAGAATGTCGAACTTGATCATCTAGAGGAAGTAAAGTCGTAACAA
Upogebia acanthura, EU874968.1	Eukaryote,Arthropoda, Malacostraca, Decapoda, Upogebiidae, Upogebia, Upogebia acanthura	51	51	0	0	0	0	0	0	0	0	0	0	0	0	0	0	0	0	0	0	0	0	0	0	0	CGCCCGTCGCTACTACCGATTGAATGATTTAGTGAGGCCTTCGGACCATCGCTCTTGGATGGCCCGCTTCTACCCATGTGGTGGTGGGTGCCTGGAGCTGACGGAAAGATGTCCAAACTTGATCATTTAGAGGAAGTAAAGTCGTAACAAGGTTTCC
Upogebia affinis, M06023:55:000000000-BTM48:1:2106:26338:15350 1:N:0:TAAGGCGA+GCGTAAGA/M06023:55:000000000-BTM48:1:2106:26338:15350 2:N:0:TAAGGCGA+GCGTAAGA	Eukaryote,Arthropoda, Malacostraca, Decapoda, Upogebiidae, Upogebia, Upogebia affinis	45	45	0	0	0	0	0	0	0	0	0	0	0	0	0	0	0	0	0	0	0	0	0	0	0	CGCCCGTCGCTACTACCGATTGAATGATTTAGTGAGGCCTTCGGACCATCGCTCTTGGACGACCCGTTTCACCCTCACGGTGGCGGGTGCCTCGAGCTGACGGAAAGATGTCCAAACTTGATCATTTAGAGGAAGTAAAAGTCGTAACAAGGTTTCC
Upogebia affinis, AF436007.1	Eukaryote,Arthropoda, Malacostraca, Decapoda, Upogebiidae, Upogebia, Upogebia affinis	2675	2662	0	0	3	0	0	0	0	0	0	0	0	0	0	9	0	0	0	1	0	0	0	0	0	CGCCCGTCGCTACTACCGATTGAATGATTTAGTGAGGCCTTCGGACCATCGCTCTTGGATGGCCTGCCACCCTCGTGGTGCTGGGTGCCTCGAGCTGACGGAAAGATGTCCAAACTTGATCATTTAGAGGAAGTAAAAGTCGTAACAAGGTTTCCG
Vasula speciosa, KT753647.1	Eukaryote,Mollusca, Gastropoda, Neogastropoda, Muricidae, Vasula, Vasula speciosa	30	0	0	0	0	1	0	0	0	0	2	25	0	0	1	0	0	1	0	0	0	0	0	0	0	CGCCCGTCGCTACTACCGATTGAACGGTTTAGTGAGGGCCTCGGATTGGTCTCGGCCCGCCTTTCACCGGGCGGCGCCGTTGGTCGAGAAGACGCTCGAACTTGATCGTTTAGAGGAAGTAAAAGTCGTAACAAGGTTTCC
Vingrassia velata, M06023:55:000000000-BTM48:1:1104:21967:7191 1:N:0:CGTACTAG+CTATTAAG/M06023:55:000000000-BTM48:1:1104:21967:7191 2:N:0:CGTACTAG+CTATTAAG	Eukaryote,Arthropoda, Arachnida, Sarcoptiformes, Xolalgidae, Vingrassia, Vingrassia velata	17	2	0	0	2	0	0	3	2	0	0	0	0	0	0	0	0	0	3	0	1	0	0	0	4	CGCCCGTCGCTACTACCGATTGGATGTTTTAGTGAGTATCACGGACTGTTGAGCTCTGCTGGTTCGCCAGCTGGCTCATGCGGGAAGTGAAACAAACTTGAGCATCTAGAGGAAGTAAAAGTCGTAACAAGGTTTCC
Virgularia gustaviana, M06023:55:000000000-BTM48:1:2113:17416:25188 1:N:0:TACGCTGC+GCGTAAGA/M06023:55:000000000-BTM48:1:2113:17416:25188 2:N:0:TACGCTGC+GCGTAAGA	Eukaryote,Cnidaria, Anthozoa, Pennatulacea, Virgulariidae, Virgularia, Virgularia gustaviana	7	0	0	2	0	1	1	0	0	1	0	0	0	0	2	0	0	0	0	0	0	0	0	0	0	CGCCCGTCGCTACTACCGATTGAACGGTTTAGTGAGTCCCACGGATCGAGGATTGGAGCGGGGTTTCCTGTTCTTTTTCTTGAGAAGTGGTTCAAACTTGATCGTTTAGAGGAAGTAAAAGTCGTAACAAGGTTTCC
Xenostrobus securis, KC509627.1	Eukaryote,Mollusca, Bivalvia, Mytiloida, Mytilidae, Xenostrobus, Xenostrobus securis	1792	0	10	0	6	10	3	0	1	0	0	0	1	7	2	3	1	1473	3	0	261	2	7	2	0	CTCGGATTGGTCCCGGAACGGGTGGCAACACCTCGTACCGGTGTGCCGAGAAGACGAGCAAACTTGACCGTCTAGAGGAAGTAAAAGTCGTAACAAGGTTTCC
Xestoleberis hanaii, AB076633.1	Eukaryote,Arthropoda, Ostracoda, Podocopida, Xestoleberididae, Xestoleberis, Xestoleberis hanaii	202	0	0	0	0	10	4	3	0	0	0	0	184	0	0	1	0	0	0	0	0	0	0	0	0	CGCCCGTCGCTACTACCGATTGGATGATTTAGTGAGGCCTTTGGACTGGCCGCTTGTGGGGCACTTGTGTCCTGCTGGTGGATTGGGAAGATGGTCAAACTGTATCATCTAGAGGAAGTAAAAGTCGTAACAAGGTTTCC
Zaus caeruleus, M06023:55:000000000-BTM48:1:1101:21742:25264 1:N:0:TCGACGTC+CCTAGAGT/M06023:55:000000000-BTM48:1:1101:21742:25264 2:N:0:TCGACGTC+CCTAGAGT	Eukaryote,Arthropoda, Hexanauplia, Harpacticoida, Harpacticidae, Zaus, Zaus caeruleus	39	0	0	0	0	0	0	0	0	0	0	0	5	0	0	0	0	0	0	0	0	0	0	0	34	CGCCCGTCGCTACTACCGATTGAACGTTTTAGTGAGGTATTTGGATTGGACCTCGGGTGATTTACCTCATCCGTGTTGTCCGAAAAGACTCCCAAACTTGAGCGTTTAGAGGAAGTAAAAGTCGTAACAAGGTTTCC
Zaus caeruleus, M06023:55:000000000-BTM48:1:2104:14346:27403 1:N:0:GTAGAGGA+AAGGAGTA/M06023:55:000000000-BTM48:1:2104:14346:27403 2:N:0:GTAGAGGA+AAGGAGTA	Eukaryote,Arthropoda, Hexanauplia, Harpacticoida, Harpacticidae, Zaus, Zaus caeruleus	291	3	1	0	100	46	0	19	0	97	0	0	0	1	0	1	4	12	7	0	0	0	0	0	0	CGCCCGTCGCTACTACCGATTGAACGTTTTAGTGAGGTATTTGGATTGGACCTCGGAAGGGTTTCCCTCCCGTTTGTCCGAGAAGACTCCCAAACTTGAGCGTTTAGAGGAAGTAAAAGTCGTAACAAGGTTACTGTAGGTGCTCCTGCCGCAGGG
Zaus caeruleus, EU380284.1	Eukaryote,Arthropoda, Hexanauplia, Harpacticoida, Harpacticidae, Zaus, Zaus caeruleus	4247	23	8	0	186	380	0	103	10	947	105	0	1	10	4	113	2203	88	63	0	1	0	0	0	2	CCGCCCGTCGCTACTACCGATTGAACGTTTTAGTGAGGTATTTGGATTGGACCTCGGGAGGGTTTCCTTCCCGTGCGTCCGAAAAGATTCCCAAACTTGAGCGTTTAGAGGAAGTAAAAGTCGTAACAAGGTTTCCG
Zausodes septimus, FJ668363.1	Eukaryote,Arthropoda, Hexanauplia, Harpacticoida, Harpacticidae, Zausodes, Zausodes septimus	345	1	2	0	13	25	0	6	8	79	107	0	1	3	0	66	19	5	9	0	0	0	0	0	1	CGCCCGTCGCTACTACCGATTGAACGTTTTAGTGAGGTATTTGGATTGGACCTCTGGTGGGTTTCCCTCCAGTGCTGTCCGAGAAGACTCCCAAACTTGAGCGTTTAGAGGAAGTAAAAGTCGTAACAAGGTTTCCG
Zonorhynchus seminascatus, AY775750.1	Eukaryote,Platyhelminthes, Rhabditophora, Rhabdocoela, Cicerinidae, Zonorhynchus, Zonorhynchus seminascatus	115	0	0	0	115	0	0	0	0	0	0	0	0	0	0	0	0	0	0	0	0	0	0	0	0	CGCCCGTCGCTACTACCGATTGAATGGCTTAGTGAGGCCTTTGGATTGAAATCGAAGAAGCGGTTCTCCGTTTAATCGATTTCGAGAAAATCGTCAAACTTGGTCATTTAGAGGAAGTAAAAGTCGTAACAAGGTTTCC
Zosime cf. atlantica 4311017, KT899245.1	Eukaryote,Arthropoda, Hexanauplia, Harpacticoida, Zosimeidae, Zosime, Zosime cf. atlantica 4311017	3483	863	114	730	187	99	92	480	1	33	4	21	0	25	704	2	1	2	121	0	4	0	0	0	0	CCGCCCGTCGCTACTACCGATTGAACGTTTTAGTGAGGTATTTGGATCGGCGCTCTGGAGGTTCGCGCCTCTATTGTGCTGAAAAGACTCCCAAACTTGAGCGTTTAGAGGAAGTAAAA
Chlorophyta, M06023:55:000000000-BTM48:1:1108:26254:20418 1:N:0:TAGGCATG+TCGACTAG/M06023:55:000000000-BTM48:1:1108:26254:20418 2:N:0:TAGGCATG+TCGACTAG	Eukaryote,Chlorophyta, , , , ,	11	1	0	0	0	0	0	0	0	1	0	0	0	0	0	0	0	1	3	0	2	0	0	0	3	CGCCCGTCGCTCCTACCGATTGAATGTGCTGGTGAAGATTTCGGATCGGACTTTTATTTAGGTTTCCTAAATTCTAGTCTGAGAAGTTATTTAAACCCTCCCATTTAGAGGAAGGAGAAGTCGTAACAAGGTTTCC
Ostreococcus, M06023:55:000000000-BTM48:1:1108:13466:10659 1:N:0:TAGGCATG+TCGACTAG/M06023:55:000000000-BTM48:1:1108:13466:10659 2:N:0:TAGGCATG+TCGACTAG	Eukaryote,Chlorophyta, Mamiellophyceae, Mamiellales, Bathycoccaceae, Ostreococcus,	144	0	0	0	0	0	0	0	0	3	0	0	0	0	0	0	0	1	0	68	12	32	0	0	28	CGCCCGTCGCACCTACCGATTGAATGGTCCGGTGAAGCGTTTGGACTATGGTTTTCTGACGGTTCGCCATTGGATTACCGTGGGAAATTCGTTAAACCTTATCATTTAGAGGAAGGAGAAGTCGTAACAAGGTTTCCGTGAGTAGCAAGAGAGCTGTTTTGAATTTTGAGCTAACCATTGCCTAG
[Chlorella] gl+A949:M1048oriosa, KM020042.1	Eukaryote,Chlorophyta, Ulvophyceae, Ulotrichales, NA, NA, [Chlorella] gloriosa	6	0	0	0	0	0	0	2	0	0	1	0	0	0	0	0	0	0	0	1	0	0	0	0	2	CGCCCGTCGCTCCTACCGATTGAACGTGCTGGTGAAGCGTTAGGACTGGAGTGTAGTTTAGGTCTCCTAGACTTCAATCCGGGAATTTCGTTGAACCCTCCCGTTTAGAGGAAGGAGAAGTCGTAACAAGGTTTCC
[Enteromorpha] ovata, HM572266.1	Eukaryote,Chlorophyta, Ulvophyceae, Ulvales, Ulvaceae, Ulva, [Enteromorpha] ovata	7	3	1	0	0	0	0	0	0	0	0	0	0	0	0	0	0	1	0	0	1	0	0	0	1	CGCCCGTCGCTCCTACCGATTGAACGTGCTGGTGAAGCGTTAGGACTGGAACTCTGGGCCGGTTTTCCTGCCCATTGCTTCGGGAATTTCGTTGAACCCTCCCGTTTAGAGGAAGGAGAAGTCGTAACAAGGTCTCC
Acutodesmus deserticola, KT778061.1	Eukaryote,Chlorophyta, Chlorophyceae, Sphaeropleales, Scenedesmaceae, Acutodesmus, Acutodesmus deserticola	10	0	0	0	0	0	0	0	0	3	0	0	0	0	4	0	0	1	0	0	0	1	0	1	0	CGCCCGTCGCTCCTACCGATTGGGTGTGCTGGTGAAGTGTTCGGATTGGCAATTGAAGGTGGCAACACCGTCGATTGCCGAGAAGTTCATTAAACCCTCCCACCTAGAGGAAGGAGAAGTCGTAACAAGGTTTCC
Apatococcus sp. SAG 2145, KX025108.1	Eukaryote,Chlorophyta, Trebouxiophyceae, Chlorellales, Chlorellaceae, Apatococcus, Apatococcus sp. SAG 2145	31	0	0	0	0	0	0	0	0	5	5	0	0	0	13	3	0	1	4	0	0	0	0	0	0	CGCCCGTCGCTCCTACCGATTGGGTGTGCTGGTGAGATGTCGGGATTAGTGGCTGTGGGCGGTTCGCCGCCCTCTGCCGCTGAGAACTTCATCAAACCCTCCCACCTAGAGGAAGGAGAAGTCGTAACAAGGTTCCT
Bathycoccus prasinos, JX625115.1	Eukaryote,Chlorophyta, Mamiellophyceae, Mamiellales, Bathycoccaceae, Bathycoccus, Bathycoccus prasinos	13	0	0	0	0	0	0	0	0	4	0	0	0	0	0	1	0	0	0	0	1	6	0	1	0	CGCCCGTCGCTCCTACCGATTGAATGGTCCGGTGAAGCGTTCGGACTATGACTCTCTGACGGTTCGCCGTCTAAGTGTCGTGGGAAGTTCGTTGAACCTTATCATTTAGAGGAAGGAGAAGTCGTAACAAGGTTTCC
Blidingia dawsonii, KY235302.1	Eukaryote,Chlorophyta, Ulvophyceae, Ulvales, Ulvaceae, Blidingia, Blidingia dawsonii	6	0	0	0	0	0	0	0	0	4	0	0	0	0	0	0	0	2	0	0	0	0	0	0	0	CGCCCGTCGCTCCTACCGATTGAACGTGCTGGTGAAGCGTTAGGACTGGACTACCGATTAGGTCTCCTAGTTGGTCGTTCGGGAATTTCGTTGAACCCTCCCGTTTAGAGGAAGGAGAAGTCGTAACAAGGCCTCC
Blidingia dawsonii, DQ001138.1	Eukaryote,Chlorophyta, Ulvophyceae, Ulvales, Ulvaceae, Blidingia, Blidingia dawsonii	52	0	0	0	0	1	0	2	2	10	4	0	0	2	18	3	2	3	1	2	1	0	0	0	1	CGCCCGTCGCTCCTACCGATTGAACGTGCTGGTGAAGCGTTAGGACTGGACTGCTGATTAGGTCTCCTAGTCGGCTGTTCGGGAATTTCGTTGAACCCTCCCGTTTAGAGGAAGGAGAAGTCGTAACAAGGTCTCC
Bolbocoleon piliferum, AY303596.1	Eukaryote,Chlorophyta, Ulvophyceae, Ulvales, NA, Bolbocoleon, Bolbocoleon piliferum	11	0	0	0	0	0	2	2	0	0	0	0	0	0	1	0	0	3	1	0	0	0	0	0	2	CGCCCGTCGCTCCTACCGATTGAACGTGCTGGTGAAGCGTTAGGACTGGACCGTTGGTTAGGTTCTCCTGACCGGCAGTTCGGGAATTTCGTTGAACCCTCCCGTTTAGAGGAAGGAGAAGTCGTAACAAGGTTTCC
Chlainomonas sp. DL06, M06023:55:000000000-BTM48:1:1108:25106:9261 1:N:0:CGAGGCTG+CCTAGAGT/M06023:55:000000000-BTM48:1:1108:25106:9261 2:N:0:CGAGGCTG+CCTAGAGT	Eukaryote,Chlorophyta, Chlorophyceae, Chlamydomonadales, Chlamydomonadaceae, Chlainomonas, Chlainomonas sp. DL06	6	2	0	0	0	2	0	0	0	2	0	0	0	0	0	0	0	0	0	0	0	0	0	0	0	CGCCCGTCGCTCCTACCGATTGAGTGTGCTGGTGAAGCGTTAGGATTGGCGCCAGCTGGAGCAATCCGTCTGGCGCCGAGAATTTCGTTGAACCCTCCCACTTAGAGGAAGGAGAAGTCGTAACAAGGTCTCC
Chlamydomonadaceae sp. MCWWS21, KP204563.1	Eukaryote,Chlorophyta, Chlorophyceae, Chlamydomonadales, Chlamydomonadaceae, NA, Chlamydomonadaceae sp. MCWWS21	20	1	0	2	3	2	0	0	0	3	0	0	0	0	3	0	0	4	1	0	0	0	0	0	1	CGCCCGTCGCTCCTACCGATTGGGTGTGCTGGTGAAGTGTTCGGATTGGTTTTAGTTGATGGCGACATCGGCTATTACTGAGAAGATCATTAAACCCTCCCACCTAGAGGAAGGAGAAGTCGTAACAAGGTTTCC
Chlamydomonas moewusii, FR865599.1	Eukaryote,Chlorophyta, Chlorophyceae, Chlamydomonadales, Chlamydomonadaceae, Chlamydomonas, Chlamydomonas moewusii	12	0	0	0	0	0	0	0	0	3	0	0	0	0	6	0	0	1	1	0	0	0	0	0	1	CGCCCGTCGCTCCTACCGATTGGGTGTGCTGGTGAAGTGTTCGGATTGGCAGCTTAGGGTGGCAACACCTCAGGTCTGCCGAGAAGTTCATTAAACCCTCCCACCTAGAGGAAGGAGAAGTCGTAACAAGGTCTCC
Chlamydomonas parkeae, AB058373.1	Eukaryote,Chlorophyta, Chlorophyceae, Chlamydomonadales, Chlamydomonadaceae, Chlamydomonas, Chlamydomonas parkeae	42	0	0	0	0	0	0	0	0	0	0	0	0	0	0	1	0	4	3	0	2	1	0	4	27	CGCCCGTCGCTCCTACCGATTGGATGTGCTGGTGAAGTGTTGGGATTGGTTCCTTTTGGTGGCAACACCGATTGGAGCCGAGAACAACATTGAACCCTCCCATCTAGAGGAAGGAGAAGTCGTAACAAGGTTTCC
Chlamydomonas proteus, M06023:55:000000000-BTM48:1:2112:5573:14288 1:N:0:CGAGGCTG+CCTAGAGT/M06023:55:000000000-BTM48:1:2112:5573:14288 2:N:0:CGAGGCTG+CCTAGAGT	Eukaryote,Chlorophyta, Chlorophyceae, Chlamydomonadales, Chlamydomonadaceae, Chlamydomonas, Chlamydomonas proteus	18	0	0	0	0	0	0	0	0	2	0	0	0	3	10	0	0	2	0	0	1	0	0	0	0	CGCCCGTCGCTCCTACCGATTGGGTGTGCTGGTGAAGTGTTCGGATTGGTCGGGGGTCCCGGTGGGTTCCGGCCCGCCGCCCCAGACCGAGAAGTTCATTAAACCCTCCCACCTAGAGGAAGGAGAAGTCGTAACAAGGTTTCC
Chlamydomonas sp. 881, AJ297801.1	Eukaryote,Chlorophyta, Chlorophyceae, Chlamydomonadales, Chlamydomonadaceae, Chlamydomonas, Chlamydomonas sp. 881	35	0	5	0	2	4	0	2	0	0	0	0	0	3	0	0	0	0	9	1	4	1	0	0	4	CGCCCGTCGCTCCTACCGATTGAATGTGCTGGTGAAAAGTTCGGATTGGCTCTTGTTGGTGGCAACACTGACTGGAGCCGAGAAGAACTTTAAACCCTCCCATTTAGAGGAAGGAGAAGTCGTAACAAGGTCTCC
Chlamydomonas sp. ICE-W, AY731083.1	Eukaryote,Chlorophyta, Chlorophyceae, Chlamydomonadales, Chlamydomonadaceae, Chlamydomonas, Chlamydomonas sp. ICE-W	75	0	0	8	5	2	1	0	0	3	0	0	0	1	38	2	0	12	0	0	0	0	0	3	0	CGCCCGTCGCTCCTACCGATTGGGTGTGCTGGTGAAGTGTTCGGATTGGTTTTAGTTGATGGCAACATTGGCTTTTACTGAGAAGATCATTAAACCCTCCCACCTAGAGGAAGGAGAAGTCGTAACAAGGTTTCC
Chlamydomonas sp. NIES-1733, AB701509.1	Eukaryote,Chlorophyta, Chlorophyceae, Chlamydomonadales, Chlamydomonadaceae, Chlamydomonas, Chlamydomonas sp. NIES-1733	333	9	2	0	2	1	0	0	10	0	0	0	0	4	0	9	0	0	0	137	48	49	8	0	54	CGCCCGTCGCTCCTACCGATTGGATGTGCTGGTGAAGTGTTCAGACTGGCCCCTTTTGATGGCAACATCGATTGGAGCCGGGAAGAATATTAAACCCTCCCATCTA
Chloropicon laureae, M06023:55:000000000-BTM48:1:1103:18607:10389 1:N:0:TAGGCATG+TCGACTAG/M06023:55:000000000-BTM48:1:1103:18607:10389 2:N:0:TAGGCATG+TCGACTAG	Eukaryote,Chlorophyta, Chloropicophyceae, Chloropicales, Chloropicaceae, Chloropicon, Chloropicon laureae	46	0	3	0	0	0	0	0	0	3	0	1	0	11	2	1	0	7	0	0	8	0	0	10	0	CGCCCGTCGCTCCTACCGATTGAATGTGCTGGTGAAAAGTTCGGATTGGGAATAGGAGACGGCAACGTATCCTGTTTCCGAGAAAATCTTTAAACCCTCCCATTTAGAGGAAGGAGAAGTCGTAACAAGGTTTCC
Cladophora laetevirens, KX281844.1	Eukaryote,Chlorophyta, Ulvophyceae, Cladophorales, Cladophoraceae, Cladophora, Cladophora laetevirens	11	0	0	0	0	0	0	0	2	0	1	0	0	5	2	0	1	0	0	0	0	0	0	0	0	CGCCCGTCGCTCCTACCGATTGGGTGTGCTGGTGAAATGTTCGGATTGGTCGGCTTTCCGTCAGGGAGACGTCTGAGAAGTTCATTGAACCCTCTCATCTAGAGGAAGGAGAAGTCGTAACAAGGGTCTCC
Cladophora vagabunda, Z35316.1	Eukaryote,Chlorophyta, Ulvophyceae, Cladophorales, Cladophoraceae, Cladophora, Cladophora vagabunda	11	0	0	0	3	0	0	0	0	0	2	0	0	2	0	0	0	0	2	0	0	1	0	0	1	CGCCCGTCGCTCCTACCGATTGGGTGTGCTGGTGAAATGTTCGGATTGGTAGCCTTCCGTAAGGAGGCTCCTGAGAAGTTCATTGAACCCTCTCATCTAGAGGAAGGAGAAGTCGTAACAAGGTCTCC
Coccomyxa melkonianii, KU696488.1	Eukaryote,Chlorophyta, Trebouxiophyceae, NA, NA, Coccomyxa, Coccomyxa melkonianii	9	0	0	0	0	0	0	0	0	3	0	0	0	0	3	0	0	1	0	0	0	0	0	1	1	CGCCCGTCGCTCCTACCGATTGGGTGTGCTGGTGAAGCGTTCGGATTGGCGGCAGTGCGCGGTTCGCCGCTCGCTGCAGCCGAGAAGTTCGTTAAACCCTCCCACCTAGAGGAAGGAGAAGTCGTAACAAGGTTTCC
Coccomyxa sp. KN-2011-C4, HE586508.1	Eukaryote,Chlorophyta, Trebouxiophyceae, NA, NA, Coccomyxa, Coccomyxa sp. KN-2011-C4	7	0	0	0	0	0	0	0	0	0	0	0	0	0	3	0	0	2	0	1	0	0	0	0	1	CGCCCGTCGCTCCTACCGATTGGGTGTGCTGGTGAAGCGTTCGGATTGGCGGCCTCCGGCGGTTCGCCGCTGGGAGCAGCCGAGAAGTTCGTTAAACCCTCCCACCTAGAGGAAGGAGAAGTCGTAACAAGGTTTCC
Crustomastix sp. MBIC10709, M06023:55:000000000-BTM48:1:2110:14451:2508 1:N:0:TCGACGTC+CCTAGAGT/M06023:55:000000000-BTM48:1:2110:14451:2508 2:N:0:TCGACGTC+CCTAGAGT	Eukaryote,Chlorophyta, Mamiellophyceae, Dolichomastigales, Crustomastigaceae, Crustomastix, Crustomastix sp. MBIC10709	6	0	0	0	0	0	0	1	0	0	0	0	0	0	0	0	0	0	1	1	0	2	0	0	1	CGCCCGTCGCTCCTACCGATTGAATGGTCCGGTGAAGCGTTCGGATGGGTGCGCTGTGGCGGTCCGCCGCCGTAGCGCGTCCAGAAGTTCGTTAAACCTTATCATTTAGAGGAAGGAGAAGTCGTAACAAGGTTTCC
Crustomastix sp. MBIC10709, M06023:55:000000000-BTM48:1:1113:12748:7797 1:N:0:AGGCAGAA+AAGGCTAT/M06023:55:000000000-BTM48:1:1113:12748:7797 2:N:0:AGGCAGAA+AAGGCTAT	Eukaryote,Chlorophyta, Mamiellophyceae, Dolichomastigales, Crustomastigaceae, Crustomastix, Crustomastix sp. MBIC10709	8	0	0	0	0	0	0	0	0	1	0	0	0	0	0	0	0	0	1	1	0	1	0	0	4	CGCCCGTCGCTCCTACCGATTGAATGGTCCGGTGAAGCGCTAGGATGGATGGGCGCTGGTGGTCCGCCGCCGGCGCTCGTCCAGAATCTCGTTAAACCTTATCATTTAGAGGAAGGAGAAGTCGTAACAAGGTTTCC
Crustomastix sp. MBIC10709, M06023:55:000000000-BTM48:1:2104:8395:27231 1:N:0:AGGCAGAA+AAGGCTAT/M06023:55:000000000-BTM48:1:2104:8395:27231 2:N:0:AGGCAGAA+AAGGCTAT	Eukaryote,Chlorophyta, Mamiellophyceae, Dolichomastigales, Crustomastigaceae, Crustomastix, Crustomastix sp. MBIC10709	156	0	0	0	0	0	0	0	1	1	0	0	0	7	0	0	0	1	0	112	10	7	14	1	2	CGCCCGTCGCTCCTACCGATTGAATGGTCCGGTGAAGCGTCCGGATGAGTGAGGCGCGGCGGCAACGCTGTGCCCTGCTCAGAAGTTCGTTAAACCTTATCATTTAGAGGAAGGAGAAGTCGTAACAAGGTCTTCTTCGCCGCCCCCTCCCAAGG
Crustomastix sp. MBIC10709, AB183628.1	Eukaryote,Chlorophyta, Mamiellophyceae, Dolichomastigales, Crustomastigaceae, Crustomastix, Crustomastix sp. MBIC10709	353	0	0	0	0	0	0	0	0	0	0	0	0	0	0	0	0	0	0	255	56	14	13	0	15	CGCCCGTCGCTCCTACCGATTGAATGGTCCGGTGAAGCGTTCGGATGCGTGGGGGGAGGCGGTCCGCCGCCCCTCCTCATGCAGAAGTTCGTTAAACCTTATCATTTAGAGGAAGGAGAAGTCGTAACAAGGTTTCC
Crustomastix stigmatica, M06023:55:000000000-BTM48:1:1104:12413:23903 1:N:0:AGGCAGAA+AAGGCTAT/M06023:55:000000000-BTM48:1:1104:12413:23903 2:N:0:AGGCAGAA+AAGGCTAT	Eukaryote,Chlorophyta, Mamiellophyceae, Dolichomastigales, Crustomastigaceae, Crustomastix, Crustomastix stigmatica	7	0	0	0	0	0	0	0	0	0	0	0	0	0	0	0	0	0	0	5	0	1	0	0	1	CGCCCGTCGCTCCTACCGATTGAATGGTCCGGTGAAGCGTTCGGATGAGCGCGGGGAGGCGGTCCGCCGCTTTTCCGTGCTCAGAAGTTCGTTAAACCTTATCATTTAGAGGAAGGAGAAGTCGTAACAAGGTTTCC
Crustomastix stigmatica, M06023:55:000000000-BTM48:1:1108:8602:23902 1:N:0:AGGCAGAA+AAGGCTAT/M06023:55:000000000-BTM48:1:1108:8602:23902 2:N:0:AGGCAGAA+AAGGCTAT	Eukaryote,Chlorophyta, Mamiellophyceae, Dolichomastigales, Crustomastigaceae, Crustomastix, Crustomastix stigmatica	7	0	0	0	0	0	0	0	0	0	0	0	0	0	0	0	0	0	0	3	0	2	2	0	0	CGCCCGTCGCTCCTACCGATTGAATGGTCCGGTGAAGCGTCAGGATGAGTGAGGTTAGGCGGCAACGCTTGGCCCTGCTCAGAATTTCGTTAAACCTTATCATTTAGAGGAAGGAGAAGTCGTAACAAGGTTTCC
Crustomastix stigmatica, M06023:55:000000000-BTM48:1:1112:17402:4960 1:N:0:AGGCAGAA+AAGGCTAT/M06023:55:000000000-BTM48:1:1112:17402:4960 2:N:0:AGGCAGAA+AAGGCTAT	Eukaryote,Chlorophyta, Mamiellophyceae, Dolichomastigales, Crustomastigaceae, Crustomastix, Crustomastix stigmatica	8	0	0	0	0	0	0	0	0	0	0	0	0	0	0	0	0	0	0	7	0	1	0	0	0	CGCCCGTCGCTCCTACCGATTGAATGGTCCGGTGAAGCGTCCGGATGTGTGAGGTTAGACGGTTCGCCGTCCAGCTTTATGCAGAAGTTCGTTAAACCTTATCATTTAGAGGAAGGAGAAGTCGTAACAAGGTTTCC
Crustomastix stigmatica, M06023:55:000000000-BTM48:1:1103:6986:12073 1:N:0:CGGAGCCT+GTAAGGAG/M06023:55:000000000-BTM48:1:1103:6986:12073 2:N:0:CGGAGCCT+GTAAGGAG	Eukaryote,Chlorophyta, Mamiellophyceae, Dolichomastigales, Crustomastigaceae, Crustomastix, Crustomastix stigmatica	11	0	0	0	0	0	0	0	0	0	0	0	0	1	0	0	0	0	0	5	2	0	3	0	0	CGCCCGTCGCTCCTACCGATTGAGTGGTCCGGTGAAGCGTTCGGATGAGTGAGCTTTGGCGGCAACGCTAGGGCCTGCTCAGAAGTTCGTTAAACCTTATCATTTAGAGGAAGGAGAAGTCGTAACAAGGTCTTC
Crustomastix stigmatica, M06023:55:000000000-BTM48:1:1107:26363:9427 1:N:0:TAGGCATG+TCGACTAG/M06023:55:000000000-BTM48:1:1107:26363:9427 2:N:0:TAGGCATG+TCGACTAG	Eukaryote,Chlorophyta, Mamiellophyceae, Dolichomastigales, Crustomastigaceae, Crustomastix, Crustomastix stigmatica	24	0	0	0	0	0	0	0	0	0	0	0	0	0	0	0	0	0	0	17	2	2	1	0	2	CGCCCGTCGCTCCTACCGATTGAATGGTCCGGTGAAGCGTTCGGATGAGTGTGGCGAGGCGGTCCGCCGCCCTGTCACGCTCAGAAGTTCGTTAAACCTTATCATTTAGAGGAAGGAGAAGTCGTAACAAGGTTTCC
Crustomastix stigmatica, FN562448.1	Eukaryote,Chlorophyta, Mamiellophyceae, Dolichomastigales, Crustomastigaceae, Crustomastix, Crustomastix stigmatica	129	0	0	0	0	0	0	0	0	0	0	0	0	0	0	0	0	0	2	103	8	4	1	0	11	CGCCCGTCGCTCCTACCGATTGAATGGTCCGGTGAAGCGTTCGGATGAGTGGTGTTAGGCGGTTCGCCGCCCTTCATCATTCAGAAGTTCGTTAAACCTTATCATTTAGAGGAAGGAGAAGTCGTAACAAGGTTTCC
Cymbomonas tetramitiformis, FN562438.1	Eukaryote,Chlorophyta, NA, Pyramimonadales, NA, Cymbomonas, Cymbomonas tetramitiformis	121	0	0	0	0	0	0	9	0	0	0	0	3	0	0	0	0	0	56	0	0	1	0	0	52	CGCCCGTCGCTCCTACCGATTGAATGGTCCGGTGAAGTGTTCGGATAGCGGCAAGGCGGACGGTTCGCCGTCAGCTTCGCGGCTAGAAGTTCATTAAACCTTATCATTTAGAGGAAGGAGAAGTCGTAACAAGGTTTCC
Desmodesmus opoliensis, AB917107.1	Eukaryote,Chlorophyta, Chlorophyceae, Sphaeropleales, Scenedesmaceae, Desmodesmus, Desmodesmus opoliensis	18	0	0	0	0	0	0	0	0	2	0	0	0	0	9	0	0	5	2	0	0	0	0	0	0	CGCCCGTCGCTCCTACCGATTGGGTGTGCTGGTGAAGTGTTCGGATTGGCAATTATCGGTGGCAACACCGTCGATTGCCGAGAAGTTCATTAAACCCTCCCACCTAGAGGAAGGAGAAGTCGTAACAAGGTTTCC
Desmodesmus spinosus, KT778088.1	Eukaryote,Chlorophyta, Chlorophyceae, Sphaeropleales, Scenedesmaceae, Desmodesmus, Desmodesmus spinosus	28	0	0	0	0	0	0	0	0	1	0	0	0	0	21	0	0	4	0	0	0	0	0	2	0	CGCCCGTCGCTCCTACCGATTGGGTGTGCTGGTGAAGTGTTCGGATTGGCTGTTGAAGGTGGCAACACCGTCGATTGCCGAGAAGTTCATTAAACCCTCCCACCTAGAGGAAGGAGAAGTCGTAACAAGGTTTCC
Elliptochloris marina, M06023:55:000000000-BTM48:1:1103:11635:26224 1:N:0:ACTGAGCG+GAGCCTTA/M06023:55:000000000-BTM48:1:1103:11635:26224 2:N:0:ACTGAGCG+GAGCCTTA	Eukaryote,Chlorophyta, Trebouxiophyceae, NA, NA, Elliptochloris, Elliptochloris marina	7	0	0	0	0	0	0	0	0	0	0	0	0	0	1	0	0	2	0	0	0	0	0	4	0	CGCCCGTCGCTCCTACCGATTGGGTGTGCTGGTGAATCGTTGGGATTGGCGGCTCTTGGCGGTCTCCGCTGATTTCCGCCGAGAACTTCGGTAAACCCTCCCACCTAGAGGAAGGAGAAGTCGTAACAAGGTTTCC
Elliptochloris marina, JF913790.1	Eukaryote,Chlorophyta, Trebouxiophyceae, NA, NA, Elliptochloris, Elliptochloris marina	14	0	0	0	0	0	0	0	0	1	0	1	0	0	5	0	0	4	1	0	0	0	0	0	2	CGCCCGTCGCTCCTACCGATTGGGTGTGCTGGTGAAGCGTTCGGATTGGTGGCTCCAAGCGGTTCGCCGCCGGGGGCAACCGAGAAGTTCGTTAAACCCTCCCACCTAGAGGAAGGAGAAGTCGTAACAAGGTTTCC
Graesiella emersonii, FR865654.1	Eukaryote,Chlorophyta, Trebouxiophyceae, Chlorellales, Chlorellaceae, Graesiella, Graesiella emersonii	6	0	1	0	0	0	0	0	0	2	0	0	0	1	1	1	0	0	0	0	0	0	0	0	0	CGCCCGTCGCTCCTACCGATTGAATGTGCTGGTGAAGATTTCGGATTGGCTGTTTAGTTAGGTTTCCTAACTTTACAGCTGAGAAGTTGTTTAAACCCTCCCATTTAGAGGAAGGAGAAGTCGTAACAAGGTTTCC
Halochlorococcum porphyrae, DQ821520.2	Eukaryote,Chlorophyta, Ulvophyceae, Ulotrichales, Chlorocystidaceae, Halochlorococcum, Halochlorococcum porphyrae	42	0	0	0	2	1	0	0	1	0	0	0	1	3	3	2	2	5	7	3	1	1	1	0	9	CGCCCGTCGCTCCTACCGATTGAACGTGCTGGTGAAGCGTTAGGACTGGAGGGTTATCTAGGTCTCCTAGACTTCACTCCGGGAATTTCGTTGAACCCTCCCGTTTAGAGGAAGGAGAAGTCGTAACAAGGTTTCC
Ignatius tetrasporus, M06023:55:000000000-BTM48:1:2102:2084:14075 1:N:0:CGAGGCTG+CCTAGAGT/M06023:55:000000000-BTM48:1:2102:2084:14075 2:N:0:CGAGGCTG+CCTAGAGT	Eukaryote,Chlorophyta, Ulvophyceae, Ignatiales, NA, Ignatius, Ignatius tetrasporus	23	5	6	4	1	1	0	0	0	6	0	0	0	0	0	0	0	0	0	0	0	0	0	0	0	CGCCCGTCGCTCCTACCGATTGGGCGTGCTGGTGAAGCGTTAGGACTGGCGCCAGCGGGGGCAACCCTACTGGCGCTGGGAATTTCGTTGAACCCTCCCGCCTAGAGGAAGGAGAAGTCGTAACAAGGTCTCC
Lychaete pellucidoidea, KX281846.1	Eukaryote,Chlorophyta, Ulvophyceae, Cladophorales, Cladophoraceae, Lychaete, Lychaete pellucidoidea	39	0	3	1	3	1	0	0	5	0	16	1	0	0	1	3	1	0	3	1	0	0	0	0	0	CGCCCGTCGCTCCTACCGATTGGGTGTGCTGGTGAAATGTTCGGATTGATCGCCTTTCCGTCAGGGAGACGTTTGAGAAGTTCATTGAACCCTCTCATCTAGAGGAAGGAGAAGTCGTAACAAGGTCTCC
Mamiella gilva, FN562450.1	Eukaryote,Chlorophyta, Mamiellophyceae, Mamiellales, Mamiellaceae, Mamiella, Mamiella gilva	182	0	0	0	0	0	0	1	0	0	0	0	0	3	1	0	1	0	3	134	7	5	0	0	27	CGCCCGTCGCTCCTACCGATTGAATGGTCCGGTGAAGCGTTCGGACCGTGGCTCGCTGACGGTTCGCCGTCGGCGTGCCGTGGGAAGTTCGTTAAACCTTATCATTTAGAGGAAGGAGAAGTCGTAACAAGGTTTCC
Mantoniella squamata, FN562451.1	Eukaryote,Chlorophyta, Mamiellophyceae, Mamiellales, Mamiellaceae, Mantoniella, Mantoniella squamata	597	0	4	0	0	1	0	0	1	0	1	0	0	19	0	3	5	4	0	507	0	17	3	1	31	CGCCCGTCGCTCCTACCGATTGAATGGTCCGGTGAAGCGTTCGGACCGTGGCTTTCTGACGGTTCGCCGTCGGATGGCCGTGGGAAGTTCGTTAAACCTTATCATTTAGAGGAAGGAGAAGTCGTAACAAGGTTTCC
Microglena reginae, FR854388.1	Eukaryote,Chlorophyta, Chlorophyceae, Chlamydomonadales, Chlamydomonadaceae, Microglena, Microglena reginae	115	2	0	38	13	3	0	0	0	34	1	0	0	1	17	0	0	6	0	0	0	0	0	0	0	CGCCCGTCGCTCCTACCGATTGGGTGTGCTGGTGAAGTGTTCGGATTGGTTTCAGCGGATGGCAACATCGGCCGTTACTGAGAAGATCATTAAACCCTCCCACCTAGAGGAAGGAGAAGTCGTAACAAGGTTTCC
Micromonas pusilla, DQ025753.1	Eukaryote,Chlorophyta, Mamiellophyceae, Mamiellales, Mamiellaceae, Micromonas, Micromonas pusilla	6	0	0	0	0	0	0	0	0	0	0	0	0	0	0	0	0	0	0	3	0	0	1	0	2	CGCCCGTCGCTCCTACCGATTGAATGGTCCGGTGAAGCGTTCGGACCGCTTCCTCTGGACGGGCAACCGTCTGTTGGTCGTGGGAAGTTCGTTAAACCTTATCATTTAGAGGAAGGAGAAGTCGTAACAAGGTTTCC
Micromonas pusilla, AY954993.1	Eukaryote,Chlorophyta, Mamiellophyceae, Mamiellales, Mamiellaceae, Micromonas, Micromonas pusilla	73	0	0	0	0	0	0	0	0	1	1	0	0	0	0	0	0	0	1	4	0	54	0	2	10	CGCCCGTCGCTCCTACCGATTGAATGGTCCGGTGAAGCGCTCGGACCGCGGCCTCTTGACGGTTCGCCGTCGATTGGCTGTGGGAAGTTCGTTAAACCTTATCATTTAGAGGAAGGAGAAGTCGTAACAAGGTTTCC
Micromonas pusilla, KF501026.1	Eukaryote,Chlorophyta, Mamiellophyceae, Mamiellales, Mamiellaceae, Micromonas, Micromonas pusilla	1379	0	0	0	0	0	0	0	1	4	0	0	0	0	0	1	0	0	0	1145	4	109	2	1	112	CGCCCGTCGCTCCTACCGATTGAATGGTCCGGTGAAGCGTTCGGACCGCTTCCTTTGGACGGGTAACCGTCTGTTGGTCGTGGGAAGTTCGTTAAACCTTATCATTTAGAGGAAGGAGAAGTCGTAACAAGGTTTCC
Micromonas pusilla, FN562452.1	Eukaryote,Chlorophyta, Mamiellophyceae, Mamiellales, Mamiellaceae, Micromonas, Micromonas pusilla	3143	0	0	0	0	0	0	0	0	6	0	1	0	0	0	6	0	1	3	2535	7	244	2	1	337	CGCCCGTCGCTCCTACCGATTGAATGGTCCGGTGAAGCGTTCGGACCGCTTCCTTTGGACGGGCAACCGTCTGTTGGTCGTGGGAAGTTCGTTAAACCTTATCATTTAGAGGAAGGAGAAGTCGTAACAAGGTTTCCG
Myrmecia israeliensis, M62995.1	Eukaryote,Chlorophyta, Trebouxiophyceae, Trebouxiales, Trebouxiaceae, Myrmecia, Myrmecia israeliensis	6	0	0	0	0	0	0	0	0	0	0	0	0	0	4	1	0	0	1	0	0	0	0	0	0	CGCCCGTCGCTCCTACCGATTGGATGTGCTGGTGAAGTGTTCGGATTGGCGGCAGTGGGCGGTTCGCCGCTTGCTGCAGCCGAGAAGTTCTCTAAACCCTCCCATCTAGAGGAAGGAGAAGTCGTAACAAGGTTTCC
Myrmecia israeliensis, KY981681.1	Eukaryote,Chlorophyta, Trebouxiophyceae, Trebouxiales, Trebouxiaceae, Myrmecia, Myrmecia israeliensis	16	0	0	0	0	0	0	0	0	3	0	1	0	0	12	0	0	0	0	0	0	0	0	0	0	CGCCCGTCGCTCCTACCGATTGGGTGTGCTGGTGAAGTGTTCGGATTGGCGGCAGTGGGCGGTTCGCCGCTTGCTGCAGCCGAGAAGTTCTCTAAACCCTCCCACCTAGAGGAAGGAGAAGTCGTAACAAGGTTTCC
Nannochloris sp. MBIC10062, AB183585.1	Eukaryote,Chlorophyta, Trebouxiophyceae, Chlorellales, Chlorellaceae, Nannochloris, Nannochloris sp. MBIC10062	94	0	0	0	0	0	0	0	0	1	0	2	0	0	5	3	0	16	0	0	2	32	2	29	2	CGCCCGTCGCTCCTACCGATTGGGTGTGCTGGTGAAATGTTCGGATCGGCCGTTTGTCGCGGTTTCCGCGGCTCGTGGCTGAGAAGTTCATTAAACCCTCCCACCTAGAGGAAGGAGAAGTCGTAACAAGGTTTCC
Nephroselmis pyriformis, KF615768.1	Eukaryote,Chlorophyta, Nephroselmidophyceae, NA, NA, Nephroselmis, Nephroselmis pyriformis	18	1	0	0	1	0	0	1	0	0	0	0	0	0	0	0	0	0	0	3	0	1	0	0	11	CGCCCGTCGCTCCTACCGATTGAATGTGCTGGTGAGGAGTCCGGATGATGGGCGGGTGGCGGTCCGCCGCCGTCCGCCCGTCAGAAGTTCTTCAAACCCTCGCATTTAGAGGAAGGAGAAGTCGTAACAAGGTTTCC
Nephroselmis rotunda, FR865650.1	Eukaryote,Chlorophyta, Nephroselmidophyceae, NA, NA, Nephroselmis, Nephroselmis rotunda	21	6	1	4	5	1	0	1	0	0	0	0	0	0	1	0	0	0	1	1	0	0	0	0	0	CGCCCGTCGCTCCTACCGATTGAGTGCGCTGGTGAGGAGTCCGGATGATGGGCGGGAGGCGGTTCGCCGCCCTCCGCCCGTCAGAAGTTCTTCAAACCCTCGCACTTAGAGGAAGGAGAAGTCGTAACAAGGTTTCC
Oltmannsiellopsis sp. CCMP1240, HE610120.1	Eukaryote,Chlorophyta, Ulvophyceae, NA, NA, Oltmannsiellopsis, Oltmannsiellopsis sp. CCMP1240	15	0	0	0	1	3	0	0	0	0	0	0	0	2	0	1	0	0	1	0	2	0	0	0	5	CGCCCGTCGCTCCTACCGATTGGGTGTGCTGGTGAAATGTTCGGATTGGCAGTACTTTGTGGCTTCCACGGAGTTCAGCCGAGAAGTTCATTAAACCCTCCCACCTAGAGGAAGGAGAAGTCGTAACAAGGTTTCC
Oocystis borgei, M06023:55:000000000-BTM48:1:1110:19548:5743 1:N:0:TAGGCATG+TCGACTAG/M06023:55:000000000-BTM48:1:1110:19548:5743 2:N:0:TAGGCATG+TCGACTAG	Eukaryote,Chlorophyta, Trebouxiophyceae, Chlorellales, Oocystaceae, Oocystis, Oocystis borgei	6	0	0	0	0	0	0	0	0	0	0	0	0	0	0	0	0	0	0	0	2	0	3	0	1	CGCCCGTCACACCATGGGAGTTGGTTCTACCCGACGACGCTGCGCTAACCCTTCGGGGAGGCAGGCGGCCACGGTAGGATCAGCGACTGGGGTGAAGTCGTAACAAGGTAGCC
Ostreococcus sp. BCC69000, JN862916.1	Eukaryote,Chlorophyta, Mamiellophyceae, Mamiellales, Bathycoccaceae, Ostreococcus, Ostreococcus sp. BCC69000	349	0	0	0	0	1	0	0	0	1	0	0	0	0	1	1	0	1	0	8	200	99	24	2	11	CGCCCGTCGCTCCTACCGATTGAATGGTCCGGTGAAGCGTTTGGACTATGGTTTTCTGATGGTCCGCCGTTGGATTACCGTGGGAAGTTCGTTAAACCTTATCATTTAGAGGAAGGAGAAGTCGTAACAAGGTTTCC
Ostreococcus tauri, GQ426336.1	Eukaryote,Chlorophyta, Mamiellophyceae, Mamiellales, Bathycoccaceae, Ostreococcus, Ostreococcus tauri	2974	0	0	2	0	1	0	0	4	26	3	6	0	0	3	4	0	3	10	1561	118	493	5	21	714	CGCCCGTCGCTCCTACCGATTGAATGGTCCGGTGAAGCGTTTGGACTATGGTTTTCTGACGGTTCGCCATTGGATTACCGTGGGAAATTCGTTAAACCTTATCATTTAGAGGAAGGAGAAGTCGTAACAAGGTTTCCG
Pectinodesmus pectinatus, FR865733.1	Eukaryote,Chlorophyta, Chlorophyceae, Sphaeropleales, Scenedesmaceae, Pectinodesmus, Pectinodesmus pectinatus	16	0	0	0	0	0	0	0	0	0	0	0	0	0	10	0	0	3	0	0	0	0	0	2	1	CGCCCGTCGCTCCTACCGATTGGGTGTGCTGGTGAAGTGTTCGGATTGGCAGCTTAGGGTGGCAACACCTCAGGTCTGCCGAGAAGTTCATTAAACCCTCCCACCTAGAGGAAGGAGAAGTCGTAACAAGGTTTCC
Prasinoderma coloniale, M06023:55:000000000-BTM48:1:1112:12645:9655 1:N:0:TAGGCATG+TCGACTAG/M06023:55:000000000-BTM48:1:1112:12645:9655 2:N:0:TAGGCATG+TCGACTAG	Eukaryote,Chlorophyta, Palmophyllophyceae, Prasinococcales, Prasinococcaceae, Prasinoderma, Prasinoderma coloniale	10	0	0	0	0	0	0	0	0	0	0	0	0	0	0	0	0	0	0	1	2	5	0	0	2	CGCCCGTCGCTCCTACCGATTGAATGGTCCGGTGAAAATTTCGGATTTTGATGATGTTGGCGGTTCGCCGCCGACGCCGTCGGGAGAAGATCTTTAAACCTTATCATTTAGAGGAAGGAGAAGTCGTAACAAGGTTTCC
Prasinoderma coloniale, FN562437.1	Eukaryote,Chlorophyta, Palmophyllophyceae, Prasinococcales, Prasinococcaceae, Prasinoderma, Prasinoderma coloniale	25	0	1	0	0	0	0	0	0	0	0	0	0	2	0	0	0	0	0	11	4	5	0	1	1	CGCCCGTCGCTCCTACCGATTGAATGGTCCGGTGAAAATTTCGGATAGTGGCGATGCTGGCGGTTCGCCGCCGGCGCTGCCGCTAGAAGATCTTTAAACCTTATCATTTAGAGGAAGGAGAAGTCGTAACAAGGTTTCC
Prasinoderma coloniale, M06023:55:000000000-BTM48:1:2114:24463:18951 1:N:0:TAGGCATG+TCGACTAG/M06023:55:000000000-BTM48:1:2114:24463:18951 2:N:0:TAGGCATG+TCGACTAG	Eukaryote,Chlorophyta, Palmophyllophyceae, Prasinococcales, Prasinococcaceae, Prasinoderma, Prasinoderma coloniale	104	0	0	5	3	1	0	1	0	3	0	0	0	20	26	3	3	21	7	0	1	4	0	5	1	CGCCCGTCGCTCCTACCGATTGAATGATCCGGTGAAAACTTTGGATTGGGGTTTGCTCCTGCTTTGCACGAGCGGCCATCGAGAAATTGTTTAAACCTTATCATTTAGAGGAAGGAGAAGTCGTAACAAGGTTTCC
Prasinoderma coloniale, M06023:55:000000000-BTM48:1:2111:6208:13762 1:N:0:CGTACTAG+CTATTAAG/M06023:55:000000000-BTM48:1:2111:6208:13762 2:N:0:CGTACTAG+CTATTAAG	Eukaryote,Chlorophyta, Palmophyllophyceae, Prasinococcales, Prasinococcaceae, Prasinoderma, Prasinoderma coloniale	279	34	3	5	8	16	2	100	2	5	1	2	0	0	1	4	1	20	7	30	5	7	2	0	24	CGCCCGTCGCTCCTACCGATTGAATGGTCCGGTGAAAATTAGGGACCGTGGCAATGCCTACCGGGTCACCGGAAGCGCTGCCGTGGGAACTCATTTAAACCTTATCATTTAGAGGAAGGAGAAGTCGTAACAAGGTTTCC
prasinophyte sp. MBIC10615, AB183621.1	Eukaryote,Chlorophyta, NA, NA, NA, NA, prasinophyte sp. MBIC10615	253	0	3	0	1	6	0	0	0	1	0	0	0	49	0	2	8	32	6	3	47	16	30	22	27	CGCCCGTCGCTCCTACCGATTGGATTGGCTGGTGAAGCGTTCGGATTGTGGGTTCGGAGCGGTTCGCCGTTCTGGGCTTGCGAGAAGTTCGTTAAACCCTCCTATCTAGAGGAAGGAGAAGTCGTAACAAGGTTTCC
prasinophyte sp. MBIC10622, M06023:55:000000000-BTM48:1:1109:8745:17454 1:N:0:AGGCAGAA+AAGGCTAT/M06023:55:000000000-BTM48:1:1109:8745:17454 2:N:0:AGGCAGAA+AAGGCTAT	Eukaryote,Chlorophyta, NA, NA, NA, NA, prasinophyte sp. MBIC10622	7	1	0	0	0	0	0	0	0	0	0	0	0	1	0	0	0	1	0	4	0	0	0	0	0	CGCCCGTCGCTCCTACCGATTGAATGGTCCGGTGAACCCCTCGGATTGGGGGCGGTGCCGGTCGGTCTCCGGCCGGCCAGCCCCTGAAAAGTTGGGTAAACCTTATCATTTAGAGGAAGGAGAAGTCGTAACAAGGTTTCC
prasinophyte sp. MBIC10622, M06023:55:000000000-BTM48:1:2112:27939:17640 1:N:0:GTAGAGGA+AAGGAGTA/M06023:55:000000000-BTM48:1:2112:27939:17640 2:N:0:GTAGAGGA+AAGGAGTA	Eukaryote,Chlorophyta, NA, NA, NA, NA, prasinophyte sp. MBIC10622	23	0	3	0	1	1	0	0	0	0	0	0	0	0	0	0	0	13	0	0	0	3	0	0	2	CGCCCGTCGCTCCTACCGATTGAATGGTCCGGTGAACATTTCGGACTGCGCGGATTGTACTAGCGGTTTCGGCTGCTAGTTGCCCACGGGAGGTTATGTAAACCTTATCATTTAGAGGAAGGAGAAGTCGTAACAAGGTTTCC
prasinophyte symbiont of radiolarian 257/331/333, AF166380.1	Eukaryote,Chlorophyta, NA, NA, NA, NA, prasinophyte symbiont of radiolarian 257/331/333	907	4	66	15	2	37	0	0	0	6	1	0	0	236	8	15	3	5	1	339	49	91	1	1	27	CGCCCGTCGCTCCTACCGATTGAGTGTGTTGGTGAGGAGCTCGGATTGGCATCGGGTGGTGGTTCGCCACCGCCCATTGCTGAGAAGTCCTCCAAACCGCCCCACTTAGAGGAAGGAGAAGTCGTAACAAGGTTTCC
Protoeuglena noctilucae, KR822603.1	Eukaryote,Chlorophyta, Pedinophyceae, Marsupiomonadales, Marsupiomonadaceae, Protoeuglena, Protoeuglena noctilucae	60	0	0	0	0	14	0	0	0	0	1	1	0	0	0	0	12	1	0	0	1	0	30	0	0	CGCCCGTCGCTCCTACCGATTGAGTGATTCGGTGAATAATTCGGAGATTGATTTGTTCAGCTTTGCAGAACATGTCTTTCGAAGTTTAGTGAACCTCATCACTTAGAGGAAGGAGAAGTCGTAACAAGGTTTCC
Prototheca stagnorum, AB096930.2	Eukaryote,Chlorophyta, Trebouxiophyceae, Chlorellales, Chlorellaceae, Prototheca, Prototheca stagnorum	13	0	0	0	0	0	0	0	0	0	0	0	0	2	9	0	1	0	0	0	1	0	0	0	0	CGCCCGTCGCTCCTACCGATTGGGTGTGCTGGTGAAGCGCTCGGATTGGTTGCTCGTCTGCGGGAGCGATTCCGCAGCCTGCGACCGAGAAGTTCGTTGAACCCTCCCACCTAGAGGAAGGAGAAGTCGTAACAAGGTTTCC
Pseudulvella consociata, JF680953.1	Eukaryote,Chlorophyta, Chlorophyceae, Chaetopeltidales, Chaetopeltidaceae, Pseudulvella, Pseudulvella consociata	44	0	0	1	0	0	0	1	0	3	0	4	0	8	2	2	3	0	0	12	6	0	1	0	1	CGCCCGTCGCTCCTACCGATTGAACGTGCTGGTGAAGCGTTAGGACTGGAACTCCTAGCAGGTCTCCTGCTCGCCGTTTCGGGAATTTCGTTGAACCCTCCCGTTTAGAGGAAGGAGAAGTCGTAACAAGGTTTCC
Pterosperma cristatum, AB017127.3	Eukaryote,Chlorophyta, NA, Pyramimonadales, NA, Pterosperma, Pterosperma cristatum	141	1	0	0	0	0	0	0	0	0	0	0	0	9	0	2	0	4	5	93	12	4	2	1	8	CGCCCGTCGCTCCTACCGATTGAATGGTCCGGTGAAGTGATCGGACCGCGGCGGGGCGGACGGTTCGCCGTCAGCCCCGCTGCGGGAAGTTCATTAAACCTTATCATTTAGAGGAAGGAGAAGTCGTAACAAGGTTTCC
Pyramimonas disomata, FN562440.1	Eukaryote,Chlorophyta, NA, Pyramimonadales, NA, Pyramimonas, Pyramimonas disomata	18	6	1	0	3	4	0	1	0	0	0	0	0	0	0	0	0	0	0	2	0	0	1	0	0	CGCCCGTCGCTCCTACCGATTGAATGGTCCGGTGAAATGTTCGGATCGCGGCAAGTCGGACGGGTAACCGTCAGGTTCGCTGCGAGAAGTTCATTAAACCTTATCATTTAGAGGAAGGAGAAGTCGTAACAAGGTTTCC
Pyramimonas gelidicola, HQ111510.1	Eukaryote,Chlorophyta, NA, Pyramimonadales, NA, Pyramimonas, Pyramimonas gelidicola	30	0	0	0	0	0	0	0	0	0	0	0	0	0	0	3	0	0	1	0	2	9	14	0	1	CGCCCGTCGCTCCTACCGATTGAATGGTCCGGTGAAATGTTCGGATCGCGGCGAGACGGACGGGCAACCGTCAGCCTCGCTGCGAAAAGTTCATTAAACCTTATCATTTAGAGGAAGGAGAAGTCGTAACAAGGTTTCC
Pyramimonas olivacea, FN562442.1	Eukaryote,Chlorophyta, NA, Pyramimonadales, NA, Pyramimonas, Pyramimonas olivacea	10	5	0	1	0	1	0	2	0	0	1	0	0	0	0	0	0	0	0	0	0	0	0	0	0	CGCCCGTCGCTCCTACCGATTGAATGGTCCGGTGAAATGTTCGGACCGCGGCAAGGCGGACGGTTCGCCGTCAGCTTTGCTGCGGGAAGTTCATTAAACCTTATCATTTAGAGGAAGGAGAAGTCGTAACAAGGTTTCC
Pyramimonas olivacea, M06023:55:000000000-BTM48:1:1101:12717:9041 1:N:0:TAGCGCTC+AAGGCTAT/M06023:55:000000000-BTM48:1:1101:12717:9041 2:N:0:TAGCGCTC+AAGGCTAT	Eukaryote,Chlorophyta, NA, Pyramimonadales, NA, Pyramimonas, Pyramimonas olivacea	20	0	0	0	0	0	0	0	0	0	0	0	0	0	0	0	0	20	0	0	0	0	0	0	0	CGCCCGTCGCACCTACCGATTGAGTGGTCCGGTGAAATGTTCGGACCGCGGCAATGTTTCATTCATTTGAGCGCTGCTGTGGGAAGTTCATTAAACCTTACCACTTAGAGGAAGGTGAAGTCGTAACAAGGTTTCC
Pyramimonas parkeae, KX611141.1	Eukaryote,Chlorophyta, NA, Pyramimonadales, NA, Pyramimonas, Pyramimonas parkeae	61	0	0	1	0	0	0	0	1	0	0	0	0	0	0	0	0	0	0	52	0	4	1	0	2	CGCCCGTCGCTCCTACCGATTGAATGGTCCGGTGAAATGTTCGGACCGCTGCGAGGCGGACGGTTCGCCGTCAGCTTCGCGGTGGGAAGTTCATTAAACCTTATCATTTAGAGGAAGGAGAAGTCGTAACAAGGTTTCC
Pyramimonas sp. M1Py1, AB854007.1	Eukaryote,Chlorophyta, NA, Pyramimonadales, NA, Pyramimonas, Pyramimonas sp. M1Py1	102	13	0	47	14	3	0	14	0	4	0	0	0	0	5	1	0	0	0	1	0	0	0	0	0	CGCCCGTCGCTCCTACCGATTGAATGGTCCGGTGAAATGTTCGGACCGCGGCAAGGCGGACGGTCCGCCGTCAGCCTCGCTGCGGGAAGTTCATTAAACCTTATCATTTAGAGGAAGGAGAAGTCGTAACAAGGTTTCC
Pyramimonas tetrarhynchus, FN562441.1	Eukaryote,Chlorophyta, NA, Pyramimonadales, NA, Pyramimonas, Pyramimonas tetrarhynchus	94	5	8	0	9	50	0	2	0	0	0	0	0	0	1	8	0	0	0	0	0	2	4	1	4	CGCCCGTCGCTCCTACCGATTGAATGGTCCGGTGAAATGTTCGGACCGCGGCGAGACGGACGGTTCGCTGTCAGCCTCGCTGCGGGAAGTTCATTAAACCTTATCATTTAGAGGAAGGAGAAGTCGTAACAAGGTTTCC
Smithsoniella earleae, JF680958.1	Eukaryote,Chlorophyta, Ulvophyceae, NA, NA, Smithsoniella, Smithsoniella earleae	21	0	3	0	1	1	0	0	4	0	1	0	0	2	0	2	3	0	0	2	0	0	1	0	1	CGCCCGTCGCTCCTACCGATTGAACGTGCTGGTGAAGCGCTAGGACTGGAGCCCCGGGCAGGTTGCCTGCCCGCCGCTTCGGGAATTTCGTTGAACCCTCCCGTTTAGAGGAAGGAGAAGTCGTAACAAGGTTTCC
Tetraselmis apiculata, KJ756817.1	Eukaryote,Chlorophyta, Chlorodendrophyceae, Chlorodendrales, Chlorodendraceae, Tetraselmis, Tetraselmis apiculata	30	0	10	1	1	3	0	0	0	1	0	0	0	10	1	0	0	0	1	0	1	0	1	0	0	CGCCCGTCGCTCCTACCGATTGAATGTGTTGGTGAGGAGTTCGGATTGGCAGTTTGTGGTGGTTCGCCACTGCTTACAGCTGAGAAGTTCTCCAAACCGCCCCATTTAGAGGAAGGAGAAGTCGTAACAAGGTTTCC
Tetraselmis cordiformis, M06023:55:000000000-BTM48:1:1103:19988:17475 1:N:0:CGGAGCCT+GTAAGGAG/M06023:55:000000000-BTM48:1:1103:19988:17475 2:N:0:CGGAGCCT+GTAAGGAG	Eukaryote,Chlorophyta, Chlorodendrophyceae, Chlorodendrales, Chlorodendraceae, Tetraselmis, Tetraselmis cordiformis	13	1	0	0	1	0	0	0	0	0	0	0	0	2	0	0	0	0	0	6	0	2	1	0	0	CGCCCGTCGCTCCTACCGATTGAATGTGTTGGTGAGGAGCTTGGATTGGCAGCAGTTGGTGGTTCGCCACCGGCTATTGCTGAGAAGTCCTCCAAACCGCCCCATTTAGAGGAAGGAGAAGTCGTAACAAGGTTTCCGTAGTTGACCCTGCAGTAGCCTGTTTCTTCCCGCGCCCACGCGACCGGCGCCT
Tetraselmis cordiformis, M06023:55:000000000-BTM48:1:2107:7703:21174 1:N:0:TAGGCATG+TCGACTAG/M06023:55:000000000-BTM48:1:2107:7703:21174 2:N:0:TAGGCATG+TCGACTAG	Eukaryote,Chlorophyta, Chlorodendrophyceae, Chlorodendrales, Chlorodendraceae, Tetraselmis, Tetraselmis cordiformis	8352	92	25	5	14	71	0	10	28	2	2	0	0	451	3	121	7	4	4	5348	705	1335	96	0	29	CGCCCGTCGCTCCTACCGATTGAATGTGTTGGTGAGGAGCTCGGATTGGCAGCAGTTGGTGGTTCGCCACCGGCTATTGCTGAGAAGTCCTCCAAACCGCCCCATTTAGAGGAAGGAGAAGTCGTAACAAGGTTTCCGTGGGGGACCCTGCCGATTGGCTTTATAGCCCTCTAAGCGCCATCGAGATTGGACATG
Tetraselmis cordiformis, HE610130.1	Eukaryote,Chlorophyta, Chlorodendrophyceae, Chlorodendrales, Chlorodendraceae, Tetraselmis, Tetraselmis cordiformis	10811	145	53	7	21	91	0	18	41	1	3	0	0	615	4	149	6	4	8	6738	971	1691	132	3	110	CCGCCCGTCGCTCCTACCGATTGAATGTGTTGGTGAGGAGCTCGGATTGGCAGGAGCTGGTGGTTCGCCACCGGCTTTTGCTGAGAAGTCCTCCAAACCGCCCCATTTAGAGGAAGGAGAAGTCGTAACAAGGTTTCCGTAGGTGAACCTGCGGAAGGATCATTGAATCTATCAAACCCACACCGCGAACTATGGCCGT
Tetraselmis marina, M06023:55:000000000-BTM48:1:1112:3268:16639 1:N:0:TAGGCATG+TCGACTAG/M06023:55:000000000-BTM48:1:1112:3268:16639 2:N:0:TAGGCATG+TCGACTAG	Eukaryote,Chlorophyta, Chlorodendrophyceae, Chlorodendrales, Chlorodendraceae, Tetraselmis, Tetraselmis marina	22	0	0	0	0	4	0	0	0	0	0	0	0	13	0	0	0	0	0	0	4	1	0	0	0	CGCCCGTCGCTCCTACCGATTGAACGTGTTGGTGAGGAGTTCGGATTGATACCTATTGGTGGTTCGCCACCGACTGGTGTTGAGAAGTTCTCCAAACCGCCCCGTTTAGAGGAAGGAGAAGTCGTAACAAGGTTTCC
Tetraselmis marina, M06023:55:000000000-BTM48:1:1106:18981:7900 1:N:0:GTAGAGGA+AAGGAGTA/M06023:55:000000000-BTM48:1:1106:18981:7900 2:N:0:GTAGAGGA+AAGGAGTA	Eukaryote,Chlorophyta, Chlorodendrophyceae, Chlorodendrales, Chlorodendraceae, Tetraselmis, Tetraselmis marina	43	1	6	1	22	0	0	2	2	0	0	0	0	0	0	5	1	0	0	2	1	0	0	0	0	CGCCCGTCGCACCTACCGATTGAGTGTGTTGGTGAGGAGTTCGGATTGGCTCTTAGTGGTGGTCCGCCACCACCTAGAGCTGAGAAGTTCTCCAAACCGCCCCACTTAGAGGAAGGAGAAGTCGTAACAAGGTTTCC
Tetraselmis marina, HE610131.1	Eukaryote,Chlorophyta, Chlorodendrophyceae, Chlorodendrales, Chlorodendraceae, Tetraselmis, Tetraselmis marina	62	8	7	0	3	1	0	0	5	0	0	0	0	6	8	7	4	3	1	2	2	0	1	2	2	CGCCCGTCGCTCCTACCGATTGAGTGTGTTGGTGAGGAGTTCGGATTGACTCCTATTGGTGGTTCGCCACTGATTAGAGTTGAGAAGTTCTCCAAACCGCCCCACTTAGAGGAAGGAGAAGTCGTAACAAGGTTTCC
Tetraselmis sp. KSN-2002, AJ431370.2	Eukaryote,Chlorophyta, Chlorodendrophyceae, Chlorodendrales, Chlorodendraceae, Tetraselmis, Tetraselmis sp. KSN-2002	25	0	7	0	8	3	0	0	0	0	0	0	0	5	0	2	0	0	0	0	0	0	0	0	0	CGCCCGTCGCTCCTACCGATTGAATGTGTTGGTGAGGAGTTTGGATTGGCAACTGGAGGTGGTTTTCCACCGCCTATTGCTGAGAAGTTCTCCAAACCGCCCCATTTAGAGGAAGGAGAA
Trebouxia sp. SAG 2463, KM020032.1	Eukaryote,Chlorophyta, Trebouxiophyceae, Trebouxiales, Trebouxiaceae, Trebouxia, Trebouxia sp. SAG 2463	17	0	0	0	0	0	0	0	0	2	0	0	0	0	0	3	0	1	10	0	1	0	0	0	0	CGCCCGTCGCTCCTACCGATTGGGTGTGCTGGTGAAGCGTTCGGATTGGCGTTAGTGGGCGGTTTTCCGCCTCCTCTCACTGAGAAGTTCGTTAAACCCTCCCACCTAGAGGAAGGAGAAGTCGTAACAAGGTTTCC
Ulothrix sp. X3, DQ821516.1	Eukaryote,Chlorophyta, Ulvophyceae, Ulotrichales, Ulotrichaceae, Ulothrix, Ulothrix sp. X3	8	1	0	0	1	0	0	0	1	0	0	0	0	0	0	0	0	3	1	0	0	0	0	0	1	CGCCCGTCGCTCCTACCGATTGAACGTGCTGGTGAAGATTTCGGATTGGAAGCATGGCTAGGATTTCCTAGCTTTGTTTCCGAGAAGTTGTTTAAAACCTCCCGTTTAGAGGAAGGAGAAGTCGTAACAAGGTTTCC
Ulva australis, KC411881.1	Eukaryote,Chlorophyta, Ulvophyceae, Ulvales, Ulvaceae, Ulva, Ulva australis	132	1	4	3	5	3	0	1	4	21	0	0	0	2	17	3	0	1	19	19	9	3	0	1	16	CGCCCGTCGCTCCTACCGATTGAACGTGCTGGTGAAGCGTTAGGACTGGAACTTTGGGCCGGTTTCCTGCCCATCGTTTCGGGAATTTCGTTGAACCCTCCCGTTTAGAGGAAGGAGAAGTCGTAACAAGGTCTCC
Ulva brisbanensis, EU933972.1	Eukaryote,Chlorophyta, Ulvophyceae, Ulvales, Ulvaceae, Ulva, Ulva brisbanensis	471	1	0	27	4	4	0	0	0	200	7	19	0	6	106	5	2	66	4	4	0	3	0	8	5	CGCCCGTCGCTCCTACCGATTGAACGTGCTGGTGAAGCGTTAGGACTGGAACTTTGGGCCGGTCTCCTGCCCATCGTTTCGGGAATTTCGTTGAACCCTCCCGTTTAGAGGAAGGAGAAGTCGTAACAAGGTCTCCG
Ulva intestinalis, EU933964.1	Eukaryote,Chlorophyta, Ulvophyceae, Ulvales, Ulvaceae, Ulva, Ulva intestinalis	212	0	0	0	1	0	0	0	4	4	188	0	0	0	8	1	0	2	2	1	0	0	0	0	1	CGCCCGTCGCTCCTACCGATTGAACGTGCTGGTGAAGCGTTAGGACTGGAACCTTGGGCCGGTCTCCTGCCCATGGTTTCGGGAATTTCGTTGAACCCTCCCGTTTAGAGGAAGGAGAAGTCGTAACAAGGTCTCC
Ulva linza, KC661330.1	Eukaryote,Chlorophyta, Ulvophyceae, Ulvales, Ulvaceae, Ulva, Ulva linza	6	0	0	0	0	0	0	0	0	1	0	0	0	0	1	0	0	0	0	3	0	0	0	0	1	CGCCCGTCGCTCCTACCGATTGAACGTGCTGGTGAAGCGTTAGGACTGGAGCTCTGGGCCGGTTCTCCTGCCCATTGCTTCGGGAATTTCGTTGAACCCTCCCGTTTAGAGGAAGGAGAAGTCGTAACAAGGTCTCC
Ulva prolifera, MG017458.1	Eukaryote,Chlorophyta, Ulvophyceae, Ulvales, Ulvaceae, Ulva, Ulva prolifera	11	1	0	0	0	0	0	0	0	1	0	0	0	0	7	1	0	0	0	0	0	1	0	0	0	CGCCCGTCGCTCCTACCGATTGAACGTGCTGGTGAAGCGTTAGGACTGGAACTTCGGGCCGGTTTCCCTGCCCATCGTTTCGGGAATTTCGTTGAACCCTCCCGTTTAGAGGAAGGAGAAGTCGTAACAAGGTCTCC
Ulva prolifera, HM047552.1	Eukaryote,Chlorophyta, Ulvophyceae, Ulvales, Ulvaceae, Ulva, Ulva prolifera	26	0	0	0	0	0	0	1	0	1	0	3	0	1	6	0	0	8	2	0	3	0	0	1	0	CGCCCGTCGCTCCTACCGATTGAACGTGCTGGTGAAGCGTTAGGACTGGAACTTTGGGCCGGTTTCCCTGCCCATCGTTTCGGGAATTTCGTTGAACCCTCCCGTTTAGAGGAAGGAGAAGTCGTAACAAGGTCTCC
Ulva prolifera, MG017469.1	Eukaryote,Chlorophyta, Ulvophyceae, Ulvales, Ulvaceae, Ulva, Ulva prolifera	54	0	4	3	6	1	0	1	1	13	6	2	0	0	9	1	0	2	1	3	0	0	0	0	1	CGCCCGTCGCTCCTACCGATTGAACGTGCTGGTGAAGCGTTAGGACTGGAACTTCGGGCAGGTCTCCTGCTCATTGTTTCGGGAATTTCGTTGAACCCTCCCGTTTAGAGGAAGGAGAAGTCGTAACAAGGTCTCC
Ulva sp. HaiN, HM047560.1	Eukaryote,Chlorophyta, Ulvophyceae, Ulvales, Ulvaceae, Ulva, Ulva sp. HaiN	28	0	0	0	1	4	0	0	1	0	4	2	2	2	0	1	11	0	0	0	0	0	0	0	0	CGCCCGTCGCTCCTACCGATTGAACGTGCTGGTGAAGCGTTAGGACTGGAGACTTTGGGCCGGTTCGCCTGCCCATCGCTTCGGGAATTTCGTTGAACCCTCCCGTTTAGAGGAAGGAGAAGTCGTAACAAGGTCTCC
Ulva sp. P36, AB425959.1	Eukaryote,Chlorophyta, Ulvophyceae, Ulvales, Ulvaceae, Ulva, Ulva sp. P36	11	0	0	0	1	0	0	1	0	0	0	0	0	0	0	0	0	0	3	0	0	0	0	0	6	CGCCCGTCGCTCCTACCGATTGAACGTGCTGGTGAAGCGTTAGGACTGGAACCTTTGGCCGGTTCGCCTGCCCATCGTTTCGGGAATTTCGTTGAACCCTCCCGTTTAGAGGAAGGAGAAGTCGTAACAAGGTCTCC
Ulvella viridis, AY303594.1	Eukaryote,Chlorophyta, Ulvophyceae, Ulvales, Ulvellaceae, Ulvella, Ulvella viridis	49	0	0	0	0	0	0	0	0	0	42	0	0	3	0	0	0	0	0	4	0	0	0	0	0	CGCCCGTCGCTCCTACCGATTGAACGTGCTGGTGAAGCGTTAGGACTGGAACCCCGAACAGGTCTCCTGCTCGCCGTTTCGGGAATTTCGTTGAACCCTCCCGTTTAGAGGAAGGAGAAGTCGTAACAAGGTTTCC
Umbraulva amamiensis, AB426256.1	Eukaryote,Chlorophyta, Ulvophyceae, Ulvales, Ulvaceae, Umbraulva, Umbraulva amamiensis	48	1	4	2	0	0	0	0	0	2	0	0	0	19	2	0	0	0	0	1	15	0	0	2	0	CGCCCGTCGCTCCTACCGATTGAACGTGCTGGTGAAGCGTTAGGACTGGAACCTCGCGCAGGTTCGCCTGCCCGTCGTTTCGGGAATTTCGTTGAACCCTCCCGTTTAGAGGAAGGAGAAGTCGTAACAAGGTCTCC
Cyanophora paradoxa, M06023:55:000000000-BTM48:1:2111:9053:25738 1:N:0:CGAGGCTG+CCTAGAGT/M06023:55:000000000-BTM48:1:2111:9053:25738 2:N:0:CGAGGCTG+CCTAGAGT	Eukaryote,NA, Glaucocystophyceae, NA, Cyanophoraceae, Cyanophora, Cyanophora paradoxa	6	0	0	0	0	0	0	0	0	1	0	0	0	0	0	0	0	1	0	0	0	0	0	0	4	CGCCCGTCGCTCCTACCGATTGAATGGTCCGGTGAAATCGTCGGATCGATGGTTATGGCTCCCTTTGGATTTTCCGGAGGGACCGCCAACGAAAAGTTGATTAAACCTTATCATTTAGAGGAAGGAGAAGTCGTAACAAGGTTTCC
Cyanophora paradoxa, M06023:55:000000000-BTM48:1:1108:17426:15487 1:N:0:CGTACTAG+CTATTAAG/M06023:55:000000000-BTM48:1:1108:17426:15487 2:N:0:CGTACTAG+CTATTAAG	Eukaryote,NA, Glaucocystophyceae, NA, Cyanophoraceae, Cyanophora, Cyanophora paradoxa	12	0	0	0	0	1	0	0	7	0	0	0	0	0	0	0	0	0	0	0	3	0	1	0	0	CGCCCGTCGCTCCTACCGATTGAATGGTCCGGTGAAATCTCCGGATTGGAGGATTGTCTTGTAGTTGGTTTTGCTGACTACAGCGCCTCCGAGAAGTTGATTAAACCTTATCATTTAGAGGAAGGAGAAGTCGTAACAAGGTTTCC
Cyanophora paradoxa, M06023:55:000000000-BTM48:1:1109:26944:15724 1:N:0:GTAGAGGA+AAGGAGTA/M06023:55:000000000-BTM48:1:1109:26944:15724 2:N:0:GTAGAGGA+AAGGAGTA	Eukaryote,NA, Glaucocystophyceae, NA, Cyanophoraceae, Cyanophora, Cyanophora paradoxa	12	1	0	1	2	5	0	0	0	0	0	0	0	0	0	0	0	2	0	0	1	0	0	0	0	CGCCCGTCGCTCCTACCGATTGAATGATCCGGTGAAATTTTCGGATGGTGATTCATATTTGTCGGGGCAACTTGGCAATAGAGTCGTCAGAAGTTGATTAAACCTTATCATTTAGAGGAAGGAGAAGTCGTAACAAGGTTTCC
Cyanophora paradoxa, M06023:55:000000000-BTM48:1:2101:11235:13285 1:N:0:CTCTCTAC+TTCTAGCT/M06023:55:000000000-BTM48:1:2101:11235:13285 2:N:0:CTCTCTAC+TTCTAGCT	Eukaryote,NA, Glaucocystophyceae, NA, Cyanophoraceae, Cyanophora, Cyanophora paradoxa	23	2	2	5	7	1	0	2	0	0	0	0	0	0	0	0	0	0	0	1	0	0	1	0	2	CGCCCGTCGCTCCTACCGATTGAATGGTCCGGTGAAATCTTCGGATCTAGAGGTCGTCTGATCACTGGTTCTGCTGGTGACAGCGCTCTGGAAAAGTTGATTAAACCTTATCATTTAGAGGAAGGAGAAGTCGTAACAAGGTTTCC
Cyanoptyche gloeocystis, M06023:55:000000000-BTM48:1:1105:18142:10832 1:N:0:AGGCAGAA+AAGGCTAT/M06023:55:000000000-BTM48:1:1105:18142:10832 2:N:0:AGGCAGAA+AAGGCTAT	Eukaryote,NA, Glaucocystophyceae, NA, NA, Cyanoptyche, Cyanoptyche gloeocystis	10	0	0	0	1	1	0	1	0	0	0	0	0	0	0	2	0	0	0	4	1	0	0	0	0	CGCCCGTCGCTCCTACCGATTGAATGGTCCGGTGAAATTTTTGGACCGTGTCAATGTCGCCTTTATCGGAGACGCTGCCGTGGGAAGTTAATTGAACCTTACCATTTAGAGGAAGGTGAAGTCGTAACAAGGTTTCC
Picobiliphyte sp. MS584-11, M06023:55:000000000-BTM48:1:1107:19320:8091 1:N:0:TAGGCATG+TCGACTAG/M06023:55:000000000-BTM48:1:1107:19320:8091 2:N:0:TAGGCATG+TCGACTAG	Eukaryote,Picozoa, NA, NA, NA, NA, Picobiliphyte sp. MS584-11	10	0	0	0	0	0	0	0	0	0	0	0	0	0	0	0	0	0	0	1	1	5	3	0	0	CGCCCGTCGCTACTACCGATTGAATAACAGGGTGAAATCTTCGGACCGTGGCATTCATTTGGCCTAGCCAAATCTTGCTCGTGGGAGGTCGCTTAAATCCTGTTATTTAGAGGAAGTAAAAGTCGTAACAAGGTTTCC
Picobiliphyte sp. MS584-11, M06023:55:000000000-BTM48:1:1108:20966:3351 1:N:0:TAGGCATG+TCGACTAG/M06023:55:000000000-BTM48:1:1108:20966:3351 2:N:0:TAGGCATG+TCGACTAG	Eukaryote,Picozoa, NA, NA, NA, NA, Picobiliphyte sp. MS584-11	22	0	0	0	0	0	0	0	0	0	0	0	0	0	0	0	0	0	0	14	2	2	4	0	0	CGCCCGTCGCTACTACCGATTGAACAACAGGGTGAAATCTTCGGACTGTGGCATTCTTGCGGCCTAGCCGCAACTTGTCCGTGGGAGGTCGCTTAAATCCTGTTGTTTAGAGGAAGTAAAAGTCGTAACAAGGTTTCC
Picobiliphyte sp. MS584-22, JN934892.1	Eukaryote,Picozoa, NA, NA, NA, NA, Picobiliphyte sp. MS584-22	6	0	0	0	0	0	0	0	0	0	0	0	0	0	0	0	0	0	0	3	1	0	2	0	0	CGCCCGTCGTTACTACCGATTGGTGTGCAGGGTGAAATCTTCGGACTGTGGAATTTGAGCGGTTTCCGTTTCTTTTTCCGCGGGAGGTTGCTTAAATCCTGCTCACT
Picobiliphyte sp. MS584-22, M06023:55:000000000-BTM48:1:1112:10625:19117 1:N:0:AGGCAGAA+AAGGCTAT/M06023:55:000000000-BTM48:1:1112:10625:19117 2:N:0:AGGCAGAA+AAGGCTAT	Eukaryote,Picozoa, NA, NA, NA, NA, Picobiliphyte sp. MS584-22	9	0	0	0	0	0	0	0	0	0	0	0	0	0	0	0	0	0	0	8	0	1	0	0	0	CGCCCGTCGCTACTACCGATTGATGTGCAGGGTGAAATCTTCGGACTGTAGACGTTTGACCGAAAGCGATGCGTCCACGGGAGGTTGCTTAAATCCTGCTCATTAGAGGAAGTAAAAGTCGTAACAAGGTTTCC
Picomonas judraskeda, JX988758.1	Eukaryote,Picozoa, Picomonadea, Picomonadida, Picomonadidae, Picomonas, Picomonas judraskeda	671	0	0	0	0	0	0	0	1	0	0	0	0	0	0	0	0	0	0	23	17	101	519	0	10	CGCCCGTCGCTACTACCGATTGAGCATTAGGGTGAAATCTTCGGACCGTGGCATACTTCTGGCCTAGCCAGTCTTTGTCCGTGGGAGGTCGCTTAAATCCTGATGCTTAGAGGAAGTAAAAGTCGTAACAAGGTTTCC
Cyranomonas australis, M06023:55:000000000-BTM48:1:2110:26633:14814 1:N:0:ACTGAGCG+GAGCCTTA/M06023:55:000000000-BTM48:1:2110:26633:14814 2:N:0:ACTGAGCG+GAGCCTTA	Eukaryote,NA, NA, NA, NA, Cyranomonas, Cyranomonas australis	23	0	1	3	1	2	2	0	0	0	0	0	0	0	1	0	0	7	0	0	0	0	0	6	0	CGCCCGTCGCTACTACCGATTGAATGATTTAATGAGTCTCATGGGCTGGAGGGTTTGCTGGCAACAGCGCTCCTTCCGGGAAGTGATGCAAATTTGATCATTTAGAGGAAGTAAAAGTCGTAACAAGGTTTCC
Cyranomonas australis, M06023:55:000000000-BTM48:1:1110:18393:10971 1:N:0:CTCTCTAC+TTCTAGCT/M06023:55:000000000-BTM48:1:1110:18393:10971 2:N:0:CTCTCTAC+TTCTAGCT	Eukaryote,NA, NA, NA, NA, Cyranomonas, Cyranomonas australis	28	0	2	4	0	1	1	3	0	2	0	0	0	0	0	1	0	7	0	1	3	0	0	0	3	CGCCCGTCGCTACTACCGATTGAATGGTTTAGTGAGTTCCAGGGATTGTTGTTTGTGATTGGAAACAGTTGCTTACATGCGAGAACTGGTGCAAATTTGATCATTTAGAGGAAGTAAAAGTCGTAACAAGGTTTCC
Cyranomonas australis, KX618913.1	Eukaryote,NA, NA, NA, NA, Cyranomonas, Cyranomonas australis	233	5	1	4	2	7	8	4	0	3	2	0	0	1	3	0	0	11	1	2	3	2	0	165	9	CGCCCGTCGCTACTACCGATTGAATGATTTAATGAGTCTCATGGACCAGCGGGTCTGCTGGCAACAGCGTTCCCGCCGGGAAGTGATGCAAATTTGATCATTTAGAGGAAGTAAAAGTCGTAACAAGGTTTCC
Abollifer globosa, M06023:55:000000000-BTM48:1:1101:5962:22645 1:N:0:CTCTCTAC+TTCTAGCT/M06023:55:000000000-BTM48:1:1101:5962:22645 2:N:0:CTCTCTAC+TTCTAGCT	Eukaryote,NA, NA, Marimonadida, NA, Abollifer, Abollifer globosa	12	0	0	3	0	2	0	0	0	2	0	0	0	0	5	0	0	0	0	0	0	0	0	0	0	CGCCCGTCGCTACTACCGATTGAATGAATTAGTGAATTGTAGGGATAGCTGCCTGTAGTGTCTTGTATGCTACTGGCTGGTCTAGAACTACTGTAAACTTGTTTGTTTAGAGGAAGTAAAAGTCGTAACAAGGTTTCC
Pseudopirsonia mucosa, M06023:55:000000000-BTM48:1:1106:22785:5331 1:N:0:TACGCTGC+GCGTAAGA/M06023:55:000000000-BTM48:1:1106:22785:5331 2:N:0:TACGCTGC+GCGTAAGA	Eukaryote,NA, NA, Marimonadida, NA, Pseudopirsonia, Pseudopirsonia mucosa	6	0	0	1	0	1	3	0	0	0	0	0	0	0	0	0	0	0	0	0	1	0	0	0	0	CGCCCGTCGCTACTACCGATTGAATGATTTAGTGAGCTGCAAGGACCGTTGTTCAAGGAGTCTCTCCTTCGAGTAATGGGAATTGTTACAAACTTGACCATTTAGAGGAAGTAAAAGTCGTAACAAGGTTTCC
Pseudopirsonia mucosa, M06023:55:000000000-BTM48:1:2102:7475:24371 1:N:0:ACTCGCTA+TCTCTCCG/M06023:55:000000000-BTM48:1:2102:7475:24371 2:N:0:ACTCGCTA+TCTCTCCG	Eukaryote,NA, NA, Marimonadida, NA, Pseudopirsonia, Pseudopirsonia mucosa	8	0	0	0	0	2	0	0	0	0	0	0	0	0	0	0	0	0	0	1	3	2	0	0	0	CGCCCGTCGCTACTACCGATTGAATGATTTAGTGAGTCCCATGGACCGATGGCTAGGAGGGGCTTGTCCTCACCTTTTCGTTGGGAAGTGGTGCAAACTTGATCATTTAGAGGAAGTAAAAGTCGTAACAAGGTTTCC
Pseudopirsonia mucosa, M06023:55:000000000-BTM48:1:2101:16725:21786 1:N:0:CGGAGCCT+GTAAGGAG/M06023:55:000000000-BTM48:1:2101:16725:21786 2:N:0:CGGAGCCT+GTAAGGAG	Eukaryote,NA, NA, Marimonadida, NA, Pseudopirsonia, Pseudopirsonia mucosa	11	0	0	0	0	0	0	0	0	0	0	0	0	0	0	0	0	6	0	0	0	0	2	3	0	CGCCCGTCGCTACTACCGATTGAATGATTTAGTGAGTCTCAGGGACTTTTGCACTTGGTTGGGCAACCTTCCTTGAGTGAGAGGAACTGATGCAAACTTGACCATTTAGAGGAAGTAAAAGTCGTAACAAGGTTTCC
Pseudopirsonia mucosa, M06023:55:000000000-BTM48:1:2102:15062:8726 1:N:0:CTCTCTAC+TTCTAGCT/M06023:55:000000000-BTM48:1:2102:15062:8726 2:N:0:CTCTCTAC+TTCTAGCT	Eukaryote,NA, NA, Marimonadida, NA, Pseudopirsonia, Pseudopirsonia mucosa	12	0	4	5	1	0	0	1	0	0	0	0	0	0	0	0	0	1	0	0	0	0	0	0	0	CGCCCGTCGCTACTACCGATTGAATGATTTAGTGAGTTTCACAGACTGGCGTACTTAGTTGGGTTTCCTTCTTTGTATGCCGGAAAGTGCTGCAAACTTGACCATTTAGAGGAAGTAAAAGTCGTAACAAGGTTTCC
Pseudopirsonia mucosa, M06023:55:000000000-BTM48:1:1107:12422:12176 1:N:0:TCGACGTC+CCTAGAGT/M06023:55:000000000-BTM48:1:1107:12422:12176 2:N:0:TCGACGTC+CCTAGAGT	Eukaryote,NA, NA, Marimonadida, NA, Pseudopirsonia, Pseudopirsonia mucosa	12	0	0	0	0	0	0	0	0	0	0	0	0	0	0	0	0	0	0	5	0	0	3	0	4	CGCCCGTCGCTACTACCGATTGAATGATTTAGTGAGTTGTAGGGACTGTTGCCTTGCATTGGGTAACCTTTGCTTGGCTTCCAGGAACTACCGCAAACTTGATTATTTAGAGGAAGTAAAAGTCGTAACAAGGTTTCC
Pseudopirsonia mucosa, M06023:55:000000000-BTM48:1:1103:12891:6465 1:N:0:TACGCTGC+GCGTAAGA/M06023:55:000000000-BTM48:1:1103:12891:6465 2:N:0:TACGCTGC+GCGTAAGA	Eukaryote,NA, NA, Marimonadida, NA, Pseudopirsonia, Pseudopirsonia mucosa	13	0	0	3	0	0	6	0	0	0	0	0	0	0	0	0	0	3	0	0	1	0	0	0	0	CGCCCGTCGCTACTACCGATTGAATGATTTAGTGAGTACCAGGGACTTTGACTCTTGGAAGGGTTTCTTTCCTTTTGTTATCGGAACTGTCGCAAACTTGACCATTTAGAGGAAGTAAAAGTCGTAACAAGGTTTCC
Pseudopirsonia mucosa, M06023:55:000000000-BTM48:1:1107:15698:24996 1:N:0:TACGCTGC+GCGTAAGA/M06023:55:000000000-BTM48:1:1107:15698:24996 2:N:0:TACGCTGC+GCGTAAGA	Eukaryote,NA, NA, Marimonadida, NA, Pseudopirsonia, Pseudopirsonia mucosa	17	0	3	4	0	0	10	0	0	0	0	0	0	0	0	0	0	0	0	0	0	0	0	0	0	CGCCCGTCGCTACTACCGATTGAATGATTTAGTGAGTTTCACGGACCGAATAGCTTGGGTGGGTTTCTATCCTTGTTGTCCAGGAAGTGCTGCAAACTGAACCATTTAGAGGAAGTAAAAGTCGTAACAAGGTTTCC
Pseudopirsonia mucosa, M06023:55:000000000-BTM48:1:2108:26756:11434 1:N:0:CCTAAGAC+TTATGCGA/M06023:55:000000000-BTM48:1:2108:26756:11434 2:N:0:CCTAAGAC+TTATGCGA	Eukaryote,NA, NA, Marimonadida, NA, Pseudopirsonia, Pseudopirsonia mucosa	18	2	0	4	8	0	0	1	0	0	0	0	0	0	0	1	0	0	0	1	1	0	0	0	0	CGCCCGTCGCTACTACCGATTGAATGATTTAGTGAGTCTCATGGACTGGTGCATTTTGTTGGGTTTCCTTCATTTTGCGTCGGGAAGTGAGTCAAACTTGACCATTTAGAGGAAGTAAAAGTCGTAACAAGGTTTCCG
Pseudopirsonia mucosa, M06023:55:000000000-BTM48:1:2105:20340:28278 1:N:0:ACTGAGCG+GAGCCTTA/M06023:55:000000000-BTM48:1:2105:20340:28278 2:N:0:ACTGAGCG+GAGCCTTA	Eukaryote,NA, NA, Marimonadida, NA, Pseudopirsonia, Pseudopirsonia mucosa	18	0	0	1	0	0	1	1	0	0	0	0	0	0	1	0	0	12	0	0	0	0	0	2	0	CGCCCGTCGCTACTACCGATTGAATGATTTAGTGAGTTTCATGAACTGCTGGCTCTGATTGGAAACTTTCTCTGCCGGCGGGAAATGACACAAACTTGACCATTTAGAGGAAGTAAAAGTCGTAACAAGGTTTCC
Pseudopirsonia mucosa, M06023:55:000000000-BTM48:1:1102:19753:2119 1:N:0:TAGGCATG+TCGACTAG/M06023:55:000000000-BTM48:1:1102:19753:2119 2:N:0:TAGGCATG+TCGACTAG	Eukaryote,NA, NA, Marimonadida, NA, Pseudopirsonia, Pseudopirsonia mucosa	19	1	0	5	0	5	0	0	0	0	0	0	0	0	0	0	0	0	0	0	8	0	0	0	0	CGCCCGTCGCTACTACCGATTGAATGATTTAGTGAGCTGCAGGGACTGCTGCGCTTGAAGGGTCTCCTTTCTCGCGTGATGGGAACTGCTACAAACTTGACCATTTAGAGGAAGTAAAAGTCGTAACAAGGTTTCC
Pseudopirsonia mucosa, M06023:55:000000000-BTM48:1:1105:22081:24267 1:N:0:TAGGCATG+TCGACTAG/M06023:55:000000000-BTM48:1:1105:22081:24267 2:N:0:TAGGCATG+TCGACTAG	Eukaryote,NA, NA, Marimonadida, NA, Pseudopirsonia, Pseudopirsonia mucosa	21	0	0	1	3	5	0	3	0	1	0	0	0	0	0	0	0	0	1	0	2	0	0	0	5	CGCCCGTCGCTACTACCGATTGAATGATTTAGTGAGTACCAGGGACTATGACTTTTGAAAGGGTTTCTTTTCACCTGTTGTGGGAACTGTCGCAAACTTGACCATTTAGAGGAAGTAAAAGTCGTAACAAGGTTTCC
Pseudopirsonia mucosa, M06023:55:000000000-BTM48:1:1101:11506:6368 1:N:0:AGGCAGAA+AAGGCTAT/M06023:55:000000000-BTM48:1:1101:11506:6368 2:N:0:AGGCAGAA+AAGGCTAT	Eukaryote,NA, NA, Marimonadida, NA, Pseudopirsonia, Pseudopirsonia mucosa	24	0	0	0	0	0	0	0	0	0	0	0	0	4	0	0	0	0	0	16	0	0	4	0	0	CGCCCGTCGCTACTACCGATTGAATGATTTAGTGAGTTGTAAGGACTGTTGTCTCCGGTTGGGTAACCTTCCATTGACTTCCAGAAAATACCGCAAACTTGACCATTTAGAGGAAGTAAAAGTCGTAACAAGGTTTCC
Pseudopirsonia mucosa, M06023:55:000000000-BTM48:1:1101:15846:19837 1:N:0:TACGCTGC+GCGTAAGA/M06023:55:000000000-BTM48:1:1101:15846:19837 2:N:0:TACGCTGC+GCGTAAGA	Eukaryote,NA, NA, Marimonadida, NA, Pseudopirsonia, Pseudopirsonia mucosa	28	1	0	7	1	8	5	2	0	1	0	0	0	0	1	0	0	0	0	1	0	0	0	0	1	CGCCCGTCGCTACTACCGATTGAATGATTTAGTGAGTATCAGGGACCGTGGCGCTTGATTGGGTTTCCTTTCTTGCGTTGTGGGAACTGCCGCAAACTTGACCATTTAGAGGAAGTAAAAGTCGTAACAAGGTTTCC
Pseudopirsonia mucosa, M06023:55:000000000-BTM48:1:1106:2705:11822 1:N:0:TACGCTGC+GCGTAAGA/M06023:55:000000000-BTM48:1:1106:2705:11822 2:N:0:TACGCTGC+GCGTAAGA	Eukaryote,NA, NA, Marimonadida, NA, Pseudopirsonia, Pseudopirsonia mucosa	28	1	0	9	0	0	4	0	0	6	0	0	0	0	8	0	0	0	0	0	0	0	0	0	0	CGCCCGTCGCTACTACCGATTGAATGATTTAGTGAGCTTCATGGACCGAGAGCTTGAAGGGTCTCCTTCAGTGCCTCTTGGGAAGTAACGCAAACTTGACCATTTAGAGGAAGTAAAAGTCGTAACAAGGTTTCC
Pseudopirsonia mucosa, M06023:55:000000000-BTM48:1:1104:11321:27459 1:N:0:TACGCTGC+GCGTAAGA/M06023:55:000000000-BTM48:1:1104:11321:27459 2:N:0:TACGCTGC+GCGTAAGA	Eukaryote,NA, NA, Marimonadida, NA, Pseudopirsonia, Pseudopirsonia mucosa	33	4	0	2	12	3	2	7	0	0	0	0	0	0	0	0	0	2	0	0	0	1	0	0	0	CGCCCGTCGCTACTACCGATGGAATGATTTAGTGAGCCGCACAGACCGGTGCACTCGGTTGGTTTCCTTCCTTGTGCACTCGGGAAGTGATGCAAACTTGACCATTTAGAGGAAGTAAAAGTCGTAACAAGGTTTCC
Pseudopirsonia mucosa, M06023:55:000000000-BTM48:1:1102:10554:11629 1:N:0:TACGCTGC+GCGTAAGA/M06023:55:000000000-BTM48:1:1102:10554:11629 2:N:0:TACGCTGC+GCGTAAGA	Eukaryote,NA, NA, Marimonadida, NA, Pseudopirsonia, Pseudopirsonia mucosa	38	1	0	5	1	1	17	6	0	1	0	0	0	0	0	0	0	2	2	0	0	0	0	1	1	CGCCCGTCGCTACTACCGATTGAATGATTTGGTGAGCTTCATGGACCGGCGCCTTTGAAGGGTTTCCTTCGCTGTGCACTGGGAAGTAACGCAAACCTGACCATTTAGAGGAAGTAAAAGTCGTAACAAGGTTTCC
Pseudopirsonia mucosa, M06023:55:000000000-BTM48:1:1104:23757:23796 1:N:0:TAGCGCTC+AAGGCTAT/M06023:55:000000000-BTM48:1:1104:23757:23796 2:N:0:TAGCGCTC+AAGGCTAT	Eukaryote,NA, NA, Marimonadida, NA, Pseudopirsonia, Pseudopirsonia mucosa	44	0	1	6	4	4	0	0	0	0	1	0	0	0	0	0	0	19	0	1	0	7	0	1	0	CGCCCGTCGCTACTACCGATTGAATGATTTAGTGAATTTCAGGGACTTGAAGATTCGGTTGGGTTTCCTTCCGTTTAGTCTGGGAACTGACGTAAACTTGACCATTTAGAGGAAGTAAAAGTCGTAACAAGGTCTCC
Pseudopirsonia mucosa, M06023:55:000000000-BTM48:1:1101:28574:14617 1:N:0:TAGGCATG+TCGACTAG/M06023:55:000000000-BTM48:1:1101:28574:14617 2:N:0:TAGGCATG+TCGACTAG	Eukaryote,NA, NA, Marimonadida, NA, Pseudopirsonia, Pseudopirsonia mucosa	82	2	0	3	13	2	1	0	0	0	0	0	1	0	1	0	0	0	3	5	36	0	0	0	15	CGCCCGTCGCTACTACCGATTGAATGATTTGGTGAGTTTCGTGGACTGGAGCCTCTGAAGGGTTTCCTTCATTGCGCACTGGGAAGCAACGCAAACCTGACCATTTAGAGGAAGTAAAAGTCGTAACAAGGTTTCC
Pseudopirsonia mucosa, M06023:55:000000000-BTM48:1:1101:26432:9799 1:N:0:AGGCAGAA+AAGGCTAT/M06023:55:000000000-BTM48:1:1101:26432:9799 2:N:0:AGGCAGAA+AAGGCTAT	Eukaryote,NA, NA, Marimonadida, NA, Pseudopirsonia, Pseudopirsonia mucosa	204	0	1	0	0	0	0	0	0	0	0	0	0	1	0	2	0	0	1	194	0	5	0	0	0	CGCCCGTCGCTACTACCGATTGAATGATTTAGTGAGCTGCAGGGACCGCTGTCTCGGGATAGTTTACTATTCTGGGACGGTCGGGAACTGCTACAAACTTGATCATTTAGAGGAAGTAAAAGTCGTAACAAGGTTTCC
Pseudopirsonia mucosa, AJ561116.1	Eukaryote,NA, NA, Marimonadida, NA, Pseudopirsonia, Pseudopirsonia mucosa	1129	1	2	17	1	5	48	24	0	9	0	5	0	3	6	0	1	539	10	6	36	0	0	412	4	CGCCCGTCGCTACTACCGATTGAATGATTTAGTGAGCTGCAGGGACTGCCGTAATTGAAAGGGTTTCCTTTCTTTTATGATAGGAACTGCTACAAACTTGACCATTTAGAGGAAGTAAAAGTCGTAACAAGGTTTCCG
NA, M06023:55:000000000-BTM48:1:1105:7917:5641 1:N:0:TAGGCATG+TCGACTAG/M06023:55:000000000-BTM48:1:1105:7917:5641 2:N:0:TAGGCATG+TCGACTAG	Eukaryote,Cryptophyta, NA, , , ,	11	0	0	3	0	0	1	0	0	0	0	0	0	0	0	0	0	2	0	0	5	0	0	0	0	CGCCCGTCGCTCCTACCGATTGAATGGTCCGGTGAAATCATCGGATTGCCGCGAGGATGGTTCTGCCGACCTTGCAGCAAAAAGTTGAGTAAACCTTATCATTTAGAGGAAGGTGAAGTCGTAACAAGGTTTCC
NA, M06023:55:000000000-BTM48:1:2102:24625:24471 1:N:0:CTCTCTAC+TTCTAGCT/M06023:55:000000000-BTM48:1:2102:24625:24471 2:N:0:CTCTCTAC+TTCTAGCT	Eukaryote,Cryptophyta, NA, , , ,	14	0	0	4	0	5	0	1	0	2	0	0	0	0	2	0	0	0	0	0	0	0	0	0	0	CGCCCGTCGCTCCTACCGATTGAATGGTCCGGTGAAATCTTCGGATTGCTGGCTAGGGGGCGCAAGTCACCTAGTTGCGAGAAGTTGATTAAACCTTATCATTTAGAGGAAGGAGAAGTCGTAACAAGGTTTCC
Rhodomonas, M06023:55:000000000-BTM48:1:1112:7110:20358 1:N:0:CGTACTAG+CTATTAAG/M06023:55:000000000-BTM48:1:1112:7110:20358 2:N:0:CGTACTAG+CTATTAAG	Eukaryote,Cryptophyta, NA, Pyrenomonadales, Pyrenomonadaceae, Rhodomonas,	85	3	5	10	0	25	0	11	1	5	0	0	0	0	0	0	0	11	0	2	3	2	1	2	4	CGCCCGTCGCACCTACCGATTGAATGGTCCGGTGAAATCTTCGGATTGCGATTTTGCGCTATTCATTTAGTAATTTTTTGTGAGAAGTTGATTAAATCTTACCATTTAGAGGAAGGTGAAGTCGTAACAAGGTTTCC
Chroomonas mesostigmatica, M06023:55:000000000-BTM48:1:1103:21051:21616 1:N:0:CTCTCTAC+TTCTAGCT/M06023:55:000000000-BTM48:1:1103:21051:21616 2:N:0:CTCTCTAC+TTCTAGCT	Eukaryote,Cryptophyta, NA, Pyrenomonadales, Chroomonadaceae, Chroomonas, Chroomonas mesostigmatica	16	3	4	4	2	0	0	3	0	0	0	0	0	0	0	0	0	0	0	0	0	0	0	0	0	CGCCCGTCGCTCCCACCGATTGGATGGTCCGGTGAAATGTTCGGATTTAACGTCGATGCCGGCTGGTATTCGAAATGTAAAAAAGTTCATTGAGCCTTATCATCTAGAGGAAGGAGAAGTCGTAACAAGGTTTCC
Chroomonas sp. M0851, M06023:55:000000000-BTM48:1:1106:12890:18980 1:N:0:TAGGCATG+TCGACTAG/M06023:55:000000000-BTM48:1:1106:12890:18980 2:N:0:TAGGCATG+TCGACTAG	Eukaryote,Cryptophyta, NA, Pyrenomonadales, Chroomonadaceae, Chroomonas, Chroomonas sp. M0851	65	0	0	0	0	0	0	0	2	0	0	0	0	0	0	0	0	0	0	60	2	1	0	0	0	CGCCCGTCGCTCCTACCGATTGGATGATCCGGTGAGCTATTCGGACTTTTGCATTATCGATTTTCGATTTTGTGAGGGAAAGTTTCGCGAACCTTATCATCTAGAGGAAGGAGAAGTCGTAACAAGGTTTCC
Chroomonas sp. M0874, M06023:55:000000000-BTM48:1:1108:26073:8965 1:N:0:CTCTCTAC+TTCTAGCT/M06023:55:000000000-BTM48:1:1108:26073:8965 2:N:0:CTCTCTAC+TTCTAGCT	Eukaryote,Cryptophyta, NA, Pyrenomonadales, Chroomonadaceae, Chroomonas, Chroomonas sp. M0874	13	2	0	2	0	1	0	2	0	2	1	0	0	0	0	0	0	0	1	0	0	0	0	0	2	CGCCCGTCGCTCCTACCGATTGGATGGTCCGGTGAAATGTTCGGATTTAAACTAGAGCGCGGTTGCGTTTCTGGGTTTTGTTAAAAAAGTTCATTAAGTCTTACCATCTAGAGGAAGGAGAAGTCGTAACAAGGTTTCC
Chroomonas sp. M1312, AJ007277.1	Eukaryote,Cryptophyta, NA, Pyrenomonadales, Chroomonadaceae, Chroomonas, Chroomonas sp. M1312	6	2	0	1	0	0	0	2	0	0	0	0	0	0	0	0	0	0	0	1	0	0	0	0	0	CGCCCGTCGCTCCTACCGATTGAATGGTCCGGTGAAATCTTCGGATTGCTGGCCAGGGCTTCGCAAGTTGGCCTGGCTGCGAGAAGTTGATTAAACCTTATCATTTAGAGGAAGGAGAAGTCGTAACAAGGTTTCC
Chroomonas sp. M1318, M06023:55:000000000-BTM48:1:1103:17272:4190 1:N:0:TAGGCATG+TCGACTAG/M06023:55:000000000-BTM48:1:1103:17272:4190 2:N:0:TAGGCATG+TCGACTAG	Eukaryote,Cryptophyta, NA, Pyrenomonadales, Chroomonadaceae, Chroomonas, Chroomonas sp. M1318	17	0	0	1	0	4	5	2	0	0	0	0	0	0	0	0	0	4	0	0	1	0	0	0	0	CGCCCGTCGCTCCTACCGATTGAATGGTCCGGTGAATTGTTCGGACTGGCTGGTCTCTGGGCAACCGGAACCGTGCTGGAAAGTCCTGTTAACCTTATCATTTAGAGGAAGGAGAAGTCGTAACAAGGTTTCC
Chroomonas sp. M1318, AJ007279.1	Eukaryote,Cryptophyta, NA, Pyrenomonadales, Chroomonadaceae, Chroomonas, Chroomonas sp. M1318	20	2	0	12	0	2	0	2	0	1	0	0	0	0	1	0	0	0	0	0	0	0	0	0	0	CGCCCGTCGCTCCTACCGATTGAATGGTCCGGTGAAATCTTCGGATTGCTGGCCTGGTTTCGCAAGTTTCCTGGCTGCGAGAAGTTGATTTAACCTTATCATTTAGAGGAAGGAGAAGTCGTAACAAGGTTTCC
Chroomonas sp. WE-2011, M06023:55:000000000-BTM48:1:1104:18645:14640 1:N:0:TAGGCATG+TCGACTAG/M06023:55:000000000-BTM48:1:1104:18645:14640 2:N:0:TAGGCATG+TCGACTAG	Eukaryote,Cryptophyta, NA, Pyrenomonadales, Chroomonadaceae, Chroomonas, Chroomonas sp. WE-2011	17	0	0	0	0	0	0	0	1	0	0	0	0	0	1	1	0	0	1	0	3	0	0	0	10	CGCCCGTCGCTCCTACCGATTGAATGGTCCGGTGAGATTTTCGGATCGCTAAGGTGCTTCTGGCAACAGAACCCTATGTCGAGAAGTTACTCTAACCTTATCATTTAGAGGAAGGAGAAGTCGTAACAAGGTTTCC
Chroomonas sp. WE-2011, M06023:55:000000000-BTM48:1:1103:19634:22959 1:N:0:CGTACTAG+CTATTAAG/M06023:55:000000000-BTM48:1:1103:19634:22959 2:N:0:CGTACTAG+CTATTAAG	Eukaryote,Cryptophyta, NA, Pyrenomonadales, Chroomonadaceae, Chroomonas, Chroomonas sp. WE-2011	142	0	0	0	0	1	0	0	20	0	2	0	0	0	0	0	0	0	11	35	6	8	8	0	51	CGCCCGTCGCTCCTACCGATTGAATGGTCCGGTGAGACTTTCGGATTGGTTCGATGAGTCTCTGGCAACAGAGCCATGGCCGAGAAGTTGTTCTAATCTTATCATTTAGAGGAAGGAGAAGTCGTAACAAGGTTTCC
Chroomonas vectensis, HM126534.1	Eukaryote,Cryptophyta, NA, Pyrenomonadales, Chroomonadaceae, Chroomonas, Chroomonas vectensis	12	1	0	7	0	0	0	0	0	2	0	0	0	0	1	0	0	0	0	1	0	0	0	0	0	CGCCCGTCGCTCCTACCGATTGAATGGTCCGGCGAAATCTTCGGATTGCTGGTCATGGCTTCGCAAGTTGCTTTGGCTGCGAGAAGTTGATTAAACCTTATCATTTAGAGGAAGGAGAAGTCGTAACAAGGTTTCC
Cryptomonas lundii, M06023:55:000000000-BTM48:1:2111:25857:8686 1:N:0:GTAGAGGA+AAGGAGTA/M06023:55:000000000-BTM48:1:2111:25857:8686 2:N:0:GTAGAGGA+AAGGAGTA	Eukaryote,Cryptophyta, NA, Cryptomonadales, Cryptomonadaceae, Cryptomonas, Cryptomonas lundii	12	0	0	0	1	0	0	0	0	0	1	0	0	8	0	0	0	0	1	1	0	0	0	0	0	CGCCCGTCGCTCCTACCGATTGAATGGTCCGGCGAGCACTCCGGAGTGATTCTGTTTTTACTAAATTTCGAAGTTGTGCAAACCTTATCATTTAGAGGAAGGAGAAGTCGTAACAAGGTTTCC
Cryptomonas tetrapyrenoidosa, M06023:55:000000000-BTM48:1:1102:24445:16440 1:N:0:GGAGCTAC+CTCTCTAT/M06023:55:000000000-BTM48:1:1102:24445:16440 2:N:0:GGAGCTAC+CTCTCTAT	Eukaryote,Cryptophyta, NA, Cryptomonadales, Cryptomonadaceae, Cryptomonas, Cryptomonas tetrapyrenoidosa	34	3	0	0	0	24	0	0	0	0	0	0	0	0	0	1	4	0	0	1	0	0	0	0	1	CGCCCGTCGCTCCTACCGATTGGATGATCCGGTGAATAATTCGGACCGTGATCGCTGCAGTTACTGTGGCAATTATGGGAAGTTTCGTAAACCTTATCATCTAGAGGAAGGAAAAGTCGTAACAAGGTTTCCG
Cryptomonas tetrapyrenoidosa, M06023:55:000000000-BTM48:1:1110:7525:20951 1:N:0:TAGGCATG+TCGACTAG/M06023:55:000000000-BTM48:1:1110:7525:20951 2:N:0:TAGGCATG+TCGACTAG	Eukaryote,Cryptophyta, NA, Cryptomonadales, Cryptomonadaceae, Cryptomonas, Cryptomonas tetrapyrenoidosa	42	0	0	0	0	0	0	0	0	0	0	0	0	9	6	0	0	10	0	0	8	2	0	6	1	CGCCCGTCGCTCCTACCGATTGGATGATCCGGTGAATTCCATGGATCGGCTGTAGATTATTTTCTACGGCTGAGAAGTGGTGTAAACCTAATCATCTAGAGGAAGGAGAAGTCGTAACAAGGTTTCC
Cryptophyta sp. CR-MAL03, EF195737.1	Eukaryote,Cryptophyta, NA, NA, NA, NA, Cryptophyta sp. CR-MAL03	6	0	0	0	0	0	0	0	0	0	0	0	0	0	0	0	0	0	0	0	1	2	2	1	0	CGCCCGTCGCTCCTACCGATTGAATGGTCCGGTGAAATCTTCGGATTGAGGTTTTGGCATTCACGTGTCTTAACTTTGAGAAGTTGATTGAACCTTATCATTTAGAGGAAGGAGAAGTCGTAACAAGGTTTCC
Cryptophyta sp. CR-MAL04, EF195738.1	Eukaryote,Cryptophyta, NA, NA, NA, NA, Cryptophyta sp. CR-MAL04	30	0	0	0	0	0	0	0	0	1	0	0	0	0	0	0	0	0	0	5	4	4	1	0	15	CGTCCGTCGCTCCTACCGATTGAATGGTCCGGTGAAATCTTCGGATTGCTGGGTAGGACTTCGCAAGTTGACCTATCTGCGAGAAGTTGCTTGAACCTTATCATTTAGAGGAAGGAGAAGTCGTAACAAGGTTTCC
Cryptophyta sp. CR-MAL11, FJ884690.1	Eukaryote,Cryptophyta, NA, NA, NA, NA, Cryptophyta sp. CR-MAL11	34	0	0	0	0	0	0	0	0	1	0	0	0	0	0	3	0	1	0	14	1	9	0	0	5	CGCCCGTCGCTCCTACCGATTGAATGGTCCGGTGAAATCTTCGGATTGCTGGGTAGGGCATTTATTTGACCTATCTGCGAGAAGTTGCTTGAACCTTATCATTTAGAGGAAGGAGAAGTCGTAACAAGGTTTCC
Falcomonas daucoides, AJ420689.1	Eukaryote,Cryptophyta, NA, Pyrenomonadales, Chroomonadaceae, Falcomonas, Falcomonas daucoides	43	5	3	0	4	8	0	2	1	0	1	0	0	0	0	1	0	0	0	1	10	5	1	0	1	CGCCCGTCGCTCCTACCGATTGGATGATCCGGCGAAATGATCAGATTGTATGCCGATATGCGGGTGCATATTTTTGGTATCAAAAAGTTCAGTGAGCCTTATCCTCTAGAGGAAGGAGAAGTCGTAACAAGGTTTCC
Falcomonas daucoides, M06023:55:000000000-BTM48:1:1101:16267:10145 1:N:0:AGGCAGAA+AAGGCTAT/M06023:55:000000000-BTM48:1:1101:16267:10145 2:N:0:AGGCAGAA+AAGGCTAT	Eukaryote,Cryptophyta, NA, Pyrenomonadales, Chroomonadaceae, Falcomonas, Falcomonas daucoides	243	0	0	0	1	0	0	0	0	1	0	0	0	0	0	1	0	0	1	198	0	35	2	0	4	CGCCCGTCGCTCCTACCGATTGGATGATCCGGCGAAATGATCAGATCGTTATTCTATATGCGGGTGCATATTAAGATGTCGAAAAGTTCATTAAGCCTTATCCTCTAGAGGAAGGAGAAGTCGTAACAAGGTTTCC
Falcomonas sp. CRY1V, KF734089.1	Eukaryote,Cryptophyta, NA, Pyrenomonadales, Chroomonadaceae, Falcomonas, Falcomonas sp. CRY1V	676	9	5	0	2	6	0	3	0	6	0	0	0	1	2	3	0	0	2	493	31	76	6	0	31	CGCCCGTCGCTCCTACCGATTGAATGGTCCGGTGAAATCTTCGGATTGCTGGCTAGGACTTGGCAACTTGACCTAGCTGCGAGAAGTTGATTGAACCTTATCATTTAGAGGAAGGAGAAGTCGTAACAAGGTTTCC
Geminigera cryophila, M06023:55:000000000-BTM48:1:2110:27298:8351 1:N:0:TAGGCATG+TCGACTAG/M06023:55:000000000-BTM48:1:2110:27298:8351 2:N:0:TAGGCATG+TCGACTAG	Eukaryote,Cryptophyta, NA, Pyrenomonadales, Geminigeraceae, Geminigera, Geminigera cryophila	8	0	3	0	1	2	0	0	0	0	0	0	0	0	0	0	0	0	1	0	1	0	0	0	0	CGCCCGTCGCTACTACCGATTGAACGGTTTAATGAGTTTTACGGAGTGGGGCGTCGCCGTTGGGTTTCCTTCGAGACGCATCCGTGAAGTAACGCAAATTTGACCGTTTAGAGGAAGTAAAAGTCGTAACAAGGTTTCC
Geminigera cryophila, M06023:55:000000000-BTM48:1:1101:14749:16099 1:N:0:AGGCAGAA+AAGGCTAT/M06023:55:000000000-BTM48:1:1101:14749:16099 2:N:0:AGGCAGAA+AAGGCTAT	Eukaryote,Cryptophyta, NA, Pyrenomonadales, Geminigeraceae, Geminigera, Geminigera cryophila	17	0	0	0	0	0	0	0	0	0	0	0	0	0	0	0	0	0	1	14	1	0	1	0	0	CGCCCGTCGCTCCTACCGATTGGATGATCCGGTGAATTGGTCGGACTGATGATTACTATCGTGGGTACGATATAAACACAGAAAGTCTAGTAAGCCTTATCATCTAGAGGAAGGAGAAGTCGTAACAAGGTTTCC
Geminigera cryophila, M06023:55:000000000-BTM48:1:1101:10541:16310 1:N:0:TAGGCATG+TCGACTAG/M06023:55:000000000-BTM48:1:1101:10541:16310 2:N:0:TAGGCATG+TCGACTAG	Eukaryote,Cryptophyta, NA, Pyrenomonadales, Geminigeraceae, Geminigera, Geminigera cryophila	36	0	0	0	0	0	0	0	0	0	0	0	0	1	0	0	1	1	0	23	6	2	1	1	0	CGCCCGTCGCTACTACCGATTGAACGGTTTAATGAGTTCCAAGGATTGATGGCTACTTGGTTTCGGCCTTGTAGTCGTTGAGAGCAGGTGCAAATTTGATCGTTTAGAGGAAGTAAAAGTCGTAACAAGGTTTCC
Geminigera cryophila, JF791030.1	Eukaryote,Cryptophyta, NA, Pyrenomonadales, Geminigeraceae, Geminigera, Geminigera cryophila	124	0	0	0	0	0	0	0	1	3	0	0	0	0	2	2	0	0	1	58	22	17	8	0	10	CGCCCGTCGCTCCTACCGATTGAATGGTCCGGTGAAATCTTCGGATTGCTGGATAGGACTTGGCAACTTGACCTATCTGCGAGAAGTTGCTTGAACCTTATCATTTAGAGGAAGGAGAAGTCGTAACAAGGTTTCC
Goniomonas amphinema, M06023:55:000000000-BTM48:1:2106:10257:13440 1:N:0:CGTACTAG+CTATTAAG/M06023:55:000000000-BTM48:1:2106:10257:13440 2:N:0:CGTACTAG+CTATTAAG	Eukaryote,Cryptophyta, NA, Cryptomonadales, Goniomonadaceae, Goniomonas, Goniomonas amphinema	25	19	0	1	0	2	0	0	1	0	0	0	0	0	0	0	0	0	0	2	0	0	0	0	0	CGCCCGTCGATACTACCGATTGAATGGCTTAGTGAGGCCTCCGGATTGACTCCCTCGAGGCGCAAGCTTCTTTGGAGTCGAAAAGTTGGACAAACTTGGTCATTTAGAGGAAGTAAAAGTCGTAACAAGGTTTCC
Goniomonas avonlea, M06023:55:000000000-BTM48:1:1109:5101:21240 1:N:0:TACGCTGC+GCGTAAGA/M06023:55:000000000-BTM48:1:1109:5101:21240 2:N:0:TACGCTGC+GCGTAAGA	Eukaryote,Cryptophyta, NA, Cryptomonadales, Goniomonadaceae, Goniomonas, Goniomonas avonlea	6	2	0	1	0	2	1	0	0	0	0	0	0	0	0	0	0	0	0	0	0	0	0	0	0	CGCCCGTCGCTTGTACCGATTGGATGGTCCGGTGAATTCTTCGGATTGCTGGCGTTGGGTCCGCAAGGTCCTGGCTGCTGCGAAAAGTTGATTAAACCTTATCATCTAGAGGAACAAGAAGTCGTAACAAGGTTTCC
Goniomonas avonlea, M06023:55:000000000-BTM48:1:1111:17083:17179 1:N:0:TACGCTGC+GCGTAAGA/M06023:55:000000000-BTM48:1:1111:17083:17179 2:N:0:TACGCTGC+GCGTAAGA	Eukaryote,Cryptophyta, NA, Cryptomonadales, Goniomonadaceae, Goniomonas, Goniomonas avonlea	6	1	0	1	0	0	2	0	0	0	0	1	0	0	0	0	0	0	0	1	0	0	0	0	0	CGCCCGTCGCTCCTACCGATTGAATGATCCGGTGAAATCTTCGGATTGCTGGCATTGGCCTGGCAACAGGTCATTCGCTGCGAAAAGTTGATTAAACCTTATCATTTAGAGGAAGGAGAAGTCGTAACAAGGTTTCC
Goniomonas avonlea, M06023:55:000000000-BTM48:1:1101:13597:5846 1:N:0:TACGCTGC+GCGTAAGA/M06023:55:000000000-BTM48:1:1101:13597:5846 2:N:0:TACGCTGC+GCGTAAGA	Eukaryote,Cryptophyta, NA, Cryptomonadales, Goniomonadaceae, Goniomonas, Goniomonas avonlea	7	0	0	2	0	0	4	0	0	0	0	0	0	0	0	0	0	1	0	0	0	0	0	0	0	CGCCCGTCGCTCCTACCGATTGAATGATCCGGTGAAATCTTCGGATGGTCGGCACTCGCTTCGCAAGTTGCTTGAGCTGCTAAAAGTTGATTAAACCTTATCATTTAGAGGAAGGAGAAGTCGTAACAAGGTTTCC
Goniomonas avonlea, JQ434476.1	Eukaryote,Cryptophyta, NA, Cryptomonadales, Goniomonadaceae, Goniomonas, Goniomonas avonlea	35	0	0	3	8	1	16	2	0	0	0	0	0	0	0	0	0	0	0	2	1	0	0	0	2	CGCCCGTCGCTCCTACCGATCGAATGATCCGGTGAAATCTTCGGATTGCTGGCAGTGGCTTCGCAAGTTGCCATTGCTGCGAAAAGTTGATTAAACCTTATCATTTAGAGGAAGGAGAAGTCGTAACAAGGTTTCC
Goniomonas sp. ATCC 50108, AY360454.1	Eukaryote,Cryptophyta, NA, Cryptomonadales, Goniomonadaceae, Goniomonas, Goniomonas sp. ATCC 50108	10	0	0	0	0	0	0	1	0	0	0	0	0	0	0	1	0	0	0	3	0	0	0	0	5	CGCCCGTCGCTACTACCGATTGAATGGCTTAGTGAGGCCTCCGGATTGCTGGCCTTGGCTTCGCAAGTTGCCTGGCTGCGAAAAGTTGGACAAACTTGGTCATTTAGAGGAAGTAAAAGTCGTAACAAGGTTTCC
Goniomonas sp. SH-3, M06023:55:000000000-BTM48:1:1109:15723:26880 1:N:0:GTAGAGGA+AAGGAGTA/M06023:55:000000000-BTM48:1:1109:15723:26880 2:N:0:GTAGAGGA+AAGGAGTA	Eukaryote,Cryptophyta, NA, Cryptomonadales, Goniomonadaceae, Goniomonas, Goniomonas sp. SH-3	8	0	0	2	3	0	1	0	0	1	0	0	0	0	0	0	0	0	0	0	1	0	0	0	0	CGCCCGTCGCTCCTACCGATTGAATGATCCGGTGAAATCTTCGGATTGCTGGCGTTGCCTTCGCAAGTTGGCTTCGCTGCAAAAAGTTGATTAAACCTTATCATTTAGAGGAAGGTGAAGTCGTAACAAGGTTTCC
Goniomonas sp. SH-4, M06023:55:000000000-BTM48:1:1107:28498:14241 1:N:0:TCCTGAGC+GAGCCTTA/M06023:55:000000000-BTM48:1:1107:28498:14241 2:N:0:TCCTGAGC+GAGCCTTA	Eukaryote,Cryptophyta, NA, Cryptomonadales, Goniomonadaceae, Goniomonas, Goniomonas sp. SH-4	35	0	1	0	0	29	0	0	0	0	0	0	0	0	0	1	0	0	0	0	0	4	0	0	0	CGCCCGTCGCTTCTACCGATTGAATGATCCGGTGAACACTTTGGACTCGTGGTCTCGGTGGGGCAACCCTCCTTGGCCTAGTGGGAAGTTGTGTAAACCTTATCATTTAGAGGAAGAAGAAGTCGTAACAAGGTTTCC
Goniomonas sp. SH-9, M06023:55:000000000-BTM48:1:2113:14550:20878 1:N:0:TAGGCATG+TCGACTAG/M06023:55:000000000-BTM48:1:2113:14550:20878 2:N:0:TAGGCATG+TCGACTAG	Eukaryote,Cryptophyta, NA, Cryptomonadales, Goniomonadaceae, Goniomonas, Goniomonas sp. SH-9	19	0	1	2	8	0	0	0	0	1	0	0	0	0	0	1	1	0	0	0	1	0	1	0	3	CGCCCGTCGCTCCTACCGATTGAATGATCCGGTGAACATGTCGGACTGATCTAGGTTCATCCTAATTCGGGAAGATATGTAAACCTTATCATTTAGAGGAAGGAAAAGTCGTAACAAGGCTTCC
Goniomonas truncata, M06023:55:000000000-BTM48:1:2105:27806:15750 1:N:0:TAGGCATG+TCGACTAG/M06023:55:000000000-BTM48:1:2105:27806:15750 2:N:0:TAGGCATG+TCGACTAG	Eukaryote,Cryptophyta, NA, Cryptomonadales, Goniomonadaceae, Goniomonas, Goniomonas truncata	13	1	1	0	0	2	0	1	0	0	1	0	0	0	0	0	0	1	0	2	1	0	1	1	1	CGCCCGTCGCTCCTACCGATTGAATGGTCCGGTGAAATCTTCGGATTGTGGGTTTTGTCTTACTGCTAGTTCGCTAGTAGTAGCGCCCGTGAAAAGTTGATTAAACCTTATCATTTAGAGGAAGGAGAAGTCGTAACAAGGTTTCC
Goniomonas truncata, M06023:55:000000000-BTM48:1:1101:11041:28098 1:N:0:AGGCAGAA+AAGGCTAT/M06023:55:000000000-BTM48:1:1101:11041:28098 2:N:0:AGGCAGAA+AAGGCTAT	Eukaryote,Cryptophyta, NA, Cryptomonadales, Goniomonadaceae, Goniomonas, Goniomonas truncata	16	0	0	0	0	0	0	0	0	0	0	0	0	0	0	0	0	0	0	9	0	7	0	0	0	CGCCCGTCGCTCCTACCGATTGAATGGTCCGGTGAAATCTTCGGATTGTGGCATTGTCGCCGGTTTCGGGGACGATACTGTGAGAAGTTGATTAAACCTTACCATTTAGAGGAAGGTGAAGTCGTAACAAGGTTTCC
Hemiselmis andersenii, M06023:55:000000000-BTM48:1:2112:14139:20109 1:N:0:TAGGCATG+TCGACTAG/M06023:55:000000000-BTM48:1:2112:14139:20109 2:N:0:TAGGCATG+TCGACTAG	Eukaryote,Cryptophyta, NA, Cryptomonadales, Hemiselmidaceae, Hemiselmis, Hemiselmis andersenii	20	0	0	4	0	1	0	2	0	0	0	0	0	0	0	0	0	5	0	0	2	3	1	1	1	CGCCCGTCGCTCCTACCGATTGAATGGTCCGGTGAAATCTTTGGATTGCGGGTTTTGTTCGCTGCAAGTTCGCTTGTAGTGGCGCCAGCGAGAAGTTGATTAAACCTTATCATTTAGAGGAAGGAGAAGTCGTAACAAGGTTTCC
Hemiselmis cryptochromatica, AM901023.1	Eukaryote,Cryptophyta, NA, Cryptomonadales, Hemiselmidaceae, Hemiselmis, Hemiselmis cryptochromatica	64	0	0	0	0	0	0	0	0	1	0	0	0	0	0	0	0	0	0	46	2	2	11	0	2	CGCCCGTCGCTCCTACCGATTGGATGGTCCGGTGAAATGTTCGGATTCAGTGGTCTACGCGGTTGCGTGGATATATCTTGGAAAAGTTCATTGAGCCTTATCATCTAGAGGAAGGAGAAGTCGTAACAAGGTTTCC
Hemiselmis cryptochromatica, AM901354.1	Eukaryote,Cryptophyta, NA, Cryptomonadales, Hemiselmidaceae, Hemiselmis, Hemiselmis cryptochromatica	66	0	0	0	0	0	0	0	0	0	0	0	0	0	0	0	0	0	0	49	6	0	3	0	8	CGCCCGTCGCTCCTACCGATTGAATGGTCCGGTGAAATCTTCGGATTGCTGGCCTTGCCTTGGCAACTTGGCTTGGTTGCGAGAAGTTGATTAAACCTTATCATTTA
Hemiselmis rufescens, AJ420690.2	Eukaryote,Cryptophyta, NA, Cryptomonadales, Hemiselmidaceae, Hemiselmis, Hemiselmis rufescens	7	0	1	1	0	0	0	2	0	0	0	0	0	0	0	0	0	0	0	1	1	1	0	0	0	CGCCCGTCGCTCCTACCGATTGGATGGTCCGGTGAAATGTTCGGATTTAAACATTTTCGCGGGTGCGAATTTATGTTTTAAAAAGTTCATTAAGCCTTACCATCTAGAGGAAGGAGAAGTCGTAACAAGGTTTCC
Hemiselmis rufescens, MF179481.1	Eukaryote,Cryptophyta, NA, Cryptomonadales, Hemiselmidaceae, Hemiselmis, Hemiselmis rufescens	10	4	1	0	3	1	0	0	0	0	0	0	0	0	0	0	0	0	0	1	0	0	0	0	0	CGCCCGTCGCTCCTACCGATTGGATGGTCCGGTGAAATGTTCGGATTTAAACGTTTGCGCGGGTGCGTAATCATGTTTAAAAAAGTTCATTAAGCCTTACCATCTAGAGGAAGGAGAAGTCGTAACAAGGTTTCC
Hemiselmis virescens, M06023:55:000000000-BTM48:1:1103:27496:17927 1:N:0:TAGCGCTC+AAGGCTAT/M06023:55:000000000-BTM48:1:1103:27496:17927 2:N:0:TAGCGCTC+AAGGCTAT	Eukaryote,Cryptophyta, NA, Cryptomonadales, Hemiselmidaceae, Hemiselmis, Hemiselmis virescens	8	0	0	0	0	0	0	0	0	0	0	0	0	0	0	0	0	7	0	1	0	0	0	0	0	CGCCCGTCGCTCCTACCGATTGAATGGTCCGGTGAAATCCTCGGATGGTGGTCTTGTGTCTGTTGGCTTGTCTAGCAGGTGTGGCCGTCAAAAGTTGATTAAACCTTATCATTTAGAGGAAGGAGAAGTCGTAACAAGGTTTCC
Hemiselmis virescens, M06023:55:000000000-BTM48:1:1112:18427:25765 1:N:0:TACGCTGC+GCGTAAGA/M06023:55:000000000-BTM48:1:1112:18427:25765 2:N:0:TACGCTGC+GCGTAAGA	Eukaryote,Cryptophyta, NA, Cryptomonadales, Hemiselmidaceae, Hemiselmis, Hemiselmis virescens	15	0	0	1	2	2	5	4	0	0	0	0	0	0	0	0	0	1	0	0	0	0	0	0	0	CGCCCGTCGCTCCTACCGATTGAATGATCCGGTGAAATCTTCGGATGGCTGGCGCAGGCTGGGAAACTTGCTTGCGCTGCTAAAAGTTGATTAAACCTTATCATTTAGAGGAAGGAGAAGTCGTAACAAGGTTTCC
Hemiselmis virescens, MF179477.1	Eukaryote,Cryptophyta, NA, Cryptomonadales, Hemiselmidaceae, Hemiselmis, Hemiselmis virescens	31	0	0	0	0	1	0	5	0	0	0	0	0	0	0	0	0	0	0	17	1	0	4	0	3	CGCCCGTCGCTCCTACCGATTGAATGGTCCGGTGAAATCTTCGGATTGCTGGCCTTTGCTTGGCAACTTGCTTTGGCTGCGAAAAGTTGATTAAACCTTATCATTTASAGGAAGGAGAAGTCGTAACAAGGTTTCC
Hemiselmis virescens, AJ007284.1	Eukaryote,Cryptophyta, NA, Cryptomonadales, Hemiselmidaceae, Hemiselmis, Hemiselmis virescens	69	17	0	1	4	7	0	3	0	0	0	0	0	0	0	0	0	0	0	22	1	1	7	0	6	CGCCCGTCGCTCCTACCGATTGAATGGTCCGGTGAAATCTTCGGATTGCTGGTCTTGGCTTGGCAACTTGCTTTGACTGCGAAAAGTTGATTAAACCTTATCATTTAGAGGAAGGAGAAGTCGTAACAAGGTTTCC
Komma caudata, U53122.1	Eukaryote,Cryptophyta, NA, Pyrenomonadales, Chroomonadaceae, Komma, Komma caudata	74	11	2	14	10	9	2	13	0	3	0	1	0	0	2	0	0	0	3	1	1	0	1	0	1	CGCCCGTCGCTCCTACCGATTGAATGGTCCGGTGAAATCTTCGGATTGCTGGCCAGGACTTCGCAAGTTGACCTGGCTGCGAGAAGTTGATTAAACCTTATCATTTAGAGGAAGGAGAAGTCGTAACAAGGTTTCC
Rhinomonas nottbecki, HF952560.1	Eukaryote,Cryptophyta, NA, Pyrenomonadales, Pyrenomonadaceae, Rhinomonas, Rhinomonas nottbecki	80	16	1	0	7	12	1	8	0	0	1	0	0	0	0	8	3	0	2	0	5	2	13	0	1	CGCCCGTCGCTCCTACCGATTGAATGGTCCGGTGAAATCTTCGGATTGCTGACCTTGGCATTTATTTGTCTTGGTTGCGAGAAGTTGATTGAACCTTATCATTTAGAGGAAGGAGAAGTCGTAACAAGGTTTCC
Rhodomonas abbreviata, U53128.1	Eukaryote,Cryptophyta, NA, Pyrenomonadales, Pyrenomonadaceae, Rhodomonas, Rhodomonas abbreviata	20	0	0	1	0	1	0	1	0	0	0	0	0	0	0	0	0	0	0	1	1	2	3	0	10	CGCCCGTCGCTCCTACCGATTGAATGGTCCGGTGAAATCTTCGGATTGCTGACCATGTCATTTATTTGGCTTGGTTGCGAGAAGTTGATTGAACCTTATCATTTAGAGGAAGGAGAAGTCGTAACAAGGTTTCC
Rhodomonas cf. abbreviata CCMP1178, HF952573.1	Eukaryote,Cryptophyta, NA, Pyrenomonadales, Pyrenomonadaceae, Rhodomonas, Rhodomonas cf. abbreviata CCMP1178	60	10	0	3	6	5	2	19	0	1	0	0	0	0	4	1	0	1	0	0	2	0	5	0	1	CGCCCGTCGCTCCTACCGATTGAATGGTCCGGTGAAATCTTCGGATTGCTGACCATGGCATTTATTTGTCTTGGTTGCGAGAAGTTGATTGAACCTTATCATTTAGAGGAAGGAGAAGTCGTAACAAGGTTTCC
Rhodomonas sp. M1480, M06023:55:000000000-BTM48:1:1101:4885:20134 1:N:0:AGGCAGAA+AAGGCTAT/M06023:55:000000000-BTM48:1:1101:4885:20134 2:N:0:AGGCAGAA+AAGGCTAT	Eukaryote,Cryptophyta, NA, Pyrenomonadales, Pyrenomonadaceae, Rhodomonas, Rhodomonas sp. M1480	64	0	0	0	0	0	0	0	0	0	0	0	0	0	0	0	0	0	0	60	0	1	3	0	0	CGCCCGTCGCTCCTACCGATTGGATGGTCCGGTGAAATGTTCGGATCCAAGAGTTTACGCGGTTGCGTAGATGTATCTCGGAAAAGTTCATTGAGCCTTATCATTTAGAGGAAGGAGAAGTCGTAACAAGGTTTCC
Rhodomonas sp. M1630, AJ421148.1	Eukaryote,Cryptophyta, NA, Pyrenomonadales, Pyrenomonadaceae, Rhodomonas, Rhodomonas sp. M1630	76	28	2	0	4	12	1	21	0	0	0	0	0	0	0	0	0	2	2	1	1	0	0	1	1	CGCCCGTCGCTCCTACCGATTGAATGGTCCGGTGAAATCTTCGGATTGCTGACCTTGGCATTTATTTGCCTTGGTTGCGAGAAGTTGATTGAACCTTATCATTTAGAGGAAGGAGAAGTCGTAACAAGGTTTCC
Teleaulax amphioxeia, M06023:55:000000000-BTM48:1:1103:14403:5649 1:N:0:CGAGGCTG+CCTAGAGT/M06023:55:000000000-BTM48:1:1103:14403:5649 2:N:0:CGAGGCTG+CCTAGAGT	Eukaryote,Cryptophyta, NA, Pyrenomonadales, Geminigeraceae, Teleaulax, Teleaulax amphioxeia	13	0	0	0	0	0	0	0	0	13	0	0	0	0	0	0	0	0	0	0	0	0	0	0	0	CGCCCGTCGCTCCTACCGATTGGGTGATCCGGTGAATTATTCGGATTTTTGCCGCGCTTTTGCGTTCGGCGAATGAAAAGTCTTGTGAACCTTATCATCTAGAGGAAGGAGAAGTCGTAACAAGGTTTCC
Teleaulax amphioxeia, AJ421146.1	Eukaryote,Cryptophyta, NA, Pyrenomonadales, Geminigeraceae, Teleaulax, Teleaulax amphioxeia	22	0	0	0	0	0	0	0	0	2	0	0	0	0	0	0	0	0	0	5	0	1	1	0	13	CGCCCGTCGCTCCTACCGATTGGATGGTCCGGTGAACTGGTCGGACTGATAATTGTCACTGCGGGTGCAGTAGCATTACGGAAAGTCCGGTGAACCTTATCATCTAGAGGAAGGAGAAGTCGTAACAAGGTTTCC
Teleaulax amphioxeia, M06023:55:000000000-BTM48:1:1114:6981:19288 1:N:0:CGTACTAG+CTATTAAG/M06023:55:000000000-BTM48:1:1114:6981:19288 2:N:0:CGTACTAG+CTATTAAG	Eukaryote,Cryptophyta, NA, Pyrenomonadales, Geminigeraceae, Teleaulax, Teleaulax amphioxeia	37	2	8	1	20	2	0	1	1	0	0	0	0	0	0	0	0	0	0	0	1	0	0	0	1	CGCCCGTCGCTCCTACCGATTGGATGATCCGGTGAATAATTCGGACTGCGATCGTGTGGCCTGTGCCGCTACGATTGTGGGAAGTTTCGTGAACCTTATCATCTAGAGGAAGGAGAAGTCGTAACAAGGTTTCC
Teleaulax amphioxeia, AJ007287.1	Eukaryote,Cryptophyta, NA, Pyrenomonadales, Geminigeraceae, Teleaulax, Teleaulax amphioxeia	113	0	0	0	0	0	0	0	1	2	0	0	0	0	3	2	0	0	0	13	1	11	0	0	80	CGCCCGTCGCTCCTACCGATTGAATGGTCCGGTGAAATCTTCGGATTGCTGGATAGGAGGGCAACCACCTATCTGCGAGAAGTTGCTTGAACCTTATCATTTAGAGGAAGGAGAAGTCGTAACAAGGTTTCC
Lepocinclis playfairiana, M06023:55:000000000-BTM48:1:1108:15817:13041 1:N:0:CGTACTAG+CTATTAAG/M06023:55:000000000-BTM48:1:1108:15817:13041 2:N:0:CGTACTAG+CTATTAAG	Eukaryote,Euglenida, NA, Euglenales, Phacaceae, Lepocinclis, Lepocinclis playfairiana	7	0	0	0	0	0	0	0	7	0	0	0	0	0	0	0	0	0	0	0	0	0	0	0	0	CGCCCGTCGTTGCTACCGATGGCAGCAGGATAGAGACATCAGGAGGCCGCGCCGGTGCCCTCGGGTGCCGTGTCGTGGCCGAATTCGGCCGATGTCCTGCTGCTAGAGGAAGCAAAAGTCGTAACAAGGTTGCT
Notosolenus urceolatus, M06023:55:000000000-BTM48:1:1111:16976:24162 1:N:0:GTAGAGGA+AAGGAGTA/M06023:55:000000000-BTM48:1:1111:16976:24162 2:N:0:GTAGAGGA+AAGGAGTA	Eukaryote,Euglenida, NA, Eutreptiales, Astasiaceae, Notosolenus, Notosolenus urceolatus	15	0	10	1	2	2	0	0	0	0	0	0	0	0	0	0	0	0	0	0	0	0	0	0	0	CGCCCGTCGTTGCCTGTAATGGGTTGTGAGTAGAGCCTTTTGGAGGTTTTTTGGGTGGGCAACCATTCATGAAGCCAAAATTGGGCAATACTCGCAATCTAGAAGAGGCAAAAGTCGTAACAAGGTTGCT
Tetramitus dokdoensis, KY463322.1	Eukaryote,, Heterolobosea, Schizopyrenida, Vahlkampfiidae, Tetramitus, Tetramitus dokdoensis	8	0	0	0	0	0	0	0	0	3	0	0	0	0	1	0	4	0	0	0	0	0	0	0	0	CGCCCGTCGCTCGTACCGACTGAATAGAGGTATGAATTTGATGGACCAGCGTGGCGTCAAGCCATGCGAGAAAATCAACTGAATTTCTCTATTTGTAGGAACGAGAAGTCGTAACAAGGTCTTC
Jakobida sp. TP-2015e, M06023:55:000000000-BTM48:1:2109:25566:22968 1:N:0:TAGGCATG+TCGACTAG/M06023:55:000000000-BTM48:1:2109:25566:22968 2:N:0:TAGGCATG+TCGACTAG	Eukaryote,NA, NA, NA, NA, NA, Jakobida sp. TP-2015e	6	0	0	1	0	1	0	0	0	0	0	0	0	0	0	0	0	1	0	0	1	0	1	0	1	CGCCCGTCGCTCCTACCGATTGGATTGCCCGGTGAAATCTTCGGATTGTGAGTTTGTTCATGGCTAGTTCGCTAGTCGTGACTCTTGTGAAAAGTTGATTAAACCTTGTAATCTAGAGGAAGGAGAAGTCGTAACAAGGTTTCC
Collodictyon triciliatum, M06023:55:000000000-BTM48:1:1109:2568:15344 1:N:0:GTAGAGGA+AAGGAGTA/M06023:55:000000000-BTM48:1:1109:2568:15344 2:N:0:GTAGAGGA+AAGGAGTA	Eukaryote,NA, NA, NA, Collodictyonidae, Collodictyon, Collodictyon triciliatum	6	4	0	0	2	0	0	0	0	0	0	0	0	0	0	0	0	0	0	0	0	0	0	0	0	CGCCCGTCGCTCCTACCGATTGAATGATCCGGTGAACACTTTGGAGCCATGGACTTTTTCGGGGAGACCTGAGCTAGACCAATTGGTAAAGTTGTGTAAGCCTTATCATTTAGAGGAAGGAAAAGTCGTAACAAGGTTTCC
Collodictyon triciliatum, M06023:55:000000000-BTM48:1:2112:6011:8319 1:N:0:CGAGGCTG+CCTAGAGT/M06023:55:000000000-BTM48:1:2112:6011:8319 2:N:0:CGAGGCTG+CCTAGAGT	Eukaryote,NA, NA, NA, Collodictyonidae, Collodictyon, Collodictyon triciliatum	39	0	0	0	0	0	0	0	0	1	0	0	0	0	0	0	0	38	0	0	0	0	0	0	0	CGCCCGTCGCTCCTACCGATTGAATGATCCGATGAATTCTCAGGACTGGCAGTGTTTTCGGGAAACTGATGCATTTGCCGGGAATTTGCGTAAATCTTATCATTTAGAGGAAGGAGAAGTCGTAACAAGGTTTCC
Pirsonia formosa, AJ561111.1	Eukaryote,NA, NA, NA, NA, Pirsonia, Pirsonia formosa	350	11	0	2	1	2	1	2	0	0	0	0	0	0	0	1	0	259	2	14	6	0	10	8	31	CGCCCGTCGCACCTACCGATTGAATGGTTCGGTGAAAATTCTGGACTGCAACCTTGCTTTCTTCATTGAAGGCGGGGCCGCGGAAAGTTATTTAAACCTCATCATTTAGAGGAAGGTGAAGTCGTAACAAGGTTTCC
Pirsonia verrucosa, M06023:55:000000000-BTM48:1:2105:14760:12403 1:N:0:TAGGCATG+TCGACTAG/M06023:55:000000000-BTM48:1:2105:14760:12403 2:N:0:TAGGCATG+TCGACTAG	Eukaryote,NA, NA, NA, NA, Pirsonia, Pirsonia verrucosa	11	0	4	0	0	1	0	0	0	0	0	0	0	0	0	0	0	0	0	4	2	0	0	0	0	CGCCCGTCGCACCAACCGATTGAATGGTTCGGTGAAAAATCGGGACTGCATCATCGTCCACTTTATTGAGGATGGTGAAGTAGGAACATTTTTAAACCTAACCCTTTAGAGGATGGTGAAGTCGTAACAAGGTTTCC
Pseudophyllomitus vesiculosus, M06023:55:000000000-BTM48:1:1113:12862:5923 1:N:0:GTAGAGGA+AAGGAGTA/M06023:55:000000000-BTM48:1:1113:12862:5923 2:N:0:GTAGAGGA+AAGGAGTA	Eukaryote,NA, NA, NA, NA, Pseudophyllomitus, Pseudophyllomitus vesiculosus	6	0	0	2	3	1	0	0	0	0	0	0	0	0	0	0	0	0	0	0	0	0	0	0	0	CGCCCGTCGCACCTACCGATTGAATGGTCCGGTGAAATTTTCGGACTGTGGCGTTGTTGGCTTTATTGTCAATGATGCCGTAGAAAGTTAATTAAATCTCACCATTTAGAGGAAGGTAAAGTCGTAACAAGGTTTCC
Pseudophyllomitus vesiculosus, M06023:55:000000000-BTM48:1:1101:19702:8649 1:N:0:TACGCTGC+GCGTAAGA/M06023:55:000000000-BTM48:1:1101:19702:8649 2:N:0:TACGCTGC+GCGTAAGA	Eukaryote,NA, NA, NA, NA, Pseudophyllomitus, Pseudophyllomitus vesiculosus	7	0	0	0	0	0	7	0	0	0	0	0	0	0	0	0	0	0	0	0	0	0	0	0	0	CGCCCGTCGCACCTACCGATTGAATGGTCCGGTGAAATTTTCGGACCGTGGCACTGTCCCCTTCATTGGGGTTGGCGCCGTGGGAAGTTAATTAAATCTTACCATTTAGAGGAAGGTGAAGTCGTAACAAGGTTTCC
Pseudophyllomitus vesiculosus, M06023:55:000000000-BTM48:1:1105:6071:14281 1:N:0:AGGCAGAA+AAGGCTAT/M06023:55:000000000-BTM48:1:1105:6071:14281 2:N:0:AGGCAGAA+AAGGCTAT	Eukaryote,NA, NA, NA, NA, Pseudophyllomitus, Pseudophyllomitus vesiculosus	8	0	0	0	2	1	0	0	0	0	0	0	0	0	0	0	0	0	1	3	0	1	0	0	0	CGCCCGTCGCACCTACCGATTGAATGGTCCGGTGAAATTTTCGGACTGCGACAATGTCTCCTTTATTGGCGACGCTGTTGTGGGAAGTTACTTAAACCTTACCATTTAGAGGAAGGTGAAGTCGTAACAAGGTTTCC
Pseudophyllomitus vesiculosus, M06023:55:000000000-BTM48:1:1113:4387:20515 1:N:0:TAGGCATG+TCGACTAG/M06023:55:000000000-BTM48:1:1113:4387:20515 2:N:0:TAGGCATG+TCGACTAG	Eukaryote,NA, NA, NA, NA, Pseudophyllomitus, Pseudophyllomitus vesiculosus	9	0	1	0	0	0	0	0	0	2	0	0	0	0	0	1	0	0	0	1	3	1	0	0	0	CGCCCGTCGCACCTACCGATTGAATGGTCCGGTGAAATTTTCGGACTGCGACACGCACCCTTCATTGGGCGCAAGTCGTGGAAAGTCACTTAAACCTTACCATTTAGAGGAAGGTGAAGTCGTAACAAGGTTTCC
Pseudophyllomitus vesiculosus, M06023:55:000000000-BTM48:1:1102:27600:9067 1:N:0:GTAGAGGA+AAGGAGTA/M06023:55:000000000-BTM48:1:1102:27600:9067 2:N:0:GTAGAGGA+AAGGAGTA	Eukaryote,NA, NA, NA, NA, Pseudophyllomitus, Pseudophyllomitus vesiculosus	30	0	2	1	7	4	0	1	0	1	0	0	0	0	0	0	0	0	0	2	5	6	1	0	0	CGCCCGTCGCACCTACCGATTGAATGGTCCGGTGAAATGTTCGGACTGCGGCAATGTTCTTCACTGAACGCTGCCGTGGGAAGTTCCTTAAACCTTACCATTTAGAGGAAGGTGAAGTCGTAACAAGGTTTCC
Pseudophyllomitus vesiculosus, M06023:55:000000000-BTM48:1:2104:23241:21408 1:N:0:CTCTCTAC+TTCTAGCT/M06023:55:000000000-BTM48:1:2104:23241:21408 2:N:0:CTCTCTAC+TTCTAGCT	Eukaryote,NA, NA, NA, NA, Pseudophyllomitus, Pseudophyllomitus vesiculosus	61	0	0	2	9	10	7	3	0	4	0	0	0	0	0	0	0	21	1	2	0	0	1	0	1	CGCCCGTCGCACCTACCGATTGAATGGTCCGGTGAAATTTTCGGACTTTGGCAATTCTCCCTTCATTGGGAGAGCTGCCGAGGGAAGTTAATTAAACCTTACCATTTAGAGGAAGGTGAAGTCGTAACAAGGTTTCC
Pseudophyllomitus vesiculosus, M06023:55:000000000-BTM48:1:1102:9629:19987 1:N:0:ACTCGCTA+TCTCTCCG/M06023:55:000000000-BTM48:1:1102:9629:19987 2:N:0:ACTCGCTA+TCTCTCCG	Eukaryote,NA, NA, NA, NA, Pseudophyllomitus, Pseudophyllomitus vesiculosus	120	0	0	1	3	0	0	1	0	0	2	0	0	1	0	3	0	0	0	8	0	99	2	0	0	CGCCCGTCGCTCCTACCGATTGAGTGGTCCGGTGAAATTTTCGGACTGCGGCAATGTCGCCGGTTTCGGGGACGCTGCTGTGGGAAGTTGCTTAAACCTTACCATTTAGAGGAAGGTGAAGTCGTAACAAGGTTTCC
Pseudophyllomitus vesiculosus, M06023:55:000000000-BTM48:1:1101:9369:7308 1:N:0:AAGAGGCA+ACTGCATA/M06023:55:000000000-BTM48:1:1101:9369:7308 2:N:0:AAGAGGCA+ACTGCATA	Eukaryote,NA, NA, NA, NA, Pseudophyllomitus, Pseudophyllomitus vesiculosus	183	0	0	0	0	2	0	0	1	1	0	0	0	0	162	3	0	0	8	0	0	0	1	0	5	CGCCCGTCGCACCTACCGATTGAATGGTCCGGTGAAATTTTCGGACCGTGACAATGTTACCTTCACTGGAGACGCTGTCATGGGAAGTTACTTAAACCTTACCATTTAGAGGAAGGTGAAGTCGTAACAAGGTTTCC
Pseudophyllomitus vesiculosus, M06023:55:000000000-BTM48:1:2112:23867:26640 1:N:0:TAGGCATG+TCGACTAG/M06023:55:000000000-BTM48:1:2112:23867:26640 2:N:0:TAGGCATG+TCGACTAG	Eukaryote,NA, NA, NA, NA, Pseudophyllomitus, Pseudophyllomitus vesiculosus	253	26	17	9	40	48	10	43	0	11	0	0	0	0	3	3	0	24	0	4	6	2	1	3	3	CGCCCGTCGCACCTACCGATTGAATGGTCCGGTGAAATTCTCGGACTGTGGCTTTGTTTCCTTAATTGGAGACGTTGCTGTGGGAAGTTAATTAAACCTTATCATTTAGAGGAAGGTGAAGTCGTAACAAGGTTTCC
Pseudophyllomitus vesiculosus, M06023:55:000000000-BTM48:1:1101:3604:15102 1:N:0:TACGCTGC+GCGTAAGA/M06023:55:000000000-BTM48:1:1101:3604:15102 2:N:0:TACGCTGC+GCGTAAGA	Eukaryote,NA, NA, NA, NA, Pseudophyllomitus, Pseudophyllomitus vesiculosus	425	32	6	16	23	39	34	37	1	6	9	3	0	0	3	2	0	9	36	91	4	34	4	2	34	CGCCCGTCGCACCTACCGATTGAATGGTCCGGTGAAATTTTCGGACTGTTGCAATGTCGCCTTCATTGGAGACGCTGCAGTGGGAAGTTAATTAAACCTTACCATTTAGAGGAAGGTGAAGTCGTAACAAGGTTTCC
Pseudophyllomitus vesiculosus, LC257669.1	Eukaryote,NA, NA, NA, NA, Pseudophyllomitus, Pseudophyllomitus vesiculosus	4829	21	12	10	37	90	0	5	1	8	32	0	0	3	1	201	1	0	0	52	45	4263	36	0	11	CGCCCGTCGCACCTACCGATTGAATGGTCCGGTGAAATTTTCGGACTGCGGCAATGTCGCCGTTCGCGGGGACGCTGCCGTGGAAAGTCACTTAAACCTTACCATTTAGAGGAAGGTGAAGTCGTAACAAGGT
Salpingoecidae, M06023:55:000000000-BTM48:1:2103:5696:13372 1:N:0:CTCTCTAC+TTCTAGCT/M06023:55:000000000-BTM48:1:2103:5696:13372 2:N:0:CTCTCTAC+TTCTAGCT	Eukaryote,NA, NA, Choanoflagellida, Salpingoecidae, ,	7	0	0	4	1	1	0	0	0	0	0	0	0	0	0	0	0	1	0	0	0	0	0	0	0	CGCCCGTCGCACCTACCGATTGAATGGTTTAGTGAGGCCTCGGGACTTGCGCTGGCGAGCTGGCAACAGCCTGCCTGTGCGGGGAACTTGTCCAAACTTGATCATTTAGAGGAAGTAAAAGTCGTAACAAGGTTTCC
Salpingoecidae, M06023:55:000000000-BTM48:1:1106:13468:23088 1:N:0:AGGCAGAA+AAGGCTAT/M06023:55:000000000-BTM48:1:1106:13468:23088 2:N:0:AGGCAGAA+AAGGCTAT	Eukaryote,NA, NA, Choanoflagellida, Salpingoecidae, ,	82	1	19	0	2	0	0	1	0	0	0	0	0	1	2	0	0	31	5	4	0	0	5	0	11	CGCCCGTCGCTACTACCGATTGAATGGCTTAGTGAGCCCCAGGGACTGTTGCATGTTGAGGGTTTTCTCTTGACGCGCAGCCGGGAACTGGGTCAAACTTGATCATTTAGAGGAAGTAAAAGTCGTAACAAGGTTTCC
Salpingoecidae, M06023:55:000000000-BTM48:1:1101:3973:10674 1:N:0:TAGGCATG+TCGACTAG/M06023:55:000000000-BTM48:1:1101:3973:10674 2:N:0:TAGGCATG+TCGACTAG	Eukaryote,NA, NA, Choanoflagellida, Salpingoecidae, ,	96	9	1	0	0	0	0	0	1	2	0	0	0	27	1	10	0	5	4	4	20	5	3	1	3	CGCCCGTCGCTACTACCGATTGAATGGTTTAGTGAGGCCTCGGGACTGGAGCTCACGAGGTGGCAACACCACGTCTGCACCGGGAACTTGGACAAACTTGATCATTTAGAGGAAGTAAAAGTCGTAACAAGGTTTCC
Salpingoecidae, M06023:55:000000000-BTM48:1:1107:24469:8247 1:N:0:TAGGCATG+TCGACTAG/M06023:55:000000000-BTM48:1:1107:24469:8247 2:N:0:TAGGCATG+TCGACTAG	Eukaryote,NA, NA, Choanoflagellida, Salpingoecidae, ,	156	7	0	8	6	7	2	1	0	2	0	0	0	0	0	0	0	13	1	51	3	1	51	2	1	CGCCCGTCGCTACTACCGATTGAATGGTTTAGTGAGGCCTCGGGACTTGTGCAGGCTGGCTGGCAACAGCACGCCTGCGCGGGGAACTTGTCCAAACTTGATCATTTAGAGGAAGTAAAAGTCGTAACAAGGTTTCC
Bicosta minor, KU587839.1	Eukaryote,NA, NA, Choanoflagellida, Salpingoecidae, Bicosta, Bicosta minor	71	0	0	2	0	0	0	0	1	4	0	0	0	0	4	0	0	1	1	41	0	0	15	0	2	CGCCCGTCGCTACTACCGATTGAATGATTTTGTGAGGTCTCGGGATCAGCCGTTACCAACCAGGCAACTGGTTAGTTTTGGCAGAGAACTTGCACAAACATGATCATTTAGAGGAAGTAAAAGTCGTAACAAGGTT
Calliacantha natans, KU587842.1	Eukaryote,NA, NA, Choanoflagellida, Stephanoecidae, Calliacantha, Calliacantha natans	244	0	0	2	0	0	0	0	0	6	0	0	0	0	2	0	0	1	0	139	36	2	52	0	4	CGCCCGTCGCTACTACCGATCGAATGGTTTAGTGAGACCTCGGGATCCGCCTCTGGCACTGGGCAACTAGAGCCTAAGGCAGAGAACTTGGTCAAACTTGATCATTTAGAGGAAGTAAAAGTCGTAACAAGGTTTCC
Choanoeca perplexa, AF084232.1	Eukaryote,NA, NA, Choanoflagellida, Salpingoecidae, Choanoeca, Choanoeca perplexa	9	0	0	0	0	0	0	0	1	0	0	0	0	0	0	0	0	0	0	0	8	0	0	0	0	CGCCCGTCGCTACTACCGATTGAATGGTTTAGTGAGGCCTCGGGACTGGTGCAAAGGAGCGGTTTCGCTCTTCTGCGCCGGGAACTTGGTCAAACTTGATCATTTAGAGGAAGTAAAAGTCGTAACAAGGTTTCC
Choanoflagellida sp. SL117#1, EF432538.1	Eukaryote,NA, NA, Choanoflagellida, NA, NA, Choanoflagellida sp. SL117#1	54	1	0	0	0	1	0	0	0	0	0	0	0	0	0	0	0	3	0	46	1	0	1	0	1	CGCCCGTCGCTACTACCGATTGAATGGTTTAGTGAGTCCTCGGGATCAGCCTTTTGAAACGTGGCAACACGAGTCGTTAGGCAGAGAACTTGGTCAAACTTGATCATTTAGAGGAAGTAAAAGTC
Choanoflagellida sp. SL163, M06023:55:000000000-BTM48:1:2107:6948:21825 1:N:0:TAGGCATG+TCGACTAG/M06023:55:000000000-BTM48:1:2107:6948:21825 2:N:0:TAGGCATG+TCGACTAG	Eukaryote,NA, NA, Choanoflagellida, NA, NA, Choanoflagellida sp. SL163	243	7	2	2	0	12	6	5	1	0	0	0	0	0	0	1	0	173	8	0	10	0	1	6	9	CGCCCGTCGCTACTACCGATTGAACATTTTAGTGAGGCCTCCGGACCGGCGCTTCCGAAGCTGGCAACAGCTTTGTTGTGTTGGGAAGTTGTCCAAACTTGGGTGTTTAGAGGAAGTAAAAGTCGTAACAAGGTTTCC
Crinolina isefiordensis, KU587845.1	Eukaryote,NA, NA, Choanoflagellida, Acanthoecidae, Crinolina, Crinolina isefiordensis	131	0	0	0	0	0	0	0	0	0	0	0	0	0	0	5	0	0	1	41	0	53	18	1	12	CGCCCGTCGCTACTACCGATTGAATGGTTTAGTGAGATCTCGGGACTGGCATTTATTGGTTGGCAACAACCGATTTGAGCTGGGAACTTGCTCAAACTTGATCATT
Diaphanoeca grandis, DQ059033.1	Eukaryote,NA, NA, Choanoflagellida, Stephanoecidae, Diaphanoeca, Diaphanoeca grandis	141	0	0	0	0	0	0	0	0	0	0	0	0	0	0	0	0	75	0	0	0	0	0	66	0	CGCCCGTCGCTACTACCGATTGAATGGTTTAGTGAGATTTTGGGACTGACACGGGTAGGTTGGCAACAACCCGCCTGAGTTGGGAACTTGCTCAAACTTGATCATTTAGAGGAAGTAAAAGTCGTAACAAGGTTTCC
Diaphanoeca undulata, M06023:55:000000000-BTM48:1:1110:21239:17482 1:N:0:ACTCGCTA+TCTCTCCG/M06023:55:000000000-BTM48:1:1110:21239:17482 2:N:0:ACTCGCTA+TCTCTCCG	Eukaryote,NA, NA, Choanoflagellida, Stephanoecidae, Diaphanoeca, Diaphanoeca undulata	15	0	0	2	0	0	0	1	0	0	0	0	0	0	0	0	0	2	0	4	0	6	0	0	0	CGCCCGTCGTTACTACCGATCGAATGCTTTAGTGAGATCTCGGGACTGGCACAGGGTGGCTGGCAACAGCTGGCCTGAGCCGGGAACTTGCTCAAACTTGAGTCTTTAGAGGAAGTACAAGTCGTAACAAGGTTTCC
Diaphanoeca undulata, M06023:55:000000000-BTM48:1:1111:14007:18216 1:N:0:TAGGCATG+TCGACTAG/M06023:55:000000000-BTM48:1:1111:14007:18216 2:N:0:TAGGCATG+TCGACTAG	Eukaryote,NA, NA, Choanoflagellida, Stephanoecidae, Diaphanoeca, Diaphanoeca undulata	35	0	0	0	0	0	0	0	0	0	0	0	0	0	1	1	0	0	0	17	2	4	4	1	5	CGCCCGTCGCTACTACCGATCGAATGGTTTAGTGAGTTGTTGGGACTGGCACTGGGGGACTGGCAACAGTCCGCTTGAGCCGGGAACTTCTGCAAACTTGATCATTTAGAGGAAGTAAAAGTCGTAACAAGGTTTCC
Diaphanoeca undulata, KU587848.1	Eukaryote,NA, NA, Choanoflagellida, Stephanoecidae, Diaphanoeca, Diaphanoeca undulata	169	1	0	0	0	1	2	3	2	0	3	0	0	0	0	0	0	34	0	23	1	9	29	54	7	CGCCCGTCGCTACTACCGATCGAATGGTTTAGTGAGATCTCGGGACTGGCACTGGGGAGCTGGCAACAGCTCGCTTGAGCCGGGAACTGCTCAAACTTGATCATTTAGAGGAAGTAAAAGTCGTAACAAGGTTTCC
Didymoeca costata, EU011923.1	Eukaryote,NA, NA, Choanoflagellida, Stephanoecidae, Didymoeca, Didymoeca costata	19	0	0	0	2	2	0	1	1	0	1	0	0	0	0	0	0	6	1	0	1	0	1	1	2	CGCCCGTCGCTACTACCGATTGAATGGTTTAGTGAGGCCTCGGGATCAGCTTCTCGTCTCGGGCGACCGAGACTTGGAGCAGAGAACTTGGACAAACTTGATCATTTAGAGGAAGTAAAAGTCGTAACAAGGTTTCC
Salpingoeca helianthica, M06023:55:000000000-BTM48:1:1105:23512:4265 1:N:0:CTCTCTAC+TTCTAGCT/M06023:55:000000000-BTM48:1:1105:23512:4265 2:N:0:CTCTCTAC+TTCTAGCT	Eukaryote,NA, NA, Choanoflagellida, Salpingoecidae, Salpingoeca, Salpingoeca helianthica	9	0	0	3	1	5	0	0	0	0	0	0	0	0	0	0	0	0	0	0	0	0	0	0	0	CGCCCGTCGCTACTACCGATTGAATGGTTTAGTGAGGTCTCGGGACTGCGACACGGGAGTGTAACAACCCTCGTGTTACGGGAACCTGATCAAACTTGATCATTTAGAGGAAGTAAAAGTCGTAACAAGGTTTCC
Salpingoeca macrocollata, M06023:55:000000000-BTM48:1:1105:10117:26907 1:N:0:CGAGGCTG+CCTAGAGT/M06023:55:000000000-BTM48:1:1105:10117:26907 2:N:0:CGAGGCTG+CCTAGAGT	Eukaryote,NA, NA, Choanoflagellida, Salpingoecidae, Salpingoeca, Salpingoeca macrocollata	24	0	0	2	2	0	0	1	0	1	0	0	0	0	0	1	0	10	1	0	3	0	0	1	2	CGCCCGTCGCTACTACCGATTGAATGGTTTAGTGAGGTCTTGGGACTGGCGCCGCCAGGTGGGCAACCACCCGAAGGATGCCGGGAACTTGATCAAACTTGATCATTTAGAGGAAGTAAAAGTCGTAACAAGGTTTCC
Salpingoeca tuba, M06023:55:000000000-BTM48:1:1104:11778:16394 1:N:0:ACTGAGCG+GAGCCTTA/M06023:55:000000000-BTM48:1:1104:11778:16394 2:N:0:ACTGAGCG+GAGCCTTA	Eukaryote,NA, NA, Choanoflagellida, Salpingoecidae, Salpingoeca, Salpingoeca tuba	6	0	0	0	0	0	0	0	0	0	0	0	0	0	0	0	0	0	0	0	0	0	0	6	0	CGCCCGTCGCTACTACCGATCGAATGGTTTAGTGAGGTCTCGGGATCGGCCCCATTTCGTGGCAACACGGTTTGGGGCTGAGAACTTGAACAAACTTGATCATTTAGAGGAAGTAAAAGTCGTAACAAGGTTTCC
Salpingoeca tuba, M06023:55:000000000-BTM48:1:2103:16810:6072 1:N:0:AGGCAGAA+AAGGCTAT/M06023:55:000000000-BTM48:1:2103:16810:6072 2:N:0:AGGCAGAA+AAGGCTAT	Eukaryote,NA, NA, Choanoflagellida, Salpingoecidae, Salpingoeca, Salpingoeca tuba	8	0	0	0	0	0	0	0	0	0	0	0	0	0	0	1	0	0	0	1	0	6	0	0	0	CGCCCGTCGCTACTACCGATTGAATGGTTTAGTGAGGTCTCGGGATCAGCTTCTAGCTTCGGGCAACCGAAGCTTAAAGCAGAGAACTTGAACAAACTTGATCATTTAGAGGAAGTAAAAGTCGTAACAAGGTTTCC
Salpingoeca tuba, HQ026774.1	Eukaryote,NA, NA, Choanoflagellida, Salpingoecidae, Salpingoeca, Salpingoeca tuba	28	0	0	0	0	4	1	2	0	0	0	0	0	0	0	0	0	0	0	0	0	0	20	1	0	CGCCCGTCGCTACTACCGATTGAATGGTTTAGTGAGGTCTCGGGATTGCGGGTTTGGCTCTGGCAACAGAGCCTTTCTAGCGAGAACTTGAACAAACTTGATCATTTAGAGGAAGTAAAAGTCGTAACAAGGTTTCC
Salpingoeca urceolata, M06023:55:000000000-BTM48:1:1101:9345:3597 1:N:0:TAGGCATG+TCGACTAG/M06023:55:000000000-BTM48:1:1101:9345:3597 2:N:0:TAGGCATG+TCGACTAG	Eukaryote,NA, NA, Choanoflagellida, Salpingoecidae, Salpingoeca, Salpingoeca urceolata	6	0	0	0	0	0	0	0	0	0	0	0	0	0	5	0	0	0	0	0	1	0	0	0	0	CGCCCGTCGCTACTACCGATTGAATGTTTTAGTGAGGCCTCTGGACTGGCGCCAAGAAGGTGAGAACCATCTTGATGCCGGGAAATTGAACAAACTTGAGCATTTAGAGGAAGTAAAAGTCGTAACAAGGTTTCC
Salpingoeca urceolata, M06023:55:000000000-BTM48:1:1112:20432:15795 1:N:0:TAGGCATG+TCGACTAG/M06023:55:000000000-BTM48:1:1112:20432:15795 2:N:0:TAGGCATG+TCGACTAG	Eukaryote,NA, NA, Choanoflagellida, Salpingoecidae, Salpingoeca, Salpingoeca urceolata	6	1	1	0	0	0	0	2	0	0	0	0	0	0	0	0	0	0	0	1	1	0	0	0	0	CGCCCGTCGCTACTACCGATTGAATGTTTTAGTGAGGCCTCGGGACCGGCGGCCCGGAGCTGGCAACAGCACCGGGTTGCTAGAAACTTGGACAAACTTGAGCATTTAGAGGAAGTAAAAGTCGTAACAAGGTTTCC
Salpingoeca urceolata, M06023:55:000000000-BTM48:1:2104:25429:20487 1:N:0:CTCTCTAC+TTCTAGCT/M06023:55:000000000-BTM48:1:2104:25429:20487 2:N:0:CTCTCTAC+TTCTAGCT	Eukaryote,NA, NA, Choanoflagellida, Salpingoecidae, Salpingoeca, Salpingoeca urceolata	11	1	0	1	7	0	0	1	0	1	0	0	0	0	0	0	0	0	0	0	0	0	0	0	0	CGCCCGTCGCTACTACCGATTGAATGTTTTAGTGAGGTCTCGGGACTGCAGTCGTTAAGCTGGCAACAGTGCGACGACAGCGGGAACTTGGACAAACTTGAGCATTTAGAGGAAGTAAAAGTCGTAACAAGGTTTCC
Salpingoeca urceolata, M06023:55:000000000-BTM48:1:2113:25485:24522 1:N:0:GTAGAGGA+AAGGAGTA/M06023:55:000000000-BTM48:1:2113:25485:24522 2:N:0:GTAGAGGA+AAGGAGTA	Eukaryote,NA, NA, Choanoflagellida, Salpingoecidae, Salpingoeca, Salpingoeca urceolata	11	1	0	0	3	5	0	0	0	0	0	0	0	0	0	0	0	2	0	0	0	0	0	0	0	CGCCCGTCGCTACTACCGATCGAATGTTTTAGTGAGGTCTCGGGACTGACGCCTGTGGAGTTGGCAACAACACCCTAGTGTCGGGAACTTGGACAAACTTGAGCATTTAGAGGAAGTAAAAGTCGTAACAAGGTTTCC
Salpingoeca urceolata, M06023:55:000000000-BTM48:1:1105:13771:18057 1:N:0:TAGGCATG+TCGACTAG/M06023:55:000000000-BTM48:1:1105:13771:18057 2:N:0:TAGGCATG+TCGACTAG	Eukaryote,NA, NA, Choanoflagellida, Salpingoecidae, Salpingoeca, Salpingoeca urceolata	13	2	0	0	0	0	0	0	0	3	0	0	0	0	0	0	0	5	0	2	1	0	0	0	0	CGCCCGTCGCTACTACCGATTGAATGTTTTAGTGAGCCTCAGGGACTGGGACCGTTGGTGGCAACACCGGCGGCTTCGGGAACTGATGCAAACTTGAGCATTTAGAGGAAGTAAAAGTCGTAACAAGGTTTCC
Salpingoeca urceolata, EU011931.1	Eukaryote,NA, NA, Choanoflagellida, Salpingoecidae, Salpingoeca, Salpingoeca urceolata	60	0	1	2	2	10	0	2	8	1	0	1	0	0	1	0	0	1	3	1	4	1	6	2	14	CGCCCGTCGCTACTACCGATTGAATGTTTTAGTGAGGCCTCGGGACCGACGCCTCGGAGCTGGAAACAGCACCGGGATGTTGGAACTTGAACAAACTTGAGCATTTAGAGGAAGTAAAAGTCGTAACAAGGTTTCC
Salpingoeca urceolata, M06023:55:000000000-BTM48:1:1104:10345:21713 1:N:0:CTCTCTAC+TTCTAGCT/M06023:55:000000000-BTM48:1:1104:10345:21713 2:N:0:CTCTCTAC+TTCTAGCT	Eukaryote,NA, NA, Choanoflagellida, Salpingoecidae, Salpingoeca, Salpingoeca urceolata	66	6	16	6	10	12	1	2	3	2	0	0	0	0	2	0	0	2	1	0	0	0	1	0	2	CGCCCGTCGCTACTACCGATTGAATGTTTTAGTGAGGCCTCGGGACTGATGCTTCGGAGCTGGCAACAGCACCTTTGCGTCGGGAACTTGAACAAACTTGAGCATTTAGAGGAAGTAAAAGTCGTAACAAGGTTTCC
Savillea micropora, EU011928.1	Eukaryote,NA, NA, Choanoflagellida, Acanthoecidae, Savillea, Savillea micropora	21	0	0	1	4	0	1	2	0	1	0	0	0	0	0	0	0	4	0	1	0	0	7	0	0	CGCCCGTCGCTACTACCGATTGAATGGTTTAGTGAGATCTCGGGACTGGCTTGCTACGGCTGGCAACAGCCCAGCTTGCCGGGAACTTGCTCAAACTTGATCATTTAGAGGAAGTAAAAGTCGTAACAAGGTTTCC
Amastigomonas bermudensis, M06023:55:000000000-BTM48:1:1101:7976:21851 1:N:0:TACGCTGC+GCGTAAGA/M06023:55:000000000-BTM48:1:1101:7976:21851 2:N:0:TACGCTGC+GCGTAAGA	Eukaryote,NA, NA, NA, Apusomonadidae, Amastigomonas, Amastigomonas bermudensis	53	5	0	10	6	4	4	12	0	2	2	0	0	0	3	0	0	2	0	2	0	0	0	0	1	CGCCCGTCGCTCCTACCGATTGAATGGTCCGGTGAGGTTTTCGGATTGCAGAGGTGTTTCTGGCAACAGATCCCTCAGTCGAGAAGTTACCCTAACCTTATCATTTAGAGGAAGGAGAAGTCGTAACAAGGTTTCC
Amastigomonas bermudensis, HQ342679.1	Eukaryote,NA, NA, NA, Apusomonadidae, Amastigomonas, Amastigomonas bermudensis	89	5	0	1	22	19	2	28	0	1	1	0	0	0	0	0	0	0	2	0	2	2	0	0	4	CGCCCGTCGCTCCTACCGATTGAATGGTCCGGTGAGGTTTTCGGACCGATCCAGCGCTCCCGGCAACGGGTCGTTGGAACGGAAAGTTACCCTAACCTTATCATTTAGAGGAAGGAGAAGTCGTAACAAGGTTTCC
Amastigomonas mutabilis, M06023:55:000000000-BTM48:1:1104:8860:7045 1:N:0:TACGCTGC+GCGTAAGA/M06023:55:000000000-BTM48:1:1104:8860:7045 2:N:0:TACGCTGC+GCGTAAGA	Eukaryote,NA, NA, NA, Apusomonadidae, Amastigomonas, Amastigomonas mutabilis	6	0	0	0	0	2	1	1	0	0	0	0	0	0	0	0	0	2	0	0	0	0	0	0	0	CGCCCGTCGCTCCTACCGATTGAATGACCCGGTGAGAACGTCGGATCACGCATTCGATGCTGGGTTTTACGACTCAGCGACTTATGCGAGAGAAGTTGTTCAAACCTTGCCATTTAGAGGAAGGAGAAGTCGTAACAAGGTTTCC
Amastigomonas mutabilis, M06023:55:000000000-BTM48:1:2114:20400:4621 1:N:0:CGAGGCTG+CCTAGAGT/M06023:55:000000000-BTM48:1:2114:20400:4621 2:N:0:CGAGGCTG+CCTAGAGT	Eukaryote,NA, NA, NA, Apusomonadidae, Amastigomonas, Amastigomonas mutabilis	6	0	0	2	0	2	0	1	0	1	0	0	0	0	0	0	0	0	0	0	0	0	0	0	0	CGCCCGTCGCTCCTACCGATTGAATGACAAGGTAAGGTATTCGGATCGCTGCGGGTTATCTGGCAACAGGTTCCCATGGTGAAAAGATTCCCAAGCCTTGTCATTTAGAGGAAGGAGAAGTCGTAACAAGGTTTCC
Amastigomonas mutabilis, M06023:55:000000000-BTM48:1:1108:23834:18641 1:N:0:CTCTCTAC+TTCTAGCT/M06023:55:000000000-BTM48:1:1108:23834:18641 2:N:0:CTCTCTAC+TTCTAGCT	Eukaryote,NA, NA, NA, Apusomonadidae, Amastigomonas, Amastigomonas mutabilis	6	1	0	1	2	1	0	0	0	0	0	0	0	0	0	0	0	0	0	1	0	0	0	0	0	CGCCCGTCGCTCCTACCGATTGAATGACCCGGTGAGGATTTGGGATTGGCTTCTTTTTTCTGGAAACAGATTGGGTTGCCGAGAACATGTCCTAATCTTGCTATTTAGAGGAAGGAGAAGTCGTAACAAGGTTTCC
Amastigomonas mutabilis, M06023:55:000000000-BTM48:1:1102:8999:26236 1:N:0:AGGCAGAA+AAGGCTAT/M06023:55:000000000-BTM48:1:1102:8999:26236 2:N:0:AGGCAGAA+AAGGCTAT	Eukaryote,NA, NA, NA, Apusomonadidae, Amastigomonas, Amastigomonas mutabilis	7	2	0	0	0	0	0	1	0	0	0	0	0	0	0	0	0	0	0	2	0	2	0	0	0	CGCCCGTCGCTCCTACCGATTGAATGACCCGGTGAGGTTTTCGGACTGATATGGTGCTTCCGGCAACGGAATGCTGTGTCGGGAAGATACCCTAACCTTGCCATTTAGAGGAAGGAGAAGTCGTAACAAGGTTTCC
Amastigomonas mutabilis, M06023:55:000000000-BTM48:1:2109:21316:21059 1:N:0:GTAGAGGA+AAGGAGTA/M06023:55:000000000-BTM48:1:2109:21316:21059 2:N:0:GTAGAGGA+AAGGAGTA	Eukaryote,NA, NA, NA, Apusomonadidae, Amastigomonas, Amastigomonas mutabilis	7	0	0	2	2	2	0	1	0	0	0	0	0	0	0	0	0	0	0	0	0	0	0	0	0	CGCCCGTCGCTCCTACCGATTGAATGACCCGGTGAGGTTTTCGGACTGGCCCGGTGCTTCTGGCAACAGATCTCCGGGCCGGGAAGATACCCGAACCTTGCCATTTAGAGGAAGGAGAAGTCGTAACAAGGTTTCC
Amastigomonas mutabilis, M06023:55:000000000-BTM48:1:1110:16167:22944 1:N:0:TAGGCATG+TCGACTAG/M06023:55:000000000-BTM48:1:1110:16167:22944 2:N:0:TAGGCATG+TCGACTAG	Eukaryote,NA, NA, NA, Apusomonadidae, Amastigomonas, Amastigomonas mutabilis	15	4	0	0	7	2	0	0	0	0	0	0	0	0	0	0	0	0	0	1	1	0	0	0	0	CGCCCGTCGCTCCTACCGATTGGATGACCCGGTGAGGCTTTCGGACTGCCTGAATGCTCTTGGCAACAAGACTGCCAGGATGGAAAGAGAACCTAACCTTGCCATTTAGAGGAAGGAGAAGTCGTAACAAGGTTTCC
Amastigomonas mutabilis, M06023:55:000000000-BTM48:1:1107:10721:14070 1:N:0:TACGCTGC+GCGTAAGA/M06023:55:000000000-BTM48:1:1107:10721:14070 2:N:0:TACGCTGC+GCGTAAGA	Eukaryote,NA, NA, NA, Apusomonadidae, Amastigomonas, Amastigomonas mutabilis	22	2	0	2	15	0	2	1	0	0	0	0	0	0	0	0	0	0	0	0	0	0	0	0	0	CGCCCGTCGCTCCTACCGATTGAATGACCCGGTGAGGCTTTCGGATTGGCTTCACGCTTCTGGAAACAGATCGTGTTGTCGAGAAGATATCCTAACCTTGCCATTTAGAGGAAGGAGAAGTCGTAACAAGGTTTCC
Amastigomonas mutabilis, M06023:55:000000000-BTM48:1:1114:12111:13900 1:N:0:GGAGCTAC+CTCTCTAT/M06023:55:000000000-BTM48:1:1114:12111:13900 2:N:0:GGAGCTAC+CTCTCTAT	Eukaryote,NA, NA, NA, Apusomonadidae, Amastigomonas, Amastigomonas mutabilis	22	0	0	2	0	5	0	4	0	0	0	0	0	0	0	0	0	11	0	0	0	0	0	0	0	CGCCCGTCGCTCCTACCGATTGAATGACCCGGTGAGGCCTTGGGATTGGCCACGAGCATCCGGAAACGGATCTCGTGGCTCGAGAACATGTCCTAACCTTGCCATTTAGAGGAAGGAGAAGTCGTAACAAGGTCTCC
Amastigomonas mutabilis, M06023:55:000000000-BTM48:1:1103:2752:14261 1:N:0:TACGCTGC+GCGTAAGA/M06023:55:000000000-BTM48:1:1103:2752:14261 2:N:0:TACGCTGC+GCGTAAGA	Eukaryote,NA, NA, NA, Apusomonadidae, Amastigomonas, Amastigomonas mutabilis	23	0	0	7	7	2	5	0	0	0	0	0	0	0	1	0	0	0	0	0	0	0	1	0	0	CGCCCGTCGCTCCTACCGATTGAATGACCCGGTGAGGCTTTGAGACTGGCTTCTTGTTTCTGGAAACAGATCGGGTAGCCGGGAACATATCCTAACCTTGCCATTTAGAGGAAGGAGAAGTCGTAACAAGGTTTCC
Amastigomonas mutabilis, M06023:55:000000000-BTM48:1:1110:8144:15568 1:N:0:TACGCTGC+GCGTAAGA/M06023:55:000000000-BTM48:1:1110:8144:15568 2:N:0:TACGCTGC+GCGTAAGA	Eukaryote,NA, NA, NA, Apusomonadidae, Amastigomonas, Amastigomonas mutabilis	31	1	3	1	4	2	2	3	0	0	0	0	0	0	1	0	0	0	0	1	0	3	0	8	2	CGCCCGTCGCTCCTACCGATTGAATGACCCGGTGAGGCTTTCGGACCGACCTGGTTGGCTTGGCAACAGGCCGCCTGGTCGGGAAGATATCCTAATCTTGCCATTTAGAGGAAGGAGAAGTCGTAACAAGGTCTCC
Amastigomonas mutabilis, M06023:55:000000000-BTM48:1:1112:7972:18558 1:N:0:TACGCTGC+GCGTAAGA/M06023:55:000000000-BTM48:1:1112:7972:18558 2:N:0:TACGCTGC+GCGTAAGA	Eukaryote,NA, NA, NA, Apusomonadidae, Amastigomonas, Amastigomonas mutabilis	45	5	0	0	0	1	2	0	0	2	0	0	0	0	1	1	0	23	6	0	0	0	1	0	3	CGCCCGTCGCTCCTACCGATTGAATGACCCGGTGAGGCTTTCGGACTGGCTGCGCGTTTCCGGCAACGGAAGGCGCGGCCGGGAAGTCATCCTAACCTTGCCATTTAGAGGAAGGAGAAGTCGTAACAAGGTTTCC
Amastigomonas mutabilis, M06023:55:000000000-BTM48:1:1104:8966:3321 1:N:0:ACTGAGCG+GAGCCTTA/M06023:55:000000000-BTM48:1:1104:8966:3321 2:N:0:ACTGAGCG+GAGCCTTA	Eukaryote,NA, NA, NA, Apusomonadidae, Amastigomonas, Amastigomonas mutabilis	112	8	2	8	8	8	8	2	0	0	0	0	0	0	1	0	0	47	1	5	6	1	0	7	0	CGCCCGTCGCTCCTACCGATTGAATGACCCGGTGAGGCTTTCGGACTGGCCACGCATTCTTGGTGACAAGAGGTGTGGCCGGGAAGATATCCTAACCTTGCCATTTAGAGGAAGGAGAAGTCGTAACAAGGTTTCC
Amastigomonas mutabilis, M06023:55:000000000-BTM48:1:1106:5627:19812 1:N:0:TACGCTGC+GCGTAAGA/M06023:55:000000000-BTM48:1:1106:5627:19812 2:N:0:TACGCTGC+GCGTAAGA	Eukaryote,NA, NA, NA, Apusomonadidae, Amastigomonas, Amastigomonas mutabilis	874	3	3	1	0	2	9	6	1	14	0	3	0	0	0	3	0	205	5	5	6	1	0	600	7	CGCCCGTCGCTCCTACCGATTGAATGACCCGGTGAGGCTTCCGGACTGTTTGCGTTGTATCGGCAACGGTCGACGCGAACGGGAAGTTATCCTAACCTTGCCATTTAGAGGAAGGAGAAGTCGTAACAAGGTTTCC
Amastigomonas sp., AY050179.1	Eukaryote,NA, NA, NA, Apusomonadidae, Amastigomonas, Amastigomonas sp.	14	0	0	0	0	0	0	0	0	0	0	0	0	0	0	0	0	0	0	0	0	0	14	0	0	CGCCCGTCGCTCCTACCGATGAATGGTCCGGTGAGGTTTTTGGATTAGCACTCTGTAGTTGGCAACAACTCGTTGTGCCGAAAAGATACCCTAACCTTATCATTTAGAGGAAGGAGAAGTCGTAACAAGGTCTCC
Amastigomonas sp. 2 Bamfield, M06023:55:000000000-BTM48:1:1101:11102:5663 1:N:0:ACTGAGCG+GAGCCTTA/M06023:55:000000000-BTM48:1:1101:11102:5663 2:N:0:ACTGAGCG+GAGCCTTA	Eukaryote,NA, NA, NA, Apusomonadidae, Amastigomonas, Amastigomonas sp. 2 Bamfield	14	0	0	0	0	0	0	0	0	0	0	0	0	0	0	0	0	0	0	0	0	0	0	14	0	CGCCCGTCGCTTCTACCGATTGGATGAATAGGTGAGTGTTTTGGAGATTTGATTTTTCTGGGTAACTGGAGGGGTTGGGTCAAAGTTGTGCAAATCTGTTTATCTAGAGGAAGAAGAAGTCGTAACAAGGTAGCT
Amastigomonas sp. 2 Bamfield, EU542594.1	Eukaryote,NA, NA, NA, Apusomonadidae, Amastigomonas, Amastigomonas sp. 2 Bamfield	229	2	4	0	11	9	1	7	6	0	5	0	0	0	2	0	0	22	3	5	5	2	3	134	8	CGCCCGTCGCTTCTACCGATTGGATGAATAGGTGAGTGTTTTGGAGGTCTGGCTGTTGTTGGGCAACTGATCGGGGTTGGGCTGAGGATGTGCAAATCTGTTTATCTAGAGGAAGAAGAAGTCGTAACAAGAGTATCT
Amastigomonas sp. 6B/7c, M06023:55:000000000-BTM48:1:2114:12897:10153 1:N:0:TACGCTGC+GCGTAAGA/M06023:55:000000000-BTM48:1:2114:12897:10153 2:N:0:TACGCTGC+GCGTAAGA	Eukaryote,NA, NA, NA, Apusomonadidae, Amastigomonas, Amastigomonas sp. 6B/7c	15	1	0	2	3	1	1	4	0	1	0	0	0	0	1	0	0	0	0	0	1	0	0	0	0	CGCCCGTCGCTCCTACCGATTGAATGGTCCGGTGAGGTTTCAGGACTGGCTCTTGTTATTTGGCAACAAGTTCTTGAGCCGGAAATGTGCCCAAATCTTATCATTTAGAGGAAGGAGAAGTCGTAACAAGGTCTCC
Amastigomonas sp. 6B/7c, EU542596.1	Eukaryote,NA, NA, NA, Apusomonadidae, Amastigomonas, Amastigomonas sp. 6B/7c	38	1	0	1	1	1	0	2	0	0	0	0	0	0	0	0	0	0	0	1	0	1	30	0	0	CGCCCGTCGCTCCTACCGATTGAATGGTCCGGTGAGGTTCCAGGACTGGCCTTTGTTGATTGGTAACAATCTCTTAGGCCGGAAATGCGCCCGAATCTTATCATTTAGAGGAAGGAGAAGTCGTAACAAGGTCTCC
Apusomonas proboscidea, M06023:55:000000000-BTM48:1:1110:19157:14695 1:N:0:TACGCTGC+GCGTAAGA/M06023:55:000000000-BTM48:1:1110:19157:14695 2:N:0:TACGCTGC+GCGTAAGA	Eukaryote,NA, NA, NA, Apusomonadidae, Apusomonas, Apusomonas proboscidea	52	8	0	12	0	10	10	3	0	1	1	0	0	0	1	0	0	0	4	0	0	1	0	0	1	CGCCCGTCGCTCCTACCGATTGAATGGTCCGGTGAGTTCTTCGGACCGACCGGGTTACCTCTGGCAACAGAGGCCTGTGTTGGGAAGTTGTGCTAACCTTATCATTTAGAGGAAGGAGAAGTCGTAACAAGGTTTCC
Chelonemonas geobuk, KP996849.1	Eukaryote,NA, NA, NA, Apusomonadidae, Chelonemonas, Chelonemonas geobuk	11	0	0	0	0	0	0	0	1	0	0	0	0	0	0	0	0	6	0	1	0	0	0	2	1	CGCCCGTCGCTCCTACCGATTGGGTGTTGAGGTGAGGTTTTTGGAGCTTGTTGGTTTCCTGGGCGACTGGGGGGCTGGGGGCGAAGTTACCCAAATCTTGACATCTAGAGGAAGGAGAAGTCGTAACAAGGTATTC
Ascomycota, M06023:55:000000000-BTM48:1:1103:18739:1852 1:N:0:TAGGCATG+TCGACTAG/M06023:55:000000000-BTM48:1:1103:18739:1852 2:N:0:TAGGCATG+TCGACTAG	Eukaryote,Ascomycota, , , , ,	11	0	0	0	0	0	0	0	0	0	0	0	0	4	0	0	0	0	0	0	4	1	1	1	0	CGCCCGTCGCTACTACCGATTGAATGGCTCAGTGAGGCTTTCGGACCGGACTAGGGAAAGTGGCGACACTTACCCATGACTGGAAAGTTGTCCAAACTTGGTCATTTAGAGGAAGTAAAAGTCGTAACAAGGTTTCC
Ascomycota, M06023:55:000000000-BTM48:1:1104:25030:23097 1:N:0:TACGCTGC+GCGTAAGA/M06023:55:000000000-BTM48:1:1104:25030:23097 2:N:0:TACGCTGC+GCGTAAGA	Eukaryote,Ascomycota, , , , ,	17	1	0	3	5	1	1	2	0	4	0	0	0	0	0	0	0	0	0	0	0	0	0	0	0	CGCCCGTCGCTACTACCGATTGAATGGCTTAGTGAGGCCTTCGGACTGCCGCTTGGCGGGGTTTTGCCTCGACTCGCGGCGGAAAGTTGGACAAACTTGGTCATTTAGAGGAAGTAAAAGTCGTAACAAGGTTTCC
Basidiomycota, M06023:55:000000000-BTM48:1:1106:17633:8016 1:N:0:CTCTCTAC+TTCTAGCT/M06023:55:000000000-BTM48:1:1106:17633:8016 2:N:0:CTCTCTAC+TTCTAGCT	Eukaryote,Basidiomycota, , , , ,	12	0	0	12	0	0	0	0	0	0	0	0	0	0	0	0	0	0	0	0	0	0	0	0	0	CGCCCGTCGATACTACCGATTGAATGGCTTAGTGAGGCCTTCGGATTGGCACGTGTGAGCCGTAAGGCTCTAACATGCTGAAAAGTTGGACAAACTTGGTCATTTAGAGGAAGTAAAAGTCGTAACAAGGTTTCC
Mucoromycota, M06023:55:000000000-BTM48:1:1104:19183:28056 1:N:0:TACGCTGC+GCGTAAGA/M06023:55:000000000-BTM48:1:1104:19183:28056 2:N:0:TACGCTGC+GCGTAAGA	Eukaryote,Mucoromycota, , , , ,	13	1	0	0	0	0	5	0	0	0	0	0	0	0	0	0	0	4	0	0	0	0	0	3	0	CGCCCGTCGGTACATCCGATTGAATGGATTAGTGAGAACTTCGGATTGACGCGTATAGGCAGAAATGCCTTAATGCGATGAAAAGTTGTTCAAACTTGGTCATTTAGAGGAAGTAAAAGTCGTAACAAGGTTTCC
Mucoromycota, M06023:55:000000000-BTM48:1:1103:14372:17270 1:N:0:TAGGCATG+TCGACTAG/M06023:55:000000000-BTM48:1:1103:14372:17270 2:N:0:TAGGCATG+TCGACTAG	Eukaryote,Mucoromycota, , , , ,	19	0	7	0	3	0	0	0	0	0	0	0	0	1	0	1	0	0	0	0	7	0	0	0	0	CGCCCGTCGGTACTACCGATTGAATGGCTTAGTGAGACCTTCGGATTGACGCTTAGAGGCAGCAATGCCTCATTGTGTTGAAAAGTTGTTCAAACTTGGTCATTTAGAGGAAGTAAAAGTCGTAACAAGGTTTCC
Agaricomycetes, M06023:55:000000000-BTM48:1:2105:17639:19650 1:N:0:TAGGCATG+TCGACTAG/M06023:55:000000000-BTM48:1:2105:17639:19650 2:N:0:TAGGCATG+TCGACTAG	Eukaryote,Basidiomycota, Agaricomycetes, , , ,	6	0	0	0	0	0	0	0	0	0	0	0	0	0	0	0	2	0	0	0	1	0	3	0	0	CGCCCGTCGCTACTACCGATTGAATGGCTTAGTGAGGCCTTGGGATTGGGGCAAGCTCCGAAAGGAGACTCTGCTCCGAGAACCTGGTCAAACTTGGTCATTTAGAGGAAGTAAAAGTCGTAACAAGGTTTCC
Agaricomycetes, M06023:55:000000000-BTM48:1:1107:17381:13758 1:N:0:TACGCTGC+GCGTAAGA/M06023:55:000000000-BTM48:1:1107:17381:13758 2:N:0:TACGCTGC+GCGTAAGA	Eukaryote,Basidiomycota, Agaricomycetes, , , ,	26	7	6	2	1	5	2	0	0	2	0	0	0	0	0	0	0	0	1	0	0	0	0	0	0	GCCCGTCGCTACTACCGATTGAATGGCTTAGTGAGGCCTTGGGATTGGTGCCCGACTCCGCAAGGAGAACGTGTGTACCGAGAACCTGGTCAAACTTGATCATTTAGAGGAAGTAAAAGTCGTAACAAGGTTTCC
Agaricomycetes, M06023:55:000000000-BTM48:1:1105:25364:22564 1:N:0:TAGGCATG+TCGACTAG/M06023:55:000000000-BTM48:1:1105:25364:22564 2:N:0:TAGGCATG+TCGACTAG	Eukaryote,Basidiomycota, Agaricomycetes, , , ,	59	0	0	1	4	14	0	2	0	1	0	0	0	1	2	1	0	27	0	0	3	0	1	0	2	CGCCCGTCGCTACTACCGATTGAACATTTTAGTGAGGTGTCCGGACTGGTATTTCGGAGCTGGCAACAGCCCTGTTTTGCTGGGAAGTTCCCCAAACTTGGATGTTTAGAGGAAGTAAAAGTCGTAACAAGGTTTCC
Agaricomycetes, M06023:55:000000000-BTM48:1:1114:25586:19556 1:N:0:TACGCTGC+GCGTAAGA/M06023:55:000000000-BTM48:1:1114:25586:19556 2:N:0:TACGCTGC+GCGTAAGA	Eukaryote,Basidiomycota, Agaricomycetes, , , ,	244	33	12	95	33	25	6	19	0	3	0	0	0	0	2	0	0	1	7	2	0	1	0	1	4	CGCCCGTCGCTACTACCGATTGAATGGCTTAGTGAGGCCTTGGGATTGGTGCCCTATCCGGCAACGGAACTGGGTACTGAGAACCTGGTCAAACTTGGTCATTTAGAGGAAGTAAAAGTCGTAACAAGGTTTCC
Lobulomycetales, M06023:55:000000000-BTM48:1:1103:21084:2570 1:N:0:TCGACGTC+CCTAGAGT/M06023:55:000000000-BTM48:1:1103:21084:2570 2:N:0:TCGACGTC+CCTAGAGT	Eukaryote,Chytridiomycota, Chytridiomycetes, Lobulomycetales, , ,	10	0	0	0	0	0	0	0	0	0	0	0	0	0	0	0	0	0	1	0	0	0	0	0	9	CGCCCGTCGCTACTACCGATTGAATGGCTTAGTGAGACCTTTGGATTGATCTGGCCCGGCTGGCAACAGCTAGGCCTAGTTGAAAAATTGGTCAAACTTGGTCATTTAGAGGAAGTAAAAGTCGTAACAAGGTAACC
Rhizophydiales, M06023:55:000000000-BTM48:1:1102:17379:9496 1:N:0:ACTGAGCG+GAGCCTTA/M06023:55:000000000-BTM48:1:1102:17379:9496 2:N:0:ACTGAGCG+GAGCCTTA	Eukaryote,Chytridiomycota, Chytridiomycetes, Rhizophydiales, , ,	133	0	0	0	0	0	0	0	0	0	0	0	0	0	0	0	0	127	0	0	0	0	0	6	0	CGCCCGTCGCTAGTACCGATTGAATGGCTTAGTGAGACCTCCGGATTTGCGTTACTTTGAGGGCAACCTCATCGTACTGCGGAGAAGCTGGTCAAACTTGGTCATTTAGAGGAACTAAAAGTCGTAACAAGGTAACC
Lobulomycetaceae, M06023:55:000000000-BTM48:1:2107:11018:6332 1:N:0:CTCTCTAC+TTCTAGCT/M06023:55:000000000-BTM48:1:2107:11018:6332 2:N:0:CTCTCTAC+TTCTAGCT	Eukaryote,Chytridiomycota, Chytridiomycetes, Lobulomycetales, Lobulomycetaceae, ,	6	2	0	1	0	1	0	0	0	0	0	0	0	0	0	0	0	2	0	0	0	0	0	0	0	CGCCCGTCGCTACTACCGATTGAATGGCTTAGTGAGACCTCCGGATTGATAGGTCGCTTCTGGCAACAGAAATAACTTGTCGAGAAGTTGGTCAAACTTGGTCATTTAGAGGAAGTAAAAGTCGTAACAAGGTAACC
Lobulomyces, M06023:55:000000000-BTM48:1:1105:19790:11416 1:N:0:GTAGAGGA+AAGGAGTA/M06023:55:000000000-BTM48:1:1105:19790:11416 2:N:0:GTAGAGGA+AAGGAGTA	Eukaryote,Chytridiomycota, Chytridiomycetes, Lobulomycetales, Lobulomycetaceae, Lobulomyces,	29	3	11	5	4	3	0	2	0	0	1	0	0	0	0	0	0	0	0	0	0	0	0	0	0	CGCCCGTCGCACCTACCGATTGAATGGCTTAGTGAGACCTCCGGATTGATAGATAGCATCTGGCAACAGAAGCCGTTTGTCGAGAAGTTGGTCAAACTTGGTCATTTAGAGGAACTAAAAGTCGTAACAAGGTCTCC
Malassezia, M06023:55:000000000-BTM48:1:1105:16522:4724 1:N:0:TAGGCATG+TCGACTAG/M06023:55:000000000-BTM48:1:1105:16522:4724 2:N:0:TAGGCATG+TCGACTAG	Eukaryote,Basidiomycota, Malasseziomycetes, Malasseziales, Malasseziaceae, Malassezia,	6	0	0	0	0	0	0	0	0	1	0	0	0	0	0	0	1	0	0	1	1	0	0	1	1	CGCCCGTCGCTACTACCGATTGAATGGCTTAGTGAGCCTTTGGGACTAGCCGCTTGTACCGGCAACGGGAACGAGTGGCCGGGAACTTAGGCAAACTTGGTCATTTAGAGGAAGTAAAAGTCGTAACAAGGTTTCT
Starmerella, M06023:55:000000000-BTM48:1:1101:17742:15785 1:N:0:TAGGCATG+TCGACTAG/M06023:55:000000000-BTM48:1:1101:17742:15785 2:N:0:TAGGCATG+TCGACTAG	Eukaryote,Ascomycota, Saccharomycetes, Saccharomycetales, NA, Starmerella,	50	5	4	0	27	2	4	2	0	2	0	0	0	0	0	0	0	0	0	1	1	2	0	0	0	CGCCCGTCGTTATTACCGATTGAATGGCTTAGTGAGATCTTTGGACTGTTTTACTTGAGCTGCAAAGCTCTTGTTTAATGGGAATTTGCTCAAACTTGGTCATTTAGAGGAAGTACAAGTCGTAACAAGGTTTCC
Ramicandelaber, M06023:55:000000000-BTM48:1:2102:10449:22660 1:N:0:TAGGCATG+TCGACTAG/M06023:55:000000000-BTM48:1:2102:10449:22660 2:N:0:TAGGCATG+TCGACTAG	Eukaryote,Zoopagomycota, NA, Ramicandelaberales, Ramicandelaberaceae, Ramicandelaber,	17	0	0	0	0	0	0	0	0	0	0	0	0	0	0	0	0	0	0	12	1	2	0	0	2	CGCCCGTCGCTACTACCGATTGGATGGCTTAGTGAGTACCACGGATCGTCGCGCTTCGTAGGGTTTCCTGCATTGCGTGCTGAAAAGTGGTTCAAACTTGATCATCTAGAGGAAGTAAAAGTCGTAACAAGGTTTCC
Ramicandelaber, M06023:55:000000000-BTM48:1:1109:6174:7574 1:N:0:TACGCTGC+GCGTAAGA/M06023:55:000000000-BTM48:1:1109:6174:7574 2:N:0:TACGCTGC+GCGTAAGA	Eukaryote,Zoopagomycota, NA, Ramicandelaberales, Ramicandelaberaceae, Ramicandelaber,	33	0	0	0	0	0	2	0	0	1	0	0	0	0	0	0	0	9	0	0	1	0	0	20	0	CGCCCGTCGCTACTACCGATTGGATGGCTTAGTGAGTACCACGGATCGTCGCCTTTAGCGGGGTTTCTCGCTTTTGGTGCTGAAAAGTGGTTCAAACTTGATCATCTAGAGGAAGTAAAAGTCGTAACAAGGTTTCC
Vanrija, M06023:55:000000000-BTM48:1:2109:11597:27512 1:N:0:CGATCAGT+TCGACTAG/M06023:55:000000000-BTM48:1:2109:11597:27512 2:N:0:CGATCAGT+TCGACTAG	Eukaryote,Basidiomycota, Tremellomycetes, Trichosporonales, Trichosporonaceae, Vanrija,	61	0	0	0	0	0	0	4	0	0	0	1	2	0	0	0	0	1	46	0	0	0	0	0	7	CGCCCGTCGGTACTACCGATTGAATGGCTTAGTGAGATTTTCGGACCAGTCAATTTGAACAGCAATGTTCTTCTTTGGCGGGAAGTTACTCAAACTTGGTCATTTAGAGGAAGTAAAAGTCGTAACAAGGTTTCC
Abortiporus biennis, EU232235.1	Eukaryote,Basidiomycota, Agaricomycetes, Polyporales, Podoscyphaceae, Abortiporus, Abortiporus biennis	6	0	0	0	0	0	0	0	0	0	0	0	0	1	0	0	0	0	1	0	3	0	0	0	1	CGCCCGTCGCTACTACCGATTGAATGGCTTAGTGAGGTCTTGGGATTGGCTTCGGGGAGCCGGCAACGGCACCCTGTTGCTGAAAACTTGATCAAACTTGGTCATTTAGAGGAAGTAAAAGTCGTAACAAGGTTTCC
Agaricaceae sp. 325, JQ312190.1	Eukaryote,Basidiomycota, Agaricomycetes, Agaricales, Agaricaceae, NA, Agaricaceae sp. 325	10	0	0	0	2	0	0	0	0	0	0	0	0	0	0	0	1	0	1	0	2	2	1	0	1	CGCCCGTCGCTACTACCGATTGAATGGCTTAGTGAGGTCTCCGGATTGGCGGTGGGGAGCCGGCAACGGCACCCTGTTGCTGAGAAGCTGATCAAACTTGGTCATTTAGAGGAAGTAAAAGTCGTAACAAGGTTTCC
Agaricaceae sp. 356, JQ312213.1	Eukaryote,Basidiomycota, Agaricomycetes, Agaricales, Agaricaceae, NA, Agaricaceae sp. 356	29	0	0	0	0	0	0	1	0	1	0	0	0	3	3	0	0	6	0	0	5	2	1	1	6	CGCCCGTCGCTACTACCGATTGAATGGCTTAGTGAGGTCTCCGGATTGGCGGTGGGGAGCCGGCAACGGCACCCTATTGCTGAGAAGCTGATCAAACTTGGTCATTTAGAGGAAGTAAAAGTCGTAACAAGGTTTCC
Alatospora acuminata, AY204586.1	Eukaryote,Ascomycota, Leotiomycetes, Helotiales, Leotiaceae, Alatospora, Alatospora acuminata	40	0	0	0	0	0	0	0	0	1	0	0	0	0	39	0	0	0	0	0	0	0	0	0	0	CGCCCGTCGCTACTACCGATTGAATGGCTCAGTGAGGCTTTCGGACCTACGTAAGGAGGTCGGCAACGACCACCTAGCGCGGGAAAGTTGTTCAAACTTGGTCATTTAGAGGAAGTAAAAGTCGTAACAAGGTTTCC
Alternaria brassicicola, AY154707.1	Eukaryote,Ascomycota, Dothideomycetes, Pleosporales, Pleosporaceae, Alternaria, Alternaria brassicicola	7	0	0	0	0	0	0	0	0	0	0	0	0	7	0	0	0	0	0	0	0	0	0	0	0	CGCCCGTCGCTACTACCGATTGAATGGCTCAGTGAGGCCTTCGGACTGGCTCGGGGAGGTTGGCAACGACCACCCCAAGCCGGAAAGTTCGTCAAACTCGGTCATTTAGAGGAAGTAAAAGTCGTAACAAGGTCTCC
Ambispora fennica, AM268192.1	Eukaryote,Mucoromycota, Glomeromycetes, Archaeosporales, Ambisporaceae, Ambispora, Ambispora fennica	11	0	0	0	0	0	0	0	0	1	0	0	0	0	8	0	1	1	0	0	0	0	0	0	0	CGCCCGTCGCTCCTACCGATTGAACGTGCTGGTGAAGCGGTAGGACTGGACCGCCGGCTAGCAATGGTCGACGGTTCGGGAATTCCGTTGAACCCTCCCGTTTAGAGGAAGTAAAAGTCGTAACAAGGT
Amyloporia carbonica, M06023:55:000000000-BTM48:1:2113:17552:16778 1:N:0:TCGACGTC+CCTAGAGT/M06023:55:000000000-BTM48:1:2113:17552:16778 2:N:0:TCGACGTC+CCTAGAGT	Eukaryote,Basidiomycota, Agaricomycetes, Polyporales, NA, Amyloporia, Amyloporia carbonica	49	5	0	0	0	1	0	2	0	0	0	0	0	0	0	0	0	13	1	6	2	9	8	0	2	CGCCCGTCGCTACTACCGATTGAATGGTTTAGTGAGGTCTTGGGACTGGCGTCGCGAAGCTGGCAACAGCATCACGGCGCCGGGAACTTGATCAAACTTGATCATTTAGAGGAAGTAAAAGTCGTAACAAGGTTTCCG
Amyloporia carbonica, M06023:55:000000000-BTM48:1:1101:19235:15719 1:N:0:TACGCTGC+GCGTAAGA/M06023:55:000000000-BTM48:1:1101:19235:15719 2:N:0:TACGCTGC+GCGTAAGA	Eukaryote,Basidiomycota, Agaricomycetes, Polyporales, NA, Amyloporia, Amyloporia carbonica	100	0	0	1	0	0	4	3	0	0	0	0	0	0	0	0	0	86	0	0	0	0	0	6	0	CGCCCGTCGCTACTACCGATTGAATGGTTTAGTGAGGTCTTGGGACTGGCGGCGCACAGCTGGCAACAGCCGCGCGTCGCCGGGAACTCGATCAAACTTGATCATTTAGAGGAAGTAAAAGTCGTAACAAGGTTTCC
Anaptychia runcinata, M06023:55:000000000-BTM48:1:1101:2259:12192 1:N:0:TAGGCATG+TCGACTAG/M06023:55:000000000-BTM48:1:1101:2259:12192 2:N:0:TAGGCATG+TCGACTAG	Eukaryote,Ascomycota, Lecanoromycetes, Caliciales, Physciaceae, Anaptychia, Anaptychia runcinata	27	10	0	4	2	0	0	3	0	0	0	0	0	0	0	0	0	0	0	0	2	3	0	0	3	CGCCCGTCGCTACTACCGATTGAACGACTTAGTGAGCCCCATGGACTGGCCTATTCGGAGGTTCTGCCTCTGGATGGATTGGAAAGTGGCACAAACTTGGCCGTTTAGAGGAAGTAAAAGTCGTAACAAGGTTTCC
Anguillospora filiformis, AY178825.1	Eukaryote,Ascomycota, NA, NA, NA, Anguillospora, Anguillospora filiformis	20	0	0	0	0	0	0	0	0	6	0	0	0	0	12	0	0	1	0	0	0	0	0	0	1	CGCCCGTCGCTACTACCGATTGAATGGCTCAGTGAGGCTTTCGGACTGGCCCAGGGATGGCGGCAACGCCAACCCAGGGCCGGAAAGTTGTTCAAACTTGGTCATTTAGAGGAAGTAAAAGTCGTAACAAGGTTTCC
Anguillospora furtiva, M06023:55:000000000-BTM48:1:1107:22924:20360 1:N:0:CGTACTAG+CTATTAAG/M06023:55:000000000-BTM48:1:1107:22924:20360 2:N:0:CGTACTAG+CTATTAAG	Eukaryote,Ascomycota, NA, NA, NA, Anguillospora, Anguillospora furtiva	12	0	0	0	0	0	0	0	4	0	1	0	0	0	0	0	0	0	0	1	1	0	0	1	4	CGCCCGTCGCTACTACCGATTGAATGGCTTAGTGAGGCTTTGGGATCCCGATTGGCGGAAACGTTGATTGAGAGAACTTGTCCAAACTTGGTCATTTAGAGGAAGTAAAAGTCGTAACAAGGTTTCC
Anzia japonica, M06023:55:000000000-BTM48:1:1104:14769:12740 1:N:0:TACGCTGC+GCGTAAGA/M06023:55:000000000-BTM48:1:1104:14769:12740 2:N:0:TACGCTGC+GCGTAAGA	Eukaryote,Ascomycota, Lecanoromycetes, Lecanorales, Parmeliaceae, Anzia, Anzia japonica	9	2	0	0	1	0	4	1	0	0	0	0	0	0	1	0	0	0	0	0	0	0	0	0	0	CGCCCGTCGCTACTACCGATTGAATGGTTTAGTGAGGCACACGGATTGCCAGCCGGAGGTGGTTCGCCACCGCTGGCGGTGAGAAGTGCGTCAAACTTGATCATTTAGAGGAAGTAAAAGTCGTAACAAGGTTTCC
Apiotrichum laibachii, JN939406.1	Eukaryote,Basidiomycota, Tremellomycetes, Trichosporonales, Trichosporonaceae, Apiotrichum, Apiotrichum laibachii	13	0	0	0	0	0	0	0	0	1	0	0	0	0	10	0	0	1	0	0	0	0	0	0	1	CGCCCGTCGCTACTACCGATTGAATGGCTTAGTGAGACCTCCGGATTGGCATTAAGAAGCCGGCAACGGCATCTTTTGGCTGAGAAGTTGGTCAAATTTGGTCATTTAGAGGAAGTAAAAGTCGTAACAAGGTTTCC
Apiotrichum porosum, KF285994.1	Eukaryote,Basidiomycota, Tremellomycetes, Trichosporonales, Trichosporonaceae, Apiotrichum, Apiotrichum porosum	11	0	0	0	0	0	0	0	0	4	0	0	0	0	1	0	0	2	1	0	0	0	0	0	3	CGCCCGTCGCTACTACCGATTGAATGGCTTAGTGAGATTTCAGGATTGGCGTTGAGAAGCCGGCAACGGCATCTCTTGGCCGAGAATTTGATCAAACTTGGTCATTTAGAGGAAGTAAAAGTCGTAACAAGGTTTCC
Ascomycota sp. LM107, EF060476.1	Eukaryote,Ascomycota, NA, NA, NA, NA, Ascomycota sp. LM107	124	0	0	3	0	0	0	0	2	19	2	1	0	59	4	11	4	0	9	0	2	0	0	7	1	CGCCCGTCGCTACTACCGATTGAATGGCTCAGTGAGGCCTCCGGACTGGCTCGAAGAGGTTGGCAACGACCACTTCGAGCCGGAAAGCTGGTCAAACTCGGTCATTTAGAGGAAGTAAAAGTCGTAACAAGGTTTCC
Ascomycota sp. LM221, EF060560.1	Eukaryote,Ascomycota, NA, NA, NA, NA, Ascomycota sp. LM221	7	0	0	0	0	0	0	0	1	0	0	0	0	1	2	1	0	0	1	0	0	0	0	0	1	CGCCCGTCGCTACTACCGATTGAATGGCTCAGTGAGGCCTTCGGACTGGCTCGGAGAGGTTGGCAACGACCACTCCGAGCCGGAAAGTTCGTCAAACTCGGTCATTTAGAGGAAGTAAAAGTCGTAACAAGGTTTCC
Aspergillus oryzae, DQ155287.1	Eukaryote,Ascomycota, Eurotiomycetes, Eurotiales, Aspergillaceae, Aspergillus, Aspergillus oryzae	25	0	0	0	0	0	0	0	0	0	0	0	0	20	0	0	0	0	0	0	4	1	0	0	0	CGCCCGTCGCTACTACCGATTGAATGGCTCGGTGAGGCCTTCGGACTGGCCCAGGAGGGTTGGCAACGACCCCCCAGGGCCGGAAAGTTGGTCAAACCCGGTCATTTAGAGGAAGTAAAAGTCGTAACAAGGTTTCC
Aspergillus penicillioides, AB002077.1	Eukaryote,Ascomycota, Eurotiomycetes, Eurotiales, Aspergillaceae, Aspergillus, Aspergillus penicillioides	6	0	0	0	0	0	0	0	0	1	0	0	0	0	0	0	0	0	0	5	0	0	0	0	0	CGCCCGTCGCTACTACCGATTGAATGGCTTGGTGAGGCCTTCGGACTGGCTCCAGGGGGGTTGGCAACGACCCCCCAGAGCCGGAAAGTTGGTCAAACCTGGTCATTTAGAGGAAGTAAAAGTCGTAACAAGGTTTCC
Aspergillus sydowii, GQ229078.1	Eukaryote,Ascomycota, Eurotiomycetes, Eurotiales, Aspergillaceae, Aspergillus, Aspergillus sydowii	60	0	0	0	0	0	0	0	0	0	0	0	0	1	2	1	0	0	0	2	46	4	2	2	0	CGCCCGTCGCTACTACCGATTGAATGGCTCGGTGAGGCCTTCGGACTGGCGCAGGAGGGTTGGCAACGACCCCCCCGCGCCGGAAAGTTGGTCAAACCCGGTCATTTAGAGGAAGTAAAAGTCGTAACAAGGTTTCC
Aureobasidium melanogenum, KY294708.1	Eukaryote,Ascomycota, Dothideomycetes, Dothideales, Saccotheciaceae, Aureobasidium, Aureobasidium melanogenum	762	0	0	0	0	0	0	0	8	10	0	0	1	41	10	4	4	3	3	633	37	0	1	2	5	CGCCCGTCGCTACTACCGATTGAATGGCTGAGTGAGGCCTTCGGACTGGCCCAGGGAGGTCGGCAACGACCACCCAGGGCCGGAAAGTTGGTCAAACTCCGTCATTTAGAGGAAGTAAAAGTCGTAACAAGGTTTCC
Bannozyma yamatoana, M06023:55:000000000-BTM48:1:1107:27039:15974 1:N:0:TCCTGAGC+GAGCCTTA/M06023:55:000000000-BTM48:1:1107:27039:15974 2:N:0:TCCTGAGC+GAGCCTTA	Eukaryote,Basidiomycota, Microbotryomycetes, NA, Chrysozymaceae, Bannozyma, Bannozyma yamatoana	6	0	3	0	0	0	2	0	0	0	0	0	0	0	0	0	0	1	0	0	0	0	0	0	0	CGCCCGTCGATACTACCGATTGAATGGCTTAGTGAGGCCTCCGGATTGACTTTCTTGAACCGTAAGGTTCTCTTTAGTCGAGAAGTTGTACAAACTTGGTCATTTAGAGGAAGTAAAAGTCGTAACAAGGTTTCC
Bannozyma yamatoana, M06023:55:000000000-BTM48:1:2108:13631:15777 1:N:0:TACGCTGC+GCGTAAGA/M06023:55:000000000-BTM48:1:2108:13631:15777 2:N:0:TACGCTGC+GCGTAAGA	Eukaryote,Basidiomycota, Microbotryomycetes, NA, Chrysozymaceae, Bannozyma, Bannozyma yamatoana	6	0	0	0	0	0	2	2	0	0	0	1	0	0	0	0	0	1	0	0	0	0	0	0	0	CGCCCGTCGCACCTACCGATTGAATGGCTTAGTGAGGCCTCCGGATCGATAGCTCGGAACCGCAAGGTTCCTTGCCGTTGAGAAGTTGTACAAACTTGGTCATTTAGAGGAAGTAAAAGTCGTAACAAGGTTTCC
Bannozyma yamatoana, M06023:55:000000000-BTM48:1:2110:12166:8920 1:N:0:CTCTCTAC+TTCTAGCT/M06023:55:000000000-BTM48:1:2110:12166:8920 2:N:0:CTCTCTAC+TTCTAGCT	Eukaryote,Basidiomycota, Microbotryomycetes, NA, Chrysozymaceae, Bannozyma, Bannozyma yamatoana	12	2	0	1	0	0	0	7	0	0	0	0	0	0	0	0	0	0	1	0	0	0	0	0	1	CGCCCGTCGATACTACCGATTGAATGGCTTAGTGAGGCCTCCGGATTGACGACACTGGATCGCAAGATTTTGTGTCTGTTGAGAAGTTGTACAAACTTGGTCATTTAGAGGAAGTAAAAGTCGTAACAAGGTTTCC
Bannozyma yamatoana, M06023:55:000000000-BTM48:1:1108:22293:10747 1:N:0:TACGCTGC+GCGTAAGA/M06023:55:000000000-BTM48:1:1108:22293:10747 2:N:0:TACGCTGC+GCGTAAGA	Eukaryote,Basidiomycota, Microbotryomycetes, NA, Chrysozymaceae, Bannozyma, Bannozyma yamatoana	28	0	1	18	0	0	4	1	0	2	0	0	0	0	0	0	0	2	0	0	0	0	0	0	0	CGCCCGTCGCTACTACCGATTGAATGGCTTAGTGAGGCCTCCGGATTGATAGCTTAAAACCGCAAGGTTTCTAGCTGTCGAGAAGTTGTACAAACTTGGTCATTTAGAGGAAGTAAAAGTCGTAACAAGGTTTCC
Bannozyma yamatoana, M06023:55:000000000-BTM48:1:1113:28882:11557 1:N:0:TCCTGAGC+GAGCCTTA/M06023:55:000000000-BTM48:1:1113:28882:11557 2:N:0:TCCTGAGC+GAGCCTTA	Eukaryote,Basidiomycota, Microbotryomycetes, NA, Chrysozymaceae, Bannozyma, Bannozyma yamatoana	62	0	1	0	0	35	9	11	0	0	0	1	0	0	0	0	0	3	1	0	0	1	0	0	0	CGCCCGTCGATACTACCGATTGAATGGCTTAGTGAGGACTCCGGATCGATAGCTTTGGACCGCAAGGTCCTTTGCCGTTGAGAAGTTGTACAAACTTGGTCATTTAGAGGAAGTAAAAGTCGTAACAAGGTTTCC
Basidiomycota sp. T-847, KC176297.1	Eukaryote,Basidiomycota, NA, NA, NA, NA, Basidiomycota sp. T-847	37	0	0	0	0	0	0	0	0	1	0	0	0	14	2	0	0	1	2	0	5	8	0	2	2	CGCCCGTCGCTACTACCGATTGAATGGCTTAGTGAGGTCTTGGGATTGGCTTCGGGGAGCCGGCAACGGCACCCTGTCGCTGAGAACTTGATCAAACTTGGTCATTTAGAGGAAGTAAAAGTCGTAACAAGGTTTCC
Boeremia exigua, EU343130.1	Eukaryote,Ascomycota, Dothideomycetes, Pleosporales, Didymellaceae, Boeremia, Boeremia exigua	25	0	0	1	0	0	0	0	1	1	0	0	0	0	8	1	0	6	3	0	0	0	0	1	3	CGCCCGTCGCTACTACCGATTGAATGGCTCAGTGAGGCCTCCGGACTGGCTCGAAGAGGTTGGCAACGACCACTTCGAGCCGGAAAGTTCGTCAAACTCGGTCATTTAGAGGAAGTAAAAGTCGTAACAAGGTTTCC
Botryobasidium obtusisporum, DQ898739.1	Eukaryote,Basidiomycota, Agaricomycetes, Cantharellales, Botryobasidiaceae, Botryobasidium, Botryobasidium obtusisporum	7	0	0	0	0	0	0	0	0	0	0	0	0	0	1	0	0	0	0	1	3	0	0	0	2	CGCCCGTCGCTACTACCGATTGAATGGCTTAGTGAGGTCTCCGGATTGGCGTCGAGGATCCGGCGACGGAACCTCTTTGCTGAGAAGCTGATCAAACTTGGTCATTTAGAGGAAGTAAAAGTCGTAACAAGGTTTCC
Candida savonica, M06023:55:000000000-BTM48:1:2112:10976:14856 1:N:0:CGTACTAG+CTATTAAG/M06023:55:000000000-BTM48:1:2112:10976:14856 2:N:0:CGTACTAG+CTATTAAG	Eukaryote,Ascomycota, Saccharomycetes, Saccharomycetales, NA, Candida, Candida savonica	12	0	0	0	0	0	0	0	1	0	0	0	0	0	0	0	0	0	0	4	0	2	0	0	5	CGCCCGTCGCTACTACCGATTGAATGGCTTAGTGAGCCCTCTGGATCGTTGCTTTTTTGAGGGTGACCTCTGGGAGCATGCGAAAAGGAGGTCAAACTTGATCATTTAGAGGAAGTAAAAGTCGTAACAAGGTTTCC
Candida savonica, M06023:55:000000000-BTM48:1:1101:28345:12076 1:N:0:TCGACGTC+CCTAGAGT/M06023:55:000000000-BTM48:1:1101:28345:12076 2:N:0:TCGACGTC+CCTAGAGT	Eukaryote,Ascomycota, Saccharomycetes, Saccharomycetales, NA, Candida, Candida savonica	20	0	0	0	0	0	0	0	0	0	0	0	0	0	0	0	0	0	0	0	2	0	0	0	18	CGCCCGTCGCTACTACCGATTGAATGGCTTAGTGAGCCCTCTGGACTGCTGTATTCTGTTGGAAACTTCGGAACTCAGCGGGAAGGAGGTCAAACTTGATCATTTAGAGGAAGTAAAAGTCGTAACAAGGTTTCC
Candida savonica, M06023:55:000000000-BTM48:1:1101:27336:8470 1:N:0:TAGGCATG+TCGACTAG/M06023:55:000000000-BTM48:1:1101:27336:8470 2:N:0:TAGGCATG+TCGACTAG	Eukaryote,Ascomycota, Saccharomycetes, Saccharomycetales, NA, Candida, Candida savonica	660	1	0	1	0	8	10	17	5	4	0	0	0	13	3	4	2	55	2	104	211	45	69	12	94	CGCCCGTCGCTACTACCGATTGAATGGCTTAGTGAGCCCTCTGGACTGTTGTAATTCGTTGGCAACTTCGAGTCACATACGGGAAGGAGGTCAAACTTGATCATTTAGAGGAAGTAAAAGTCGTAACAAGGTTTCC
Candida sp. BG02-3-7-5-1-2, M06023:55:000000000-BTM48:1:1107:18920:15921 1:N:0:TAGGCATG+TCGACTAG/M06023:55:000000000-BTM48:1:1107:18920:15921 2:N:0:TAGGCATG+TCGACTAG	Eukaryote,Ascomycota, Saccharomycetes, Saccharomycetales, NA, Candida, Candida sp. BG02-3-7-5-1-2	22	0	0	3	4	2	3	0	0	0	0	0	0	0	0	0	0	2	0	3	1	1	1	0	2	CGCCCGTCGCTACTACCGATTGAATGGCTTAGTGAGGCTTCCGGATTGCTGGCTTAGGCTCCGCAAGGGGCTTTCGCTGCGAAAAGTTAGTCAAACTTGGTCATTTAGAGGAAGTAAAAGTCGTAACAAGGTTTCC
Castanediella malaysiana, KX306752.1	Eukaryote,Ascomycota, Sordariomycetes, Xylariales, NA, Castanediella, Castanediella malaysiana	10	0	0	0	0	0	0	1	0	1	0	0	0	0	4	0	0	2	0	0	0	0	0	0	2	CGCCCGTCGCTACTACCGATTGAATGGCTCAGTGAGGCTTCCGGACTGGCCTAAGGAGGTCGGCAACGACCACCTAGGGCCGGAAAGCTATCCAAACTCGGTCATTTAGAGGAAGTAAAAGTCGTAACAAGGTCTCC
Catenophlyctis variabilis, M06023:55:000000000-BTM48:1:1106:20016:6287 1:N:0:CTCTCTAC+TTCTAGCT/M06023:55:000000000-BTM48:1:1106:20016:6287 2:N:0:CTCTCTAC+TTCTAGCT	Eukaryote,Blastocladiomycota, Blastocladiomycetes, Blastocladiales, Catenariaceae, Catenophlyctis, Catenophlyctis variabilis	10	0	0	2	2	1	0	1	0	1	1	0	1	0	0	0	0	0	0	1	0	0	0	0	0	CGCCCGTCGCTACTACCGATTGGATGGCCTGGTGAGGTGTTCGGATTGCAGCCGTTGCTGTTGGGCAACTAACAGCTGGCAGCGAGAAGTTCATCAAATCTGGTCATCTAGAGGAAGTAAAAGTCGTAACAAGGTTTCC
Cephaloascus fragrans, M06023:55:000000000-BTM48:1:2101:6036:7812 1:N:0:CGAGGCTG+CCTAGAGT/M06023:55:000000000-BTM48:1:2101:6036:7812 2:N:0:CGAGGCTG+CCTAGAGT	Eukaryote,Ascomycota, Saccharomycetes, Saccharomycetales, Cephaloascaceae, Cephaloascus, Cephaloascus fragrans	6	2	0	2	0	0	0	0	0	1	0	0	0	0	0	0	0	0	0	1	0	0	0	0	0	GCCCGTCGTTACTACCGATTGAATGACTTAGTGAGACCTCGGGATCGGGAGTGAGGCCAGCAATGGAACTCGCTTCTAAGAACCTGTTCAAACTTGGTCATTTAGAGGAAGTAAAAGTCGTAACAAGGTTTCC
cf. Phlebia sp. CBS 118.16, AY271801.1	Eukaryote,Basidiomycota, Agaricomycetes, Corticiales, Corticiaceae, NA, cf. Phlebia sp. CBS 118.16	53	0	0	0	0	0	0	0	0	2	0	0	0	14	0	0	0	0	0	1	33	1	1	0	1	CGCCCGTCGCTACTACCGATTGAATGGCTTAGTGAGGTCTTGGGATTGGCGTCGAGGAGCCGGCAACGGCACCTTGTTGCTGAGAACTTGATCAAACTTGGTCATTTAGAGGAAGTAAAAGTCGTAACAAGGTTTCC
Chaetothyriales sp. CNPhe11, KX822485.1	Eukaryote,Ascomycota, Eurotiomycetes, Chaetothyriales, NA, NA, Chaetothyriales sp. CNPhe11	20	0	0	0	0	0	0	0	0	5	0	1	0	2	8	0	0	2	2	0	0	0	0	0	0	CGCCCGTCGCTACTACCGATTGAATGGCTCAGTGAGGCCTTGGGATTGGCCAGGGGAGATGGGCGACCATCACCCCAGGCCGAAAACTTGGTCAAACTTGGTCATTTAGAGGAAGTAAAAGTCGTAACAAGGTTTCC
Chytridium polysiphoniae, AY032608.1	Eukaryote,Chytridiomycota, Chytridiomycetes, Chytridiales, Chytridiaceae, Chytridium, Chytridium polysiphoniae	18	1	0	0	2	1	0	0	0	0	0	0	0	0	0	0	0	0	5	0	0	0	0	0	9	CGCCCGTCGCTACTACCGATTGAATGGCTTAGTGAGACCTCCGGATTGATAATTTAGCGGAAGCAATTCTGCTTTTTTGTCGAGAAGCTGGTCAAACTTGGTCATTTAGAGGAAGTAAAAGTCGTAACAAGGTAACC
Cladosporium cladosporioides, DQ678004.1	Eukaryote,Ascomycota, Dothideomycetes, Capnodiales, Cladosporiaceae, Cladosporium, Cladosporium cladosporioides	99	0	0	0	0	0	0	0	1	5	0	0	0	7	9	2	1	3	0	1	2	6	9	46	7	CGCCCGTCGCTACTACCGATTGAATGGCTCGGTGAGGCCTTCGGACTGGCCCAGGGAGGTCGGCAACGACCACCCAGGGCCGGAAAGTTGGTCAAACCCGGTCATTTAGAGGAAGTAAAAGTCGTAACAAGGTTTA
Cladosporium limoniforme, KT600402.1	Eukaryote,Ascomycota, Dothideomycetes, Capnodiales, Cladosporiaceae, Cladosporium, Cladosporium limoniforme	323	0	0	0	0	0	0	1	2	4	0	1	0	33	22	10	11	5	1	4	17	29	31	126	26	CGCCCGTCGCTACTACCGATTGAATGGCTCGGTGAGGCCTTCGGACTGGCCCAGGGAGGTCGGCAACGACCACCCAGGGCCGGAAAGTTGGTCAAACCCGGTCATTTAGAGGAAGTAAAAGTCGTAACAAGGTCTCC
Claroideoglomus drummondii, M06023:55:000000000-BTM48:1:1108:15247:7030 1:N:0:CTCTCTAC+TTCTAGCT/M06023:55:000000000-BTM48:1:1108:15247:7030 2:N:0:CTCTCTAC+TTCTAGCT	Eukaryote,Mucoromycota, Glomeromycetes, Glomerales, Claroideoglomeraceae, Claroideoglomus, Claroideoglomus drummondii	14	2	0	4	4	1	0	3	0	0	0	0	0	0	0	0	0	0	0	0	0	0	0	0	0	CGCCCGTCGCTACTACCGATTGAATGGCTTAGTGAGGTCTTCGGACTGCCGCGGTTTGAGCTGGCAACAGCGCTGCCGCGGCGGAAAGTTGAACAAACTTGGTCATTTAGAGGAAGTAAAAGTCGTAACAAGGTATCC
Clavariopsis aquatica, FJ804122.1	Eukaryote,Ascomycota, Sordariomycetes, Microascales, Halosphaeriaceae, Clavariopsis, Clavariopsis aquatica	13	0	0	0	3	0	0	0	0	4	0	0	0	0	1	0	0	4	0	0	0	0	0	0	1	CGCCCGTCGCTACTACCGATTGAATGGCTCAGTGAGGCCTTCGGACTGGCTTAGGGAGGTTGGCAACGACCACCCCGAGCCGGAAAGTTCGTCAAACTCGGTCATTTAGAGGAAGTAAAAGTCGTAACAAGGTTTCC
Clydaea vesicula, EU352774.1	Eukaryote,Chytridiomycota, Chytridiomycetes, Lobulomycetales, Lobulomycetaceae, Clydaea, Clydaea vesicula	6	0	3	0	0	1	0	0	0	1	0	0	0	0	0	0	0	0	1	0	0	0	0	0	0	CGCCCGTCGCTACTACCGATTGAATGGCTTAGTGAGACCTCCGGATTGATAACCAGCATTTGGCAACAGAAGCCGGTTGTTGAGAAGTTGGTCAAACTTGGTCATTTAGAGGAAGTAAAAGTCGTAACAAGGTAACC
Clydaea vesicula, M06023:55:000000000-BTM48:1:1101:15316:17578 1:N:0:GTAGAGGA+AAGGAGTA/M06023:55:000000000-BTM48:1:1101:15316:17578 2:N:0:GTAGAGGA+AAGGAGTA	Eukaryote,Chytridiomycota, Chytridiomycetes, Lobulomycetales, Lobulomycetaceae, Clydaea, Clydaea vesicula	13	0	5	0	3	0	0	1	0	0	0	0	0	1	0	0	0	2	1	0	0	0	0	0	0	CGCCCGTCGCTACTACCGATTGAATGGCTTAGTGAGACCTTCGGATTGATAGTCGGCACTTGGAAACAGGAGCTGATTGTCGAGAAGTTGATCAAACTTGGTCATTTAGAGGAAGTAAAAGTCGTAACAAGGTAACC
Coniophora marmorata, M06023:55:000000000-BTM48:1:2106:15597:3966 1:N:0:ACTGAGCG+GAGCCTTA/M06023:55:000000000-BTM48:1:2106:15597:3966 2:N:0:ACTGAGCG+GAGCCTTA	Eukaryote,Basidiomycota, Agaricomycetes, Boletales, Coniophoraceae, Coniophora, Coniophora marmorata	60	5	0	0	0	11	1	0	1	0	1	0	0	2	2	2	1	23	7	0	0	0	0	3	1	CGCCCGTCGGTACTACCGATTGAATGGCTTAGTGAGATCTTCGGACCAGTCTGCTTAGACAGCAATGTCTTTACAGAGGGAAAGTTGCTCAAACTTGGTCATTTAGAGGAAGTAAAAGTCGTAACAAGGTTTCC
Coniothyrium sp. NH2-2, AJ301702.1	Eukaryote,Ascomycota, Dothideomycetes, Pleosporales, Coniothyriaceae, Coniothyrium, Coniothyrium sp. NH2-2	28	0	0	0	0	0	0	0	0	1	1	10	0	4	5	0	0	1	0	0	0	0	0	0	6	CGCCCGTCGCTACTACCGATTGAATGGCTCAGTGAGGCCTTCGGACTGGCTCGAGGAGGTTGGCAACGACCACCCCGAGCCGGAAAGTTCGTCAAACTCGGTCATTTAGAGGAAGTAAAAGTCGTAACAAGGTTTCC
Craterocolla cerasi, DQ520103.1	Eukaryote,Basidiomycota, Agaricomycetes, Sebacinales, Sebacinaceae, Craterocolla, Craterocolla cerasi	9	0	0	0	0	0	0	0	0	0	0	0	0	0	2	0	1	0	1	0	1	3	0	0	1	CGCCCGTCGCTACTACCGATTGAATGGCTTAGTGAGGTCTTCGGATTGGCTTTGAGGACCCGGCAACGGGACCTTATTGCTGAGAAGTTGATCAAACTTGGTCATTTAGAGGAAGTAAAAGTCGTAACAAGGTTTCC
Crepidotus variabilis, AY293126.1	Eukaryote,Basidiomycota, Agaricomycetes, Agaricales, Crepidotaceae, Crepidotus, Crepidotus variabilis	27	0	0	0	0	0	0	0	0	0	0	0	0	0	2	0	0	1	4	2	0	0	0	4	14	CGCCCGTCGCTACTACCGATTGAACGGCTTAGTGAGGTCTTCGGATTGGCTTTGGGAATCCGGCAACGGAATCTTATTGCTGAGAAGTTGATCAAACTTGGTCGTTTAGAGGAAGTAAAAGTCGTAACAAGGTTTCC
Cryptococcus sp. BF73, AM901689.1	Eukaryote,Basidiomycota, Tremellomycetes, Tremellales, Cryptococcaceae, Cryptococcus, Cryptococcus sp. BF73	7	0	0	0	1	0	0	0	0	0	0	0	0	1	1	0	0	0	0	0	2	0	0	0	2	CGCCCGTCGCTACTACCGATTGAATGGCTTAGTGAGATCTCCGGATTGGCTTTGGGAAGCTGGCAACGGCTACCTATTGCTGAGAAGCTGATCAAACTTGGTCATTTAGAGGAAGTAAAAGTCGTAACAAGGTTTCC
Cyllamyces aberensis, M06023:55:000000000-BTM48:1:1104:17347:17061 1:N:0:TACGCTGC+GCGTAAGA/M06023:55:000000000-BTM48:1:1104:17347:17061 2:N:0:TACGCTGC+GCGTAAGA	Eukaryote,Chytridiomycota, Neocallimastigomycetes, Neocallimastigales, Neocallimastigaceae, Cyllamyces, Cyllamyces aberensis	31	1	0	1	0	2	7	1	0	2	0	0	0	0	1	0	0	6	0	1	0	2	0	2	5	CGCCCGTCGCTACTACCGATTGAATGGCTTAGTGAATCTTCCGGACTGCTGGCTTAGGTTTCGCAAGGGACTTTTGCTGCGGAAAGTTATGTAAACTTGGTCATTTAGAGGAAGTAAAAGTCGTAACAAGGTTTCC
Cystofilobasidium infirmominiatum, DQ645524.1	Eukaryote,Basidiomycota, Tremellomycetes, Cystofilobasidiales, Cystofilobasidiaceae, Cystofilobasidium, Cystofilobasidium infirmominiatum	8	0	0	0	0	0	0	0	3	2	0	0	0	1	0	0	0	0	1	0	0	1	0	0	0	CGCCCGTCGCTACTACCGATTGAATGGCTTAGTGAGGTTTCCGGATTGGCTTTGAGGAGCTGGCAACGGCACCTTGTCGCCGAGAAGTTACCCAAACTTGGTCATTTAGAGGAAGTAAAAGTCGTAACAAGGTTTCC
Cyttaria berteroi, M06023:55:000000000-BTM48:1:1101:20717:2311 1:N:0:AGGCAGAA+AAGGCTAT/M06023:55:000000000-BTM48:1:1101:20717:2311 2:N:0:AGGCAGAA+AAGGCTAT	Eukaryote,Ascomycota, Leotiomycetes, Cyttariales, Cyttariaceae, Cyttaria, Cyttaria berteroi	9	0	0	0	0	0	0	0	0	0	0	0	0	0	0	0	0	0	0	6	0	3	0	0	0	CGCCCGTCGCTACTACCGATTGAATGGTTTAGTGAGGATACAGGACTGGCACTCGATAGCGGGCAACTGCCGTTGAGCGCCGGGAATGGATTCAAACTTGGTCATTTAGAGGAAGTAAAAGTCGTAACAAGGTCTCC
Didymella tanaceti, KT287027.1	Eukaryote,Ascomycota, Dothideomycetes, Pleosporales, Didymellaceae, Didymella, Didymella tanaceti	11	0	0	1	0	0	0	0	0	2	0	0	0	0	1	2	0	1	3	0	0	0	0	1	0	CGCCCGTCGCTACTACCGATTGAATGGCTCAGTGAGGCCTCCGGACTGGCTCGGAGAGGTTGGCAACGACCACTCCGAGCCGGAAAGTTCGTCAAACTCGGTCATTTAGAGGAAGTAAAAGTCGTAACAAGGTTTCC
Dipodascaceae sp. LM380, EF060694.1	Eukaryote,Ascomycota, Saccharomycetes, Saccharomycetales, Dipodascaceae, NA, Dipodascaceae sp. LM380	30	0	0	0	0	0	0	0	0	1	0	0	3	0	17	0	0	0	5	0	0	0	0	0	4	CGCCCGTCGCTACTACCGATTGAATGGCTTAGTGAGGCTTCCGGATTGATTAATTGGAGAGGGCAACTTTTCTGGTTGAACGAGAAGCTAGTCAAACTTGGTCATTTAGAGGAAGTAAAAGTCGTAACAAGGTTTCC
Dothiora maculans, KU728505.1	Eukaryote,Ascomycota, Dothideomycetes, Dothideales, Dothioraceae, Dothiora, Dothiora maculans	14	0	0	0	0	0	0	0	0	0	0	1	0	2	6	0	0	0	4	0	1	0	0	0	0	CGCCCGTCGCTACAACCGATTGAATGGCTTAGTGAGGCCTTCGGACTGTCCCAGGGAGGTCGGCAACGACCACCCAGGGACGGAAAGTTGGTCAAACTTGGTCATTTAGAGGATGTAAAAGTCGTAACAAGGTTTCC
Dothioraceae sp. LM570, EF060856.1	Eukaryote,Ascomycota, Dothideomycetes, Dothideales, Dothioraceae, NA, Dothioraceae sp. LM570	14	0	0	0	0	0	0	0	3	1	0	0	0	1	2	0	0	0	0	6	1	0	0	0	0	CGCCCGTCGCTACTACCGATTGAATGGCTGAGTGAGGCCTCCGGACTGGCCCAGGGAGGTCGGCAACGACACCCAGGGCCGGAAAGCTGGTCAAACTCCGTCATTTAGAGGAAGTAAAAGTCGTAACAAGGTTTCC
Emericellopsis alkalina, NG_062924.1	Eukaryote,Ascomycota, Sordariomycetes, Hypocreales, NA, Emericellopsis, Emericellopsis alkalina	209	0	184	0	0	0	0	0	0	0	0	0	0	15	0	0	0	0	9	0	0	0	0	0	1	CGCCCGTCGCTACTACCGATTGAATGGCTCAGTGAGGCGTCCGGACTGGCCCAGGGAGGTGGGCAACTACCACCCAGGGCCGGAAAGTTCTCCAAACTCGGTCATTTAGAGGAAGTAAAAGTCGTAACAAGGTCTCC
Entomophaga aulicae, M06023:55:000000000-BTM48:1:1101:7434:13098 1:N:0:TAGGCATG+TCGACTAG/M06023:55:000000000-BTM48:1:1101:7434:13098 2:N:0:TAGGCATG+TCGACTAG	Eukaryote,Zoopagomycota, Entomophthoromycetes, Entomophthorales, Entomophthoraceae, Entomophaga, Entomophaga aulicae	96	2	1	0	0	49	0	0	0	4	0	0	0	0	0	6	0	0	1	4	16	6	1	0	6	CGCCCGTCGCTACTACCGATTGAATGGCTTAGTGAGTCTTATGGACCGATGTCTACGTTGGTTCTGCCTTCGTTTGATATTGTGGAAGTAAGTCAAACTTGATCATTTAGAGGAAGTAAAAGTCGTAACAAGGTTTCC
Entomophthora muscae, M06023:55:000000000-BTM48:1:1113:10284:4654 1:N:0:CCTAAGAC+TTATGCGA/M06023:55:000000000-BTM48:1:1113:10284:4654 2:N:0:CCTAAGAC+TTATGCGA	Eukaryote,Zoopagomycota, Entomophthoromycetes, Entomophthorales, Entomophthoraceae, Entomophthora, Entomophthora muscae	10	3	0	0	0	0	1	3	0	0	0	0	0	0	0	0	0	0	0	0	0	0	0	0	3	CGCCCGTCGCTACTACCGATTGAATGGTTTAGTGAGGCTTGAGGACTGTGGGACGTGTGGCAACACACTGAACCGGGAGTCAAGTCAAACTTGATCATTTAGAGGAAGTAAAAGTCGTAACAAGGTTTCC
Entomophthora muscae, M06023:55:000000000-BTM48:1:1101:7852:24339 1:N:0:TACGCTGC+GCGTAAGA/M06023:55:000000000-BTM48:1:1101:7852:24339 2:N:0:TACGCTGC+GCGTAAGA	Eukaryote,Zoopagomycota, Entomophthoromycetes, Entomophthorales, Entomophthoraceae, Entomophthora, Entomophthora muscae	16	0	0	3	2	1	6	0	0	1	0	0	0	0	0	0	0	3	0	0	0	0	0	0	0	CGCCCGTCGCTACTACCGATTGAATGGTTTAGTGAGTCTCACGGACTGTGGCGTCCAACCTTCGGGGAGGTCGCTATCGGGAAGTAAGTCAAACTTGATCATTTAGAGGAAGTAAAAGTCGTAACAAGGTTTCC
Entomophthora muscae, AY635820.1	Eukaryote,Zoopagomycota, Entomophthoromycetes, Entomophthorales, Entomophthoraceae, Entomophthora, Entomophthora muscae	29	0	0	0	0	0	0	0	21	0	4	0	1	0	0	2	0	0	1	0	0	0	0	0	0	CGCCCGTCGCTACTACCGATTGAATGGTTTAGTGAGACTTTTGGATTGTGATTGATGGACTGGCAACGGACCATCATGTATCGAGAAGTTAGTCAAACTTGATCATTTAGAGGAAGTAAAAGTCGTAACAAGGTTTCC
Erysiphe necator, KJ539202.1	Eukaryote,Ascomycota, Leotiomycetes, Erysiphales, Erysiphaceae, Erysiphe, Erysiphe necator	76	0	0	0	0	0	0	0	74	0	0	0	0	0	0	0	1	0	0	1	0	0	0	0	0	CGCCCGTCGCTACTACCGATTGAATGGCTAAGTGAGGCTTTCGGACTGGCCTAGGGAGAGTGGCAACGCTCGCCCAGGGCCGGAAAGTTGTCCAAACTTGGTCATTTAGAGGAAGTAAAAGTCGTAACAAGGTTTCC
Erythrobasidium clade sp. LM479, EF060780.1	Eukaryote,Basidiomycota, Cystobasidiomycetes, Erythrobasidiales, Erythrobasidiaceae, NA, Erythrobasidium clade sp. LM479	14	0	0	0	0	0	0	0	0	6	0	0	0	0	5	0	0	1	0	1	0	0	0	1	0	CGCCCGTCGCTACTACCGATTGAATGGCTTAGTGAGGCCTTCGGATTGGCTTCTGGGAGCCGGCAACGGCACCTAGTCGCTGAGAAGTTTGACGAACTTGGTCATTTAGAGGAAGTAAAAGTCGTAACAAGGTTTCC
Exobasidium rhododendri, DQ667152.1	Eukaryote,Basidiomycota, Exobasidiomycetes, Exobasidiales, Exobasidiaceae, Exobasidium, Exobasidium rhododendri	6	0	0	0	0	0	0	0	0	1	0	0	0	0	5	0	0	0	0	0	0	0	0	0	0	CGCCTGTCGCTACTACCGATTGAATGGTTTAGTGAGCCTTTGGGATTGGCGTTTGGGAGCCGGCAACGGCACCTAATTGCTGAAAACTTATGCAAACTTGATCATTTAGAGGAAGTAAAAGTCATAACAAGGTTTCT
Exobasidium vaccinii, MH047198.1	Eukaryote,Basidiomycota, Exobasidiomycetes, Exobasidiales, Exobasidiaceae, Exobasidium, Exobasidium vaccinii	9	0	0	0	0	0	0	0	0	2	0	0	0	0	6	0	0	1	0	0	0	0	0	0	0	CGCCTGTCGCTACTACCGATTGAATGGTTTAGTGAGCCTTTGGGATCGACGTTTGGGAGCTGGCAACAGCACCTGAGTGTTGAAAACTTATGCAAACTTGATCATTTAGAGGAAGTAAAAGTCATAACAAGGTTTCT
Exophiala sp., MH102091.1	Eukaryote,Ascomycota, Eurotiomycetes, Chaetothyriales, Herpotrichiellaceae, Exophiala, Exophiala sp.	10	0	0	0	0	0	0	0	0	0	0	0	0	0	10	0	0	0	0	0	0	0	0	0	0	CGCCCGTCGCTACTACCGATTGAATGGCTCAGTGAGGCCTCGGGACTGGCTCAGAGAGGTCGGCAACGACCACTCAGAGCCGGAAACTTGGTCAAACTTGGTCATTTAGAGGAAGTAAAAGTCGTAACAAGGTCTTC
Filobasidium globisporum, AB075546.1	Eukaryote,Basidiomycota, Tremellomycetes, Filobasidiales, Filobasidiaceae, Filobasidium, Filobasidium globisporum	50	0	0	1	0	0	0	0	1	1	1	0	0	30	0	1	0	0	0	12	1	0	0	0	2	CGCCCGTCGCTACTACCGATTGAATGGCTTAGTGAGATCTCCGGATTGGCTTTGGGAAGCTGGCAACGGCTACCTATTGCTGAAAAGCTGATCAAACTTGGTCATTTAGAGGAAGTAAAAGTCGTAACAAGGTTTCC
Flammulina velutipes, M06023:55:000000000-BTM48:1:1110:13534:25262 1:N:0:GTAGAGGA+AAGGAGTA/M06023:55:000000000-BTM48:1:1110:13534:25262 2:N:0:GTAGAGGA+AAGGAGTA	Eukaryote,Basidiomycota, Agaricomycetes, Agaricales, Physalacriaceae, Flammulina, Flammulina velutipes	13	1	0	5	2	0	0	0	0	1	0	0	0	0	0	0	0	3	1	0	0	0	0	0	0	CGCCCGTCGCTACTACCGATGTATAGTTTAGTGAGATTTTCGGACTGACGCGTCGTCGCCGGCAACGGCAATGGTGCGTTGGGAAGTTGATCAAACTTGATTATGTAGAGGAAGTAAAAGTCGTAACAAGGTTTCC
Fomitopsis pinicola, EU232248.1	Eukaryote,Basidiomycota, Agaricomycetes, Polyporales, Fomitopsidaceae, Fomitopsis, Fomitopsis pinicola	25	0	0	0	0	0	0	0	0	0	0	0	0	3	2	0	0	1	0	2	11	4	0	1	1	CGCCCGTCGCTACTACCGATTGAATGGCTTAGTGAGGTCTTGGGATTGGCTTCGGGGAGCCGGCAACGGCACCCTGTTGCTGAGAACTTGATCAAACTTGGTCATTTAGAGGAAGTAAAAGTCGTAACAAGGTTTCC
fungal sp. GMG_C6, FJ439580.2	Eukaryote,NA, NA, NA, NA, NA, fungal sp. GMG_C6	63	0	0	0	0	0	0	0	0	6	1	1	0	2	30	2	0	10	2	1	0	1	1	4	2	CGCCCGTCGCTACTACCGATTGAATGGCTCAGTGAGGCCTTGGGACTGGCTCAGAGAGGTCGGCAACGACCACTCAGAGCCGGAAACTTGGTCAAACTTGGTCATTTAGAGGAAGTAAAAGTCGTAACAAGGTTTCC
fungal sp. K3T1 AR-2014, KF527817.1	Eukaryote,NA, NA, NA, NA, NA, fungal sp. K3T1 AR-2014	42	0	0	0	0	0	0	0	0	19	0	0	0	0	15	1	0	2	1	1	0	0	0	0	3	CGCCCGTCGCTACTACCGATTGAATGGCTCAGTGAGGCTTTCGGACTGGCTCAGGGAGGGTGGCAACACCCACCCAGAGCCGGAAAGTTGTTCAAACTTGGTCATTTAGAGGAAGTAAAAGTCGTAACAAGGTTTCC
fungal sp. LM677, EF060960.1	Eukaryote,NA, NA, NA, NA, NA, fungal sp. LM677	6	0	0	0	0	0	0	0	0	1	0	0	0	2	3	0	0	0	0	0	0	0	0	0	0	CGCCTGTCGCTACTACCGATTGAATGGCTTAGTGAGATTTCCGGATCGGCGTTGGGGAGCCGGCAACGGCACCCCTTGGCTGAGAAGTTACTCAAACTTGGTCATTTAGAGGAAGTAAAAGTCATAACAAGGTTTCC
Fusicladium peltigericola, HQ599579.2	Eukaryote,Ascomycota, Dothideomycetes, Venturiales, Sympoventuriaceae, Fusicladium, Fusicladium peltigericola	11	0	0	0	0	0	0	0	0	8	0	0	0	0	2	0	0	0	0	0	0	0	0	0	1	ATGGCTAAGTGAGGCTTCCGGACTGGCTCCAGGAGGTCGGCAACGACCACCCAGAGCCGGAAAGTTATCCAAACTTGGTCATTTAGAGGAAGTAAAAGTCGTAACAAGGTTTCC
[truncated: 3,000 more rows]
