# Supplementary material for: High-Throughput Sequencing of Environmental DNA as a Tool for Monitoring Eukaryotic Communities and Potential Pathogens in a Coastal Upwelling Ecosystem
Source: Front Vet Sci. 2021 Nov 3;8:765606. doi: 10.3389/fvets.2021.765606 (PMC8595318; doi:10.3389/fvets.2021.765606)
Supplement: Supplementary file 3 [file Data_Sheet_1.FASTA]

>Hatena arenicola, M06023:55:000000000-BTM48:1:1104:21119:22223 1:N:0:CTCTCTAC+TTCTAGCT/M06023:55:000000000-BTM48:1:1104:21119:22223 2:N:0:CTCTCTAC+TTCTAGCT
CGCCCGTCGCTCCTACCGATTGGATGGTCCGGTGAAAACGTCGGAGCTTGATACCTATATCGATCGGGCAACTGGTCGATGGTGTCTGGGTAAAGTCGATTAAACCTTACCATCTAGAGGAAGGAGAAGTCGTAACAAGGTTTCC
>Hatena arenicola, M06023:55:000000000-BTM48:1:2109:23980:19707 1:N:0:TAGGCATG+TCGACTAG/M06023:55:000000000-BTM48:1:2109:23980:19707 2:N:0:TAGGCATG+TCGACTAG
CGCCCGTCGCTCCTACCGATTGGATGGTCCGGTGAAATCCTCGGACCATTGTTTTGTCTCTGGTTCTCCAGAAGCATTACGATGGGAAGTTGATTGAACCTTATCATCTAGAGGAAGGAAAAGTCGTAACAAGGTTTCC
>Katablepharis japonica, M06023:55:000000000-BTM48:1:1110:2662:20257 1:N:0:GTAGAGGA+AAGGAGTA/M06023:55:000000000-BTM48:1:1110:2662:20257 2:N:0:GTAGAGGA+AAGGAGTA
CGCCCGTCGCTCCTACCGATTGAATGATCCGGTGAAATCTTCGGACCGCGACGATGGTTCTGGTTCGCTAGTGCCGATGTCATGGGAAGTTGCTTAAACCTTATCATTTAGAGGAAGGAGAAGTCGTAACAAGGTTTCC
>Katablepharis japonica, LT993783.1
CGCCCGTCGCTCCTACCGATTGAATGATCCGGTGAAATCTTCGGACCGAGATTTCGTCGATGGTTCGCCGTTGCTGATAACTCGGGAAGTTGATTAAACCTTATCATTTAGAGGAAGGAGAAGTCGTAACAAGGTTTCC
>Katablepharis japonica, M06023:55:000000000-BTM48:1:1101:20558:7222 1:N:0:GTAGAGGA+AAGGAGTA/M06023:55:000000000-BTM48:1:1101:20558:7222 2:N:0:GTAGAGGA+AAGGAGTA
CGCCCGTCGCTCCTACCGATTGAATGATCCGGTGAATTCTTTGAAGGGAATGTGCAAGGCGTTAAAGTTTTCACAGTTCCAAAGTTGAATAAACCTTATCATTTAGAGGAAGGAGAAGTCGTAACAAGGTTTCC
>Katablepharis japonica, M06023:55:000000000-BTM48:1:1101:15566:15094 1:N:0:CTCTCTAC+TTCTAGCT/M06023:55:000000000-BTM48:1:1101:15566:15094 2:N:0:CTCTCTAC+TTCTAGCT
CGCCCGTCGCTCCTACCGATTGAATGATCCGGTGAATTCCTCGGACCGCGGTAACTGCATTAGTTCGCTGATGACGTTGTTGTGGGAAGTTGATTAAACCTTATCATTTAGAGGAAGGAGAAGTCGTAACAAGGTTTCC
>Katablepharis japonica, M06023:55:000000000-BTM48:1:2110:14441:27486 1:N:0:TACGCTGC+GCGTAAGA/M06023:55:000000000-BTM48:1:2110:14441:27486 2:N:0:TACGCTGC+GCGTAAGA
CGCCCGTCGCTCCTACCGATTGAATGATCCGGTGAAATCTTCGGACTGAGATTTCGGTTTGGTTCTCCATTTCGAAGTCATGGAAAGTTGATTAAACCTTATCATTTAGAGGAAGGAGAAGTCGTAACAAGGTTTCC
>Katablepharis remigera, M06023:55:000000000-BTM48:1:2113:13477:10979 1:N:0:CTCTCTAC+TTCTAGCT/M06023:55:000000000-BTM48:1:2113:13477:10979 2:N:0:CTCTCTAC+TTCTAGCT
CGCCCGTCGCTCCTACCGATTGAATGATCCGGTGAAATCTTCGGACCGCGATGACTCTGTAGGTTCGCCTGCAAAGACGTTGTGGGAAGTTGCTTGAACCTTATCATTTAGAGGAAGGAGAAGTCGTAACAAGGTTTCC
>Katablepharis remigera, M06023:55:000000000-BTM48:1:2104:20272:8306 1:N:0:TAGGCATG+TCGACTAG/M06023:55:000000000-BTM48:1:2104:20272:8306 2:N:0:TAGGCATG+TCGACTAG
CGCCCGTCGCTCCTACCGATTGAATGATCCGGTGAAATCTTCGGACTGCAGCGACAGTACTGGTTCGCCAGTATTGATGCTGTGGGAAGTCGCTTAAACCTTATCATTTAGAGGAAGGAGAAGTCGTAACAAGGTTTCC
>Katablepharis sp. POVA-MDc39, JN934894.1
CGCCCGTCGCTCCTACCGATTGAATGGTCCGGTGAATTCTTCGGATTGTGCGCAGCAAAGTTTCGGCGGAGCTGTGCGTGAAAAGTTGAATAAACCTTATCATTTAGAGGAAGTAAA
>Phlebiopsis crassa, AB809163.1
CGCCCGTCGCTACTACCGATTGAATGGCTTAGTGAGGCCTTGAGATTGGCTTTGAGGAGCCGGCAACGGCACCTTATTGCTGAGAACTTGGTCAAACTTGGTCATTTAGAGGAAGTAAAAGTCGTAACAAGGTTTCC
>Flabellula sp. AK-2016a, M06023:55:000000000-BTM48:1:1102:11964:24404 1:N:0:TAGCGCTC+AAGGCTAT/M06023:55:000000000-BTM48:1:1102:11964:24404 2:N:0:TAGCGCTC+AAGGCTAT
CGCCCGTCGCTCCTACCGATTGGATGGTCCGGTGAGGACTCAGGATGGCGGAGATTTTTCGGGGACTGAAATATGTCCTTCGATGCTCATGCCAAAATTTGTTCAAACCTTACCCTCTAGAGGAAGGAGAAGTCGTAACAAGGTTTCC
>Flabellula sp. AK-2016a, KT986068.1
CGCCCGTCGCTCCTACCGATGAATGGTCCGGTGAGGACTCAGGATGACCTTGGATTTTGGTTATAAAATGCCATTCCATTGCTTGTCAGAATCTGTTCAAACCTTATCATTTAAAGGAAGGAGAAGTCGTAACAAGGTTTCC
>Flabellula sp. CSP3, LC340972.1
CGCCCGTCGCTCCTACCGATGAATGGTCCGGTGAGGATTTAGGATGACCGTGGATTTTGGTGTAAAAGCCATTCCATTGTTTGTCAGAATTCGTTCAAACCTTATCATTTAAAGGAAGGAGAAGTCGTAACAAGGTTTCC
>Flabellula sp. PH21, M06023:55:000000000-BTM48:1:1104:25297:12542 1:N:0:TAGCGCTC+AAGGCTAT/M06023:55:000000000-BTM48:1:1104:25297:12542 2:N:0:TAGCGCTC+AAGGCTAT
CGCCCGTCGCTCCTACCGATGAATGGTCCGGTGAGGATTCGGGATGACCTTTGATTTTGACCTAGTCATTTCACTGTCTGTCAGAACTTATTCAAACCTTATCATTTAAAGGAAGGAGAAGTCGTAACAAGGTTTCC
>Leptomyxa reticulata, M06023:55:000000000-BTM48:1:1105:11307:21658 1:N:0:TACGCTGC+GCGTAAGA/M06023:55:000000000-BTM48:1:1105:11307:21658 2:N:0:TACGCTGC+GCGTAAGA
CGCCCGTCGCTCCTACCGATTGAATGGTCCGGTGAGGACTCAGGATGGAGGGGTTTTTTAATAGTTGTAACGAAAGTTCACTATGCCCATGCCAAAATTTGTTCAAACCTTACCATTTAGAGGAAGGAGAAGTCGTAACAAGGTTTCC
>Leptomyxa valladaresi, M06023:55:000000000-BTM48:1:2106:19433:9820 1:N:0:CGTACTAG+CTATTAAG/M06023:55:000000000-BTM48:1:2106:19433:9820 2:N:0:CGTACTAG+CTATTAAG
CGCCCGTCGCTCCTACCGATTGAATGGTCCGGCGAGGATTCGAGATGGAAGTTGTTTTGGACCTTCGTAAGAAGTGTTCCATGCTTCATTCCAGAACTTATTCAAACCTTGCCATTTAGAGGAAGGAGAAGTCGTAACAAGGTTTCC
>Paraflabellula hoguae, M06023:55:000000000-BTM48:1:2107:2935:15492 1:N:0:TACGCTGC+GCGTAAGA/M06023:55:000000000-BTM48:1:2107:2935:15492 2:N:0:TACGCTGC+GCGTAAGA
CGCCCGTCGCTCCTACCGATGAATGGTCCGATGAGGACTTAGGATGAACGCAGATTTTGGTGTTAAAGCCATTCTGTTTGAGTCAGAATTCGTTCAAATCTTATCATTTAAAGGAAGGAGAAGTCGTAACAAGGTTTCC
>Paraflabellula hoguae, AY277797.1
CGCCCGTCGCTCCTACCGATGAATGGTCCGGTGAGGATTTAGGATGACCGTAGATTTTGGTGTAAAAGCCATTCTATTGTTTGTCAGAATTCGTTCAAACCTTATCATTTAAAGGAAGGAGAAGTCGTAACAAGGTTTCCG
>Paraflabellula hoguae, M06023:55:000000000-BTM48:1:1105:18333:20539 1:N:0:TAGCGCTC+AAGGCTAT/M06023:55:000000000-BTM48:1:1105:18333:20539 2:N:0:TAGCGCTC+AAGGCTAT
CGCCCGTCGCTCCTACCGATGAATGGTCCGGTGAGGATTTAGGAGGAACGCAGTTACTGGTGTTAAAGCCATTCTGTTTGGTCCAAATTCATTCAAACCTTATCATTTAAAGGAAGGAGAAGTCGTAACAAGGTTTCCGAAGATAAACCGGAAGAAGGCTCCTATTATAAGCCCCGCAGAGCCCACAAGGCGAGAGCGC
>Paraflabellula hoguae, M06023:55:000000000-BTM48:1:1103:22786:6363 1:N:0:CGTACTAG+CTATTAAG/M06023:55:000000000-BTM48:1:1103:22786:6363 2:N:0:CGTACTAG+CTATTAAG
CGCCCGTCGCTCCTACCGATGAATGGTCCGGTGAGGATTTAGGAGGAACGCAGATACTGGTGTTAAAGCCATTCTGTTGGTCCAAATTCATTCAAACCTTATCATTTAAAGGAAGGAGAAGTCGTAACAAGGTTTCC
>Protacanthamoeba sp. PM5, M06023:55:000000000-BTM48:1:2113:9789:7442 1:N:0:CTCTCTAC+TTCTAGCT/M06023:55:000000000-BTM48:1:2113:9789:7442 2:N:0:CTCTCTAC+TTCTAGCT
CGCCCGTCGCTCCTACCGATCGAACGGTCCGGCGAGATCCTCGGAGCTCGGCCTCTCTGCGATCCAGGCAACTGGGTCGCGAGGCTCGAGCAAAGTTGACCAAACCTTACCGTTTAGAGGAAGGAGAAGTCGTAACAAGGTTTCC
>Cunea, M06023:55:000000000-BTM48:1:1110:22961:13378 1:N:0:TAGGCATG+TCGACTAG/M06023:55:000000000-BTM48:1:1110:22961:13378 2:N:0:TAGGCATG+TCGACTAG
CGCCCGTCGCTCCTACCGATGAATGATCCGGTGAATTCGCAAGATTTACGAGCTTACGCCAACAGGCTTGCCTGTTGGTTGGCTTGGGAGAATGCGTGTGAACCATGTCATTTAGAGGAAGGAGAAGTCGTAACAAGGTATCC
>Paramoebidae, M06023:55:000000000-BTM48:1:1101:13506:14401 1:N:0:GCTCATGA+CTAAGCCT/M06023:55:000000000-BTM48:1:1101:13506:14401 2:N:0:GCTCATGA+CTAAGCCT
CGCCCGTCGCTCCTACCGATGTCTGGTCCGGTGAAATCTTAAGATTTGAAACATACACTTATTTTGTTACTTTTGTGATGAGATGAGTTTGTTTTGGAGAATTTGAGTAAACCTTGCCAAATAGAGGAAGGAGAAGTCGTAACAAGGTATTC
>Vannella, M06023:55:000000000-BTM48:1:1101:5391:11850 1:N:0:TCGACGTC+CCTAGAGT/M06023:55:000000000-BTM48:1:1101:5391:11850 2:N:0:TCGACGTC+CCTAGAGT
CGCCCGTCGCTGCTACCGATTGGATGATCCGGTGAAATCTTCGGATAATGATTTTTACTTTTTACTTGTTGAAAAGTTTATTGTTAGAAGTTGATTAAACCTTATCATCTAGAGGAAGCAAAAGTCGTAACAAGGTTTTC
>Vannellidae, M06023:55:000000000-BTM48:1:1110:22748:12630 1:N:0:GTAGAGGA+AAGGAGTA/M06023:55:000000000-BTM48:1:1110:22748:12630 2:N:0:GTAGAGGA+AAGGAGTA
CGCCCGTCGCTGCTACCGATTGGATGGTCCGGTGAAATCCTCGGATAATAGCAAATACCTTACTTTTGTAAGGCTTGCTGTTAGAAGTTGATTAAACCTTATCATCTAGAGGAAGCAAAAGTCGTAACAAGGTTTCC
>Vannellidae, M06023:55:000000000-BTM48:1:1111:10573:17603 1:N:0:CGGAGCCT+GTAAGGAG/M06023:55:000000000-BTM48:1:1111:10573:17603 2:N:0:CGGAGCCT+GTAAGGAG
CGCCCGTCGCTCCTACCGATTGGATGATCCGGTGAAATCTTCGGACTGCTGCTATGTTGTTGGTTTCCGACGCGTTGTGGCGGAAAGTTGCTTAAACCTTATTATCTAGAGGAAGGAGAAGTCGTAACAAGGTTTCC
>Vermistella, M06023:55:000000000-BTM48:1:2105:15065:24354 1:N:0:TAGCGCTC+AAGGCTAT/M06023:55:000000000-BTM48:1:2105:15065:24354 2:N:0:TAGCGCTC+AAGGCTAT
CGCCCGTCGCTCCTACCGATTGGATGGTCCGGTGAAATTTTCGGATCGTGGCTCGTTGCCTGTGGATTTCGGTCTGCAGGTTGAGCCGTGAAAAGTTACTTAAACCTTATCATCTAGAGGAAGGTGAAGTCGTAACAAGGTTTCC
>Clastostelium recurvatum, M06023:55:000000000-BTM48:1:1103:7828:8485 1:N:0:TCCTGAGC+GAGCCTTA/M06023:55:000000000-BTM48:1:1103:7828:8485 2:N:0:TCCTGAGC+GAGCCTTA
CGCCCGTCGCTCCTACCGATTGAATGATCCGGTGAAAACTCAGGACTGATGAATGTAAATCGTTTTTTACGGTTTTATTTATCGGGAATTTGTTTGAACCTTATCATTTAGAGGAAGGAGAAGTCGTAACAAGGTTTCC
>Clastostelium recurvatum, M06023:55:000000000-BTM48:1:1113:17649:14788 1:N:0:TACGCTGC+GCGTAAGA/M06023:55:000000000-BTM48:1:1113:17649:14788 2:N:0:TACGCTGC+GCGTAAGA
CGCCCGTCGCTCCTACCGATTGAATGATCCGGTGAAAATTTCGGAGAGTTGCTTTGATGTTGTTCTGCAACTGAAAAGTGTTTCTCAAAGTTATTTAAATCTGATCATTTAGAGGAAGGAGAAGTCGTAACAAGGTTTCC
>Cunea profundata, KP862834.1
CGCCCGTCGCTCCTACCGATGAATGATCCGGTGAATTCGTAGGATAGCGAGCAAATGCCGTCTGGCGACAGACGGTTTGCTTGTCAGAATACGTGTGAATCATGTCATTTAGAGGAAGGAGAAGTCGTAACAAGGTATCC
>Entamoeba sp. RL3, M06023:55:000000000-BTM48:1:2108:4519:23294 1:N:0:TAGGCATG+TCGACTAG/M06023:55:000000000-BTM48:1:2108:4519:23294 2:N:0:TAGGCATG+TCGACTAG
CGCCCGTCGCTCCTACCGATTGGATATTTAGATAAATTGTCAGGATATTAAAATTTAATGAAATGATTGTAAATCTGTTTATCTAGAGGAAGGAGAAGTCGTAACAAGGTTTCT
>Flamella pleistocenica, M06023:55:000000000-BTM48:1:1102:19240:9118 1:N:0:TAGGCATG+TCGACTAG/M06023:55:000000000-BTM48:1:1102:19240:9118 2:N:0:TAGGCATG+TCGACTAG
CGCCCGTCGCTCCTACCGATTGGACGATCCGGTGAATTATTTGGATTGATTGCAAAAAAAGTTCTTTTTGAAGTCACGAAATTTTGTAAACCTTATCGTTTAGAGGAAGGAAAAGTCGTAACAAGGTTTCC
>Hartmannella abertawensis, DQ190241.1
CGCCCGTCGCTAGTACCGATTGAATGATCCGGTGAGGATTCAGGACGGCAGAACTTTAGTTTGCCTGAAAGGGTAAGCGGGTTCAGCCGGAATCTGTTCAAACCGTGTCATTTAGAGGAGCTAAAAGTCGTAACAAGGTTTTCG
>Korotnevella pelagolacustris, HM017147.1
CGCCCGTCGCTCCTACCGATGAATGGTCCGGTGAAATCTTAAGATTGAGAACAGATACTTATTGATTTCGGTTAATAAGTTTGTTTTTAAGAATTTGAGTAAACCTTGCCATTTAGAGGAAGGAGAAGTCGTAACAAGGTATCC
>Lamproderma sp. SAPA:100012, AB779691.1
CGCCCGTCGATACTACCGATTGAATGGCTTAGTGAGACCTTTGGATGGCGCTTTTGGCCGCAAGGCATGAGGGTGCCAAAAATTGTTCAAACTTATCCATTTAGAGGAAGTAAAAGTCGTAACAAGGTTTCC
>Lamproderma sp. SAPA:100012, M06023:55:000000000-BTM48:1:1102:22040:6118 1:N:0:AAGAGGCA+ACTGCATA/M06023:55:000000000-BTM48:1:1102:22040:6118 2:N:0:AAGAGGCA+ACTGCATA
CGCCCGTCGATACTACCGATTGAATGGCTTAGTGAGACCTCTGGATGAAGCGGTCGCAAGATCAATTCAGAAACTGTTCAAACTTATCCATTTAGAGGAAGTAAAAGTCGTAACAAGGTTTCC
>Nematostelium ovatum, M06023:55:000000000-BTM48:1:2104:5103:14353 1:N:0:AGGCAGAA+AAGGCTAT/M06023:55:000000000-BTM48:1:2104:5103:14353 2:N:0:AGGCAGAA+AAGGCTAT
CGCCCGTCGCTCCTACCGATTGAATGATCCGGTGAAGTCCTCGGATGTTGGCACGTATCTGTCTGGGCAACTAGACAGTGGTGCCGGCAGAAGTTGCCTAAACCTTATCATTTAGAGGAAGGAGAAGTCGTAACAAGGTTTCC
>Neoparamoeba sp. COHH 38, M06023:55:000000000-BTM48:1:1102:10502:16133 1:N:0:TAGCGCTC+AAGGCTAT/M06023:55:000000000-BTM48:1:1102:10502:16133 2:N:0:TAGCGCTC+AAGGCTAT
CGCCCGTCGCTGCTACCGATGTTTGGTCCGGTGAAACCTTAGGATTCGTGACATACACTCATCGTTCTCTCGGGGATGGTGAGTTTGTTGTGGAGAATTTGAGTGAACCTTGCCAAATAGAGGAAGCAAAAGTCGTAACAAGGTATTC
>Nolandella hibernica, JQ519510.1
CGCCCGTCGCTAGTACCGATTGAATGGTCCGGTGAGGATTCAGGATGGCAGAGCTTTAGCTTGCCCGAAAGGGTAAGCGGGTTCAGCCAGAATCTGTTCAAACCGTGCCATTTAGAGGAACTAAAAGTCGTAACAAGGTTTCC
>Nolandella sp., MH535951.1
CGCCCGTCGCTAGTACCGATTGAATGGTCCGGTGAGGATTCAGGATGGCAGAACTTTAGCTTGCCCGAAAGGGTAAGCGGGTTCAGCCAGAATCTGTTCAAACCGTGCCATTTAGAGGAACTAAAAGTCGTAACAAGGTTTCC
>Nolandella sp. AFSM9, JQ271706.1
CGCCCGTCGCTAGTACCGATTGAATGGTCCGGTGAGGATTCAGGATGGCAGAGCTTTAGCTTGCCCGAAAGGGTAAGCGGGTTCAGCCAGAATCTGTTCAAACCGTGCCATTTAGAGGAACTAAAAGTCGTAACAAGGTTTCCGTAGGTGAACCAGCGGAAG
>Paramoeba aestuarina, M06023:55:000000000-BTM48:1:2102:18475:17347 1:N:0:TCGACGTC+CCTAGAGT/M06023:55:000000000-BTM48:1:2102:18475:17347 2:N:0:TCGACGTC+CCTAGAGT
CGCCCGTCGCTGCTACCGATGTTTGGTCCGGTGAAATCTTAGGATTCGTGGCTTTCACTTCTTTTCTCTTCGGGGAGAAGAAGTTTGCTGTGGAGAATTTGAGTAAACCTTGCTAAATAGAGGAAGCAAAAGTCGTAACAAGGTATTC
>Paramoeba aestuarina, MF197366.1
CGCCCGTCGCTGCTACCGATGTTTGGTCCGGTGAAATCTTAGGACTCGCGACTTTCACTTGTTTTCCTTTCGGGGAGAATGAGTTTGTTGTGGGGAATTTGAGTAAACCTTGCTAAATAGAGGAAGCAAAAGTCGTAACAAGGTATTC
>Paramoeba atlantica, M06023:55:000000000-BTM48:1:2110:8356:7625 1:N:0:TGCAGCTA+TTCTAGCT/M06023:55:000000000-BTM48:1:2110:8356:7625 2:N:0:TGCAGCTA+TTCTAGCT
CGCCCGTCGCTGCCTCTGATGGTTGGTCCGGTGAAATCTTAGGATTTGAGACAGTCACTCAAATGATTTCGGTTGTTTGGGTTTGTTTTAAAGAATTAGAGTGAACCTTGCTAACTAGAAGAAGCAAAAGTCGTAACAAGGTATCC
>Paramoeba atlantica, M06023:55:000000000-BTM48:1:1101:23766:24102 1:N:0:TCGACGTC+CCTAGAGT/M06023:55:000000000-BTM48:1:1101:23766:24102 2:N:0:TCGACGTC+CCTAGAGT
CGCCCGTCGCTGCCTCTGATGGTTGGTCCGGTGAAATCTTAGGATTCAGAACTGTTACTTACTGATCTCGGTCGGCAAGTTAGTTTTGGAGAATTAGAGTGAACCTTGCTAACTAGAAGAAGCAAAAGTCGTAACAAGGTATCC
>Paramoeba eilhardi, JN202440.1
CGCCCGTCGCTCCTACCGATGTTTGGTCCGGTGAAATCTTAGGATTCGTGACATACACTCGTCAGCTCTTTCGGGGGAAGGTGAGTTTGTCGTGGAGAATTTGAGTAAACCTTGCCAAATAGAGGAAGGAGAAGTCGTAACAAGGTATTC
>Paramoeba eilhardi, M06023:55:000000000-BTM48:1:1102:21678:6945 1:N:0:TAGCGCTC+AAGGCTAT/M06023:55:000000000-BTM48:1:1102:21678:6945 2:N:0:TAGCGCTC+AAGGCTAT
CGCCCGTCGCTCCTACCGATGTTTGGTCCGGTGAAATCTTAGGATTCGTGGCATGCACTCGTTTGCCTCTTCGGTGGAAGACGAGTTTGCCGTGGAGAATTTGAGTAAACCTTGCCAGATAGAGGAAGGAGAAGTCGTAACAAGGTATTC
>Paramoeba eilhardi, MH535952.1
CGCCCGTCGCTCCTACCGATGTTTGGTCCGGTGAAATCTTAGGATTCGTGGCATACGCTCGTCGGCTCCTTCGGGGGAAGATGAGTTTGTCGTGGAGAATTTGAGTAAACCTTGCCAAATAGAGGAAGGAGAAGTCGTAACAAGGTATTCG
>Paramoeba invadens, M06023:55:000000000-BTM48:1:1113:9899:18013 1:N:0:TCGACGTC+CCTAGAGT/M06023:55:000000000-BTM48:1:1113:9899:18013 2:N:0:TCGACGTC+CCTAGAGT
CGCCCGTCGCTCCTACCGATGTTTGGTCCGGTGAAATTTTAGGATTGGAAACATACACTTATCTTGTTGCTTTTGTGATGAGATAAGTTTGTTTCTGAGAATTTAAGTAAACCTTGCCAAATAGAGGAAGGAGAAGTCGTAACAAGGTTTCC
>Paramoeba pemaquidensis, M06023:55:000000000-BTM48:1:2101:4310:18608 1:N:0:TAGCGCTC+AAGGCTAT/M06023:55:000000000-BTM48:1:2101:4310:18608 2:N:0:TAGCGCTC+AAGGCTAT
CGCCCGTCGCTGCTACCGATGTTTGGTCCGGTGAAGTGTTAGGACCTGTGACTTTCACTTGCTTTGCTTTCGGGTAGAGCGAGTTTGTTGTGGGGAATTTCAGTAAACCTTGCTAAATAGAGGAAGCAAAAGTCGTAACAAGGTATTC
>Paramoeba pemaquidensis, AF371972.1
CGCCCGTCGCTACTACCGATGTTTGGTCCGGTGAAATCTTAGGATTCGCGACTTTCACTTGCTTTACTTTCGGGTAGAGCGAGTTTGTTGTGGAGAATTTGAGTGAACCTTGCCAAATAGAGGAAGTAAAAGTCGTAACAAGGTATTC
>Paramoeba pemaquidensis, M06023:55:000000000-BTM48:1:1104:6917:15578 1:N:0:TAGCGCTC+AAGGCTAT/M06023:55:000000000-BTM48:1:1104:6917:15578 2:N:0:TAGCGCTC+AAGGCTAT
CGCCCGTCGCTACTATCGATGTTTAGTCCGGTGAAATTTTAGGATTCGTGACATACACTTGCTGTTCTTTCGGGAGTAGTGAGTTTGTTGTGAAGAATTTGAGTGAACCTTGCTAAGTAGAGAAAGTAAAAGTCGTAACAAGGTATTC
>Paramoeba pemaquidensis, DQ167533.1
CGCCCGTCGCTACTACCGATGTTTGGTCCGGTGAAATCTTAGGATTCGCGGCTTTCACTTGCTTTACTTTCGGGTAGAGCGAGTTTGTTGTGGAGAATTTGAGTGAACCTTGCCAAATAGAGGAAGTAAAAGTCGTAACAAGGTATTC
>Paramoeba pemaquidensis, DQ167548.1
CGCCCGTCGCTACTACCGATGTTTGGTCCGGTGAAATCTTAGGATTCGTAACTTTCACTTGCTTTACTCTCGGGTAGAGCGAGTTTGTTGTGAAGAATTTGAGTGAACCTTGCCAAGTAGAGGAAGTAAAAGTCGTAACAAGGTATTC
>Paramoeba pemaquidensis, DQ167540.1
CGCCCGTCGCTACTACCGATGTTTGGTCCGGTGAAATCTTAGGATTCGCGACTTTCACTTGCTTTACTCTCGGGTAGAGCGAGTTTGTTGTGGAGAATTTGAGTGAACCTTGCCAAATAGAGGAAGTAAAAGTCGTAACAAGGTATTC
>Paramoeba pemaquidensis, AF371967.1
CGCCCGTCGCTACTACCGATGTTTGGTCCGGTGAAATCTTAGGATTCGCGGCTTTCACTTGCTTTACTTTCGGGTAGAGCGAGTTTGTTGTGAAGAATTTGAGTGAACCTTGCCAAATAGAGGAAGTAAAAGTCGTAACAAGGTATTC
>Paramoeba pemaquidensis, DQ167506.1
CGCCCGTCGCTACTACCGATGTTTGGTCCGGTGAAATCTTAGGATTCGTAACTTTCACTTGCTTTACTTTCGGGTAGAGCGAGTTTGTTGTGAAGAATTTGAGTGAACCTTGCCAAGTAGAGGAAGTAAAAGTCGTAACAAGGTATTC
>Paramoeba pemaquidensis, AF371968.1
CGCCCGTCGCTGCTACCGATGTTTGGTCCGGTGAAATTTTAGGATTCGCGACTTTCACTTGCTTTACTTTCGGGTAGAGCGAGTTTGTTGTGGAGAATTTGAGTAAACCTTGCTAAATAGAGGAAGCAAAAGTCGTAACAAGGTATTC
>Paramoeba perurans, M06023:55:000000000-BTM48:1:1101:24801:8254 1:N:0:TAGGCATG+TCGACTAG/M06023:55:000000000-BTM48:1:1101:24801:8254 2:N:0:TAGGCATG+TCGACTAG
CGCCCGTCGCTCCTACCGATGTTTGGTCCGGTGAAATCTTAGGATTCATGACTATCACTTGGTTTACTTTCGGGTAGAACGAGTTTGTTGTGGAGAATTTGAGTAAACCTTGCCAAATAGAGGAAGGAGAAGTCGTAACAAGGTATTC
>Protostelium mycophagum, M06023:55:000000000-BTM48:1:1114:19151:22043 1:N:0:TCGACGTC+CCTAGAGT/M06023:55:000000000-BTM48:1:1114:19151:22043 2:N:0:TCGACGTC+CCTAGAGT
CGCCCGTCGCTTCTACCGATTGAATGTTCCGGTGAACACTTCAGAGCCATTGCCGAAATGAGGGGAAACCTTCTGTACGCATACGGTGAAGATGTGTAAACCTTATCATTTAGAGGAAGAAGAAGTCGTAACAAGGTTTCC
>Protostelium mycophagum, M06023:55:000000000-BTM48:1:2108:5019:7517 1:N:0:TAGGCATG+TCGACTAG/M06023:55:000000000-BTM48:1:2108:5019:7517 2:N:0:TAGGCATG+TCGACTAG
CGCCCGTCGCTTCTACCGATTGAATGTTCCGGTGAACACTTCGGAGTCATTGCTTTAACGAGGGGAAACCTTCAGTAAGCATACGATAAAGATGTGTAAACCTTATCATTTAGAGGAAGAAGAAGTCGTAACAAGGTTTCC
>Pseudoparamoeba pagei, AY277798.1
CGCCCGTCGCTCCTACCGATGAATGGTCCGGTGAGCATTTAGGATTGGAGGCATATACCTTGCTGACTTCGGTTGGTGGGTTTGTTTCCGAGAATTTGTGCAAACCTTGTCATTTAGAGGAAGGAGAAGTCGTAACAAGGTATCC
>Pseudoparamoeba pagei, M06023:55:000000000-BTM48:1:2103:6886:19535 1:N:0:TACGCTGC+GCGTAAGA/M06023:55:000000000-BTM48:1:2103:6886:19535 2:N:0:TACGCTGC+GCGTAAGA
CGCCCGTCGCTCCTACCGATGAATGGTCCGGTGAGAACTTGGGACTGCAGCTCAATAGTCTGGGGCAACTCGGGCTGAGCATGTTTGAAACTTGTTCAAACCTTATCATTTAGAGGAAGGAGAAGTCGTAACAAGGTATCC
>Pseudoparamoeba pagei, M06023:55:000000000-BTM48:1:2109:27953:17222 1:N:0:ACTGAGCG+GAGCCTTA/M06023:55:000000000-BTM48:1:2109:27953:17222 2:N:0:ACTGAGCG+GAGCCTTA
CGCCCGTCGCTCCTACCGATGAATGGTCCGGTGAGCATTTAGGATTGGAGGCTACGCCTTGCTGGCTTCGGTTGGCAGGTTTGTTTCTAAGAATTTGTGCAAACCTTGCCATTTAGAGGAAGGAGAAGTCGTAACAAGGTATCC
>Schizoplasmodiopsis pseudoendospora, M06023:55:000000000-BTM48:1:1104:10042:24083 1:N:0:AGGCAGAA+AAGGCTAT/M06023:55:000000000-BTM48:1:1104:10042:24083 2:N:0:AGGCAGAA+AAGGCTAT
CGCCCGTCGCTCCTACCGATTGAATGTTCCGGTGAGCTTCTCGGATGTGATCTTTTCGGAGAACGCAAAAGAGCAGTGAACCTTGACATTTAGAGGAAGGAGAAGTCGTAACAAGGTTTCC
>Schizoplasmodiopsis pseudoendospora, M06023:55:000000000-BTM48:1:1113:17285:12379 1:N:0:GCTCATGA+CTAAGCCT/M06023:55:000000000-BTM48:1:1113:17285:12379 2:N:0:GCTCATGA+CTAAGCCT
CGCCCGTCGCTCCTACCGATTGAATGTCCCGGTGAACTCTCTGGAGGACTAGGCTCCGTTGTTTCAACCTGCCTAGTGTGAAGTTGAGTAAACCTTAACATTTAGAGGAAGGAGAAGTCGTAACAAGGTTTCC
>Schizoplasmodium cavostelioides, M06023:55:000000000-BTM48:1:2107:23305:25505 1:N:0:ACTGAGCG+GAGCCTTA/M06023:55:000000000-BTM48:1:2107:23305:25505 2:N:0:ACTGAGCG+GAGCCTTA
CGCCCGTCGCTCCTACCGATTGAATGATCCGGTGAAATCTTCGGATGGTGGCACATAACCGTTGGGGGCAACTCCGACGGTAGTGTCGCCAGAAGTTGCTTAAACCTTATCATTTAGAGGAAGGAGAAGTCGTAACAAGGTTTCC
>Schizoplasmodium cavostelioides, M06023:55:000000000-BTM48:1:1102:18303:24926 1:N:0:CTCTCTAC+TTCTAGCT/M06023:55:000000000-BTM48:1:1102:18303:24926 2:N:0:CTCTCTAC+TTCTAGCT
CGCCCGTCGCTCCTACCGATGAATGGTCCGGTGAAATCTCCGGATGGCGATGCTTATGCTGTTGGCAGCAATGTCACGGTAGCGTTGTCAGAAGTTGCTTAAACCTTATCATTTAGAGGAAGGAGAAGTCGTAACAAGGTTTCC
>Schizoplasmodium cavostelioides, M06023:55:000000000-BTM48:1:1103:22643:26963 1:N:0:TACGCTGC+GCGTAAGA/M06023:55:000000000-BTM48:1:1103:22643:26963 2:N:0:TACGCTGC+GCGTAAGA
CGCCCGTCGCTCCTACCGATTGAATGATACGGTGAAAGCCTCGGATGTAGGTACACATTTATTGGGGAAACCCAGTAATAGTACCAACAGAAGTTGTTTAAACCTTCTCATTTAGAGGAAGGAGAAGTCGTAACAAGGTTTCC
>Schizoplasmodium cavostelioides, M06023:55:000000000-BTM48:1:1107:27143:17793 1:N:0:TCGACGTC+CCTAGAGT/M06023:55:000000000-BTM48:1:1107:27143:17793 2:N:0:TCGACGTC+CCTAGAGT
CGCCCGTCGCTCCTACCGATTGAATGATCCGGTGAAATCTCCGGATGATGATTCTTATCTGTTCTCGGACAGTCGAGTCGTCAGAAGCTGATTAAACCTTATCATTTAGAGGAAGGAGAAGTCGTAACAAGGTTTCC
>Schizoplasmodium cavostelioides, M06023:55:000000000-BTM48:1:1107:28328:15972 1:N:0:CGTACTAG+CTATTAAG/M06023:55:000000000-BTM48:1:1107:28328:15972 2:N:0:CGTACTAG+CTATTAAG
CGCCCGTCGCTCCTACCGATTGAATGATCCGGTGAAATCCTCGGATTGTGACTCATGGCCTGTGGGTTCGCTTGCAGGTCGGGTTGCGAGAAGTTGCTTAAACCTTATCATTTAGAGGAAGGAGAAGTCGTAACAAGGTTTCC
>Vannella epipetala, M06023:55:000000000-BTM48:1:1102:24212:17047 1:N:0:ACTGAGCG+GAGCCTTA/M06023:55:000000000-BTM48:1:1102:24212:17047 2:N:0:ACTGAGCG+GAGCCTTA
CGCCCGTCGCTGCTACCGATGAATGGTCCGGTGAACTCTTTGGATCGTGCAGATATGCTGAGCCTTCGGGTCCAGCTCTGCGTGAGAAGATGATTAAACCTTATCATTTAGAGGAAGCAAAAGTCGTAACAAGGTTTCC
>Vannella sp. ELH3, M06023:55:000000000-BTM48:1:1114:18276:8476 1:N:0:TACGCTGC+GCGTAAGA/M06023:55:000000000-BTM48:1:1114:18276:8476 2:N:0:TACGCTGC+GCGTAAGA
CGCCCGTCGCTGCTACCGATTGGATGGTCCGGTGAAATCCTCGGAGGTGCGGCTTCTAGTGGGGCAACTCACAAGTCGTACCAAAGTTGAGTAAACCTTATCATCTAGAGGAAGCAGAAGTCGTAACAAGGTTTCC
>Vannella sp. ELH5, JQ271736.1
CGCCCGTCGCTGCTACCGATTGGATGGTCCGGTGAAATCCTCGGATTTTGGCTTTTATCTCTAACTTTCGGGTTGGAGATTGCTGAGAGAAGTTGATTAAACCTTATCATCTAGAGGAAGCAAAAGTCGTAACAAGGCTTCC
>Vannella sp. ELH6, JQ271737.1
CGCCCGTCGCTGCTACCGATTGGATGGTCCGGTGAAATCCTCGGATAGCGAAGGATACTTTAACTTTCGGGTTGAAGTCCATTGCTAGAAGTTGATTAAACCTTATCATCTAGAGGAAGCAAAAGTCGTAACAAGGCTTCC
>Vannella sp. PHILV, M06023:55:000000000-BTM48:1:1101:10632:21587 1:N:0:TACGCTGC+GCGTAAGA/M06023:55:000000000-BTM48:1:1101:10632:21587 2:N:0:TACGCTGC+GCGTAAGA
CGCCCGTCGCTCCTACCGATTGGATGATCCGGTGAAGTCTTCGGATTTTAGTTCAATGATTGGTTTCCAATTGTTCTACTTGAAGAAGTTGATTAAACCTTATCATCTAGAGGAAGGAAAAGTCGTAACAAGGTTTCC
>Vannella sp. S98M54F, JQ271761.1
CGCCCGTCGCTGCTACCGATTGGATGGTCCGGTGAAATCCTCGGATAGCGATGAATACTTTGACTTCGTGTTAAAGTTCATTGCTAGAAGTTGATTAAACCTTATCATCTAGAGGAAGCAAAAGTCGTAACAAGGTTTCC
>Vannella sp. S98M54F, M06023:55:000000000-BTM48:1:1113:11155:19175 1:N:0:CGTACTAG+CTATTAAG/M06023:55:000000000-BTM48:1:1113:11155:19175 2:N:0:CGTACTAG+CTATTAAG
CGCCCGTCGCTGCTACCGATGGATGGTCCGGTGAAATCTTCGGATCGTGATGATATGCTAAGCCTTCGGGTTTAGCTCATTGTGAGAAGATGCTTAAACCTTATCATCTAGAGGAAGCAAAAGTCGTAACAAGGTTTCC
>Vannellidae sp., MH535955.1
CGCCCGTCGCTCCTACCGATTGGATGTTCCGGTGAAATCTTTGGATCGTGAGGATATAGTTGCTTCTGTAACTACCTCGTGAAAAATTGATTAAATCATAACATCTAGAGGAAGGAGAAGTCGTAACAAGGTTTCC
>Vannellidae sp., M06023:55:000000000-BTM48:1:1105:20901:10902 1:N:0:ACTGAGCG+GAGCCTTA/M06023:55:000000000-BTM48:1:1105:20901:10902 2:N:0:ACTGAGCG+GAGCCTTA
CGCCCGTCGCTGCTACCGATGGATGGTCAGGTGAGCTGATTGGATCGTGATGAGATACTACACCTTCGGGTATAGTTCGTTGTGAGAAGATCATCAAATCTTATTATTTAGAGGAAGCAAAAGTCGTAACAAGGTTTCC
>Vannellidae sp., M06023:55:000000000-BTM48:1:1102:28068:9052 1:N:0:TAGGCATG+TCGACTAG/M06023:55:000000000-BTM48:1:1102:28068:9052 2:N:0:TAGGCATG+TCGACTAG
CGCCCGTCGCTCCTACCGATTGGATGTTCCGGTGAAATCTTCGGACTGTGCTCTTGTGGCGGTTCGCCGTTACTTGAGCGTGGAAAGTTGCTTAAACCTTAACATCTAGAGGAAGGAGAAGTCGTAACAAGGTTTCC
>Vexillifera sp. K9, LC049074.1
CGCCCGTCGCTCCTACCGATGAATAATTCGATGAAAATTTAAGATATTTAATTAACCTCTACTTGTAAGTTAATARAATAAAATTTATTTAAATCTCATTATTTAGAGGAAGGAGAAGTCGTAACAAGGTATCC
>Vermistella, M06023:55:000000000-BTM48:1:2103:21603:17286 1:N:0:CTCTCTAC+TTCTAGCT/M06023:55:000000000-BTM48:1:2103:21603:17286 2:N:0:CTCTCTAC+TTCTAGCT
CGCCCGTCGCACCTACCGATTGGATGGTCCGGTGAAATTTTCGGAGCGTGGCTCGTCGCCTGCGGATTTCGGTCTGCAGGTTGGGCCGTGCAAAGTTAATTAAACCTTATCATCTAGAGGAAGGAGAAGTCGTAACAAGGTATCC
>Chromadorea, M06023:55:000000000-BTM48:1:1101:18265:1828 1:N:0:TAAGGCGA+GCGTAAGA/M06023:55:000000000-BTM48:1:1101:18265:1828 2:N:0:TAAGGCGA+GCGTAAGA
CGCCCGTCGCTGCCCGGAACTGAGCCATTTCGAGAAAACTGGGGATTGCTGCTTTCGAACCTTAACGGGTTTGTCAGCGGTGAAAACCAATTTAATCGGTGTGGCTTGAACCGGGCAAAAGTCGTAACAAGGTTTCC
>Amphipoda, M06023:55:000000000-BTM48:1:1101:27551:13004 1:N:0:CGTACTAG+CTATTAAG/M06023:55:000000000-BTM48:1:1101:27551:13004 2:N:0:CGTACTAG+CTATTAAG
CGCCCGTCGCTACTACCGATTGGGTGCACTAGTGAGAGCCTTGAATTGACGAGCCTGTGTTCTTTATTGAACTGTGGTGTACGGCATGAAGAGGTTCGAACTAGTGTACTTAGAGGAAGTAAAAGTCGTAACAAGGTTTTC
>Eunicida, M06023:55:000000000-BTM48:1:1101:5631:8204 1:N:0:TAGGCATG+TCGACTAG/M06023:55:000000000-BTM48:1:1101:5631:8204 2:N:0:TAGGCATG+TCGACTAG
CGCCCGTCGCTACTACCGATCGGATGGCTTAGTGAGTTTCACGGACTGGGCGATTGGTAGCTTGCTACCTGCGCTTGGAAAGTGAATCAAACTTGATCATCTAGAGGAAGTAAAAGTCGTAACAAGGTTTCC
>Eunicida, M06023:55:000000000-BTM48:1:1101:5964:11338 1:N:0:TAGGCATG+TCGACTAG/M06023:55:000000000-BTM48:1:1101:5964:11338 2:N:0:TAGGCATG+TCGACTAG
CGCCCGTCGCTACTACCGATCGGATGGCTTAGTGAGCTTCATGGACTGGTACCTCTCGATGGCTTGTCCTTCGTTTGGTATCGGGAAGTAAATCAAACTTGATCATCTAGAGGAAGTAAAAGTCGTAACAAGGTTTCC
>Harpacticoida, M06023:55:000000000-BTM48:1:1101:19930:5258 1:N:0:GCGTAGTA+TATCCTCT/M06023:55:000000000-BTM48:1:1101:19930:5258 2:N:0:GCGTAGTA+TATCCTCT
CGCCCGTCGCTACTACCGATTGAACGTTTTAGTGAGGTATTTGGATTTGGCCTCCGTGGGTATCCGCCCGTGGTGTTGCCGGAGAAGACTCCCAAACTTGAGCGTTTAGAGGAAGTAAAAGTCGTAACAAGGTTTCC
>Harpacticoida, M06023:55:000000000-BTM48:1:1101:14563:6481 1:N:0:AAGAGGCA+ACTGCATA/M06023:55:000000000-BTM48:1:1101:14563:6481 2:N:0:AAGAGGCA+ACTGCATA
CGCCCGTCGCTACTACCGATTGAACGTTTTAGTGAGGTATTTGGATTGGACCTGTCTGGGTTCACTCCCAGGTTGTTGTCCGAGAAGACTCCCAAACTTGAGCGTTTAGAGGAAGTAAAAGTCGTAACAAGGTTTCC
>Lepidoptera, M06023:55:000000000-BTM48:1:2101:21540:19055 1:N:0:TACGCTGC+GCGTAAGA/M06023:55:000000000-BTM48:1:2101:21540:19055 2:N:0:TACGCTGC+GCGTAAGA
CGCCCGTCGCTACTACCGATTGAATGGTTTAGTGAGGTGCACGGACCGACGCCTCCGGTTGGGTTTCCTTCCGCTGGCGCTTGGGAAGTGTACCAAACTTGATCATTTAGAGGAAGTAAAAGTCGTAACAAGGTTTCC
>Leptothecata, M06023:55:000000000-BTM48:1:1102:25724:17949 1:N:0:ACTGAGCG+GAGCCTTA/M06023:55:000000000-BTM48:1:1102:25724:17949 2:N:0:ACTGAGCG+GAGCCTTA
CGCCCGTCGCTACTACCGATTGAATGGTTTAATGAGCTCCACGGATCGGACTTGGATCGCTGGTTCGCCAGTACCGGGACTGAGAAGTGGCGCAAATTTGACTATTTAGAGGAAGTAAAAGTCGTAACAAGGTTTCC
>NA, M06023:55:000000000-BTM48:1:1102:20024:16445 1:N:0:GCTCATGA+CTAAGCCT/M06023:55:000000000-BTM48:1:1102:20024:16445 2:N:0:GCTCATGA+CTAAGCCT
AGCCCGTCGCTACCACCCGTTGAACGTTTTAGTGAGGGCCTCGGATTGGTCTGGGCTCGCCCTTCACCGGGCGACGCCCTTGGTCGAGAAGAGGCTCGAACTTGATCGTTTATGGGAAGTAAAAGTCGTAACAAGGTTTCC
>Aphrocallistidae, M06023:55:000000000-BTM48:1:1114:19842:20019 1:N:0:CGTACTAG+CTATTAAG/M06023:55:000000000-BTM48:1:1114:19842:20019 2:N:0:CGTACTAG+CTATTAAG
CGCCCGTCGCTACTACCGATTGAATGGTTTAGTGAGGTCTCTGGATTACTGAGTTGCAGCTGGCAACAGCAGTGACTTGGTGAGAAGTTGATCAAACTTGATCATTTAGAGATAGTAAAAGTCGTAACAAGGTTTCC
>Aplysinidae, M06023:55:000000000-BTM48:1:1101:14297:10734 1:N:0:GCTCATGA+CTAAGCCT/M06023:55:000000000-BTM48:1:1101:14297:10734 2:N:0:GCTCATGA+CTAAGCCT
CGCCCGTCGCTACTACCGATTGGATGGTTTAGTGAGAATTTTGGATTGAGGTGCTGTGGAGTGCTTTTGTGCTCTGTGATACTTTGAAAAGAAATTCAAATTTGATCATCTAGAGGAAGTAAAAGTCGTAACAAGGTTTCC
>Aplysinidae, M06023:55:000000000-BTM48:1:1102:10027:16008 1:N:0:GTAGAGGA+AAGGAGTA/M06023:55:000000000-BTM48:1:1102:10027:16008 2:N:0:GTAGAGGA+AAGGAGTA
CGCCCGTCGCTACTACCGATTGGATGGTTTAGTGAGTTTCTTGGATTTTACGAGTAAGTTGCTTGCAACCCTTGTTTAAAAAGAGATGCAAATTTGATCATCTAGAGGAAGTAAAAGTCGTAACAAGGTTTCC
>Argulus, M06023:55:000000000-BTM48:1:1101:20201:11788 1:N:0:CGATCAGT+TCGACTAG/M06023:55:000000000-BTM48:1:1101:20201:11788 2:N:0:CGATCAGT+TCGACTAG
CGCCCGTCGCTACTACCGATTGAATGATTTAGTGAGGACTTCCGATCGGTGCCCGTTGGTCGTACCTCTGGTCGATTGCGGTGCTTTGCCGTGAAGATATCCAAACTTGATCACTTAGAGGAAGTAAAAGTCGTAACAAGGTTTCC
>Callochiton, M06023:55:000000000-BTM48:1:1103:5215:14168 1:N:0:CGTACTAG+CTATTAAG/M06023:55:000000000-BTM48:1:1103:5215:14168 2:N:0:CGTACTAG+CTATTAAG
CGCCCGTCGCTACTACCGATTGAACGGTTTAGTGAGTTCCGAGGATTCAGCGCTTCAGGGTCTTGTATCCTGTTGTGATGGAGAGCAGGTGCAAACTTGATCGTTTAGAGGAAGTAAAAGTCGTAACAAGGTTTCC
>Chthamalidae, M06023:55:000000000-BTM48:1:1107:16275:10437 1:N:0:CGTACTAG+CTATTAAG/M06023:55:000000000-BTM48:1:1107:16275:10437 2:N:0:CGTACTAG+CTATTAAG
CGCCCGTCGCTACTACCGATGGATGATTTGGTGAGATCGCCTAGACTGGCAGCTGGCTTCGGCCGTGCTGCCGGGAAGACGCTCAAACTTGGTCGTCTAGAGGAAGTAAAAGTCGTAACAAGGTTTCCTTAGTTGATCTTGCTCAACTCCCTTCTCCCCATCACCTCCCCAACGAACCCGTATTAG
>Chthamalidae, M06023:55:000000000-BTM48:1:1108:6331:9939 1:N:0:GCTCATGA+CTAAGCCT/M06023:55:000000000-BTM48:1:1108:6331:9939 2:N:0:GCTCATGA+CTAAGCCT
CGCCCGTCGCTACTACCGATGGATGATTTGGTGAGATCGCCTAGACTGGCAGCTGGCTTCGGCCGTGCTGCCGGGAAGACGCTCAAACTTGGTCGTCTAGAGGAAGTAAAAGTCGTAACAAGGTTTCCGAAGTTGCCCCCGCAGAAGGCGATCCATCTCTATGAGCCCCCGAGACTTTCATTA
>Zonorhynchus, M06023:55:000000000-BTM48:1:1102:14927:13190 1:N:0:AAGAGGCA+ACTGCATA/M06023:55:000000000-BTM48:1:1102:14927:13190 2:N:0:AAGAGGCA+ACTGCATA
CGCCCGTCGCTACTACCGATTGAATGGCTTAGTGAGGCGTTTGGATTGATATCTTTAGCCTGTTTCAGGCCATTGGTATTAAGAAGATCGTCAAACTTGGTCATTTAGAGGAAGTAAAAGTCGTAACAAGGTTTCC
>Convolutidae, M06023:55:000000000-BTM48:1:1101:8959:15600 1:N:0:GCTCATGA+CTAAGCCT/M06023:55:000000000-BTM48:1:1101:8959:15600 2:N:0:GCTCATGA+CTAAGCCT
CGCCCGTCGCTACTACTGATTGGATGTTTAAGCGAGATTTTTGGACTGCTGATGTATGATCTACGGTGAATTCGTCGAGTGGAAAGTAAATCTAGCTTATGTGTCTAGAGGAAGTAAAAGTCGTAACAAGGTTTCC
>Cyclopidae, M06023:55:000000000-BTM48:1:1105:26006:14033 1:N:0:CCTAAGAC+TTATGCGA/M06023:55:000000000-BTM48:1:1105:26006:14033 2:N:0:CCTAAGAC+TTATGCGA
CGCCCGTCGCTACTACCGATTGAACGTTTTAGTGAGGYATTTGGACTAGACCTGGGACGGTTCGCGCCGTCCCTGCTGTCCKGGAAGACTCCCAAACTTGAGCGTTTAGAGGAAGTAAAAGTCGTAACAAGGTTTCC
>Cyclopidae, M06023:55:000000000-BTM48:1:1103:17750:7677 1:N:0:TGCAGCTA+TTCTAGCT/M06023:55:000000000-BTM48:1:1103:17750:7677 2:N:0:TGCAGCTA+TTCTAGCT
CGCCCGTCGCTACTACCGATTGAACGTTTTAGTGAGGTATTTGGACTGGACCTCCGAAGGTTCACGCCTTTGGTGCTGTCCGGGAAGACTCCCGAACTTGAGCGTTTAGAGGAAGGAGAAGTCGTAACAAGGTTTCC
>Darwinula, M06023:55:000000000-BTM48:1:2102:14059:28531 1:N:0:TAGGCATG+TCGACTAG/M06023:55:000000000-BTM48:1:2102:14059:28531 2:N:0:TAGGCATG+TCGACTAG
CGCCCGTCGCTACTACCGATTGAATGATTTAGTGAGTCCTATGGACTGGTGGTCTGGGGAGGCTTGTCCTTTCCGTTTCGCTGGGAAGTAGTGCAAACTTGATCATTTAGAGGAAGTAAAAGTCGTAACAAGGTTTCC
>Demodex, M06023:55:000000000-BTM48:1:1101:4667:21670 1:N:0:CGGAGCCT+GTAAGGAG/M06023:55:000000000-BTM48:1:1101:4667:21670 2:N:0:CGGAGCCT+GTAAGGAG
CGCCCGTCGCTACTACCGATTGAATGATTTAGTGAGATCTTCAGACTAGCTAATTCGACTGCTTATCTGGTTGGATTGTGTTAGAAAGATGACCAAACTTGATCATTTAGAGGAAGTAAAAGTCGTAACAAGGTTTTC
>Hystrichopsylla, M06023:55:000000000-BTM48:1:2110:14199:14934 1:N:0:TACGCTGC+GCGTAAGA/M06023:55:000000000-BTM48:1:2110:14199:14934 2:N:0:TACGCTGC+GCGTAAGA
CGCCCGTCGCTACTACCGATTGAGTGATTTAATGAGTATCACGGACTGTAACGCTTCGTTGGGTCACCTTCGCTGCGCTTCTAGGAAGTGACGCAAATTTGATTGCTTAGAGGAAGTAAAAGTCGTAACAAGGTTTCC
>Lumbriculidae, M06023:55:000000000-BTM48:1:2101:5177:21325 1:N:0:TACGCTGC+GCGTAAGA/M06023:55:000000000-BTM48:1:2101:5177:21325 2:N:0:TACGCTGC+GCGTAAGA
CGCCCGTCGCTACTACCGATCGGATGGCTTAGTGAGCTTTCTGGACTGGTACTCCTCGATGGCTTGTCCTTCGTTCAGTGTCGGGAAAGAAATCAAACTTGATCATCTAGAGGAAGTAAAAGTCGTAACAAGGTTTCC
>Oithona, M06023:55:000000000-BTM48:1:1104:23557:23579 1:N:0:CGAGGCTG+CCTAGAGT/M06023:55:000000000-BTM48:1:1104:23557:23579 2:N:0:CGAGGCTG+CCTAGAGT
CGCCCGTCGCTACTACCGATTGAACGTTTTAGTGAGGTATTTGGATTGGACCTTTCGAGATGAAAGTCTTGAATGTTGTTCGGGAAGATTCCCAAACTTGAGCGTTTAGAGGAAGTAAAAGTCGTAACAAGGTTTCC
>Paronellidae, M06023:55:000000000-BTM48:1:1108:8664:18417 1:N:0:GCGTAGTA+TATCCTCT/M06023:55:000000000-BTM48:1:1108:8664:18417 2:N:0:GCGTAGTA+TATCCTCT
CGCCCGTCGCTACTACCGATTGAGTGTCTTAGTGAGCCTTCTGGACTGTTGCGCCTCGTTGGAAACTTCGGGATGCATACGGGAAGGGAGTCAAACTTGAATACTTAGAGGAAGTAAAAGTCGTAACAAGGTTTCC
>Primnoidae, M06023:55:000000000-BTM48:1:1108:16024:18688 1:N:0:CGTACTAG+CTATTAAG/M06023:55:000000000-BTM48:1:1108:16024:18688 2:N:0:CGTACTAG+CTATTAAG
CGCCCGTCGCTACTACCGATTGAATGGCTTAGTGAGCCCTCTGGACTGTTGCGCTTTGTAGGAAACTTCGAGGCGCATGCGGAAAGGAGGTCAAACTTGATCATTTAGAGGAAGTAAAAGTCGTAACAAGGTTTCC
>Spionidae, M06023:55:000000000-BTM48:1:2102:15764:1797 1:N:0:TACGCTGC+GCGTAAGA/M06023:55:000000000-BTM48:1:2102:15764:1797 2:N:0:TACGCTGC+GCGTAAGA
CGCCCGTCGCTGCTACCGATTGGATGGTTTAGTGAGTTCCACGGACTGGTACCTTTGGGGGTTTCCTCCGTTGGTGTCGGGAAGTGGGTCAAACTTGACTATCTAGAGGAAGCAAAAGTCGTAACAAGGTTTCC
>Winterschmidtiidae, M06023:55:000000000-BTM48:1:1101:15933:14789 1:N:0:ACTGAGCG+GAGCCTTA/M06023:55:000000000-BTM48:1:1101:15933:14789 2:N:0:ACTGAGCG+GAGCCTTA
CGCCCGTCGCTACTACCGATTGGGTGTTTTGGTGAGTTGTTTCGAGTCTGTGCGGTGCTTTTTGTGCTGCGTGGGTGAAGGACTGCGAGCCTGAACATCTAGAGGAAGTAAAAGTCGTAACAAGGTTTCC
>Acanthobdella peledina, AF115978.1
CGCCCGTCGCTACTACCGATTGAATGGTTTAGTGAGATCCTCGGATTGGTCCCGGCATGGGGGGAAACTCCCGGGCCGGTGCGCCGAGAAGTTGCTCGAACTTGATCATTTAGAGGAAGTAAAAGTCGTAACAAGGTTTCC
>Acanthobothrium sp. 1, AF286993.1
CGCCCGTCGCTACTACCGATTGAATGGTTTAGTAAGGTCCTTGGATTGGCGCCATTGTGGTGGTTGCCGAAAGGTGGCTGCCCGACGTGTGCTGAGAAGACGACCAAACTTGATCATTTAGAGGAAGTAAAAGTCGTAACAAGGTTTCC
>Acanthocardia tuberculata, AM774522.1
CGCCCGTCGCTACTACCGATCGCCCTTGAGAATGAGCCTGTCGGATTGGACCCGGTGAGCGGGCGCTTGTCGCCTGCGAGCTCTGGATGTGCCGAGAAGATCGGCAAATTCCCTGGGGTAGAGGAAGTAAAAGTCGTAACAAGGTAT
>Acanthocephaloides propinquus, AY830149.1
CGCCCGTCGCTACTACCGATTGAATGATTTGGTGAGGTCTGTGGATAGGTGCGATGCATGGCGAAAGCTGTGTTGTAGCGCCTAGAAGCTGACCAAGCTTGAGCGTTTAGAGGAAGTAAAAGTCGTAACAAGGTTT
>Acartia omorii, M06023:55:000000000-BTM48:1:2102:22406:6675 1:N:0:CGTACTAG+CTATTAAG/M06023:55:000000000-BTM48:1:2102:22406:6675 2:N:0:CGTACTAG+CTATTAAG
CGCCCGTCGCTACTACCGATCGGATGTATTAGTGAACCCAGAAGAAAAGCTGAGACCTTGGTTGTTTCCAGTTCAAGTTTTGAATCGGGGTGAACTGATATTTCTAGAGGAAGTAAAAGTCGTAACAAGGTTTCC
>Acartia pacifica, GU969157.1
CGCCCGTCGCTACTACCGATTGAGTGTTTTAGTGAGGTCCTCGGATTGCTGGCCTGGCGGTCTTCGCGGATTGCTTGGCCTGGCGAGAAGACGACCAAACTGATGCACTTAGAGGAAGTAAAAGTCGTAACAAGGTTTCC
>Acartia sp. Roadstead of Brest, KX364941.1
CCGCCCGTCGCTACTACCGATCGGATTTATTAGTGAATTTTAAAGACAAGCCTAGCTTATTTATATAGGCATGGTTTGAAATTAATGTGAACTGATGAATCTAGAGGAAGTAAAAGTCGTAACAAGGTTTCCG
>Aculus sp. NJAUEriHN225, KJ841993.1
CGCCCGTCGCTACTACCGATTGGAAGTTTTAGTGAGGCATCTGGACTTGCTGGCCAGGAGGAGGGCAACCTTCTCAGGCTTGGCGGGGAAGTTTGTCGAACTCAAATTTCTAGAGGAAGTAAAAGTCGTAACAAGGTTTCC
>Adipicola sp. JDF2008, JX090153.1
CGCCCGTCGCTACTACCGATTGGACGTTTTAGTGAGCTCCTCGGATTGGTCCCGGAATGGGTGGCGACACCCGTACCGGTGTGCCGAGAAGACGAGCAAACTTGAACGTCTAGAGGAAGTAAAAGTCGTAACAAGGTTTCC
>Aegisthidae sp. DZMB576, M06023:55:000000000-BTM48:1:1101:15553:14153 1:N:0:GCTCATGA+CTAAGCCT/M06023:55:000000000-BTM48:1:1101:15553:14153 2:N:0:GCTCATGA+CTAAGCCT
CGCCCGTCGCTACTACCGATTGAACGTTTTAGTGAGGTATTTGGATTGGACCTCTCCAGGTGAAAGCCTAGAGTGTTGTTCGAAAAGACTCCCAAACTTGATCATTTAGAGGAAGTAAAAGTCGTAACAAGGTTTCC
>Akalyptoischion atrichos, M06023:55:000000000-BTM48:1:1104:22183:14469 1:N:0:CTCTCTAC+TTCTAGCT/M06023:55:000000000-BTM48:1:1104:22183:14469 2:N:0:CTCTCTAC+TTCTAGCT
CGCCCGTCGCTACTACCGATTGAATGATTTGGTGAGCTTCATGGACCGATGCCGTTGAGGTTCGCCTTGACGTGCGTTGGGAAGTAACGCAAACCTGACCATTTAGAGGAAGTAAAAGTCGTAACAAGGTTTCC
>Akalyptoischion atrichos, M06023:55:000000000-BTM48:1:1101:23045:8048 1:N:0:TAGGCATG+TCGACTAG/M06023:55:000000000-BTM48:1:1101:23045:8048 2:N:0:TAGGCATG+TCGACTAG
CGCCCGTCGCTACTACCGATTGAATGATTTAGTGAGTTTTACGGACCACGAGCTTTCGGGAGTTTACTCCTGGTTGCTTGTTGGGAAGTAACGCAAACTTGACCATTTAGAGGAAGTAAAAGTCGTAACAAGGTTTCC
>Akiyoshia kobayashii, AB611820.1
CGCCCGTCGCTACTACCGATTGAACGGTTTAGTGAGGTCCTCGGATTGGTCTCGGCTCGGCCTTCGCGGGTCGGCGCCGTAGGTCGAGAAGACGCCCGAACTTGATCGTTTAGAGGAAGTAAAAGTCGTAACAAGGTTTCC
>Alatina alata, M06023:55:000000000-BTM48:1:1104:23710:12775 1:N:0:TCGACGTC+CCTAGAGT/M06023:55:000000000-BTM48:1:1104:23710:12775 2:N:0:TCGACGTC+CCTAGAGT
CGCCCGTCGATACTACCGATTGAATGGTTTAGTGAGGCCTTCGGAGTTGAGGTTGAGGCCGCAAGGCTTCTTCTTTGACAAAGTTGGACAAATTTGATCATTTAGAGGAAGTAAAAGTCGTAACAAGGTTTCC
>Alcyonidium gelatinosum, M06023:55:000000000-BTM48:1:1108:19635:2959 1:N:0:GTAGAGGA+AAGGAGTA/M06023:55:000000000-BTM48:1:1108:19635:2959 2:N:0:GTAGAGGA+AAGGAGTA
CGCCCGTCGCTACTACCGATTGAACGTTCCGGTGAGACCTTGGGATTCTGTCTTTTTGGATTTATTTTCAGTTTGACGGAAGAACTTGAGCAAACCTTAACGTTTAGAGGAAGGTGAAGTCGTAACAAGGTTTCC
>Alcyonidium gelatinosum, M06023:55:000000000-BTM48:1:2109:19576:18208 1:N:0:TACGCTGC+GCGTAAGA/M06023:55:000000000-BTM48:1:2109:19576:18208 2:N:0:TACGCTGC+GCGTAAGA
CGCCCGTCGCACCTACCGATTGAACGTTCCGGTGAGACCTTGGGATTCTGTGTTTTTGCATTTATTTGCCAGTTCACGGGAAAACTTGAGCAAACCTTAACGTTTAGAGGAAGGTGAAGTCGTAACAAGGTTTCC
>Alcyonidium gelatinosum, M06023:55:000000000-BTM48:1:1101:21721:19956 1:N:0:ACTCGCTA+TCTCTCCG/M06023:55:000000000-BTM48:1:1101:21721:19956 2:N:0:ACTCGCTA+TCTCTCCG
CGCCCGTCGTACCTACCGATTGAACGTTCCGGTGAGACCTTGGGATTCCGATTTGTTTCATTTATTTGAGACTTTTTGGGAAAACTTGAGCAAACCTTAACGTTTAGAGGAAGGTGAAGTCGTAACAAGGTTTCC
>Allocyclops silvaticus, M06023:55:000000000-BTM48:1:1107:10367:22850 1:N:0:GCGTAGTA+TATCCTCT/M06023:55:000000000-BTM48:1:1107:10367:22850 2:N:0:GCGTAGTA+TATCCTCT
CGCCCGTCGCTACTACCGATTGAACGTTTTAGTGAGGTACTCGGACTGGTCCTCCAGAGATTCGCGTCTCCGGTGCTGATCGGGAAGATTACCAAACTTGAGCGTTTAGAGGAAGTAAAAGTCGTAACAAGGTTTCC
>Ameira scotti, M06023:55:000000000-BTM48:1:1105:14256:3698 1:N:0:CTCTCTAC+TTCTAGCT/M06023:55:000000000-BTM48:1:1105:14256:3698 2:N:0:CTCTCTAC+TTCTAGCT
CGCCCGTCGCTACTACCGATTGAACGTTTTAGTGAGGCATTTGGACTGGGCCTGGCCGGGTTCACGCCTGGCTTGTCGCTCGGAAAGACTTCCAAACTTGAGCGTTTAGAGGAAGTAAAAGTCGTAACAAGGTTTCCTTTGGAGAACGTGCAGGAGACTCCTCTTACAATTCTCCCCTAGCCCCCCGGCCCAACTGAC
>Ameira scotti, M06023:55:000000000-BTM48:1:1108:12300:22889 1:N:0:TCCTGAGC+GAGCCTTA/M06023:55:000000000-BTM48:1:1108:12300:22889 2:N:0:TCCTGAGC+GAGCCTTA
CGCCCGTCGCTACTACCGATTGAACGTTTTAGTGAGGCATTTGGACTGGGCCTGGCCGGGTTCACGCCTGGCTTGTCGCCCGGAAAGACTTCCAAACTTGAGCGTTTAGAGGAAGTAAAAGTCGTAACAAGGTTTCCGGAGCAGATGCTGCAAAGTGCCTTTATTAGGTTGTTCTCGGGGGCCACTCGGCTGCTGATC
>Ameira scotti, EU380303.1
CCGCCCGTCGCTACTACCGATTGAACGTTTTAGTGAGGCATTTGGACTGGGCCTGATCGGGTTCACGCCTGATTTGTTGCCCGGGAAGACTTCCAAACTTGAGCGTTTAGAGGAAGTAAAAGTCGTAACAAGGTTTCCG
>Amphiascoides atopus, KC815328.1
CGCCCGTCGCTACTACCGATTGAACGTTTTAGTGAGGTATTTGGATTGGACCTTGGGAGGTTCGCGCCTTCCTTGCGTCCGAGAAGACTCCCAAACTTGAGCGTTTAGAGGAAGTAAAAGTCGTAACAAGGTTTCC
>Amphiprion ocellaris, NW_019370326.1
CGCCCGTCGCTACTACCGATTGGATGGTTTAGTGAGGTCCTCGGATCGGCCCCGCCGGGGTCGGTCACGGCCCTGGCGGAGCGCCGAGAAGACGATCAAACTTGACTATCTAGAGGAAGTAAAAGTCGTAACAAGGTTTCC
>Ampithoe lacertosa, AB295402.1
CGCCCGTCGCTACTACCGATTGGGTGTACCAGTGAGAGCCTTGGACTGGCGGCCGTTGCCCTTCGGGCAAGCGGATTTCGACTGAAAGAGGTCCGAACTGGTGCACTTAGAGGAAGTAAAAGTCGTAACAAGGTTTCC
>Anaperus tvaerminnensis, AF102898.1
CGCCCGTCGCTACTACTGATTGGACGATTAAGCAAGAACTTCGGAACCTTGTTGTCAAAACTTCGGTTGAGGCAATGAGCGGAAGAGGATCNAGCTTATTTGTCTAGAGGAAGTWWAAGTCGTAACAAGGTTTCC
>Anthessius sp. New Caledonia-RJH-2004, AY627002.1
CGCCCGTCGCTACTACCGATTGAACGTTTTAGTGAGGTATTTGGACCGGACCTCCGGCGGTTAACCCCATCGGTGCTGTCTGGGAAGACTCCCAAACTTGAGCGTTTAGAGGAAGTAAAAGTCGTAACAAGGTTTCCG
>Aphis citricidus, MG988610.1
CGCCCGTCGCTACTACCGATTGAACGACCGCAGTGAGGTCTTCGGACTGGACGCGCGTTATTCGGCCCCCCCGGGGGCTGGGTCGTCGCGCGACCGGGAAGATGACCGAACTCGGCCGTTTAGAGGAAGTAAAAGTCGTAACAAGGTTTCC
>Aphotopontius mammillatus, DQ538508.1
CGCCCGTCGCTACTACCGATTGAACGTTTTAGTGAGGTATTCGGATTGGATCTCTGGAGGTTAACCCCTCTAGTTTATCCGAGAAGACTCCCAAACTTGAGCGTTTAGAGGAAGTAAAAGTCGTAACAAGGTTTCC
>Apolemichthys arcuatus, KU240018.1
CGCCCGTCGCTACTACCGATTGGATGGTTTAGTGAGGTCCTCGGATCGGCCCCGCCGGGGTCGGTCACGGCCCTGGCGGAGCGCCGAGAAGACGATCAAACTTGACTATCTAGAGGAAGTAAAAGTCGTAACAAGGTTTCC
>Archaphanostoma agile, KM527275.1
CGCCCGTCGCTACTACTGATTGGATGTTTAAGCGAGACCTTCGGACTCCCGGGACTTGATCTTCGGTGACGGTTCCAAGGGGAAAGTAGGTCTAGCTTATGTGTCTA
>Archaphanostoma macrospiriferum, FR837677.1
CCGCCCGTCGCTACTACTGATTGGATGTTTAAGCGAGACCTTCGGACCTCTGGCGCATGATCTTCGGTGATTGCGCTGAGAAGAAAGTAGATCTAGCTTATGTGTCTA
>Archiloa rivularis, U70077.1
CGCCCGTCGCTACTACCGATTGAATGGTTTAGTGAGGTCTTCGGATTGGCGCTAGCGGGGTGGTTATCTGCCCTACTAGAACCGAGAAGATGAATCAAACTTGATCATTTAGAGGAAGTAAAAGCCGTAACAAGGTTGCC
>Archimonocelis crucifera, AJ270151.1
CGCCCGTCGCTACTACCGATTGAATGGTTTAGTGAGGTCCTCGGATTGGCGTCAGTGGGATGGGAAACTGTTCCTTAGGTGCCGAGAAGACGATCAAACTTGATCATTTAGAGGAAGTAAAAGTCGTAACAAGGTTTCC
>Arenicola brasiliensis, M06023:55:000000000-BTM48:1:1101:13208:4080 1:N:0:TAGGCATG+TCGACTAG/M06023:55:000000000-BTM48:1:1101:13208:4080 2:N:0:TAGGCATG+TCGACTAG
CGCCCGTCGCTACTACCGATTGGATGGTTTAGTGAGGAGCTCGGATAGGCCCCCGCAAATCCGAGGGATCGGTGAGCATGGGTGGCCTAGAAGAGCTTCGAACTTGATCGTCTAGAGGAAGTAAAAGTCGTAACAAGGTTTCC
>Arenicola brasiliensis, DQ790076.1
CGCCCGTCGCTACTACCGATTGGATGGTTTAGTGAGGAACTCGGATAGGTCCTTGCAAAGCCGAGAGATCGGTGAGCATGGGTTGCCTAGAAGAACTTCGAACTTGATCATCTAGAGGAAGTAAAAGTCGTAACAAGGTTTCC
>Arenicola marina, HQ691215.1
CGCCCGTCGCTACTACCGATTGGATGGTTTAGTGAGGAACTCGGATCGGTCCTTATTCGCCGGGTAACCGGTGAGCAGGTGTGCCTAGAAGAACTTCGAACTTGATCATCTAGAGGAAGTAAAAGTCGTAACAAGGTTTCC
>Argopecten irradians, L11265.1
CGCCCGTCGCTACTACCGATTGAATGGTTTAGTGAGCTCCTCGGATTGGTCCCGACACGGGGGGAAACCCTCGAGTCGGTGTGCCGAAAAGACGAGCAAACTTGATTATTTAGAGGAAGTAAAAGTCGTAACAAGGTTTCC
>Ascidiella sp. TG-2008, FM244843.1
CGCCCGTCGCTACTACCGATTGAATGGTTTAGTGAGGTCCTCCGATTGGACCTGGCGCGGCCGGCAACGGTCGAGCCGGCGTCCGAGAAGACGATCTAACTTGATCATTTAGAGGAAGTAAAAGTCGTAACAAGGTTCC
>Asperspina sp. ZSM DNA AB35081755, KF709294.1
CGCCCGTCGCTACTATCGATTGAGCGGTTCAGTGAGGGCCTCGGATTGGTCTCGGTCTGGCGTGCAAGCGCCGGCACCGTTGGCCGAGAAGACGCCCGAACTCGATCGCTTGGAGAAAGTAAAAGTCGTAACAAGGTTTCC
>Aspidiophorus tentaculatus, JQ798553.1
CGCCCGTCGCTACTACCGATTGAATGGTTTAGCGAGAACCTCGGATTGAACCCATGCCGTGTGTAAGCATGGTTGCGGGTTTGAAAAGAAGCTCAAGCTTGATCATTTAGAGGAAGTAAAAGTCGTAACAAGG
>Astarte borealis, M06023:55:000000000-BTM48:1:2111:21198:21525 1:N:0:ACTGAGCG+GAGCCTTA/M06023:55:000000000-BTM48:1:2111:21198:21525 2:N:0:ACTGAGCG+GAGCCTTA
CGCCCGTCGCTACTACCGATTGAATGGTTTAGTGAGCTCCACGGATTGGTGACCACGGCTGAGCAATTAGCTGAGGTCTGCCGAGAGGTGGATCAAACTTGACCATTTAGAGGAAGTAAAAGTCGTAACAAGGTTTCC
>Astarte borealis, M06023:55:000000000-BTM48:1:1112:21564:11409 1:N:0:TAGGCATG+TCGACTAG/M06023:55:000000000-BTM48:1:1112:21564:11409 2:N:0:TAGGCATG+TCGACTAG
CGCCCGTCGCTACTACCGATTGAATGGTTTAGTGAGCTCCACGGATTGGTGACCATAGTTGGGCAACCTACTGAGGTCGCTGAGAGGTGGATCAAACTTGACCATTTAGAGGAAGTAAAAGTCGTAACAAGGTTTCC
>Astomonema sp. NCM-2006, M06023:55:000000000-BTM48:1:1101:24373:5029 1:N:0:ATCTCAGG+CGTCTAAT/M06023:55:000000000-BTM48:1:1101:24373:5029 2:N:0:ATCTCAGG+CGTCTAAT
CGCCCGTCGCTGCCCGGAACTGAGCCGTTTCGAGAAGTACAGGGACTGCTGTTTGGTGGCTTTACGGCTGCCTTATGGCGGAAACTGGCCTGATCGGTATGGCTTGAACCGGGCAAAAGTCGTAACAAGGTTTCC
>Astomonema sp. NCM-2006, DQ408761.1
CGCCCGTCGCTGCCCGGAACTGAGCCGTTTCGAGAAGAACAGGGACTGCTGGTTGTTGGCTCTTTGGGGCTGGCTCTCAGTGGAAACTGTTTTAATCGGTATGGCTTGAACCGGGCAAAAGTCGTAACAAGGTTTCC
>Austroholorchis sprenti, AJ287481.1
CGCCCGTCGCTACTACCGATTGAATGGTTTAGCAAGGTCATCGGATTGGTGCCATTGTGGTTGCTTCGGCGACTCGAACGGTGCTGAAAAGACGACCAAACTTGATCATTTAGAGGAAGTAAAAGTCGTAACAAGGTTTCC
>Austropallene cornigera, AY446934.1
CGCCCGTCGCTACTACCGATTGAATGGCTTAGTGAGCCTTTGGGATCGGCAGCTTGTACCGGCAACGGTAGCAGGCCGCTGAAAACTTAGGCAAACTTGGTCATTTAGAGGAAGTAAAAGTCGTAACAAGGTTTCT
>Austrorhynchus hawaiiensis, M06023:55:000000000-BTM48:1:1102:17361:20337 1:N:0:AGGCAGAA+AAGGCTAT/M06023:55:000000000-BTM48:1:1102:17361:20337 2:N:0:AGGCAGAA+AAGGCTAT
CGCCCGTCGCTACTACCGATTGAATGGCTTAGTGAGCCTCAGGGACTGGCGCATTTTGTTGGGTTTCCTTCAAAGCGCTGCCGGAAACTGAGTCAAACTTGATCATTTAGAGGAAGTAAAAGTCGTAACAAGGTTTCC
>Auxis rochei, AB193740.1
CGCCCGTCGCTACTACCGATTGGATGGTTTAGTGAGGTCCTCGGATCGGCCCCGCCGGGGTCGGTCACGGTCCTGGCGGAGCGCCGAGAAGACGATCAAACTTGACTATCTAGAGGAAGTAAAAGTCGTAACAAGGTTTCC
>Avagina sp. UJ-2011-nsp, FR837680.1
CGCCCGTCGCTACTACTGATTGGGTGTTCAAGTGAGATGCTTAGACCCTTGTTGCATGGTTCATTATTGTGCTTCGAAAGGAAAAAGTTTCAAGCTTGAGTGTCTA
>Axonolaimus sp. 1277, FJ040462.1
CGCCCGTCGCTGCCCGGGACTGAACCGTTTCGAGAAGAACAGGGACTGCCATTGAGTGGCCTTCACGGGCTGCTCTCTCGGTGGAAACCGTTTTAATCGGTATGGTTTGAACCGGGC
>Azumapecten farreri, M06023:55:000000000-BTM48:1:1104:19793:4114 1:N:0:TAGGCATG+TCGACTAG/M06023:55:000000000-BTM48:1:1104:19793:4114 2:N:0:TAGGCATG+TCGACTAG
CGCCCGTCGCTACTACCGATTGAATGGTTTAGTGAGCTTCATGGACTGGTGGCCTCCGTGGTTCGCCTCGGTGGCCGTCGGGAAGTGAATCAAACTTGACTATTTAGAGGAAGTAAAAGTCGTAACAAGGTTTCC
>Bathylaimus assimilis, AJ966476.1
CGCCCGTCGCTACAACTAATTGGATGAATTAGTGAGGCGTTTGGACCGTCGCCAGAGCGACCGTTAGGTTGCCTTGGTGTATGGAAAGATCACCGAACTTGTTCATCTAGAAGATGTAAAAGTCGTAACAAGGTTTTC
>Bathymodiolinae gen. 1 sp. R JT-2013, KF611708.1
CGCCCGTCGCTACTACCGATTGGACGGTTTAGTGAGCTCCTCGGATTGGTCCCGGAATGGGTGGAAACACCCGTACCGGTGTGCCGAAAAGACGAGCAAACTTGACCGTCTAGAGGAAGTAAAAGTCGTAA
>Batillipes sp. SF-2015a, M06023:55:000000000-BTM48:1:1101:6526:10787 1:N:0:TCCTGAGC+GAGCCTTA/M06023:55:000000000-BTM48:1:1101:6526:10787 2:N:0:TCCTGAGC+GAGCCTTA
CGCCCGTCGCTACTACCGATTGGATGGCGTAGTGAGGTAATCGGATCAGCTGCAGATTGCTGTCGGTTTCGGCCGCGGCTCCTGCGGCAGAGAAGACGCCCAAACTACCTTATCTAGAGGAAGTAAAAGTCGTAACAAGGTTTCC
>Biomphalaria straminea, AY030382.1
CCGCCCGTCGCTACTATCGATTGAGCGGTTCAGTGAGGGCCTCGGATTGGTCTCGGTCTGGCGTGCAAGCGCCGGCACCGTTGGCCGAGAAGACGCTCGAACTCGATCGCTTGGAGAAAGTAAAAGTCGTAACAAGGTTTCCGTAGGTGAACCTGCGGAAGG
>Blackfordia virginica, M06023:55:000000000-BTM48:1:1101:12326:24170 1:N:0:TACGCTGC+GCGTAAGA/M06023:55:000000000-BTM48:1:1101:12326:24170 2:N:0:TACGCTGC+GCGTAAGA
CGCCCGTCGCTACTACCGATTGAATGGTTTAGTGAGTAACACGGATTAGCGAATGTTGTTTGTTTCGGCAAACTCATTCATTGAGAAGTGGCGCAAACTTGACTATTTAGAGGAAGTAAAAGTCGTAACAAGGTTTCC
>Blackfordia virginica, U52975.1
CGCCCGTCGCTACTACCGATTGAATGGTTTAGTGAGTACTTTGGATTGGCGCTATCGGAGTTGCTTTTGTGATTCCTTTAGATTGCCGAGAAGTCGTGCAAACTAATGTATTTAGAGGAAGTAAAAGTCGTAACAAGGTTTCC
>Bos taurus, DQ222453.1
CGCCCGTCGCTACTACCGATTGGATGGTTTAGTGAGGCCCTCGGATCGGCCCCGCCGGGGTCGGCCCACGGCCCTGGCGGAGCGCTGAGAAGACGGTCGAACTTGACTATCTAGAGGAAGTAAAAGTCGTAACAAGGTTTCCG
>Bosellia mimetica, AY427498.1
CGCCCGTCGCTACTATCGATTGAGCGGTTCAGTGAGGGCCTCGGATTGGTCTCGGTCTGGCGCGCAAGCTCCGGCACCGTTGGCCGAGAAGACGCTCGAACTCGATCGCTTGGAGAAAGTAAAAGTCGTAACAAGGTTTCC
>Bradya sp. Greenland-RJH-2004, AY627016.1
CGCCCGTCGCTACTACCGATTGAACGTTTTAGTGAGGCACTTGGATCGGCGCTCTGGAGGTTAACGCCTCTATTGTGCTGAGAAGATTTCCAAACTTGAGCGTTTAGAGGAAGTAAAAGTCGTAACAAGGTTTCC
>Bradya sp. Greenland-RJH-2004, M06023:55:000000000-BTM48:1:1108:27330:15315 1:N:0:TACGCTGC+GCGTAAGA/M06023:55:000000000-BTM48:1:1108:27330:15315 2:N:0:TACGCTGC+GCGTAAGA
CGCCCGTCGCTACTACCGATTGAACGTTTTAGTGAGTTCCGAGGATTAGCTGCTGCAGGGGTTCTCTCCTGTTTGTGGTTAAGAGCAGGTGCAAACTTGATCGTTTAGAGGAAGTAAAAGTCGTAACAAGGTTTCT
>Branchiomma sp. B MC-2013, M06023:55:000000000-BTM48:1:1104:6465:5248 1:N:0:CTCTCTAC+TTCTAGCT/M06023:55:000000000-BTM48:1:1104:6465:5248 2:N:0:CTCTCTAC+TTCTAGCT
CGCCCGTCGCTACTACCGATTGGATGATTTAGTGAGTTCCATGGACTGGAGACTGCGGGGGCAACTCCACAGTTTTCGGGAAGTGGAACAAACTTGATTATCTAGAGGAAGTAAAAGTCGTAACAAGGTTTCC
>Brania pusilla, EF123838.1
CGCCCGTCGCTACTACCGATTGAATGGTTTAGTGAGACCCTCGGATTCGTCCCAGCAGGGTGGGTTTCCACTAGGCTGGTGTGCGGAGAAGACGGTCGAACTTGATCATTTAGAGGAAGTAAAAGTCGTAACAAGGTTTCC
>Bryocamptus stillae, MF462053.1
CGCCCGTCGCTACTACCGATTGAACGTTTTAGTGAGGTATTTGGATTGGACCTCTGGAGGTTAACGCCTCTAGTGTTGTCCGAGAAGACTCCCAAACTTGAGCGTTTAGAGGAAGTAAAAGTCGTAACAAGGTTTCC
>Buccinum pemphigus, HQ834006.1
CGCCCGTCGCTACTACCGATTGAACGGTTTAGTGAGGGCCTCGGATTGGTCTCGGCCCGCCCTTCACCGGGCGGCGCCGTTGGTCGAGAAGACGCTCGAACTTGATCGCTTAGAGGAAGTAAAAGTCGTAACAAGGTTTCC
>Bucephalus minimus, EF644421.1
CGCCCGTCGCTACTACCGATTGAATGGTTTAGCAAGGTCGTTGGATCGGTGCCATTGTAGTGGCTTTGGCTGCTCTACCGGTGCTGAGAAGACGCCCGAACTTGGTCATTTAGAGGAAGTAAAAGTCGTAACAAGGTTTCC
>Byrsophlebs delamarei, KC529435.1
CGCCCGTCGCTACTACCGATCGAGTGGATTAGTGAGGACCTCGGATTGGCGATTTGGCAGCGCAAGCTGTTATTTTGCCGAAAAGTGGTTCAAACTTGTTCATTTAGAGGAAGTAAAAGTCGTAACAAGGTTTCC
>Cainocreadium labracis, JQ694148.1
CGCCCGTCGCTACTACCGATTGAATGGTTTAGCAAGGTCATCGGATTGGGGTCACTGTGGTTGCTTGTCAGCCTTGTTGACACTGAAAAGACGACCGAGCTTGATCATTTAGAGGAAGTAAAAGTCGTAACAAGGTTTCC
>Calepitrimerus sp. NJAUEriHN134, KJ841994.1
CGCCCGTCGCTACTACCGATTGGAAGTTTTAGTGAGGCATCTGGACCTGCTTTCCATCGAAGGGGCAACCTTTCTAGGCGAGCGGGGAAGTTTGTCGAACTCAAATTTCTAGAGGAAGTAAAAGTCGTAACAAGGTTTCC
>Caligus sp. 2 JYW-2010, M06023:55:000000000-BTM48:1:1102:19789:13942 1:N:0:TGCAGCTA+TTCTAGCT/M06023:55:000000000-BTM48:1:1102:19789:13942 2:N:0:TGCAGCTA+TTCTAGCT
CGCCCGTCGCTACTACCGATTGAACGTTTTAGTGAGGTATTTGGATCAGGTATTTTGAGGGGCGACTCTCAATTTACATGAAAAGACTCCCAAACTTGAGCGTTTAGAGGAAGTAAAAGTCGTAACAAGGTTTCC
>Caligus sp. 2 JYW-2010, M06023:55:000000000-BTM48:1:1102:29210:12563 1:N:0:CGAGGCTG+CCTAGAGT/M06023:55:000000000-BTM48:1:1102:29210:12563 2:N:0:CGAGGCTG+CCTAGAGT
CCCTGCCCTTTGTCCCCCCCGCCCGTCGCTACTACCGATTGAACGTTCTAGTGAGGTATTTGGATTGGAGCTCCGGAGGTTTGCGCCTCTGGTTTTCCCGAGAAGACTCCCAAACTTGAGCGTTTAGAGGAAGTAAAAGTCGTAACAAGGTTTCC
>Caligus sp. 2 JYW-2010, M06023:55:000000000-BTM48:1:1106:13712:19549 1:N:0:AAGAGGCA+ACTGCATA/M06023:55:000000000-BTM48:1:1106:13712:19549 2:N:0:AAGAGGCA+ACTGCATA
CGCCCGTCGCTACTACCGATTGGATGGTTTAGTGAGGTATTTGGATTGGAGCTCCGGAGGTTTGCGCCTCTGGTTTTCCCGAGAAGACTCCCAAACTTGAGCGTTTAGAGGAAGTAAAAGTCGTAACAAGGTTTCC
>Calliopaea bellula, AY427501.1
CGCCCGTCGCTACTATCGATTGAGCGGTTCAGTGAGGGCCTCGGATTGGTCTCGGTCTGGCGTGCAAGCGCTGGCACCGTTGGCCGAGAAGACGCTCGAACTTGATCGCTTGGAGAAAGTAAAAGTCGTAACAAGGTTTCC
>Calyptogena magnifica, KC429381.1
CGCCCGTCGCTACTACCGATCGCTCCAGTTAATGAGCTCTTCGGATTGGTCCCGTAGGCCGGCTTTCGGGCTGGCTCTCGGCGTGCCGAGAAGATGCGCAAATTGACCGGAGTAGAGGAAGTAAAAGTCGTAACAAGGTATCC
>Cancrincola plumipes, L81938.1
CGCCCGTCGCTACTACCGATTGAACGTTTTAGTGAGGTATTTGGACTGGACCTAGGCGGGTTCACGCCCGCCTTGTTGTCCGGGAAGACTCCCGAACTTGAGCGTTTAGAGGAAGTAAAAGTCGTAACAAGGTTTCCG
>Cancrincola plumipes, M06023:55:000000000-BTM48:1:1110:25124:14159 1:N:0:CGAGGCTG+CCTAGAGT/M06023:55:000000000-BTM48:1:1110:25124:14159 2:N:0:CGAGGCTG+CCTAGAGT
CGCCCGTCGCTACTACCGATTGAGCGTTTTAGTGAGGTATTTGGATTGGACCTGCGAGGGTTTACGCCTTCGCTGTGTCCGAGAAGACTCCCGAACTTGAGCGTTTAGAGGAAGTAAAAGTCGTAACAAGGTTTCC
>Canuella perplexa, EU370432.1
CGCCCGTCGCTACTACCGATTGAACGTTTTAGTGAGGTGTTTGGATCGGACCTCTTGGGACTCGCGTCCCGAGTGTTGTCTGAGAAGATCCCCAAACTTGAGCGTTTAGAGGAAGTAAAAGTCGTAACAAGGTTTCC
>Capitella sp. FP-2009, FN421417.1
CGCCCGTCGCTACTACCGATTGGATGGTTTAGTGAGGACGTTGGACCGGCAGCTGGCGAGGTTTCCGAGCCGGCACGTCGGGAAGACGTTCGAACTTGATCATCTAGAGGGAGTAAAAGTCGTAACAA
>Carcinonemertes carcinophila, JF293007.1
CGCCCGTCGCTACTACCGATTGAATGGTTTAGTGAGGTCCTCGGACTGGTAGCGTTCGCCAACTTCGGTCGGTGACCGTTCTGCCGGGAAGACGATCGAACTTGATCATTTAGAGGAAGTAAAAGTCGTAACAAGGTTTCC
>Centropages hamatus, JX995292.1
CGCCCGTCGCTACTACCGATTGAGTGTTTTAGTGAGGTCCTCGGATTGATAGCCTGGCGGTTAACGCTGCCTAGCTAACGAAAAGACGACCAAACTGTAGCACTTAGAGGAAGTAAAAGTCGTAACAAGGTTTCC
>Cephalodasys turbanelloides, AM231776.1
CGCCCGTCGCTACTACCGACTGCCAGAGTGCTCGATGTGATCGGACTGGACCCGACCGGAGGTTTCCTCAGGTCGGTGGCCGGGAAGTTCATAAAGGGTCCGCTGGTGGAGGAAGTAAAAGTCGTAACAAGGTTTCC
>Cephalothrix sp. 2 AM-2014, KM230041.1
CGCCCGTCGCTACTACCGATTGAATGGTTTAGTGAGGTCCTCGGATTGGTCGCGATATAGGTTGCCTTCGGGTGGCTGAATCGCTGTGCTGAGAAGACGATCAAACTTGATCATTTAGAGGAAGTAAAAGTCGTAACAAGGTTTCC
>Cerastoderma edule, AM182262.1
CGCCCGTCGCTACTACCGATCGCCCTTGAGAATGAGCCTGTCGGATTGGACCCGGTGAGCGGGCGCTCGTCGCCTGCGAGCTCTGGTGCCGCCGAGAAGATCGGCAAATTCCCTGGGGTAGAGGAAGTAAAAGTCGTAACAAGGTATCCG
>Cercyra hastata, M06023:55:000000000-BTM48:1:1113:11854:6399 1:N:0:ACTGAGCG+GAGCCTTA/M06023:55:000000000-BTM48:1:1113:11854:6399 2:N:0:ACTGAGCG+GAGCCTTA
CGCCCGTCGCTACTACCGATTGAACATTTTAGTGAGGTTTCTGGACTGGTGCTTTGAAGCTGGCAACACCCTTATTGTACCGGGAAATTACCCAAACTTGGATGTTTAGAGGAAGTAAAAGTCGTAACAAGGTTTCC
>Ceriodaphnia dubia, L34044.1
CGCCCGTCGCTAGTACCGATTGAATGGCTTAGTGAGGCCTCAGGATCTGCTTAGAGAAGGGGGCAACTCCATCTCAGAGCGGAGAATTTGGACAAACTTGGTCATTTAGAGGAACTAAAAGTCGTAACAAGGTTTCC
>Chaetonotus bombardus, M06023:55:000000000-BTM48:1:1102:4071:8499 1:N:0:CTCTCTAC+TTCTAGCT/M06023:55:000000000-BTM48:1:1102:4071:8499 2:N:0:CTCTCTAC+TTCTAGCT
CGCCCGTCGCTACTACCGATTGAATGGTTTAGCGAGATTCTCGGATTGGGCCTCGATCGTGCGTAAGCATGGACGAGGACTGAGAAGAAGTTCAAGCTTGATCATTTAGAGGAAGTAAAAGTCGTAACAAGGTTTTC
>Chaetonotus gelidus, MF325914.1
CCGCCCGTCGCTACTACCGATTGAATGGTTTAGCGAGATCCTCGGATCGGGCCCTGGTCGTGCGCAAGCATGGCCGAGGTCTGAGAAGAAGCTCAAGCTTGATCATTTAGAGGAAGTAAAAGTCGTAACAAGGTTTTC
>Chaetonotus neptuni, AM231774.1
CGCCCGTCGCTACTACCGATTGAATGGTTTAGCGAGATGCTCGGATCGAGCCCTGGTCGTGCGCAAGCATGTCCGAGGCTTGAGAAGAAGTTCATGCTTGATGATTTAGAGGAAGTAAAAGTCGTAACAAGGTTTTCG
>Chaetopsylla lotoris, M06023:55:000000000-BTM48:1:1102:21374:8959 1:N:0:CGTACTAG+CTATTAAG/M06023:55:000000000-BTM48:1:1102:21374:8959 2:N:0:CGTACTAG+CTATTAAG
CGCCCGTCGCTACTACCGATTGAACAGTTTAGTGAGGCCTTTGGACTGGCGCGTCGTCGGTGGCAACACCAATGATGTGCTGGGAAGTTGTCCAAACTTGATTGTTTAGAGGAAGTAAAAGTCGTAACAAGGTTTCC
>Chaetopsylla lotoris, M06023:55:000000000-BTM48:1:1114:13429:11115 1:N:0:CGTACTAG+CTATTAAG/M06023:55:000000000-BTM48:1:1114:13429:11115 2:N:0:CGTACTAG+CTATTAAG
CGCCCGTCGCTACTACCGATTGAACAGTTTAGTGAGATTTTCGGACTGGCGCGTCGTCGCTGGCAACAGCAATGATGTGTTGGGAAGTTGATCAAACTTGATTGTTTAGAGGAAGTAAAAGTCGTAACAAGGTTTCC
>Chaetopterus cf. luteus KJO-2005, DQ209220.1
CGCCCGTCGCTACTACCGATTGAATGGTTTAGTGAGATCCTTGGATTGGTCCCGGCATGGCAGGCAACTGCCGGGCCGGTGTAGCCGAGAAGACGATCAAACTTGACTATTTAGAGGAAGTAAAAGTCGTAACAAGGTTTCC
>Chaetopterus sp. 1 KJO-2005, M06023:55:000000000-BTM48:1:1104:15294:16576 1:N:0:AAGAGGCA+ACTGCATA/M06023:55:000000000-BTM48:1:1104:15294:16576 2:N:0:AAGAGGCA+ACTGCATA
CGCCCGTCGCTACTACCGATTGAATGGTTTAGTGAGCTCCATGGACTGGTGACTGTGGTGGTTCTGCCTCCGCGGTCGTTGGGAAGTGGATCAAACTTGACTATTTAGAGGAAGTAAAAGTCGTAACAAGGTTTCC
>Chaetopterus sp. 1 KJO-2005, M06023:55:000000000-BTM48:1:2110:13642:27943 1:N:0:TAGGCATG+TCGACTAG/M06023:55:000000000-BTM48:1:2110:13642:27943 2:N:0:TAGGCATG+TCGACTAG
CGCCCGTCGCTACTACCGATTGAATGGTTTGGTGAATTGCATGGATTGTCTGGCGTCTCAGCAATGAGACACCGGAGGAGAAGTGCTGTAAACCTGACTATTTAGAGGAAGTAAAAGTCGTAACAAGGTTTCC
>Chaetopterus sp. 3 JM-2017, M06023:55:000000000-BTM48:1:1103:25663:9431 1:N:0:GTAGAGGA+AAGGAGTA/M06023:55:000000000-BTM48:1:1103:25663:9431 2:N:0:GTAGAGGA+AAGGAGTA
CGCCCGTCGCTACTACCGATTGAATGGTTTAGTGAGTTCCTTGGATTGCGCCCTCCTCCCTCGGGCGGAGGGTACGAGAAGAGGATCAAACTTGACTATTTAGAGGAAGTAAAAGTCGTAACAAGGTTTCC
>Cheilea cf. pileopsis TT-2014, AB930397.1
CGCCCGTCGCTACTACCGATTGAACGGTTTAGTGAGGGCCTCGGATTGGTCTCGGCCCGCCCTTTACTGGGCGGCGCCGCTGGTCGAGAAGACGCTCGAACTTGATCGTTTAGAGGAAGTAAAAGTCGTAACAAGGTTTCC
>Chelonibia caretta, KM217452.1
CCGCCCGTCGCTACTACCGATGGATGATTTGGTGAGGTCGCCTAGACTGGCTGCTGGCTTCGGCCGTGCGGCCGGGAAGACGCCCAAACTTGGTCGTCTAGAGGAAGTAAAAGTCGTAACAAGGTTTCC
>Chicoreus asianus, HQ834013.1
CGCCCGTCGCTACTACCGATTGAACGGTTTAGTGAGGGCCTCGGATTGGTCTCGGCCCGCCCTTCACCGGGCGGCAGCCGTTGGTCGAGAAGACGCTCGAACTTGATCGTTTAGAGGAAGTAAAAGTCGTAACAAGGTTTCC
>Chiletricha spinulosa, KT316819.1
CCGCCCGTCGCTACTACCGATTGAATTGTTTAGTGAGGTCTCCGGACGTGATCGCTGCGACGCCTCGTTGTGTTGCAGTTGCTTCACAGAAGTTGACCGAACTTGGTTATTTAGAGGAAGTAAAAGTCGTAACAAGGTTTCCG
>Chlamydaster sterni, M06023:55:000000000-BTM48:1:1112:23447:16281 1:N:0:TAGCGCTC+AAGGCTAT/M06023:55:000000000-BTM48:1:1112:23447:16281 2:N:0:TAGCGCTC+AAGGCTAT
CGCCCGTCGCTCCTACCGATTGAATGGTCCGGTGAGAACGTCGGATTTCGAGCAACACGGTCTTTGACCTTTCGGGGTCGTTGACCTATGCCCGAGAGAAGTTGTTCAAACCTTACCATTTAGAGGAAGGAGAAGTCGTAACAAGGTTTCC
>Chlamydaster sterni, M06023:55:000000000-BTM48:1:1104:6399:8182 1:N:0:CCTAAGAC+TTATGCGA/M06023:55:000000000-BTM48:1:1104:6399:8182 2:N:0:CCTAAGAC+TTATGCGA
CGCCCGTCGCTCCTACCGATTGGATGGTCCGGTGAGAACGTCGGATCACGCGCGGGACGATGGTCCGCCATTTTTGCTCTGCGCGAGAGAAGTTGTTCAAACCTTACCATCTAGAGGAAGGAGAAGTCGTAACAAGGTCTCC
>Chlamydaster sterni, M06023:55:000000000-BTM48:1:2108:4241:22087 1:N:0:AAGAGGCA+ACTGCATA/M06023:55:000000000-BTM48:1:2108:4241:22087 2:N:0:AAGAGGCA+ACTGCATA
CGCCCGTCGCTCCTACCGATTGAATGGTCCGGTGAGGATTCAGGATGATGGAGTATGTAGTTGGGAGCGATTCCAACTTGGCTCTCGTCAGAATTTGTTCAAACCTTACCATTTAGAGGAAGGAGAAGTCGTAACAAGGTTTCC
>Chlamydaster sterni, M06023:55:000000000-BTM48:1:1101:25797:14258 1:N:0:TAGCGCTC+AAGGCTAT/M06023:55:000000000-BTM48:1:1101:25797:14258 2:N:0:TAGCGCTC+AAGGCTAT
CGCCCGTCGCTCCTACCGATTGAATGGTCCGGTGAGAACGTCGGATCACGCGTGCGACGTTGGTTCGCCAGCGACATATGCGAGAGAAGTTGTTCAAACCTTACCATTTAGAGGAAGGAGAAGTCGTAACAAGGTTTCC
>Chlamydaster sterni, M06023:55:000000000-BTM48:1:1102:26345:10444 1:N:0:GGACTCCT+TTATGCGA/M06023:55:000000000-BTM48:1:1102:26345:10444 2:N:0:GGACTCCT+TTATGCGA
CGCCCGTCGCTCCTACCGATTGAATGGTCCGGTGAGAACGTCGGATCACATTTGGGACGCTGGTTCGCCAGTGACCTGAGTGAGAGAAGTTGTTCAAACCTTACCATTTAGAGGAAGGAGAAGTCGTAACAAGGTTTCC
>Chlamydaster sterni, AF534709.1
CGCCCGTCGCTCCTACCGATTGAATGGTCCGGTGAGAACGTCGGATCACGTGTAAGATACTGCTTGCAGTAACTTGCGCGAGAGAAGTTGTTCAAACCTTACCATTTAGAGGAAGGAGAAGTCGTAACAAGGTTTCC
>Chlamydaster sterni, M06023:55:000000000-BTM48:1:1104:16206:24337 1:N:0:TAGCGCTC+AAGGCTAT/M06023:55:000000000-BTM48:1:1104:16206:24337 2:N:0:TAGCGCTC+AAGGCTAT
CGCCCGTCGCTCCTACCGATTGAATGGTACGGTGAAAACGTCGGATCACGCGTTGGGTTATACATTTCTTCGGAGGTGTTGTTTCCGGTGCGAGAGAAGTTGTTTAAACATTACCATTTAGAGGAAGGAGAAGTCGTAACAAGGTTTCC
>Chlamydaster sterni, M06023:55:000000000-BTM48:1:1103:27861:12693 1:N:0:CTCTCTAC+TTCTAGCT/M06023:55:000000000-BTM48:1:1103:27861:12693 2:N:0:CTCTCTAC+TTCTAGCT
CGCCCGTCGCTCCTACCGATTGAATGGTCCGGTGAGAACGTCGGATCACTCACAGGGCGAATGTTCGCGTTCGACCAGTGAGGGAGAAGTTGTTCAAACCTTACCATTTAGAGGAAGGAGAAGTCGTAACAAGGTTTCC
>Chlamydaster sterni, M06023:55:000000000-BTM48:1:1107:6294:25194 1:N:0:TCGACGTC+CCTAGAGT/M06023:55:000000000-BTM48:1:1107:6294:25194 2:N:0:TCGACGTC+CCTAGAGT
CGCCCGTCGCTCCTACCGATTGAATGGTCCGGTGAGAACGTCGGATCACGCACTTGATGCCTTTTCGAAGGCGACTTGCGCGAGAGAAGTTGTTCAAACCTTACCATTTAGAGGAAGGAGAAGTCGTAACAAGGTTTCC
>Chlamydaster sterni, M06023:55:000000000-BTM48:1:1104:9906:12209 1:N:0:CGTACTAG+CTATTAAG/M06023:55:000000000-BTM48:1:1104:9906:12209 2:N:0:CGTACTAG+CTATTAAG
CGCCCGTCGCTCCTACCGATTGAATGGTCCGGTGAGAACGTCGGATCACGCGCGGGACGTATGTTCGCATACGACCTGTGCGAGAGAAGTTGTTCAAACCTTACCATTTAGAGGAAGGAGAAGTCGTAACAAGGTTTCC
>Chlamydaster sterni, M06023:55:000000000-BTM48:1:1107:18610:5977 1:N:0:AAGAGGCA+ACTGCATA/M06023:55:000000000-BTM48:1:1107:18610:5977 2:N:0:AAGAGGCA+ACTGCATA
CGCCCGTCGCTCCTACCGATTGAATGGTCCGGTGAGAACGTCGGATCACGCGATTGATGCCAGTTCGCTGGTGACTTTTGCGAGAGAAGTAGTTCAAACCTTACCATTTAGAGGAAGGAGAAGTCGTAACAAGGTTTCC
>Chlamydaster sterni, M06023:55:000000000-BTM48:1:1110:7086:19231 1:N:0:CGTACTAG+CTATTAAG/M06023:55:000000000-BTM48:1:1110:7086:19231 2:N:0:CGTACTAG+CTATTAAG
CGCCCGTCGCTCCTACCGATTGAATGGTCCGGTGAGAACGTCGGACTTTGCATTTGACTCAGGCAACTGAGACTTGTGCGAGGGAAGTTGTTCAAACCTTACCATTTAGAGGAAGGAGAAGTCGTAACAAGGTTTCC
>Chlamydaster sterni, M06023:55:000000000-BTM48:1:1101:7088:21344 1:N:0:GGAGCTAC+CTCTCTAT/M06023:55:000000000-BTM48:1:1101:7088:21344 2:N:0:GGAGCTAC+CTCTCTAT
CGCCCGTCGCTCCTACCGATTGAATGGTCCGGTGAGAACGTCGGATCACGCGTATGGAACTGGTTCGCCAGTAACGTGTGCGAGAAAAGTAGTTCAAACCTTACCATTTAGAGGAAGGAGAAGTCGTAACAAGGTTTCC
>Chlamydaster sterni, M06023:55:000000000-BTM48:1:1104:7074:17633 1:N:0:TAGGCATG+TCGACTAG/M06023:55:000000000-BTM48:1:1104:7074:17633 2:N:0:TAGGCATG+TCGACTAG
CGCCCGTCGCTCCTACCGATTGGATGGTCCGGTGAGAACGTCGGATCACGCACGGGAGGATGGTTCGCCATTTCACCTGTGCGAGAAAAGTTGTTCAAACCTTACCATCTAGAGGAAGGAGAAGTCGTAACAAGGTCTCC
>Chlamydaster sterni, M06023:55:000000000-BTM48:1:1103:6010:20692 1:N:0:TACGCTGC+GCGTAAGA/M06023:55:000000000-BTM48:1:1103:6010:20692 2:N:0:TACGCTGC+GCGTAAGA
CGCCCGTCGCTCCTACCGATTGAATGGTCCGGTGAGAACTCCGGATCACGCGTGCGATGCTGGTTCGCCTGTGACGCGCGCGAGAGAAGTTGTTCAAACCTTACCATTTAGAGGAAGGAGAAGTCGTAACAAGGTTTCC
>Chlamydaster sterni, M06023:55:000000000-BTM48:1:1107:12386:15994 1:N:0:TACGCTGC+GCGTAAGA/M06023:55:000000000-BTM48:1:1107:12386:15994 2:N:0:TACGCTGC+GCGTAAGA
CGCCCGTCGCTCCTACCGATTGAATGGTCCGGTGAGAATTTCGGATCACGTACAGGACGCCGGTTCGCCGATGACCTGCATGAGAGAAGCTGTTCAAACCTTACCATTTAGAGGAAGGAGAAGTCGTAACAAGGTTTCC
>Chlamydaster sterni, M06023:55:000000000-BTM48:1:2108:19899:27735 1:N:0:ACTGAGCG+GAGCCTTA/M06023:55:000000000-BTM48:1:2108:19899:27735 2:N:0:ACTGAGCG+GAGCCTTA
CGCCCGTCGCTCCTACCGATTGAATGGTCCGGTGAGAACGTCGGATCACGCGTTGGGTTGATGCTTCGGTGTCTTTTTCCGATGCGAGAGAAGTTGTTCAAACCTTACCATTTAGAGGAAGGAGAAGTCGTAACAAGGTTTCC
>Chlamydaster sterni, M06023:55:000000000-BTM48:1:1101:4206:8758 1:N:0:TCGACGTC+CCTAGAGT/M06023:55:000000000-BTM48:1:1101:4206:8758 2:N:0:TCGACGTC+CCTAGAGT
CGCCCGTCGCTCCTACCGATTGAATGGTCCGGTGAGAACGTCGGATCTTGCGCTTTCATCTTCGGTTTGGTTCGCTGAGCCGTCGTTGCGCGAGAGAAGTTGTTCAAACCTTACCATTTAGAGGAAGGAGAAGTCGTAACAAGGTTTCC
>Chlamydaster sterni, M06023:55:000000000-BTM48:1:1105:11073:9333 1:N:0:CGTACTAG+CTATTAAG/M06023:55:000000000-BTM48:1:1105:11073:9333 2:N:0:CGTACTAG+CTATTAAG
CGCCCGTCGCTCCTACCGATTGAATGGTCCGGTGAGAACTCCGGATCACGCGATGGATGCTAGTTCTCTAGCAACCTTTGCGAGAGAAGTTGTTCAAACCTTACCATTTAGAGGAAGGAGAAGTCGTAACAAGGTTTCC
>Chlamydaster sterni, M06023:55:000000000-BTM48:1:1113:22259:23665 1:N:0:CGAGGCTG+CCTAGAGT/M06023:55:000000000-BTM48:1:1113:22259:23665 2:N:0:CGAGGCTG+CCTAGAGT
CGCCCGTCGCTCCTACCGATTGAATGGTCCGGTGAGAACGTCGGATCACGCGCGCGATGCTGGTTCTCCAGCAACCTGCGCGAGAAAAGTTGTTCAAACCTTACCATTTAGAGGAAGGAGAAGTCGTAACAAGGTTTCC
>Chromadoridae sp. MHMH-2008, M06023:55:000000000-BTM48:1:1101:20322:4286 1:N:0:CCTAAGAC+TTATGCGA/M06023:55:000000000-BTM48:1:1101:20322:4286 2:N:0:CCTAAGAC+TTATGCGA
CGCCCGTCGCTACTACCGATTGGGAAAATTTCAGAGGCTGTGGGACTGGAACTTGTTTGGCTTCACGGCCTTACTTGATCCGGAAACATGCCCGATGATATTTTCTTAGAGGAAGTAAAAGTCGTAACAAGGTTTCC
>Chromadoridae sp. MHMH-2008, M06023:55:000000000-BTM48:1:1102:9646:18672 1:N:0:GCGTAGTA+TATCCTCT/M06023:55:000000000-BTM48:1:1102:9646:18672 2:N:0:GCGTAGTA+TATCCTCT
CGCCCGTCGCTATTACCGACTGGGAAAATTTCAGAGAAGAATGGACTGGCACTGGTTCGGCTTCACGGCCTTACTTGAGCTGGAAAATTCGTCTATGATATTTTCTTGGAGGAAATAAAAGTCGTAACAAGGTTTCC
>Chromadorina sp. 1257, M06023:55:000000000-BTM48:1:1102:13003:11692 1:N:0:CGGAGCCT+GTAAGGAG/M06023:55:000000000-BTM48:1:1102:13003:11692 2:N:0:CGGAGCCT+GTAAGGAG
CGCCCGTCGCTACTACCGATTGGGAAAATTTTAGAAAGTCTTGGACCGAGACTAGTTCGGCTTTACGGCCTTACTTGTCTTGGAAAAAGATTTGATAATATTTTTCTAGAGGAAGTAAAAGTCGTAACAAGGTTTCC
>Chromadorina sp. 1257, FJ040470.1
CGCCCGTCGCTACTACCGATTGGGAAAATTTTAGAGCCTCTTGGACCGATGATTGTTCGGCTTCGCGGCCTTACTTTCGTTGGAAAAAGATGCGATAATATTTTTCTAGAGGAAGT
>Chromadorina sp. 1971, FJ040471.1
CGCCCGTCGCTACTACCGATTGGGAAAATTTTAGAGAGTCCGGGACTGATGATTGTTCGGCTTCACGGCCTTACTTTCGTCGGAAACGAATTCGATAATATTTTTCTAGAGGAAGT
>Chromadorita leuckarti, M06023:55:000000000-BTM48:1:1101:27260:10731 1:N:0:CTCTCTAC+TTCTAGCT/M06023:55:000000000-BTM48:1:1101:27260:10731 2:N:0:CTCTCTAC+TTCTAGCT
CGCCCGTCGCTACTACCGATTGGGAAAATTTCAGAGGTGGTAGGACCGGAACTAGTTCGGCTTCACGGCCTTACTTGATCTGGAAATACTACCTATGATATTTTCTTAGAGGAAGTAAAAGTCGTAACAAGGTTTCC
>Chromadorita leuckarti, M06023:55:000000000-BTM48:1:2113:9569:10432 1:N:0:CGTACTAG+CTATTAAG/M06023:55:000000000-BTM48:1:2113:9569:10432 2:N:0:CGTACTAG+CTATTAAG
CGCCCGTCGCTACTACCGATTGGGAAAATTTCAGAGGCTGTGGGACCGGAACTCGTGCGGCTTAACGGCCATACTTGATCTGGAAACACATCCTATGATATTTTCTTAGAGGAAGTAAAAGTCGTAACAAGGTTTCC
>Chromadoropsis vivipara, M06023:55:000000000-BTM48:1:1103:9806:19389 1:N:0:AAGAGGCA+ACTGCATA/M06023:55:000000000-BTM48:1:1103:9806:19389 2:N:0:AAGAGGCA+ACTGCATA
CGCCCGTCGCTACGAGGGACGGCGCCTTTTACTGAGATCACTGGACTGGGATCGTTTTGATTCTTCGGAGCGACTCTGGAAATTTGATCAAAGTTGATGGCGTGGACCACGTAAAAGTCGTAACAAGGTTTTC
>Ciliopharyngiella constricta, M06023:55:000000000-BTM48:1:2101:5086:11699 1:N:0:TAGGCATG+TCGACTAG/M06023:55:000000000-BTM48:1:2101:5086:11699 2:N:0:TAGGCATG+TCGACTAG
CGCCCGTCGCTACTACCGATTGAATGGCTTAGTGAGTTCTTTGGACTGTGGCATTCTGTTGGCAACTTCAGAACGCTATCGGGAAGAAGATCAAACTTGATCATTTAGAGGAAGTAAAAGTCGTAACAAGGTTTCC
>Clausocalanus furcatus, GU969200.1
CGCCCGTCGCTACTACCGATTGAACGTTTTAGTGAGGTCCTCGGACTGTTTGGTAGTCGGATCACTCTGACTGCCTGGCGGGAAGACGACCAAACTGTAGCGTTTAGAGGAA
>Clavactinia serrata, AY920764.1
CGCCCGTCGCTACTACCGATTGAATGGTTTAGTGAGATCTTCGGATTGGCGCCATCGCGGCTTCACGGCCGTGACGGATTGCCGAAAAGTTGATCAAACTTGATCATTTAGAGGAAGTAAAAGTCGTAACAAGGTTTCC
>Clupea harengus, KP768123.1
CGCCCGTCGCTACTACCGATTGGATGGTTTAGTGAGGTCCTCGGATCGGCCCCGCCGGGGCTCCTCGCGGGCCCTGGCGGAGCGCCGAGAAGACGATCAAACTTGACTATCTAGAGGAAGTAAAAGTCGTAACAAGGTTTCCG
>Clytia gracilis, M06023:55:000000000-BTM48:1:1101:19075:17930 1:N:0:ATGCGCAG+CTATTAAG/M06023:55:000000000-BTM48:1:1101:19075:17930 2:N:0:ATGCGCAG+CTATTAAG
CGCCCGTCGCTACTACCGATTGAATGGTTTAGTGAGATCTTTGGATTGGCGCTGTTTGGGGGGCGACCCTCGATCAGACTGCTGAGAAATTGCTCAAACTTGATCATTTAGAGGAAGTAAAAGTCGTAACAAGGTTTCC
>Clytia hemisphaerica, KX665379.1
CGCCCGTCGCTACTACCGATTGAATGGTTTAGTGAGATCTCTGGATTGACGCTGAAGAGGTGGCAACGCTTTTTCAGATTGTTGAGAAACTGCTCAAACTTGATCATTTAGAGGAAGTAAAAGTCGTAACAAGGTTTCC
>Colistium guntheri, MG895430.1
CGCCCGTCGCTACTACCGATTGGATGGTTTAGTGAGGTCCTCGGATCGGCCCCGCCGGGGTCGGTTACGGCCCTGGCGGAGCGCCGAGAAGACGATCAAACTTGGCTATCTAGAGGAAGTAAAAGTCGTAACAAGGTTTCC
>Conchyliurus quintus, KR048763.1
CGCCCGTCGCTACTACCGATTGAACGTTTTAGTGAGGTATTTGGACCGGCGCTCGGTTGGTTAACGCCAACCGTGGTGCTGGAAAGACTCCCAAACTGAGCGT
>Corophium sp. AI-2007-5, AB295404.1
CGCCCGTCGCTACTACCGATTGGGTGTACCAGTGAGAGCCTTGGACTGGCGGCCGTTGCCTTCGGGCAAGCGGATTCGACGGAAAGAGGTCCGAACTGGTGCACTTAGAGGAAGTAAAAGTCGTAACAAGGTTTCC
>Coryne nipponica, M06023:55:000000000-BTM48:1:1104:13692:15955 1:N:0:TACGCTGC+GCGTAAGA/M06023:55:000000000-BTM48:1:1104:13692:15955 2:N:0:TACGCTGC+GCGTAAGA
CGCCCGTCGCTACTACCGATCGAATGGTTTAGTGAGGTCTCGGGATTGGCGCCATGGAGCTGTTCGCAGCACCTTGGTGCCGAGAACCTGATCAAACTTGATCATTTAGAGGAAGTAAAAGTCGTAACAAGGTATCC
>Cramptonomyia spenceri, KP288779.1
CGCCCGTCGCTACTACCGATTGAATTGTTTAGTGAGGTCTCCGGACGTGATCGCTGCGACGCCTCGTTGTGTTGCAGTTGCTTCACAGAAGTTGACCGAACTTGGTTATTTAGAGGAAGTAAAAGTCGTAACAAGGTTTC
>Crassostrea rivularis, AY144598.1
CGCCCGTCGCTACTACCGATTGGATGGTTTAGTGAGCCCCTTGGACTGGTCCCGACGGCGCGGCAACGCGTTTTCGTCGCTGGTGCCGGGAAGAAGGGCAAACTGTACTTTCTAGAGGTCGTAAAAGTCGTAACAAGGTTTCCG
>Cryptocotyle lingua, AJ287492.1
CGCCCGTCGCTACTACCGATTGAATGGTTTAGCAAGGTCATCGGATTGGTGCCATTGTAGTTGTTTCGGCAGCTCGACCGGCGCTGAAAAGACGACCAAACTTGATCATTTAGAGGAAGTAAAAGTCGTAACAAGGTTTCC
>Cyamiomactra laminifera, KC429382.1
CGCCCGTCGCTACTACCGATCGCTCCAGTTAATGAGCTCTTCGGATTGGTCCCGTAGGCCGGCTTTCGGGTTGGCTCTCGGCGTGCCGAGAAGATGCGCAAATTGACCGGAGTAGAGGAAGTAAAAGTCGTAACAAGGTATCC
>Cyclopidae sp. JMM-2003, AY210814.1
CGCCCGTCGCTACTACCGATTGAACGTTTTAGTGAGGTATTTGGACTGGACCTCCGGAGGTTCGCGCCTCCGGTGCTGTTCGGGAAGACTCCCAAACTTGAGCGTTTAGAGGAAGTAAAAGTCGTAACAAGGTTACCGT
>Cyclopina gracilis, JF781537.1
CGCCCGTCGCTACTACCGATTGAACGTTTTAGTGAGGTATTTGGACTGGGCCTTCGGAGGTTCACGCCTCCGTTGCTGCACGGGAAGACTCCCAAACTTGAGCGTTTAGAGGAAGTAAAAGTCGTAACAAGGTTTCC
>Cylindrolaimus sp. 202149, M06023:55:000000000-BTM48:1:1102:6377:24211 1:N:0:GCTCATGA+CTAAGCCT/M06023:55:000000000-BTM48:1:1102:6377:24211 2:N:0:GCTCATGA+CTAAGCCT
CGCCCGTCGCTGCCCGGGACTGAGCCGTTTCGAGAAGAACAGGGACTGCTGTTTACAGGTCTACTCGATCTGTTTTTGGCGGAAACTGTTTTAATCGCAGTGGCTTGAACCGGGCAAAAGTCGTAACAAGGTTTCC
>Cylindrolaimus sp. 202149, M06023:55:000000000-BTM48:1:1104:27352:12441 1:N:0:CCTAAGAC+TTATGCGA/M06023:55:000000000-BTM48:1:1104:27352:12441 2:N:0:CCTAAGAC+TTATGCGA
CGCCCGTCGCTGCCCGGAACTGAGCCGTTTCGAGAAGAACAGGGACCGCTGGATGGTGGCCTTCGGGCTGCCTCTTGGTGGAAACTGTTTTAATCGGTATGGCTTGAACCGGGCAAAAGTCGTAACAAGGTTTCC
>Cylindromacrostomum cf. notandum TJ-2015, KP730488.1
CGCCCGTCGCTACTACCGATTGAATGTTCTGGTGAAATCATTGGAGTGACGCCTAGCGAGTGGTCTCCACTCGATAGGATGTTGCGAAGAGGCTTAAACCTGAGCATTTAGAGGAAGTAAAAGTCGTAACAAG
>Cythere lutea, M06023:55:000000000-BTM48:1:1101:15346:14294 1:N:0:CGAGGCTG+CCTAGAGT/M06023:55:000000000-BTM48:1:1101:15346:14294 2:N:0:CGAGGCTG+CCTAGAGT
CGCCCGTCGCTACTACCGATTGAACGTTTTAGTGAGGCCTTCGGACTGTCTGGTTGTGGAGCACTTGTGTTCTGCTGCCGGTTTGGGAAGATGTTCAAACTGTATCATCTAGAGGAAGTAAAAGTCGTAACAAGGTTTCC
>Cythere lutea, AB076636.1
CGCCCGTCGCTACTACCGATTGGATGATTTAGTGAGGCCTTCGGACTGGCCGCTAGTGGGGCACTTGTTGTTCTGCTGGTGGATTGGGAAGATGTTCAAACTGTATCATCTAGAGGAAGTAAAAGTCGTAACAAGGTTTCCGT
>Cytheromorpha acupunctata, AB076630.1
CCGCCCGTCGCTACTACCGATTGGATGATTTAGTGAGGCCTTCGGACTGGCTGCTCGTGGGGTCAAACCTGCTTGCGGCTCGGAAAGATGTTCAAACTGTATCATCTAGAGGAAGTAAAAGTCGTAACAAGGTTTCC
>Dactylopusia sp. New Caledonia-RJH-2007, EU380295.1
CGCCCGTCGCTACTACCGATTGAACGTTTTAGTGAGGTATTTGGATTGGACGTCGAGAGGTTCGCGCCTCCCGGCTGCCGAGAAGACTCCCAAACTTGAGCGTTTAGAGGAAGTAAAAGTCGTAACAAGGTTTCC
>Danio rerio, NR_145818.1
CGCCCGTCGCTACTACCGATTGGATGGTTTAGTGAGGTCCTCGGATCGGCCCCGCCGGGGCTCCTCGCCGGGCCCTGGCGGAGCGCCGAGAAGACGATCAAACTTGATCCTCTAGAGGAAGTAAAAGTCGTAACAAGGTTTCC
>Danorhynchus sp. TJ-2014, M06023:55:000000000-BTM48:1:1102:23124:14541 1:N:0:GTAGAGGA+AAGGAGTA/M06023:55:000000000-BTM48:1:1102:23124:14541 2:N:0:GTAGAGGA+AAGGAGTA
CGCCCGTCGCTACTACCGATCGAATGTTTTAGTGAGTTCTGTGGACCGAGGGAACGTTGTTGCTTGTCTTCGATGGTCTTTTGGGAAACAGTGCAAACTTGAGCATTTAGAGGAAGTAAAAGTCGTAACAAGGTTTCC
>Danorhynchus sp. TJ-2014, KJ887444.1
CGCCCGTCGCTACTACCGATTGAATGTTTTAGTGAGGCGTTTGGATCGAAATCGATAGAGTGGCTTACCATTCTGTCGTTTTTGAGAAACTCGTCAAACTTGAGCATTTAGAGGAAGTAAAAGTCGTAACAAGGTTTCC
>Daptonema sp. PFN-2007, M06023:55:000000000-BTM48:1:2113:9465:3161 1:N:0:AAGAGGCA+ACTGCATA/M06023:55:000000000-BTM48:1:2113:9465:3161 2:N:0:AAGAGGCA+ACTGCATA
CGCCCGTCGCTGCCCGGAACTGAGCCGTTTCGAGAAGACTGGGGATTGCTGACTCAGGGCCTTCACGGGCTTTTTGTCGGTGAAAACCACTTTAATCGCAGCGGCTTGAACCGGGCAAAAGTCGTAACAAGGTACCT
>Daptonema sp. PFN-2007, M06023:55:000000000-BTM48:1:1107:14951:3229 1:N:0:ACTGAGCG+GAGCCTTA/M06023:55:000000000-BTM48:1:1107:14951:3229 2:N:0:ACTGAGCG+GAGCCTTA
CGCCCGTCGCTGCCCGGAACTGAGCCGTTTCGAGAAAAGCGGGGACCGACAGCTTGAGGCCTTTACGGGCTTCTTGTTGACGAGAACCGCTTTGATCGCAGCGGCTTGAACCGGGCAAAAGTCGTAACAAGGTTTCC
>Daptonema sp. PFN-2007, EF436228.1
CGCCCGTCGCTGCCCGGAACTGAGCCGTTTCGAGAAGACTGAGGATTGCTGACTTGAGACCTTCACGGGTTTTTTGTCGGTGAAAATCAATTTAATCGCAGCGGCTTGAACCGGGCAAAAGTCGTAACAAGGTTTCCGT
>Daptonema sp. PFN-2007, M06023:55:000000000-BTM48:1:1101:15959:3675 1:N:0:CGAGGCTG+CCTAGAGT/M06023:55:000000000-BTM48:1:1101:15959:3675 2:N:0:CGAGGCTG+CCTAGAGT
CGCCCGTCGCTGCCCGGAACTGAGCCGTTTCGAGAAATGCGCGGACCGTTGATTTGCTGATTTTACGATTGGCTTGTCGATGGAAAGCGTTTTAATCGCAGCGGCTTGAACCGGGCAAAAGTCGTAACAAGGTTTCC
>Daptonema sp. PFN-2007, M06023:55:000000000-BTM48:1:2105:11931:6379 1:N:0:TACGCTGC+GCGTAAGA/M06023:55:000000000-BTM48:1:2105:11931:6379 2:N:0:TACGCTGC+GCGTAAGA
CGCCCGTCGCTGCCCGGAACTGAGCCGTTTCGAGAAGCCTGGGGATTGCCGACTTAGGGCCTTCACGGGCTTTTTGTTAGTGAAAACCAAGTTAATCGCAGCGGCTTGAACCGGGCAAAAGTCGTAACAAGGTTTCCG
>Dasybranchus caducus, AF448153.1
CGCCCGTCGCTACTACCGATTGGATGGTTTAGTGAGATCCTCGGATTGGTCCCGGCATGGTGGGTTACCGCCGCGCCGGCGTGCCGAAAAGACGATCAAACTTGATCATCTAGAGGAAGTAAAAGTCGTAACAAGGTTTCC
>Dasymutilla lepeletierii, DQ408499.1
CGCCCGTCGCTACTACCGATTGAATGATTTAGTGAGGTCTTCGGACTGGTGCGCGGCAATGTCTCGGCATTGCCGATGTTGCCGGGAAGATGACCAAACTTGATCATTTAGAGGAAGTAAAAGTCGTAACAAGGTTTCC
>Dasymutilla lepeletierii, DQ408499.2
CCGCCCGTCGCTACTACCGATGGATGATTTGGTGAGATCGCCTAGACTGGCAGCTGGCTTCGGCCGTGCTGCCGGGAAGACGCTCAAACTTGGTCGTCTAGAGGAAGTAAAACTCGTAACAAGGTTTCC
>Dasymutilla lepeletierii, DQ408499.3
CGCCCGTCGCTACTACCGATTGAACGTTTTAGTGAGGTATTTGGATTGGACCTTGGGAGGTTTGCGCCTTCCTTGCGTCCGAGAAGACTCCCAAACTTGAGCGTTTAGAGGAAGTAAAA
>Dasymutilla lepeletierii, DQ408499.4
CGCCCGTCGCTACTACCGATTGAATTGTTTAGTGAGGTCTCCGGACGTGATCGCTGCGACGCCTCGTTGTGTTGCAGTTGCTTTACAGAAGTTGACCGAACTTGGTTATTTAGAGGAAGTAAAAGTCGTAACAAGGTTT
>Dasymutilla lepeletierii, DQ408499.5
CGCCCGTCGCTACTACCGATTGAATGATTTAGTGAGGTCTTCGGACCGGTGCGCGGAAGAGCGCCTCGTGCGCTCTCCCGACGTTCATCGGAAGGATGACCGAACTTGATTATTTAGAGGAAGTAAAAGTCGTAACAAGGTTTCC
>Dasymutilla lepeletierii, DQ408499.6
CGCCCGTCGCTACTACCGATTGAATGTCTTAGTGAATTCTAGGGACGAGATCTCTGTACACCTTCGGGTGTGATAGAAGTTTTGGAACTAGTGTAAACTTGAACATTTAGAGGAAGTAAAAGTCGTAACAAGGTTTCC
>Dasymutilla lepeletierii, DQ408499.7
CGCCCGTCGCTACTACCGATTGAATGGTTTAGTGAGTTGTACGGACAGGCACTGGTGAAGTTTCTTCGGCCGGTGCTTGAAAGTATAGCAAACTTGATCATTTAGAGGAAGTAAAAGTCGTAACAAGGTTTCC
>Dasymutilla lepeletierii, DQ408499.8
CGCCCGTCGCTACTACCGATCGAATGATTTAGTGAGCTCCACGGATTGCCTCTGTTTGAAGAGCTTTTTCTTCTCACAGAGTGTGAGAAGTGGATCAAACTTGACCATTTAGAGGAAGTAAAAGTCGTAACAAGGTTTCC
>Dasymutilla lepeletierii, DQ408499.9
CGCCCGTCGCTACTACCGATTGAATGGCTTAGTGAGATGCAAGGACTGAGAAGCCTTCGGTGCTTGCACCGATGTGTGAATTGGAAATTGTACCAAACTTGATCATTTAGAGGAAGTAAAAGTCGTAACAAGGTTTCC
>Dasymutilla lepeletierii, DQ408499.10
CGCCCGTCGCTACTACCGATTGAATGTCTTAGTGAATTCTACGGACGGGAAATCCAGATTCCTTCGGGTGTTCTGGAAATTCTGGAAGTAGTGTAAACTTGAACATTTAGAGGAAGTAAAAGTCGTAACAAGGTTTCC
>Dasymutilla lepeletierii, DQ408499.11
CGCCCGTCGCTACTACCGATTGAATGATTTAGTGAGGACTTCGGACTGGTCGGTGCGGCTGCTTTCGGGTAGCCACGCTGTGCTGGAAAGATGTCCAAACTTGATCATTTAGAGGAAGTAAAAGTCGTAACAAGGTTTCC
>Dasymutilla lepeletierii, DQ408499.12
CGCCCGTCGCTACTACCGATTGAATAGTTTAGTGAGATTTTCGGACTGACACATCGTCGTTAGCAATAGCAATAATGTGTTGGGAAGTTGATCAAACTTGATTATTTAGAGGAAGTAAAAGTCGTAACAAGGTTTCC
>Dasymutilla lepeletierii, DQ408499.13
CGCCCGTCGCTACTACCGATTGAATTGTTTAGTGAGGTCTCCGGACGTGATCGCTGCGACGCCTCGTGTGTTGCAGTTGTTTCACAGAAGTTGACCGAACTTGGTTATTTAGAGGAAGTAAAAGTCGTAACAAGGTTTCC
>Dasymutilla lepeletierii, DQ408499.14
CGCCCGTCGCTACTACCGATTGAACGACCGCAGTGAGGTCTTCGGACTGGACGCGCGTTATTCGGCCCCCTCGGGGGCTGGGTCGTCGCGCGACCGGGAAGATGACCGAACTCGGCCGTTTAGAGGAAGTAAAAGTCGTAACAAGGTTTCC
>Dasymutilla lepeletierii, DQ408499.15
CGCCCGTCGCTACTACCGATTGAACGTTTTAGTGAGGTATTTGGATCGGGCCTTCAGAGGGTATCCCCCTTTGTTGTTGTCTGAGAAGACTCCCAAACTTGAGCGTTTAGAGGAAGTAAAAGTCGTAACAAGGTTTCC
>Dasymutilla lepeletierii, DQ408499.16
CGCCCGTCGCTACTACCGATTGAACGTTTTAGTGAGTGTCCCGGAAAGGCGGCAGCGCGGTTTTCGGACTGTCGCTGCTGTTTTGAAAGGAAGCAAACTTGATCGTTTAGAGGAAGTAAAAGTCGTAACAAGGTTTCC
>Dasymutilla lepeletierii, DQ408499.17
CGCCCGTCGCTACTACCGATTGAATGGTTCTGTGAGGTTTCCGGACTGGAACTTTAAAGGTGTTTCACCATTTTAGATCCGGGAAGTTAATCAAACAGTATCATTTAGAGGAAGTAAAAGTCGTAACAAGGTTTCC
>Dasymutilla lepeletierii, DQ408499.18
CGCCCGTCGCTACTACCGATTGAACGTTTTAGTGAGGTATTTGGACTGGACCTCTTGAGGTGCAAGCTTCGAGTGTTGTTCGGGAAGACTCCCAAACCTTGAGC
>Dasymutilla lepeletierii, DQ408499.19
CGCCCGTCGCTATTACCGATGAATGGTTGAGTGAGGTCTCGGGACTGACGAGTTACTGCTGGCAACAGCGGTTTCTTGCCGGAAACTTGCCCAAACTGTATCATTTAGAGGAAGTAAAAGTCGTAACAAGGTTTCC
>Dasymutilla lepeletierii, DQ408499.20
CGCCCGTCGCTACTACCGATTGAATGGTTTAGTGAGGTGCACGGACCGGCGCCTTCGGGGGTTCGCCCCCGCTCGCGATCGGGAAGTGTACCAAACTTGATCATTTAGAGGAAGTAAAAGTCGTAACAAGGTTTCC
>Dasymutilla lepeletierii, DQ408499.21
CGCCCGTCGCTACTACCGATTGAATGGTTTAGTGAGACCTTCGGATTGGTCCCGGCATGGTGGGCAACCACCTGGCCGTGTTGGCCGAGAAGATGTTCAAACTTGATCATTTAGAGGAAGTAAAAGTCGTAACAAGGTTTCC
>Dasymutilla lepeletierii, DQ408499.22
CGCCCGTCGCTACTACCGATTGAACGTTTTAGTGAGGTATTCGGATTGGACCTCTGGGGATTCACGTCTCTAGTGTTGTCCGAGAAGACTCCCAAACTTGAGCGTTTAGAGGAAGTAAAAGTCGTAAC
>Dasymutilla lepeletierii, DQ408499.23
CGCCCGTCGCTACTACCGATTGAATTGTTTAGTGAGGTCTCCGGACGTGATCGCTGCGACGCCTCGTTGTGTTGCAGTTGCTTCACAGAAGTTGACCGAACTTGGTTATTTAGAGGAAGTAAAAGTCGAACAAGGTTTCC
>Dasymutilla lepeletierii, DQ408499.24
CGCCCGTCGCTACTACCGATTGAACGTTTTAGTGAGGTATTTGGACTGGACCTTTGGAGGCTCGCGTTTCCACTGTTGTCCGGGAAGACTCCCAAACTTGAGCGTTTAGAGGAAGTAAAAGTCGTAACAAGGTTTCCGTAGGTGAACCTGCGGAAGG
>Dasymutilla lepeletierii, DQ408499.25
CGCCCGTCGCTACTACCGATTGAATGATTTGGTGAGCTCCGTGGACCGGCGACCGTTTGGGGGGTTTCTCTCGAACGCGTTCTGGGAAGCAGCGCAAACCTGACCATTTAGAGGAAGTAAAAGTCGTAACAAGGTTTCC
>Dasymutilla lepeletierii, DQ408499.26
CGCCCGTCGCTACTACCGATTGGATGATTTAGTGAGTTCCATGGACTGGACGCCGCGGGGGCAACCCTGCGGCGTTCGGGAAGTGGATCAAACTTGATTATCTAGAGGAAGTAAAAGTCGTAACAAGGTTTCC
>Dasymutilla lepeletierii, DQ408499.27
CGCCCGTCGCTACTACCGATTGAACGTTTTAGTGAGGCATTTGGACTGGACCTGGCCGGGTTCACGCCTGGCTTGTTGTCCGGGAAGACTTCCAAACTTGAGCGTTTAGAGGAAGTAAAA
>Dasymutilla lepeletierii, DQ408499.28
CGCCCGTCGCTACTACCGATTGAACGTTTTAGTGAGGTATTTGGACGAGGCCTCTCGAGGTTTTTGATCTCGACTGTTGCCTTGGAAGACTCCCAAACTTGAGCGTTTAGAGGAAGTAAAAGTCGTAACAAGGTTTCC
>Dasymutilla lepeletierii, DQ408499.29
CGCCCGTCGCTACTACCGATTGAATTGTTTAGTGAGGTCTCCGGACGTGATCGCTGCGACGCCTCGTTGTGTTACAGTTGCTTCACAGAAGTTGACCGAACTTGGTTATTTAGAGGAAGTAAAAGTCGTAACAAGGTTTC
>Dasymutilla lepeletierii, DQ408499.30
CGCCCGTCGCTACTACCGATTGAACGTTTTAGTGAGGTATTTGGATTGGGCCTCTGGAGGTTCGCGCCTCCGGTGTTGTCCGAGAAGACTCCCAAACTTGAGCGTTTAGAGGAAGTAAAAGTCGTAACAAGGTTTCC
>Dasymutilla lepeletierii, DQ408499.31
CGCCCGTCGCTACTACCGATTGAATGATTTAGTGAGGCCTTCGGACTGGCGCCCTTGGATGCCGGGTCCACGCATGCGGTTCTCCGCTGCTGGGCTTTTCGGCGCCTCGAGCTGACGGAAAGATGTCCAAACTTGATCATTTAGAGGAAGTAAAAGTCGTAACAAGGTTTCC
>Dasystenella acanthina, M06023:55:000000000-BTM48:1:1114:13026:22928 1:N:0:TACGCTGC+GCGTAAGA/M06023:55:000000000-BTM48:1:1114:13026:22928 2:N:0:TACGCTGC+GCGTAAGA
CGCCCGTCGCTACTACCGATTGAATGGTTTAGTGAGTTTTGCGGACCGTGGCGCTCCCTCGTTCGCGCGGGTCGCCAACGGGAAGCAAGTCAAACTTGATCATTTAGAGGAAGTAAAAGTCGTAACAAGGTTTCC
>Decipisagitta decipiens, DQ351881.1
CGCCCGTCGCTACTACCGATCGAACGATGTAGTGAGGTCCTCGGACTGGCGACTACTCGGAAGCCGGGCTTCGGTCAGGTAGAAGAGCTTGTTTGCCGGGAAGAGGATCAAACTGGATCGTTTAGAGGAAGTAAAAGTCGTAACAAGGTTTC
>Demodex folliculorum, KC894848.1
CGCCCGTCGCTACTACCGATTGAATGATTTAGTGAGGTCTTCAGACTGGCTAATTCGACTACATTTTGTGGTAGGATTGTGCTGGAAAGATGACCAAACTTGATCATTTAGAGGAAGTAAAAGTCGTAACAAGGTTTTCG
>Desmodora ovigera, M06023:55:000000000-BTM48:1:1102:5742:12803 1:N:0:ATGCGCAG+CTATTAAG/M06023:55:000000000-BTM48:1:1102:5742:12803 2:N:0:ATGCGCAG+CTATTAAG
CGCCCGTCGCTACGAGGGACGGCGCCGTTTACTGAAATCGTTGGACTGAGGGCAGCTGGGCTTATGCCTGGCTGTCTTTGGAAACATGATTTAAGTTGATGGCGTGGACCACGTAAAAGTCGTAACAAGGTTTTC
>Diacyclops bisetosus, M06023:55:000000000-BTM48:1:1102:12235:14052 1:N:0:CGATCAGT+TCGACTAG/M06023:55:000000000-BTM48:1:1102:12235:14052 2:N:0:CGATCAGT+TCGACTAG
CGCCCGTCGCTACTACCGATTGAATGATTTAGTGAGGTATTCGGACTGGACCTCTTGAGATTCGCGTCTCTAGTGCTGTTCGGGAAGACTCCCAAACTTGAGCGTTTAGAGGAAGTAAAAGTCGTAACAAGGTTTCC
>Diadocidia ferruginosa, KP288786.1
CGCCCGTCGCTACTACCGATTGAATTGTTTAGTGAGGTCTCCGGACGTGATCGCTGCGACGCCTCGTTGTGTTGTAGTTGCTTCACAGAAGTTGACCGAACTTGGTTATTTAGAGGAAGTAAAAGTCGTAACAAGGTTTC
>Diarthrodes sp. 1 New Caledonia-RJH-2007, EU380296.1
CGCCCGTCGCTACTACCGATTGAACGTTTTAGTGAGGCATTTGGATTGGACGTCGGAAGGTTCACGCCTCCCGGCTGCCGAGAAGACTTCCAAACTTGAGCGTTTAGAGGAAGTAAAAGTCGTAACAAGGTTTCC
>Diarthrodes sp. 2 New Caledonia-RJH-2007, EU380297.1
CGCCCGTCGCTACTACCGATTGAACGTTTTAGTGAGGCATTTGGATTGGACGTCGGGAGGTTCGCGCCTCCCGTCTGCCGAGAAGACTTCCAAACTTGAGCGTTTAGAGGAAGTAAAAGTCGTAACAAGGTTTCC
>Dicentrarchus punctatus, HM014386.1
CGCCCGTCGCTACTACCGATTGGATGGTTTAGTGAGGTCCTCGGATCGGCCCCGCCGGAGTCGGTCACGGCCCTGGCGGAGTGCCGAGAAGACGATCAAACTTGACTATCTAGAGGAAGTAAAAGTCGTAACAAGGTTTCC
>Dicranophorus forcipatus, DQ297694.1
CGCCCGTCGCTACTACCGATTGAATGGTTTAGTGAGATCTTCGGATTGGTCCGGAGGTGGCCGCAAGGTTGCCTCTAGGTACTGAGAAGATGATCAAACTTGATCATTTAGAGGAAGTAAAAGTCGTAACAAGGTTTCC
>Dicrogaster contracta, FJ211256.1
CGCCCGTCGCTACTACCGATTGAATGGTTTAGCAAGGTCATTGGATTGGTACCATTGCAGTTGCTTCGGCAGCTCGACCGGTGCTGAAAAGACGACCGAACTTGATCATTTAGAGGAAGTAAAAGTCGAACAAG
>Didiscus sp. UCMPWC1040, M06023:55:000000000-BTM48:1:1103:11551:13462 1:N:0:CGTACTAG+CTATTAAG/M06023:55:000000000-BTM48:1:1103:11551:13462 2:N:0:CGTACTAG+CTATTAAG
CGCCCGTCGCTACTACCGATTGAATGTTTTAGTGAGCCCTCTGGATTGTTGCATCTCGTTGGAAACTTCGAGACGCTTTCGAGAAGGAGGTCAAACTTGATCATTTAGAGGAAGTAAAAGTCGTAACAAGGTTTCC
>Diplasterias brucei, DQ060785.1
CGCCCGTCGCTACTACCGATTGAATGGTTTAGTGAGATCCTCGGACGGGCCGCGGCGGGGCGCCTCTGGCGCCTCGCTCGTGCGCCCGGAAGACGATCGAACTTGATCATTTAGAGGAAGTAAAAGTCGTAACAAGGTTTCC
>Diplectanum aequans, AJ276439.1
CGCCCGTCGCTACTACCGATTGAACGGTTTAGCAAGGTCATTGGATCGGCTCTCATGCGGCGCTTGTCGCTGAGGACTGAAAAGATGACCGAACTTGATCGTTTAGAGGAAGTACAAGTCGTAACAAGGTTTCC
>Diplodus sargus, HM004415.1
CGCCCGTCGCTACTACCGATTGGATGGTTTAGTGAGGTCCTCGGATCGGCCCCGCCGGAGTCGGCAACGGCCCTGGCGGAGCGCCGAGAAGACGATCAAACTTGACTATCTAGAGGAAGTAAAAGTCGTAACAAGGTTTCC
>Diuronotus aspetos, M06023:55:000000000-BTM48:1:1112:10904:10571 1:N:0:AGGCAGAA+AAGGCTAT/M06023:55:000000000-BTM48:1:1112:10904:10571 2:N:0:AGGCAGAA+AAGGCTAT
CGCCCGTCGCTACTACCGATTGAATGGCTTAGTGAGATGTTTGGACTGTTGACTTTCTTAGGAAACTTAGATAGTCGTACGGGAAGAGCACCAAACTTGATCATTTAGAGGAAGTAAAAGTCGTAACAAGGTTTCC
>Doliolum nationalis, AB013012.1
CGCCCGTCGCTACTACCGATTGAACGGTTTAGTGAGGTCCTCCGATTGGTCCGGGATTGGCCGCCCTCGGTGGCCGTACTCCGGACCGAAAAGACGACCGAACTTGATCGTTTAGAGGAAGTAAAAGTCGTAACAAGGTTTCC
>Dorylaimus stagnalis, AY284776.1
CGCCCGTCGCTACTACCGATTGGATGACTTAGTGAGGTCTTAGGACTGAGGTAAAGGTGCCTGTAATGGGTGCTTTTGCTTTGGAAATTTGATCGAACTACGTTATCTAGAGGAAGT
>Draconarius sublutulentus, M06023:55:000000000-BTM48:1:1108:25326:9530 1:N:0:CTCTCTAC+TTCTAGCT/M06023:55:000000000-BTM48:1:1108:25326:9530 2:N:0:CTCTCTAC+TTCTAGCT
CGCCCGTCGCTACTACCGATTGAATGGTTTAGTGAGTAGCACGGACTGGAGACGCGGGTGGCAACACCTGCGTTTTCGGGAAGTGCCGCAAACTTGACTATTTAGAGGAAGTAAAAGTCGTAACAAGGTTTCC
>Draconarius sublutulentus, M06023:55:000000000-BTM48:1:2108:24496:15738 1:N:0:TAGGCATG+TCGACTAG/M06023:55:000000000-BTM48:1:2108:24496:15738 2:N:0:TAGGCATG+TCGACTAG
CGCCCGTCGCTACTACCGATTGAATGGTTTAGTGAGGTCTTGGGACTGGCGAAGTATCGCTGGCAACAGCGACATTTTGTCGGAAACTTGCCCAAACTTGACTATTTAGAGGAAGTAAAAGTCGTAACAAGGTTTCC
>Draconema japonicum, M06023:55:000000000-BTM48:1:1101:20044:16406 1:N:0:TAGCGCTC+AAGGCTAT/M06023:55:000000000-BTM48:1:1101:20044:16406 2:N:0:TAGCGCTC+AAGGCTAT
CGCCCGTCGCTACGAGGGATTGGACCATTTACTGAAGTCTTTGGACTGAGGTGATTTCGATTTATCGACTTCACATTGGTAATTAGCCTAAAGTACGATGGTCTAGACCACGTAAAAGTCGTAACAAGGTTTCC
>Draconema japonicum, M06023:55:000000000-BTM48:1:1101:27136:10179 1:N:0:ATGCGCAG+CTATTAAG/M06023:55:000000000-BTM48:1:1101:27136:10179 2:N:0:ATGCGCAG+CTATTAAG
CGCCCGTCGCTACGAGGGATTGGACCATTTACTGAAGTCTTTGGACTGAAGTGATTTTGAGTTTTCAATTTCATTTTGGGAATTAGCCTAAAGTATGATGATCTAGACCACGTAAAAGTCGTAACAAGGTTTCC
>Drepanorhynchides hastatus, KR339026.1
CGCCCGTCGCTACTACCGATTGAATGGTTTAGTGAGGCGTTTGGATCGAAGCTGATAAGATGGTTTTCCATTTTGTCGGTTTTGAGAAAATCGTCAAACTTGATCATTTAGAGGAAGTAAAAGTCGTAA
>Drepanorhynchides hastatus, M06023:55:000000000-BTM48:1:2104:8686:19807 1:N:0:GCGTAGTA+TATCCTCT/M06023:55:000000000-BTM48:1:2104:8686:19807 2:N:0:GCGTAGTA+TATCCTCT
CGCCCGTCGCACCTACCGATTGAATGGTTTAGTGAGGCGTTTGGATCGAAGGCGATAGAGTGGTTTTCCATTTTGTCGTTTTTGAGAAACTCGTCAAACTTGATCATTTAGAGGAAGTAAAAGTCGTAACAAGGTTTCC
>Ecbathyrion prolixicauda, M06023:55:000000000-BTM48:1:1110:9735:6213 1:N:0:TGCAGCTA+TTCTAGCT/M06023:55:000000000-BTM48:1:1110:9735:6213 2:N:0:TGCAGCTA+TTCTAGCT
CGCCCGTCGCTACTACCGATTGAACGTTTTAGTGAGGTATTTGGATTGGAGCTCCGGAGGTTCACGCCTCTGGTGATTCCGAGAAGACTCCCAAACTTGAGCGTTTAGAGGAAGGTGAAGTCGTAACAAGGTTTCC
>Ecbathyrion prolixicauda, AY627024.1
CGCCCGTCGCTACTACCGATTGAACGTTTTAGTGAGGTATTCGGATTGGATCACTGGAGGTTCATCCCTCTAGTGGTTCCGAGAAGACTCCCAAACTTGAGCGTTTAGAGGAAGTAAAAGTCGTAACAAGGTTTCCG
>Echiniscoides sigismundi, M06023:55:000000000-BTM48:1:1101:14380:7206 1:N:0:AAGAGGCA+ACTGCATA/M06023:55:000000000-BTM48:1:1101:14380:7206 2:N:0:AAGAGGCA+ACTGCATA
CGCCCGTCGCTACTACCGATTGGATGATCTAGTGAGGCCTTTGGACCGGTTGATTGCGCTTGTTTCGGCAAGCTGCTTCTAACTGGAAAGAAGTCCAAACTAGCTTATCTAGAGGAAGTAAAAGTCGTAACAAGGTTTCC
>Echinocardium cordatum, Z37123.1
CGCCCGTCGCTACTACCGATTGAATGGTTTAGTGAGATCCTCGGATCGTCGGCGTCGGGACGGCTCTGCCGTCTCGTTCTGCATGACGAGAAGACGATCAAACTTGATCATTTAGAGGAAGTAAAAGTCGTAACAAGGTTTCC
>Echinochasmidae sp. isolate 3 FD-2019, MH532423.1
CGCCCGTCGCTACTACCGATTGAATGGTTTAGCAAGGTCCTCGGATCGGTGCCATTGTAGTGGCTTCGGCTGCTCGACCGGTGCTGAGAAGACGACCAAACTTGATCATTTAGAGGAAGTAAAAGTCGTAACAAGGTTTCC
>Ectopleura marina, EU883547.1
CGCCCGTCGCTACTACCGATTGAATGGTTTAGTGAGATCTCCTGATCGACGTCAGTAGGACTTCACGGTCCGTCTGTACCGTTCGAGACGTTGCTCAAACTTGATCATTTAGAGGAAGTAAAAGTCGTAACAAGGTTTCC
>Electra pilosa, FJ196119.1
CGCCCGTCGCTACTACCGATTGAGTGGTTTAGTGAGGCCCACGGACTGCGCGCGGCACCCGGCGCTTCGGCGTCGCGTCGCGAGCGGAAAGTGAGACGAACTTGATCACTTCTAGGAAGTAAAAGTCGTAACAAGGTTTTC
>Encentrum astridae, DQ297695.1
CGCCCGTCGCTACTACCGATTGAATGGTTTAGTGAGATCTTCGGATTGGTCCGGAAGTGGCCGAAAGGTTGTCTCTAGGTACCGAGAAGATGATCAAACTTGATCATTTAGAGGAAGTAAAAGTCGTAACAAGGTTTCC
>Ensis ensis, AF120555.1
CGCCCGTCGCTACTACCGATCGTTCCCGTTAATGAGCGCCTCGGATTGGTCCCGTGGCCGGCTTCGCGGCCGGCTTTGGCGTGCCGAGAAGATGTGCAAATTATCAGGAATAGAGGAAGTAAAAGTCGTAACAAGGTATCC
>Entalophoroecia cf. robusta, M06023:55:000000000-BTM48:1:1105:21501:11514 1:N:0:TAGGCATG+TCGACTAG/M06023:55:000000000-BTM48:1:1105:21501:11514 2:N:0:TAGGCATG+TCGACTAG
CGCCCGTCGCTACTACCGATTGAATGGCTTAGTGAGCCCTTTGGACCGGTGCACGGCGTTGGAAACTTCGCCGCGCGTCCGGGAAGAAGGTCAAACTTGATCATTTAGAGGAAGTAAAAGTCGTAACAAGGTTTCC
>Epitonium jukesianum, EU289833.1
CGCCCGTCGCTACTACCGATTGAACGGTTTAGTGAGGGCCTCGGATTGGTCTCGGCCCGCTCTTCACCGGGCGGCGCCGTTGGTCGAGAAGACGCTCGAACTTGATCGTTTAGAGGAAGTAAAAGTCGTAACAGA
>Euchaeta indica, GU969170.1
CGCCCGTCGCTACTACCGATTGAACGTTTTAGTGAGGTCCTCGGACTGTTTGGTAGGCGGATTGCTCTGCTTGCCTGGCGGGAAGACGACCAAACTGTAGCGTTTAGAGGAAGTAAAAGTCGTAACAAGGTTTCC
>Eucyclops serrulatus, M06023:55:000000000-BTM48:1:2101:15958:11097 1:N:0:GGAGCTAC+CTCTCTAT/M06023:55:000000000-BTM48:1:2101:15958:11097 2:N:0:GGAGCTAC+CTCTCTAT
CGCCCGTCGCTACTACCGATTGAACGTTTTAGTGAGGTATTTGGACTGGCCCTCTGGAGGTGAAAGCCTCTAGTGTTGGCCGGGAAGACTCCCAAACTTGAACATTTAGAGGAAGCAAAAGTCGTAACAAGGTTTCC
>Eucyclops serrulatus, AJ746328.1
CGCCCGTCGCTACTACCGATTGAACGTTTTAGTGAGGTATTTGGACTGGGCCTCTGGTGGTTCACGCCTCCAGTGTTGCCCGGGAAGACTCCCAAACTTGAGCGTTTAGAGGAAGTAAAAGTCGTAACAAGGTTACT
>Euphysa tentaculata, EU876563.1
CGCCCGTCGCTACTACCGATTGAATGGTTTAGTGAGATCTTCTGATTGGCATCAGTAAGACTTTACGGTCTAACTGAACGTCCGAAAAGTTGCTCAAACTTGATCATTTAGAGGAAGTAAAAGTCGTAACAAGGTTTCCG
>Euterpina acutifrons, KR919780.1
CGCCCGTCGCTACTACCGATTGAACGTTTTAGTGAGGTATTTGGATCGGACCTTCCGGAGTTTTACTTTGGTTGCTGTCTGAAAAGACTCCCAAACTTGAGCGTTTAGAGGAAGTAAAAGTCGTAACAAGGTTTCC
>Eutima gracilis, KY363986.1
CGCCCGTCGCTACTACCGATTGGATGGATTAGTGAGATCTTTGGATTGGCACTATGGAGGTCCTCGTGACTCCCTTAGCTCGCTTAGAAGTTGATCAAACTAATTTATCTAGAGGAAGTAAAAGTCGTAACAAGGT
>Evadne nordmanni, KR919787.1
CGCCCGTCGCTACTACCGATTGAATGATTTAGTGAGGCCTTCGGACGGGCTCGTCGGGGGCCGGGTGATGGGGAGCAATCCCTTGATCTTGGCCCTGATTTACGGCGAGACTGAAAGATGTCCGAACTTGATCCTTTAGAGGAAGTAAAAGTCGTAACAAGGTTTCC
>Exogone naidinoides, JF903605.1
CGCCCGTCGCTACTACCGATTGAATGGTTTAGTGAGACCCTCGGATTTGTCCCAGCAGGGTGGGTTACCACTAGGCTGGTGTGCAGAGAAGACGGTCGAACTTGATCATTTAGAGGAAGTAAAAGTCGTAACAAGGTTTCC
>Fridericia tuberosa, M06023:55:000000000-BTM48:1:1101:3814:15627 1:N:0:ACTGAGCG+GAGCCTTA/M06023:55:000000000-BTM48:1:1101:3814:15627 2:N:0:ACTGAGCG+GAGCCTTA
CGCCCGTCGCTACTACCGATTGGATGGTTTAGTGAGGTGTTGGGAGGGTTTGGCTCTGGCGGGCAACTGTCGGGGTTGGGCCTGAACCTCATCAAACTTGATCATCTAGAGGAAGTAAAAGTCGTAACAAGGTTTCC
>Frontinella communis, M06023:55:000000000-BTM48:1:1101:10366:2516 1:N:0:GTAGAGGA+AAGGAGTA/M06023:55:000000000-BTM48:1:1101:10366:2516 2:N:0:GTAGAGGA+AAGGAGTA
CGCCCGTCGCTACTACCGATTGAATGTTTTAGTGAGGTCTTCGGACTGGAGCTGACGGAGAGGCCTTTGGCTGATCTGTTAGTTTCGGGAAGATGATCAAACTTGAGCATTTAGAGGAAGTAAAAGTCGTAACAAGGTTACT
>Fusinus longicaudus, HQ834038.1
CGCCCGTCGCTACTACCGATTGAACGGTTTAGTGAGGGCCTCGGATTGGTCTCGGCCCGCCCTTCACCGGGCGGCGCCGTTGACCGAGAAGACGCTCGAACTTGATCGTTTAGAGGAAGTAAAAGTCGTAACAAGGTTTCC
>Fusinus longissimus, KT753534.1
CCGCCCGTCGCTACTACCGATTGAACGGTTTAGTGAGGGCCTCGGATTGGTCTCGGCCCGCCCTTCACCGGGCGGCGCCGTTGGTCGAGAAGACGCTCGAACTTGATCGTTTAGAGGAAGTAAAAGTCGTAACAAGGTTTCC
>Fusinus sandvichensis, KT753637.1
CGCCCGTCGCTACTACCGATTGAACGGTTTAGTGAGGGCCTCGGATTGGTCTCGGCCCGCCCTTCACCGGGCGGTGCCGTTGACCGAGAAGACGCTCGAACTTGATCGTTTAGAGGAAGTAAAAGTCGTAACAAGGTTTCC
>Galba viatrix, AY057088.1
CGCCCGTCGCTACTATCGATTGAGCGGTTCAGTGAGGGCCTCGGACTGGTCTCGGTCTGGCGTGCAAGCGCCGGCACCGTTGGCCGGGAAGACGCTCGAACTCGATCGCTTGGAGAAAGTAAAAGTCGTAACAAGGTTTCCG
>Gammarus aequicauda, AY926840.1
CGCCCGTCGCTACTACCGATTGGGTGTACCAGTGAGAGCCTTGGACTGGCGTCCGTTGTTATTCGCAAGAGTGACAAACGGTTCCGACGGAAAGAGGTCCGAACTGGTGCACTTAGAGGAAGTAAAAGTCGTAACAAGGTTTCC
>Garveia grisea, EU272632.1
CGCCCGTCGCTACTACCGATTGAATGGTTTAGTGAGATCTTCGGATTGGCACCATCGTGGCTTCACGGCTGTGACGGATAGCCGAAAAGTTGCTCAAACTTGATCATTTAGAGGAAGTAAAAGTCGTAACAAGGTTTCC
>Geoplana quagga, M06023:55:000000000-BTM48:1:1112:26301:20944 1:N:0:CTCTCTAC+TTCTAGCT/M06023:55:000000000-BTM48:1:1112:26301:20944 2:N:0:CTCTCTAC+TTCTAGCT
CGCCCGTCGCTACTACCGATTGAATGGCTTAGTGAGATTCACGGATCGTTTCTCTCAATGGCAACATTGGTTGAAGTGAGAAGTGACTCAAACTTGATCATTTAGAGGAAGTAAAAGTCGTAACAAGGTTTCT
>Glycera unicornis, KT989340.1
CGCCCGTCGCTACTACCGATTGAATGGTTTAGTGAGATCCTCGGATTGGTCCCGGCATGGTGGGCAACTGCCGCGTCGTGGTGCCGAGAAGACGATCAAACTTGATCATTTAGAGGAAGTAAAAGTCGTAACAAGGTTTCC
>Gnathorhynchus inermis, KJ887402.1
CGCCCGTCGCTACTACCGATTGAATGGTTTAGTGAGGCCTTTGGATTGGGGCTGATGAGATGGCTCACCATTTCGTTGGTTCTGAGAAAATCGTCAAACTTGATCATTTAGAGGAAGTAAAAGTCGTAACAAGGTTTCC
>Gymnophalloides seoi, KM246858.1
CGCCCGTCGCTACTACCGATTGAATGGTTTAGCGAGGTCATCGGATTGGTGCCATTGTAGTGGCTTCGGCTGCTCGACCGGTGCTGAGAAGACGACCGAACTTGATCATTTAGAGGAAGTAAAAGTCGTAACAAGGTTTCCGTAGGTGAACCTGCGGAAGGA
>Halichondria bowerbanki, KC902247.1
CGCCCGTCGCTACTACCGATTGAATGGCTTAGTGAAGGGTTTGGACTGGAGCTCCCTGGCCCAGCAATGGGCGAGGGGGAGTCCGGGAAGCTCCCTTAACTGTGTCATTTA
>Halicyclops sp. DZMB431, MF077708.1
CGCCCGTCGCTACTACCGATTGAACGTTTTAGTGAGGTATTTGGACTGGGCCTACCGAGGTTCGCGCCTCGGTTGTCGCCCGGGAAGACTCCCGAACTTGAGCGTTTAGAGGAAGTAAAAGTCGTAACAAGGTTTCCG
>Haliotis tuberculata, FJ605493.1
CGCCCGTCGCTACTACCGATTGAATGGTTTAGTGAGACCCTCGGACTGGAATCCGTTTGCTGCTTTCGGGTGGCGGACGGGGACGGAAAGACGGTCGAACTTGATCATTTAGAGGAAGTAAAAGTCGTAACAAGGTTTCC
>Halomonhystera sp. JvC-2013, M06023:55:000000000-BTM48:1:1112:28777:10560 1:N:0:GGAGCTAC+CTCTCTAT/M06023:55:000000000-BTM48:1:1112:28777:10560 2:N:0:GGAGCTAC+CTCTCTAT
CGCCCGTCGCTGCCCGGAACTGAACCGCTTCGAGAAGACTGGGGACCGATGACTTTAGGCCTTCACGGGCTTTTCGTCGTTGGAAACCATTTTAATCGCAGTGGTTTGAACCGGGCAAAAGTCGTAACAAGGTTTCCC
>Halopteris carinata, M06023:55:000000000-BTM48:1:1105:12078:2118 1:N:0:TAGGCATG+TCGACTAG/M06023:55:000000000-BTM48:1:1105:12078:2118 2:N:0:TAGGCATG+TCGACTAG
CGCCCGTCGCTACTACCGATTGAATGGTTTAATGAGTTCCGAGGATCTGTTGCTCATGGGCTCTGTCCGTGCAGTGGTGGAGAGCAGGTGCAAATTTGATCATTTAGAGGAAGTAAAAGTCGTAACAAGGTTTCC
>Haploniscus rostratus, M06023:55:000000000-BTM48:1:1101:16796:4931 1:N:0:GTAGAGGA+AAGGAGTA/M06023:55:000000000-BTM48:1:1101:16796:4931 2:N:0:GTAGAGGA+AAGGAGTA
CGCCCGTCGCTACTACTGATTGAATGGTTCAGTGAGGTCGTTGGATTGGCGCCCGTGGGCTTTCTGAGCTCTGAGGGTCGACGAAAAAACGTCCGAACTCGATCATTTAGAGGAAGTAAAAGTCGTAACAAGGTTTCC
>Harpacticoida sp. 3431004, KX070116.1
CGCCCGTCGCTACTACCGATTGAACGTTTTAGTGAGGCATTTGGACCGATGCATCTCAGTTTAACCGCTGGTTTGCGTTGGAAAGACTTCCAAACTTGAGCGTTTAGAGGAAGTAAAA
>Harpacticus sp. France_RJH_2007, EU380285.1
CCGCCCGTCGCTACTACCGATTGAACGTTTTAGTGAGGTATTTGGATTGGACTTCGTGAGGGTTTCCCTTTCGTTTGTCCGAGAAGACTCCCAAACTTGAGCGTTTAGAGGAAGTAAAAGTCGTAACAAGGTTTCCGT
>Hatschekia sp. RJH-2006, DQ538507.1
CCGCCCGTCGCTACTACCGATTGAACGTTTTAGTGAGGTATTTGGATTGGACCTCTGAAGGTTCGCGCCTTTAGTGTTGTTCGAAAAGACTCCCAAACTTGAGCGTTTAGAGGAAGTAAAAGTCGTAACAAGGTTTCCG
>Hediste atoka, LC323073.1
CGCCCGTCGCTACTACCGATTGAATGGCTTAGTGAGATCCTCGGATGGGTCCCGGCGTGCCCGGCAACGAGCGCGCTGGTGTTGCCGAGAAGACGATCGAACTT
>Helice tridens, Z70526.1
CGCCCGTCGCTACTACCGATTGAATGATTTAGTGAGGCTTCGGACTGGCGCTCTTGGATGCCGGGCCCACGCGGTTCCGCCGCTGGGCTTTCGGCGCCTCGAGCTGACGGAAAGATGTCCAAATTTGATCATTTAGAGGAAGTAAAAGTCGTAACAAGGTTTCC
>Hemicytherura kajiyamai, M06023:55:000000000-BTM48:1:1108:28594:11534 1:N:0:TACGCTGC+GCGTAAGA/M06023:55:000000000-BTM48:1:1108:28594:11534 2:N:0:TACGCTGC+GCGTAAGA
CGCCCGTCGCTACTACCGATTGGATGATTTAGTGAGGCTCTCGGACTGGGCTCTGATGACACTTCGGTGTTTTCTTAGCTCGGAAAGTTTTCCAAACTGTATCATTTAGAGGAAGTAAAAGTCGTAACAAGGTTTCC
>Hepatus epheliticus, AF436004.1
CGCCCGTCGCTACTACCGATTGAATGATTTAGTGAGGCCTTCGGACTGGCGCTCTTGGATGCCGGGCCCATGCGGTTCCGCCGCTGGACTTTCGGCGCCTCGAGCTGACGGAAAGATGTCCAAACTTGATCATTTAGAGGAAGTAAAAGTCGTAACAAGGTTTCC
>Heterolepidoderma loricatum, JQ798541.1
CGCCCGTCGCTACTACCGATTGAATGGTTTAGCGAGATTCTCGGATCGGGCCTTGCTCGAGGTAAAACTTGTACGAGGTCTGAGAAGAAGTTCAAGCTTGATCATTTA
>Heterophrys marina, M06023:55:000000000-BTM48:1:1106:9832:13598 1:N:0:TCCTGAGC+GAGCCTTA/M06023:55:000000000-BTM48:1:1106:9832:13598 2:N:0:TCCTGAGC+GAGCCTTA
CGCCCGTCGCTCCTACCGATTGAATGGTCCGGTGAGAATTCAGGACTGGCAGCGCCTAGCCGGGAAACCGGCTTCGTACTTCCGGGAATTTATTCAAACCTTATCATTTAGAGGAAGGAGAAGTCGTAACAAGGTCTCC
>Heterophrys marina, M06023:55:000000000-BTM48:1:1104:2949:17627 1:N:0:TCGACGTC+CCTAGAGT/M06023:55:000000000-BTM48:1:1104:2949:17627 2:N:0:TCGACGTC+CCTAGAGT
CGCCCGTCGCTCCTACCGATTGAATGGTCCGGTGAGAACGCCGGATTTCTGGCATTTTTCCCTAGCTCTTGCTGGGGATTATCTCTGCTCTGGAAGAAGTTGTTCAAACCTTACCATTTAGAGGAAGGAGAAGTCGTAACAAGGTCTCC
>Heterophrys marina, M06023:55:000000000-BTM48:1:1110:2629:14647 1:N:0:GTAGAGGA+AAGGAGTA/M06023:55:000000000-BTM48:1:1110:2629:14647 2:N:0:GTAGAGGA+AAGGAGTA
CGCCCGTCGCACCTACCGATTGAATGGTCCGGTGAGAACGTCGGATTCTGCCATGGTTGCCTTCACGGGCAACCTGTGCGGGAGAAGCCGTTCAAACCTTACCATTTAGAGGAAGGAGAAGTCGTAACAAGGTTTCC
>Heterophrys marina, M06023:55:000000000-BTM48:1:2107:22424:24111 1:N:0:TAGGCATG+TCGACTAG/M06023:55:000000000-BTM48:1:2107:22424:24111 2:N:0:TAGGCATG+TCGACTAG
CGCCCGTCGCTCCTACCGATTGAATGGTCCGGTGAGAACTCGGGATTCGGCGCCTTTGTGACGGCTTTCGGGTCGTCCTGGTGTTGGAGAACTCGTTCGAATCTTATCATTTAGAGGAAGGAGAAGTCGTAACAAGGTTTCC
>Heterophrys marina, M06023:55:000000000-BTM48:1:1108:6284:10996 1:N:0:AGGCAGAA+AAGGCTAT/M06023:55:000000000-BTM48:1:1108:6284:10996 2:N:0:AGGCAGAA+AAGGCTAT
CGCCCGTCGCTCCTACCGATTGAATGGTCCGGTGAGAACGTCGGATTCTGCGCGGGACGCTGGTTCGCTAGCGACCTGTGCCGGGAAAAGTTGTTCAAACCTTACCATTTAGAGGAAGGAGAAGTCGTAACAAGGTTTCC
>Hexangium sp. DTJL-2000, AJ287522.1
CGCCCGTCGCTACTACCGATTGAATGGTTTAGCAAGGTCATCGGATTGGTGCCATTGTAGTGGCTTCGGCCGCTCGAACGGTGCTGAGAAGACGACCGAACTTGATCATTTAGAGGAAGTAAAAGTCGTAACAAGGTTTCC
>Hoferellus gnathonemi, M06023:55:000000000-BTM48:1:1104:23474:8399 1:N:0:TCGACGTC+CCTAGAGT/M06023:55:000000000-BTM48:1:1104:23474:8399 2:N:0:TCGACGTC+CCTAGAGT
CGCCCGTCGCTACTACCGAGTGAATCGTGTCATGATGCCTTGGGACTGGACGTTGTTAGGGTTTCGGCCTGAAACGACGCTAGGATCAATGTAAAATGGCTCAATTTCGAGGAAGTAAAAGTCGTAACAAGGTTTCC
>Homo sapiens, NG_055291.1
TGCAGTCGCTACTCCTGATTGGATGGTTTAGTGAGGCCCTCGGATCAGCCCGCTGGGTCAGCCCACTGCCCTGGCGGAACGCTGAGAAGACAGTCGAACTTGACTATCTAGAGGAAGTAAAAGTCGTAACAAAGTTTCG
>Howeina sp. SN004, AB076626.1
CGCCCGTCGCTACTACCGATTGAATGATTTAGTGAGGCCTTCGGACTGGGCTCTGATGGCACTTCGGTGCTGTCTTTGCTCGGAAAGATGTCCAAACTGTATCATTTAGAGGAAGTAAAAGTCGTAACAAGGTTTCC
>Hydractinia echinata, AY920763.1
CGCCCGTCGCTACTACCGATTGAATGGTTTAGTGAGATCTTCGGATTGGCGCCATCGTGGCCGCAAGGTTGTGACGGATTGCCGAAAAGTTGATCAAACTTGATCATTTAGAGGAAGTAAAAGTCGTAACAAGGTTTCC
>Hydractinia sp. PC-2008, EU305495.1
CCGCCCGTCGCTACTACCGATTGAATGGTTTAGTGAGATCTTCGGATTGGCGCCATCGTGGCTTCACGGCTGTGACGGAATGCCGAAAAGTTGCTCAAACTTGATCATTTAGAGGAAGTAAAAGTCGTAACAAGGTTTCCGTAGGTGAACCTG
>Hymeniacidon heliophila, M06023:55:000000000-BTM48:1:1108:11039:20698 1:N:0:TACGCTGC+GCGTAAGA/M06023:55:000000000-BTM48:1:1108:11039:20698 2:N:0:TACGCTGC+GCGTAAGA
CGCCCGTCGCTACTACCGATTGAATGTTTAGGTGAGATCTCCGGACTGGAGCGTTGCCGCTGGTAACAGCAGTGATGCCCCGGGAAGTTGCTCAAACTTGATCATTTAGAGGAAGTAAAAGTCGTAACAAGGTTTCC
>Hymeniacidon heliophila, M06023:55:000000000-BTM48:1:2102:7136:25807 1:N:0:AGGCAGAA+AAGGCTAT/M06023:55:000000000-BTM48:1:2102:7136:25807 2:N:0:AGGCAGAA+AAGGCTAT
CGCCCGTCGCTACTACCGATTGAATGTTTAGGTGAGATCTTCAGACTGGGACGTTACCGCTGGAAACAGCAGTGATGTTCTGGGAAGTTGCTCAAACTTGATCATTTAGAGGAAGTAAAAGTCGTAACAAGGTTTCC
>Hymeniacidon heliophila, M06023:55:000000000-BTM48:1:1104:7514:20610 1:N:0:TAGGCATG+TCGACTAG/M06023:55:000000000-BTM48:1:1104:7514:20610 2:N:0:TAGGCATG+TCGACTAG
CGCCCGTCGCTACTACCGATTGAATGGTTTAGTGAGATTTCCGGACTGGTACGATGCAGCTGGCAACAGCAGTGTTGAACTGGGAAGTTGCTCAAACTTGATCATTTAGAGGAAGTAAAAGTCGTAACAAGGTTTCC
>Hyperoplus lanceolatus, MF796410.1
CGCCCGTCGCTACTACCGATTGGATGGTTTAGTGAGGTCCTCGGATCGGCCCCGCCGGGATCGGTCACGGTCCTGGTGGAGCGCCGAGAAGACGATCAAACTTGACTATCTAGAGGAAGTAAAAGTCGTAACAAGGTTTCC
>Hypsibius convergens, M06023:55:000000000-BTM48:1:1106:27332:18180 1:N:0:AAGAGGCA+ACTGCATA/M06023:55:000000000-BTM48:1:1106:27332:18180 2:N:0:AAGAGGCA+ACTGCATA
CGCCCGTCGCTACTACCGATTGAATGAATTAGTGAGGCTTTCGGACCGGACTTTGCGGCCGTCGCAAGACGGCTGCATTTGGCTGGGAAGACATCCAAACTGGTTCATTTAGAGGAAGTAAAAGTCGTAACAAGGTTTCC
>Incachernes sp. JM-2008, M06023:55:000000000-BTM48:1:2106:5295:19724 1:N:0:TACGCTGC+GCGTAAGA/M06023:55:000000000-BTM48:1:2106:5295:19724 2:N:0:TACGCTGC+GCGTAAGA
CGCCCGTCGCTACTACCGATTGAATGACTTAGTGAATTCCACGGACTGTTGAACTTTAGTTGGCAACTTCTACTGTTCATGCGGGAAGTGGTGTAAACTTGGCCATTTAGAGGAAGTAAAAGTCGTAACAAGGTTACC
>Indoplanorbis exustus, KR811331.1
CGCCCGTCGCTACTATCGATTGAGCGGTTCAGTGAGGGCCTCGGATTGGTCTCGGTCTGGCGTGCGAGCGCCGGCACCGTTGGCCGAGAAGACGCTCGAACTCGATCGCTTGGAGAAAGTAAAAGTCGTAACAAGGTTTCC
>Intromugil mugilicolus, KC430096.1
CGCCCGTCGCTACTACCGATTGAATGGTTTAGCAAGGTCATCGGATTGGTGCCATTGTAGTTGCTTCGGCAGCTCGACCGGTGCTGAAAAGACGACCGAACTTGATCATTTAGAGGAAGTAAAAGTCGTAACAAGGTTTCC
>Iravadia sakaguchii, AB930387.1
CGCCCGTCGCTACTACCGATTGAACGGTTTAGTGAGGTCCTCGGATTGGTCTCGGCCCGCCCTTCACCGGGCGGCGCCGTTGGTCGAGAAGACGCCCGAACTTGATCGTTTAGAGGAAGTAAAAGTCGTAACAAGGTTTCC
>Iridogorgia magnispiralis, M06023:55:000000000-BTM48:1:1113:23814:21930 1:N:0:CGTACTAG+CTATTAAG/M06023:55:000000000-BTM48:1:1113:23814:21930 2:N:0:CGTACTAG+CTATTAAG
CGCCCGTCGATACTACCGATTGAATGGTTTAGTGAGGCCTTCGGAGTTGCGAATCTTGCCGCAAGGCTTAATTTGTGACAAAGTTGGACAAATTTGATCATTTAGAGGAAGTAAAAGTCGTAACAAGGTTTCC
>Iridogorgia magnispiralis, M06023:55:000000000-BTM48:1:2111:26203:8092 1:N:0:TACGCTGC+GCGTAAGA/M06023:55:000000000-BTM48:1:2111:26203:8092 2:N:0:TACGCTGC+GCGTAAGA
CGCCCGTCGATACTACCGATTGAATGGTTTAGTGAGGCCTTCGGATTGACGACTTGCAGCCGCAAGGCTGCTTGTTGTCGAAAAGTTGTACAAACTTGATCATTTAGAGGAAGTAAAAGTCGTAACAAGGTTTCC
>Isopora togianensis, LT631083.1
CGCCCGTCGCTCCTACCGATTGAGTGATCCGGTGAATAATTCGGACTGATGCAGTGCTCAGCTTCTGGACGTTGCGTCGGAAAGTTTCATGAACCTTATCACTTAGAGGAAGGAGAAGTCGTAACAAGGTTGCC
>Itunella muelleri, EU380309.1
CGCCCGTCGCTACTACCGATTGAACGTTTTAGTGAGGTATTTGGATTGGGCCTCTGGAGGTTCGCGCCTCTAGTGTTGCCCGAGAAGACTCCCAAACTTGAGCGTTTAGAGGAAGTAAAAGTCGTAACAAGGTTTCC
>Japelion latus, EU236271.1
CGCCCGTCGCTACTACCGATTGAACGGTTTAGTGAGGGCCTCGGATTGGTCTCGGCCCGCCCTTCACCGAGCGGCGCCGTTGGTCGAGAAGACGCTCGAACTTGATCGTTTAGAGGAAGTAAAAGTCGTAACAAGGTTTCC
>Jassa slatteryi, AB295408.1
CGCCCGTCGCTACTACCGATTGGGTGTACCAGTGAGAGCCTTGGACTGGCGGCCGTTGCTTTCCTTCATGGTAGCAAACGGACTCGACTGAAAGAGGTCCGAACTGGTGCACTTAGAGGAAGTAAAAGTCGTAACAAGGTTTCC
>Johnstonia clymenoides, AY569656.1
CGCCCGTCGCTACTACCGATTGGATGGTTTAGTGAGATCCTCGGATTTGTCCCGGCTTGGTGGGCAACCATCGCGCCGGTGTGCGGAGAAGACGATCGAACTTGATCATCTAGAGGAAGTAAAAGTCGTAACAAGGTTTCC
>Junceella sp., M06023:55:000000000-BTM48:1:1102:7026:25039 1:N:0:TAGGCATG+TCGACTAG/M06023:55:000000000-BTM48:1:1102:7026:25039 2:N:0:TAGGCATG+TCGACTAG
CGCCCGTCGCTACTACCGATTGGATGGCTTAGTGAGCCCTCTGGATCGTTGCACTTCCTTTGGTAACTTAGGAGAGCATACGAAAAGGAGGTCAAACTTGATCATTTAGAGGAAGTAAAAGTCGTAACAAGGTTTCC
>Junceella sp., M06023:55:000000000-BTM48:1:1105:10590:6599 1:N:0:TAGGCATG+TCGACTAG/M06023:55:000000000-BTM48:1:1105:10590:6599 2:N:0:TAGGCATG+TCGACTAG
CGCCCGTCGCTACTACCGATTGAATGGCTTAGTGAGCCCTCTGGATCGTTGCACTTCCATGGGTAACTATGGGGAGCAATTGAAAAGGAGGTCAAACTTGATCATTTAGAGGAAGTAAAAGTCGTAACAAGGTTTCC
>Kareius bicoloratus, EU637066.1
CGCCCGTCGCTACTACCGATTGGATGGTTTAGTGAGGTCCTCGGATCGGCCCCGCCGGAGTCGGTAACGGCCCTGGCGGAGCGCCGAGAAGACGATCAAACTTGACTATCTAGAGGAAGTAAAAGTCGTAACAAGGTTTCC
>Kirchenpaueria pinnata, FJ550578.1
CGCCCGTCGCTACTACCGATTGAATGGTTTAATGAGATCTCCGGATTGGCGTCCTTGGTACCTTCACGGGTCCACGCGTCTGCCGAGAAGCTGATCGAATTTGATCATTTAGAGGAAG
>Kudoa unicapsula, AM490334.1
CGCCCGTCGCTACTACCGACTGGATGTCGCTTCGAAAAGTTAGGACCGGAGGGGTCAAATGGCCCTACTGGGAAAAACGTTGAGATGTGACA
>Kuma albiventer, FR837712.1
CGCCCGTCGCTACTACTGATTGGACGTTTAAGCGAGATCTTCGGACCTTGGGCTCATGGTTCATCCGGACCTAGAGCTATGGGGGAAGTAGATCAAGCTTTGGTGTCTA
>Lamyctinus coeculus, M06023:55:000000000-BTM48:1:1107:16118:18245 1:N:0:TAGGCATG+TCGACTAG/M06023:55:000000000-BTM48:1:1107:16118:18245 2:N:0:TAGGCATG+TCGACTAG
CGCCCGTCGCTACTACCGATTGAATGATTTAGTGAGTTTTTCGGACTGTTGCCTTCGGTTGGGTAACCTTCTGCTGGCTTCCAGGAAGAAATGCAAACTTGACCATTTAGAGGAAGTAAAAGTCGTAACAAGGTTTCC
>Lanice conchilega, X79873.1
CGCCCGTCGCTACTACCGATTGGATGGTTTAGTGAGATCCTCGGATTGGTCCTGGCGTGGCGGGCAACCGCCGTGCCAGTGTGCCGAGAAGACGATCGAACTTGATCATCTAGAGGAAGTAAAAGTCGTAACAAGGTTTCC
>Laomedea angulata, KX665404.1
CGCCCGTCGCTACTACCGATTGAATGGTTTAGTGAGATCTCAGGATTGGCGCTGGTGGGGTGCTCTGCACCTGGCCAGAATGCCGAGAATTTGCTCAAACTTGATCATTTAGAGGAAGTAAAAGTCGTAACAAGGTTTCC
>Laomedea flexuosa, KX665448.1
CGCCCGTCGCTACTACCGATTGAATGGTTTAGTGAGATCTCTGGATCGGCGCTGTGCAGGTCGCAAGACCGGTTTCAGCCGCTGAGAAACTGCTCAAACTTGATCATTTAGAGGAAGTAAAAGTCGTAACAAGGTTTCC
>Latirus polygonus, KT753629.1
CGCCCGTCGCTACTACCGATTGAACGGTTTAGTGAGGGCCTCGGATTGGTCTCGGCCCGCCCTTCACCGGGCGGCGCCGTGGGTCGAGAAGACGCTCGAACTTGATCGTTTAGAGGAAGTAAAAGTCGTAACAAGGTTTCC
>Lecithochirium caesionis, M06023:55:000000000-BTM48:1:1101:4540:11868 1:N:0:GTAGAGGA+AAGGAGTA/M06023:55:000000000-BTM48:1:1101:4540:11868 2:N:0:GTAGAGGA+AAGGAGTA
CGCCCGTCGCTACTACCGATTGAATGGTTTAGCAAGGTCTTCGGATTGCTGCCGACGTGGGACGAAAGTCCTGCTGCGGTTGGCGAGAAGATGACCAAACTTGATCATTTAGAGGAAGTAAAAGTCGTAACAAGGTTTCC
>Lepadella patella, AY218117.1
CGCCCGTCGCTACTACCGATTGAATGGTTTAGTGAGATCTTCGGATTGGTCCGGAAGTGGCCGCAAGGTTGCCTCTAGGTGCCGAGAAGATGATCAAACTTGATCATTTAGAGGAAGTAAAAGTCGTAACAAGGTTTCC
>Lepidodasys sp. NP-2005, AY963689.1
CGCCCGTCGCTATTACGGACTGAACTTTCTGTGGAAAACACCGGATTGACTTGTTATGATCGAAAGATCGTAGCTTTAGTTGAAAAGATGTTAACACTGAATGTTTGAACGAAATAAAAGTCGTAACAAGTTTC
>Lepisma sp. GG-1997, AF005458.1
CGCCCGTCGCTACTACCGATTGAATGATTTAGTGAGGCCTTCGGACTGATACCCGGCACTTCCGTTTTGCGGTGGTGCTGACGTGTCGGAAAGATGGCCAAACTTGATCATTTAGAGGAAGTAAAAGTCGTAACAAGGTTTCC
>Lepocreadiidae gen. sp. 3 CG-2013, KF451936.1
CGCCCGTCGCTACTACCGATTGAATGGTTTAGCAAGGTCCTCGGATTGGTGCCATTGTAGTTGCTCACGCGACTCGAACGGTGCTGAAAAGACGACCAAACTGAT
>Leptochiton asellus, M06023:55:000000000-BTM48:1:2104:27384:13948 1:N:0:TAGGCATG+TCGACTAG/M06023:55:000000000-BTM48:1:2104:27384:13948 2:N:0:TAGGCATG+TCGACTAG
CGCCCGTCGCTACTACCGATTGAATGTTTAGGTGAGATTTCCAGACTGGAGTATTACCGCTGGCAACAGCAGTGATGTTTCGGGAAGTTACTCAAACTTGATCATTTAGAGGAAGTAAAAGTCGTAACAAGGTTTCC
>Leptochiton asellus, M06023:55:000000000-BTM48:1:1101:21718:27503 1:N:0:TAGGCATG+TCGACTAG/M06023:55:000000000-BTM48:1:1101:21718:27503 2:N:0:TAGGCATG+TCGACTAG
CGCCCGTCGCTACTACCGATTGAATGGTTTAGTGAGATTCACGGATCGCTGCTCTGGAGGGGTGACCTTCCGTTGTGGTGAGAAGTGAATCAAACTTGATCATTTAGAGGAAGTAAAAGTCGTAACAAGGTTTCC
>Leptocythere lacertosa, AB076631.1
CGCCCGTCGCTACTACCGATTGGATGATTTAGTGAGGCATTCGGACTGACTGTTAGTGGGATCTCGTGTCCTGCTGATATGTTGGAAAGATTTTCAAACTGTATCATCTAGAGGAAGTAAAAGTCGTAACAAGGTTTCC
>Leptocythere polymorpha, AB674963.1
CGCCCGTCGCTACTACCGATTGGATGATTTAGTGAGGCCTTCGGACTGACTGTTAGTGGGGCCTCGTGTCCTGCTGATATGTTGGAAAGATGTTCAAACTGTATCATCTAGAGGAAGTAAAAGTCGTAACAAGGTTTCC
>Leptosynapta inhaerens, AY133468.1
CGCCCGTCGCTACTACCGATCGAATGGTTTAGTGAGATCATCAGATCGACCGCCTGGGACCGGCTCTGCCGGTTCCGCGGCGTGACGAGAAGACGACCAAACTTGATCATTTAGAGGAAGTAAAAGTCGTAACAAGGTTTCC
>Leviapseudes sp. KK-2011, M06023:55:000000000-BTM48:1:1105:28301:11771 1:N:0:CGTACTAG+CTATTAAG/M06023:55:000000000-BTM48:1:1105:28301:11771 2:N:0:CGTACTAG+CTATTAAG
CGCCCGTCGCTACTACCGATTGGATGATTAAGTGAGGGCATTGGACTGGCGCCCTCGGCTAAGTCTCCCCGTTTCGCTCGTCAACGTCCCTTCGGGGTCGGAGTATTCGGGTAGACACCATGGGCTGACGGAAAGATGTCCGAACTTGGTCATTTAGAGGAAGTAAAAGTCGTAACAAGGTTTCC
>Lichomolgus marginatus, JF781544.1
CGCCCGTCGCTACTACCGATTGGACGTTTTAGTGAGGTATTTGGACTGGAGCAGAGTCGACTCACGTCAATTCTGTTTCGGGAAGACTCCCAAACTTGAGCGTTTAGAGGAAGTAAAAGTCGTAACAAGGTTTCC
>Limecola balthica, KC429393.1
CGCCCGTCGCTACGACCGATTGTTCCAGTTAATGAGCGATATGGATGAGTCCCGTGATCGGCTTGTCCGTGATCGTTGGGCTGAGAAGTTGGACAAATTATCTGGGGTAGAGGACGTAAAAGTCGTAACAAGGTATCC
>Limnocythere sp. SN005, M06023:55:000000000-BTM48:1:2111:28103:13052 1:N:0:CCTAAGAC+TTATGCGA/M06023:55:000000000-BTM48:1:2111:28103:13052 2:N:0:CCTAAGAC+TTATGCGA
CGCCCGTCGCTCCTACCGATTGGATGATTTAGTGAGGCCTTCGGACTGGCTACTAGTGGGGCACTTGTGTCCTGCTGGTGGATTTGGGAAGACGTTCAAACTGTACCATCTGGAGGAAGTAAAAGTCGTAACAAGGTTTCC
>Limnocythere sp. SN005, AB076635.1
CCGCCCGTCGCTACTACCGATTGGATGATTTAGTGAGGCCTTCGGACTGGCTGCTAGTGGAGCACTTGTGTTCTGCTGGTGGATCGGGAAGATGTTCAAACTGTATCATCTAGAGGAAGTAAAAGTCGTAACAAGGTTTCCG
>Lineus acutifrons, JF304778.1
CGCCCGTCGCTACTACCGATTGAATGGTTTAGTGAGATCTTCGGATTGGTCGCGRCGCGTCGGGGAACCTTCGTGCCGTTGTCTGCCGAAAAGATGATCGAACTTGATCATT
>Liposcelidae sp. B1763, AY900135.1
CGCCCGTCGCTACTACCGATTGAACGATTTAGTGAGGTCTTCGGACCAGCGCTCGAGAGCCTTCCTTCGGTTGGCACTGGTTGTTGCGGGGAAGATGATCGAACTTGCTCGT
>Littorina saxatilis, Y11751.1
CGCCCGTCGCTACTACCGATTGAACGGTTTAGTGAGGGCCTCGGATTGGTCTCGGCTCGCCCTTCAYCGGGCGGCGCCGTTGGTCGAGAAGACGCTCGAACTTGATCGTTTAGAGGAAGTAAAAGTCGTAACAAGGTTTCC
>Lizzia blondina, EU272625.1
CGCCCGTCGCTACTACCGATTGAATGGTTTAGTGAGATCTCCGGATTGGCGCCATCGTGGCTTCACGGCCGTGACGGATAGCCGAAAAGTTGCTCTAACTTGATCATTTAGAGGAAGTAAAAGTCGTAACAAGGTTTCCG
>Lizzia blondina, M06023:55:000000000-BTM48:1:1114:8207:26832 1:N:0:CGTACTAG+CTATTAAG/M06023:55:000000000-BTM48:1:1114:8207:26832 2:N:0:CGTACTAG+CTATTAAG
CGCCCGTCGCTACTACCGATTGAATGGTTTAGTGAGATCTCCGGATTGGCGCCATCGTGGCTTCACGGCCGTGACGGATAGCCGAAAAGTTGCTCTAACTTGATCATTTAGAGGAAGTAAAAGTCGTAACAAGGTTTCCGTATGCTAAGGTGCAGAACCCTTTGGATACATTTTCTCGGGTCCACGAGCACGTACTAG
>Loxocorniculum mutsuense, AB076629.1
CGCCCGTCGCTACTACCGAGTGGATGATTTAGTGAGGGCCTCGGACTGGCTGCTGGTGGGGTCAAACCTGCTGGCGGCTCGGGAAGACGTTCAAACTGTATCATCTCGAGGAAGTAAAAGTCGTAACAAGGTTTCC
>Loxosomella aeropsis, M06023:55:000000000-BTM48:1:1107:25206:17330 1:N:0:CTCTCTAC+TTCTAGCT/M06023:55:000000000-BTM48:1:1107:25206:17330 2:N:0:CTCTCTAC+TTCTAGCT
CGCCCGTCGCTACTACCGATTGAATGGTTTAGTGAGTTCCATGAACTACTGTCTCTGGTTGGCTTGCCTTCCATTGACGGTGGGAAGTGGATCAAACTTGACCATTTAGAGGAAGTAAAAGTCGTAACAAGGTTTCC
>Loxothylacus panopaei, AY265364.1
CGCCCGTCGCTACTACCGATGGATGATTTGGTGAGGTCGCCTAGACTGGCCGCTGGCTTCGGCCGTGCGGTCGGAAAGGCGCCCAAACTTGGTCGTCTAGAGGAAGTAAAAGTCGTAACAAGGTTTCC
>Malacosaccus coatsi, M06023:55:000000000-BTM48:1:1103:9045:4442 1:N:0:AGGCAGAA+AAGGCTAT/M06023:55:000000000-BTM48:1:1103:9045:4442 2:N:0:AGGCAGAA+AAGGCTAT
CGCCCGTCGCTACTACCGATTGAATGGTTTAGTGAGGTCTCCTGATCGGCGTCGTGGGGCTGCAAAGCAACAAGATGCTGAGAAGTTGATCAAACTTGATCATTTAGAGGAAGTAAAAGTCGTAACAAGGTTTCC
>Megalobrama amblycephala, AB860215.1
CGCCCGTCGCTACTACCGATTGGGTGGTTTAGTGAGGTCCTTGGATCGGCCCCGCCGGGGCTCCTCGCGGGCCCTGGCGGTGCGCCGAGAAGACGATCGAACTTGACCATCTAGAGGAAGTAAAAGTCGTAACAAGG
>Megalocercus huxleyi, FM244868.1
CGCCCGTCGCTACTACCGATTGAATGGTTCAGTGAGATAATCGGACAAGTAACTTGGCAACTGGCAACAGTTGACGTGCATATTTGGAAGACGATCAAACTTGGTCATTTAGAGGAAGTAAAAGTCGTAACAAGGTTCCG
>Megalops atlanticus, X98846.1
CGCCCGTCGCTACTACCGATTGGATGGTTTAGTGAGGTCCTCGGATCGGCCCCGCCGGGGTCGTTCACGGCCCTGGCGGAGCGCCGAGAAGACGATCAAACTTGACTATCTAGAGGAAGTAAAAGTCGTAACAAGGTTTCC
>Melarhaphe neritoides, Y11754.1
CGCCCGTCGCTACTACCGATTGAACGGTTTAGTGAGGGCCTCGGATTGGTCTCGGCTCGCCCTTCACCGGGCGGCGCCGCTGGTCGAGAAGACGCTCGAACTTGATCGTTTAGAGGAAGTAAAAGTCGTAACAAGGTTTC
>Melicertum octocostatum, M06023:55:000000000-BTM48:1:1102:25972:18625 1:N:0:TACGCTGC+GCGTAAGA/M06023:55:000000000-BTM48:1:1102:25972:18625 2:N:0:TACGCTGC+GCGTAAGA
CGCCCGTCGCTACTACCGATTGAATGGTTTAGTGAGCTGCACGGATCGGTGGCCGCAGTTGGTTCGCCTTCTGTGGTCGTCGAAAAGTGCATCAAACTTGATCATTTAGAGGAAGTAAAAGTCGTAACAAGGTTTCC
>Mercenaria mercenaria, AF120559.1
CGCCCGTCGCTACTACCGATCGCTCCAGTTAATGAGCTCTTCGGATTGGTCCCGTAGGCCGCCTTTCGGGGTGGCTCTCGGCGTGCCGAGAAGATGCGCAAATTGACCGGAGTAGAGGAAGTAAAAGTCGTAACAAGGTATCC
>Merelina tokunagai, AB930389.1
CGCCCGTCGCTACTACCGATTGAACGGTTTAGTGAGGGCCTCGGATTGGTCTCGGCCCGCCCTTCACTGGGCGGCGCCGTTGGTCGAGAAGACGCTCGAACTTGATCGTTTAGAGGAAGTAAAAGTCGTAACAAGGTTTCC
>Mesochaetopterus cf. minutus JM-2017, M06023:55:000000000-BTM48:1:1111:23046:3867 1:N:0:TAGGCATG+TCGACTAG/M06023:55:000000000-BTM48:1:1111:23046:3867 2:N:0:TAGGCATG+TCGACTAG
CGCCCGTCGCTACTACCGATTGAACGGCTTAGTGAGGTTCACGGACTCGTGCCTTCGCGGGGCAACTCGCCTGGCATGTGGGAAGTGAACCAAACTTGATCGTTTAGAGGAAGTAAAAGTCGTAACAAGGTTTCC
>Mesochra rapiens, M06023:55:000000000-BTM48:1:1102:17254:7534 1:N:0:TAGGCATG+TCGACTAG/M06023:55:000000000-BTM48:1:1102:17254:7534 2:N:0:TAGGCATG+TCGACTAG
CGCCCGTCGCTACTACCGATTGAACGTTTTAGTGAGTTCCGAGGATTAGTCGCTTCCAGTCCTTGTGTCTGGTTTGTCGATTGAGAGCAGGTGCAAACTTGAGCGTTTAGAGGAAGTAAAAGTCGTAACAAGGTTTCT
>Mesochra sp. DZMB553, MF077750.1
CGCCCGTCGCTACTACCGATTGAACGTTTTAGTGAGGTATTTGGATCGGACCTCTGGAGGTTCGCGCCTCTAGTGCTGTCTGAAAAGACTCCCGAACTTGAGCGTTTAGAGGAAGTAAAAGTCGTAACAAGGTTTCC
>Mesodasys adenotubulatus, M06023:55:000000000-BTM48:1:1108:18654:18333 1:N:0:CCTAAGAC+TTATGCGA/M06023:55:000000000-BTM48:1:1108:18654:18333 2:N:0:CCTAAGAC+TTATGCGA
CGCCCGTCGCTACTACCGACTGTTCGCTTCGTTGAGGGAATCGGATCGGTACCTCGCAGTGGGCAACCAGTGCGATGGCGCTGAAAAGATTTCCAAGACCGAGCGAATGAAGGAAGTAAAAGTCGTAACAAGGTTTCC
>Mesodorylaimus sp. 2 WJW-2018, MG921255.1
CGCCCGTCGCTACTACCGATTGGATGACTTAGTGAGGTCTTAGGACCGAGGTAAAGGTGCCTGTAATGGGTGCTTTTGCTTTGGAAATTTGATCGAACTACGTTATCTAGAGGAAGTAAAAGTCGTAACAAGGTA
>Metacyclopina sp. DZMB717, MF077697.1
CGCCCGTCGCTACTACCGATTGAACGTTTTAGTGAGGTATTTGGACCGGCGCCTCGGAGGTTCGCGCCTCCTTTGCGTTGGGAAGACTCCCAAACTTGAGCGTTTAGAGGAAGTAAAAGTCGTAACAAGGTTTCC
>Metadesmolaimus sp. PDL-2005, M06023:55:000000000-BTM48:1:1108:3799:17110 1:N:0:AAGAGGCA+ACTGCATA/M06023:55:000000000-BTM48:1:1108:3799:17110 2:N:0:AAGAGGCA+ACTGCATA
CGCCCGTCGCTGCCCGGGACTGAGCCGTTTCGAGAAGACTGGGGATTGTTGGCTAAGGGCCTTAACGGGCTTTTTGTCGACGAAAACCAATTTAATCGCAGCGGCTTGAACCGGGCAAAAGTCGTAACAAGGTTTCC
>Metadesmolaimus sp. PDL-2005, AJ966491.1
CCGCCCGTCGCTGCCCGGAACTGAGCCGTTTCGAGAAGACTGGGGATTGACGCTTTACGGGCTTCACGGCTCGTTTTGCATTGAAAACCAATTTAATCGCAGCGGCTTGAACCGGGCAAAAGTCGTAACAAGGTTTCCG
>Metadesmolaimus sp. PDL-2005, M06023:55:000000000-BTM48:1:1102:17620:10444 1:N:0:CGTACTAG+CTATTAAG/M06023:55:000000000-BTM48:1:1102:17620:10444 2:N:0:CGTACTAG+CTATTAAG
CGCCCGTCGCTGCCCGGGACTGAGCCGTTTCGAGAAGACTGGGGATTGCTGACTTTGGGCCTTTACGGGCTTTTTGTCGGTGAGAACCATTTTAATCGCATCGGCTTGAACCGGGCAAAAGTCGTAACAAGGTTTCC
>Metadesmolaimus sp. PDL-2005, M06023:55:000000000-BTM48:1:1107:23697:22710 1:N:0:GTAGAGGA+AAGGAGTA/M06023:55:000000000-BTM48:1:1107:23697:22710 2:N:0:GTAGAGGA+AAGGAGTA
CGCCCGTCGCTGCCCGGAACTGAGCCGTTTCGAGAAGACTGGAGATTGCTGCATTAGGGCCTTCACGGGCTTTTCTGCGGTGAAAACCAATTTAATCGCAGCGGCTTGAACCGGGCAAAAGTCGTAACAAGGTTTCCGCAGATGCTCCCGCAGTTGGCAGCCTCTCAGAGCCCACGAGACATCGAGTA
>Meterythrops robusta, M06023:55:000000000-BTM48:1:2108:21410:2984 1:N:0:TAGGCATG+TCGACTAG/M06023:55:000000000-BTM48:1:2108:21410:2984 2:N:0:TAGGCATG+TCGACTAG
CGCCCGTCGCTACTACCGATTGAATGATTTAGTGAGTACCACGGACTGAGGTGTTTGGAGTTCGCTCCTGCGTCTTGGAAAGTGTCGCAAACTTGACCATTTAGAGGAAGTAAAAGTCGTAACAAGGTTTCC
>Microcephalothrips abdominalis, KC512986.1
CGCCCGTCGCTACTACCGATTGAATGTTTTAGTGAGGTCTTCGGACTGGCGCGCGGAGCTCCTTCGGGAATTCCGATGTCGTCGGAAAGATGACCAAACTTGAATATTTAGAGGAAGTAAAAGTCGTAACAAGGTTGCT
>Microcosmus squamiger, FM244855.1
CGCCCGTCGCTACTACCGATTGAATGGTTTAGTGAGATCCTTGGATTGGCCCCGTCGCTGCCGGCAACGGCAGCGTCGGCGCGCCGAGAAGACGATCAAACTTGATCATTTAGAGGAAGTAAAAGTCGTAACAAGGTTTCC
>Microeuraphia sp. 1 MPL-2012, JX083909.1
CCGCCCGTCGCTACTACCGATGGATGATTTGGTGAGATCGCCTAGACTGGCAGCTGGCTTCGGCCGTGCTGCCGGGAAGACGCTCAAACTTGGTCGTCTAGAGGAAGTAAAAGTCGTAACAAGGTTTCC
>Microphallus primas, HM001303.1
CGCCCGTCGCTACTACCGATTGAATGCTTTAGCAAGGTCATCGGATCGGTGCCATTGTGGTTGCTTCGGCAGCTCGACCGGTGCTGAGAAGACGACCGAACTTGGTCATTTAGAGGAAGTAAAAGTCGTAACAAGGTTTCC
>Microstomum papillosum, FJ715296.1
CGCCCGTCGCTACTACCGATTGAATGTTCTGGTGAAATCATCAGAGTGGTGCCGATGGAGTGGTCTCCACTCCATGGGAAACTGCGAAGACGCTTAAACCTGAGCATTTAGAGGAAGTAAAAGTCGTAACAAG
>Microtralia occidentalis, KM280984.1
CGCCCGTCGCTACTATCGATTGAGCGGTTCAGTGAGGGCCTCGGATTGGTCTCGGTCTGGCGTGCAAGCGCCGGCACCGTTGGCCGAGAAGAAGCTCGAACTCGATCGCTTGGAGAAAGTAAAAGTCGTAACAAGGTTTCC
>Miracia efferata, M06023:55:000000000-BTM48:1:1106:23228:26667 1:N:0:TAGGCATG+TCGACTAG/M06023:55:000000000-BTM48:1:1106:23228:26667 2:N:0:TAGGCATG+TCGACTAG
CGCCCGTCGCTACTACCGATTGAACGTTTTAGTGAGGTGTTTGGACCTGGCCTGGGTGGGTTAACGCCTGCCCCGTGCCGGGGAAGATCCCCAAACTTGAGCGTTTAGAGGAAGTAAAAGTCGTAACAAGGTTTCC
>Misgurnus anguillicaudatus, KJ774694.1
CGCCCGTCGCTACTACCGATTGGATGGTTTAGTGAGGTCCTCGGATCGGCCCCGCCGGGGCTCCTCGCGGGCCCTGGCGGAGCGCCGAGAAGACGATCGAACTTGACTATCTAGAGGAAGTAAAAGTC
>Misgurnus fossilis, X07623.1
CGCCCGTCGCTACTACCGATTGGATGGTTTAGTGAGGTCCTCGGATCGGCCCCGCCGGAGCTCGGCCACGGGCCCTAGCGGAGCGCCGAGAAGACGATCAAACTTGACTATCTAGAGGAAGTAAAAGTCGTAACAAGGTTTCC
>Misophriopsis okinawensis, JF781532.1
CGCCCGTCGCTACTACCGATTGAACGTTTTAGTGAGGTATTTGGATTGGACCTCTGGAGGTTTGCGCCTCTAGTGTTGTCCGAGAAGACTCCCAAACTTGAGCGTTTAGAGGAAGTAAAAGTCGTAACAAGGTTTCC
>Misophriopsis sp. New Caledonia-RJH-2004, JF781534.1
CCGCCCGTCGCTACTACCGATTGAACGTTTTAGTGAGGTATTTGGATCGGACCTCTGGAGGTTTGCGCCTCTAGTGTTGTCTGAAAAGACTCCCAAACTTGAGCGTTTAGAGGAAGTAAAAGTCGTAACAAGGTTTCCGTAGGTGAACCTGCGGAAGG
>Misophriopsis sp. New Caledonia-RJH-2004, M06023:55:000000000-BTM48:1:2111:26573:8246 1:N:0:GGAGCTAC+CTCTCTAT/M06023:55:000000000-BTM48:1:2111:26573:8246 2:N:0:GGAGCTAC+CTCTCTAT
CGCCCGTCGCTACTACCGATTGAACGTTTTAGTGAGGTATTTGGATCGGCGCTCTGGAGGCTCACGCTTCCATTGTGCTGAAAAGACTCCCAAACTTGAGCGTTTAGAGGAAGTAAAAGTCGTAACAAGGTTTCCGTTGGTGATTTTTCTGAAGG
>Mitotrema anthostomatum, AJ287542.1
CGCCCGTCGCTACTACCGATTGACTGGTTTAGCAAGGATATCGGATTGGTGCCATTGTAGTTGCTCTGCAGCTCGACCGGTGCTTGAAAAGACATCCAAACTTGATCAGTTAGAGGAAGTAAAAGTCGTAACAAGGTTTCC
>Mitrella scripta, KT753658.1
CGCCCGTCGCTACTACCGATTGAACGGTTTAGTGAGGGCCTCGGATTGGTCTCGGCCCGCCCTTCACCGGGCGGCGCCGTTGTTCGAGAAGACGCTCGAACTTGATCGTTTAGAGGAAGTAAAAGTCGTAACAAGGTTTCC
>Mononchus aquaticus, KJ636248.1
CGCCCGTCGCTGCCCGGAACTGAGCCATTTCGAGAAAAATGGGGACTGACGGCTTGAGGCCTTCGCGGGCTTCTTGCTGACGGAAACCGCTTTAATCGCAGTGGCTTGAACCGGGC
>Monoposthia sp. 1266, M06023:55:000000000-BTM48:1:1101:13032:7689 1:N:0:GCTCATGA+CTAAGCCT/M06023:55:000000000-BTM48:1:1101:13032:7689 2:N:0:GCTCATGA+CTAAGCCT
CGCCCGTCGCTACTACCGACTGGTAATTTCTTTGAGGGTCCCGGAGCGTCGCTGTAGCACCCTAACAGGTGCTGCGGTGATGTGAAGTGATCCGAAAAGGGATTACTGGAGGAAGTAAAAGTCGTAACAAGGTTTCC
>Monostichoplana filum, M06023:55:000000000-BTM48:1:1102:6899:4951 1:N:0:GTAGAGGA+AAGGAGTA/M06023:55:000000000-BTM48:1:1102:6899:4951 2:N:0:GTAGAGGA+AAGGAGTA
CGCCCGTCGCTGCTACCGATTGAATGGTTTAGTGAGTTCCACGGACTAGCGCCAGTGAGGGGTTTCCTTCGCTGGTGCCGGGAAGTGGGTCAAACTTGACTATTTAGAGGAAGCAAAAGTCGTAACAAGGTTACC
>Monostichoplana filum, M06023:55:000000000-BTM48:1:2107:20517:8504 1:N:0:GTAGAGGA+AAGGAGTA/M06023:55:000000000-BTM48:1:2107:20517:8504 2:N:0:GTAGAGGA+AAGGAGTA
CGCCCGTCGCTACTACCGATTGAATGGTTTGGTGAGCCTCACGGATTGGCGGCCTTTCTAGCTTTTGCTAGTTGGCTGTCGAGAAGTGATGCAAACCTGACTATTTAGAGGAAGTAAAAGTCGTAACAAGGTTTCC
>Monostichoplana filum, M06023:55:000000000-BTM48:1:2107:16198:26906 1:N:0:CTCTCTAC+TTCTAGCT/M06023:55:000000000-BTM48:1:2107:16198:26906 2:N:0:CTCTCTAC+TTCTAGCT
CGCCCGTCGCTACTACCGATTGAATGGCTTAGTGAGTTCCACGGACTGTTGCCTTGCGAGGGGTTACCTTTGCTTGGTGTGCGGGAAGTGGCACAAACTTGACTATTTAGAGGAAGTAAAAGTCGTAACAAGGTTTCC
>Monostichoplana filum, M06023:55:000000000-BTM48:1:1106:25625:17271 1:N:0:TAGGCATG+TCGACTAG/M06023:55:000000000-BTM48:1:1106:25625:17271 2:N:0:TAGGCATG+TCGACTAG
CGCCCGTCGCTACTACCGATTGAATGGTTTAGTGAGCTTCATGGACTGGAGGCTACGGTAGGTTCGCCTTCTGTAGCTTTCGGGAAGTGAATCAAACTTGACTATTTAGAGGAAGTAAAAGTCGTAACAAGGTTTCC
>Monostichoplana filum, M06023:55:000000000-BTM48:1:1112:20103:23776 1:N:0:TACGCTGC+GCGTAAGA/M06023:55:000000000-BTM48:1:1112:20103:23776 2:N:0:TACGCTGC+GCGTAAGA
CGCCCGTCGCTACTACCGATTGAATGGTTTAGTGAGTTTCATGGACTGGAGGCTTGGGTGGGTTCGCCTACCTTTGCCTTCGGGAAGTGAATCAAACTTGACTATTTAGAGGAAGTAAAAGTCGTAACAAGGTTTCC
>Monostichoplana filum, M06023:55:000000000-BTM48:1:1104:12221:11039 1:N:0:CGTACTAG+CTATTAAG/M06023:55:000000000-BTM48:1:1104:12221:11039 2:N:0:CGTACTAG+CTATTAAG
CGCCCGTCGCTACTACCGATTGAATGGTTTGGTGAGCCTCACGGATTGGCGGCCAAGCTGGCTTCGGCTTGTTTGGCTGCCGAGAAGTGATGCAAACCTGACTATTTAGAGGAAGTAAAAGTCGTAACAAGGTTTCC
>Mormonilla sp. DZMBK37, MF077786.1
CGCCCGTCGCTACTACCGATTGAACGTTTTAGTGAGGTATTTGGATCGGACCTCTGGAGATTCGCGTCTCTAGTGCCGTCTGAGAAGACTCCCAAACTTGAGCGTTTAGAGGAAGTAAAAGTCGTAACAAGGTTTCC
>Musculus lateralis, AF229625.1
CGCCCGTCGCTACTACCGATTGGACGGTTTAGTGAGCGCCTCGGATTGGACCCGGAACGGTCGGCAACGACCGTACCGTTGTGTGCCGAAAAGACGCGCAAACTTGACCGTCTAGAGGTCGTAAAAGTCGTAACAAGGTTTCC
>Mycale sp. 2 LG-2013, M06023:55:000000000-BTM48:1:1102:9620:17288 1:N:0:TAGGCATG+TCGACTAG/M06023:55:000000000-BTM48:1:1102:9620:17288 2:N:0:TAGGCATG+TCGACTAG
CGCCCGTCGTTTCTACCGATTGAGTGTTTTGGTGAATTTTCTGGATTGCTGCGTTAGCATTGCAAGATATTGAATAAACCGAAACACTTAGAGGAAGGACAAGTCGTAACAAGGTTTCC
>Myozonaria fissipara, KP730492.1
CGCCCGTCGCTACTACCGATTGAATGTTCTGGTGAAATCATCGGAGTGACACCGGTGGGGTGGTCTCCACTCAACCGGATGTTGCGAAGACGCTTAAACCTGAGCATTTAGAGGAAGTAAA
>Myozonariinae sp. TJ-2015, KP730503.1
CGCCCGTCGCTACTACCGATTGAATGTTCTGGTGAAATCATCGGAGTGACACCGGTGGAGTGGTCTCCACTTGACCGGAGGTTGCGAAGACGCTTAAACCTGAGCATTTAGAGGAAGTAAAA
>Mytilus trossulus, L33453.1
CGCCCGTCGCTACTACCGATTGGGCGTTTTAGTGAGCGCCTCGGATTGGACCCGGAAATGGTTGGCAACAACCGTACCGGTGTGCCGAAAAGACGCGCAAACTTGAACGCCTAGAGGAAGTAAAAGTCGTAACAAGGTTTCCGTAGGTGAACCTGCAGAAGGATCAAGC
>Myxobolus exiguus, AY129316.1
CGCCCGTCGCTACTACCGAGTGAATCGTGTCATGATGCCTTGGGAGCGGACGTTGCCTGGGCCTCGTGCCTGGTGTAATGCTGCAATCAGCGTAAAATGGCGCAATTTCGAGGAAGTAAAAGTCGTAACAAGGTTTCC
>Nassarius glans, KT753641.1
CGCCCGTCGCTACTACCGATTGAACGGTTTAGTGAGGGCCTCGGATTGGTCTCGGCCCGCCCCTCACCGGGCGGCGCCGTTGGTCGAGAAGACGCTCGAACTTGATCGTTTAGAGGAAGTAAAAGTCGTAACAAGGTTTCC
>Nassarius siquijorensis, X94273.1
CGCCCGTCGCTACTACCGATTGAACGGTTTAGTGAGGGCCTCGGATTGGTCTCGGCCGCCCTTCACCGGGCGGCGCCGTTGGTCGAGAAGACGCTCGAACTTGATCGTTTAGAGGAAGTAAAAGTCGTAACAAGGTTTCC
>Nematonereis unicornis, AF412792.1
CGCCCGTCGCTACTACCGATTGGATGGTTTAGTGAGATCCTCGGATTGGTCACGGCACGGTGGCAACACTGCGTCGGTGTGCCGAGAAGACGATCAAACTTGATCATCTAGAGGAAGTAAAAGTCGTAACAAGGTTTCC
>Nematovorax cf. gebkelinae 3431003, KT899233.1
CGCCCGTCGCTACTACCGATTGAACGTTTTAGTGAGGTATTTGGATCGGCGCTCGAGAGGTTCACGCCTCCCTTGTGCTGAAAAGACTCCCAAACTTGAGCGTTTAGAGGAAGTAAAA
>Nemertinoides elongatus, M06023:55:000000000-BTM48:1:1111:7886:11727 1:N:0:CTCTCTAC+TTCTAGCT/M06023:55:000000000-BTM48:1:1111:7886:11727 2:N:0:CTCTCTAC+TTCTAGCT
CGCCCGTCGCTACTACCGATTGAACGATTTAATGAGTCTCACGGATTGGCGCGACCTGTTGGTTTCCCTTCAGGTAGTACTAAGAAGTGATACAAATTTGACCGTTTAGAGGAAGTAAAAGTCGTAACAAGGTTTCC
>Neocalanus plumchrus, AF514340.1
CCGCCCGTCGCTACTACCGATTGAACGTTTTAGTGAGGTCCTCGGACTGTTTGCCTGGCGGATTACTCTGCCTGGCTGGCGGGAAGACGACCAAACTGTAGCGTTTAGAGGAAGTAAAAGTCGTAACAAGGTTTCCG
>Neocalanus robustior, GU969178.1
CGCCCGTCGCTACTACCGATTGAACGTTTTAGTGAGGTCCTCGGACTGTTTGCCAGGCGGATTACTCTGCCTGGCTGGCGGGAAGACGACCAAACTGTAGCGTTTAGAGGAAGTAAAAGTCGTAACAAGGTTTCC
>Neohela monstrosa, M06023:55:000000000-BTM48:1:2109:20342:4871 1:N:0:GCGTAGTA+TATCCTCT/M06023:55:000000000-BTM48:1:2109:20342:4871 2:N:0:GCGTAGTA+TATCCTCT
CGCCCGTCGCTACTACCGATTGAGTGTACCAGTGAGAGCCTTGGACTGGCGGCCTGCGTGTTTTGCCTTTGCGGGTGATCATGCGGCATACTGACGGAAAGAGGTCCGAACTGGTGCACTTAGAGGAAGTAAAAGTCGTAACAAGGTTTCCG
>Neozausodes shulenbergeri, FJ668366.1
CGCCCGTCGCTACTACCGATTGAACGTTTTAGTGAGGTATTTGGATTGGACCTCTGAAGGGTTCCCTTTCAGTGCTGTCCGAGAAGATTCCCAAACTTGAGCGTTTAGAGGAAGTAAAAGTCGTAACAAGGTTTCC
>Neozausodes shulenbergeri, M06023:55:000000000-BTM48:1:1101:20365:14405 1:N:0:TAAGGCGA+GCGTAAGA/M06023:55:000000000-BTM48:1:1101:20365:14405 2:N:0:TAAGGCGA+GCGTAAGA
CGCCCGTCGCTACTACCGATTGAACGTTTTAGTGAGGTATTTGGATTGTGCCTTTTCCGTGGTGACATGGAATTGTTGTGCGAGAAGATTCCCAAACTTGAGCGTTTAGAGGAAGTAAAAGTCGTAACAAGGTTTCC
>Nephtys longosetosa, DQ790082.1
CGCCCGTCGCTACTACCGATTGAATGGTTTAGTGAGATCCTCGGATTGGACCCGGCCCGTCGGGCAACCGATGGGCCGGTGGCACGAGAAGACGATCAAACTTGATCATTTAGAGGAAGTAAAAGTCGTAACAAGGTTTCC
>Neptunea decemcostata, EU236264.1
CCGCCCGTCGCTACTACCGATTGAACGGTTTAGTGAGGGCCTCGGATTGGTCTCGGCCCGCCCTTCACCGGGCGGCGCCGTTGGTCGAGAAGACGCTCGAACTTGATCGTTTAGAGGAAGTAAAAGTCGTAACAAGGTTTCCG
>Nicomache ohtai, LC366943.1
CGCCCGTCGCTACTACCGATTGGATGGTTTAGTGAGATCCTCGGATTGGTCCCGGCTTGGTGGGCAACCATCGCGCCGGTGTGCCGAGAAGACGATCGAACTTGATCATCTAGAGGAAGTAAAAGTCGTAACAAGGTTTCC
>Notholca acuminata, AY218115.1
CGCCCGTCGCTACTACCGATTGAATGGTTTAGTGAGATCCTCGGATTGGACCGGAAGTGGCCGCAAGGTTGCCTCTAGGTTCCGAGAAGACGATCAAACTTGATCATTTAGAGGAAGTAAAAGTCGTAACAAGGTTTCC
>Notodelphys prasina, JF781536.1
CGCCCGTCGCTACTACCGATTGAACGTTTTAGTGAGGTATTTGGACTGGGCCTTCGGAGGCTAGCGTCTCCGTTGCCGCCCGGGAAGACTCCCAAACTTGAGCGTTTAGAGGAAGTAAAAGTCGTAACAAGGTTTCC
>Notomastus latericeus, AY527050.1
CGCCCGTCGCTACTACCGATTGGATGGTTTAGTGAGTTCCTCGGATCGGTCCCGGCATGGCGGGTTACCGCCGCGCCGGCTGTTGCCGAAAAGACGCACGAACTTGACTATCTAGAGGAAGTAAAAGTCGTAACAAGGTTTCCG
>Notommata allantois, DQ297710.1
CGCCCGTCGCTACTACCGATTGAATGGTTTAGTGAGATCTTCGGATTGGTCCGGAAGTGGCCGCAAGGTTGCCTCTAGGTTCCGAGAAGATGATCAAACTTGATCATTTAGAGGAAGTAAAAGTCGTAACAAGGTTTCC
>Obelia dichotoma, KX665387.1
CGCCCGTCGCTACTACCGATTGAATGGTTTAGTGAGATCTCAGGATTGGCGCTGGTGGGGTGGCAACACCTTGCCAGAATGCCGAGAATTTGCTCAAACTTGATCATTTAGAGGAAGTAAAAGTCGTAACAAGGTTTCC
>Obelia geniculata, KT722412.1
CGCCCGTCGCTACTACCGATTGAATGGTTTAGTGAGATCTCAGGATTGGCGCTGTTGGGGTGGCAACACCTTGGCAGAATGCCGAGAATTTGCTCAAACTTGATCATTTAGAGGAAGTAAAAGTCGTAACAAGGTTTCC
>Odontophora atrox, KX671110.1
CGCCCGTCGCTGCCCGGAACTGAGCCGTTTCGAGAAGAACAGGGACTGCAATTGAGTGACCCTTTTCGGGCTGCTCTCTAGTGGAAACTGTTTTAATCGGTATGGCTTGAACCGGGCAAAAGTCG
>Odontophora sp. 1273, FJ040459.1
CGCCCGTCGCTGCCCGGAACTGAGCCGTGTCGAGAAGAACAGGGACTGCAATTGAGTGGCCCTTTTGGGCTGCTCTCTAGTGGAAACTGTTTTAATCGGTATGGCTTGAACCGGGC
>Oiceoptoma thoracicum, M06023:55:000000000-BTM48:1:1101:10699:8539 1:N:0:ACTGAGCG+GAGCCTTA/M06023:55:000000000-BTM48:1:1101:10699:8539 2:N:0:ACTGAGCG+GAGCCTTA
CGCCCGTCGCTACTATCGATTGAATGGTTTAGTGAGGTCTACGGACTGTGGTTGGACGGGGTTCGCCCTGACCGACACGCAGGAAGTAGAACAAACTTGATCATTTAGAGAAAGTAAAAGTCGTAACAAGGTTTCC
>Oithona davisae, KJ814022.1
CGCCCGTCGCTACTACCGATTGAACGTTTTAGTGAGGTACTTGGACTGGAGCTTCGGAGGTTTCGGCCTCCGTGGCATCCGGGAAGATTCCCAAACTTGAGCGTTTAGAGGAAGTAAAAGTCGTAACAAGGTTTCC
>Oithona similis, KF153700.1
CGCCCGTCGCTACTACCGATTGAACGTTTTAGTGAGGTATTTGGACTGGGCCTTGGGAGGATTCGTCCTCCCATGTTGCTCGGGAAGACTCCCAAACTTGAGCGTTTAGAGGAAGTAAAAGTCGTAACAAGTTTTCCG
>Oithona similis, KR048725.1
CGCCCGTCGCTACTACCGATTGAACGTTTTAGTGAGGTATTTGGACTGGGCCTTGGGAGGATTCGTTCTCCCATGTTGCTCGGGAAGACTCCCAAACTGAGCG
>Oithona sp. AC-2010, GU594643.1
CGCCCGTCGCTACTACCGATTGAACGTTTTAGTGAGGTATTTGGACTGGGCCTTGGGAGGATTCGTTCTCCCATGTTGCTCGGGAAGACTCCCAAACGAGCGTTAGAGGAA
>Oithonidae sp. DZMB624, MF077743.1
CGCCCGTCGCTACTACCGATTGAACGTTTTAGTGAGGTATTTGGACTGGGCCTTTGGAGGTTTCGACCTCCAATGCTGCTCGGGAAGACTCCCAAACTTGAGCGTTTAGAGGAAGTAAAAGTCGTAACAAGGTT
>Olssonium turneri, AJ287548.1
CGCCCGTCGCTACTACCGATTGAATGGTTTAGCAAGGTCATTGGATTGGTACCATTGCAAGTGGCTTCGGCTGCTCGACCGGTGCTGAGAAGACGACCGAACTTGATCATTTAGAGGAAGTAAAAGTCGTAACAAGGTTTCCG
>Oncaea curta, KX620518.1
CGCCCGTCGCTACTACCGATTGAACGTTTTAGTGAGAAATCTGGATTCGACCTCTGTGGGTTCATTCCCACAGTGCTGTCGGAGAAGTTTTTCAAACTTGAGCGTTTAGAGGAAGTAAAAGTCGTAACAAGGTAGCT
>Onchocercidae sp. WB-2005, M06023:55:000000000-BTM48:1:1101:22401:11778 1:N:0:TAGCGCTC+AAGGCTAT/M06023:55:000000000-BTM48:1:1101:22401:11778 2:N:0:TAGCGCTC+AAGGCTAT
CGCCCGTCGCTGCCCGGGACTGAGCCGCTTCGAGAAGACTGGGGACGGGAGACTTGAGGCCTTCGCGGGCTTTTTGTCACCTGAAACCATTTTAATCGCAGTGGCTTGAACCGGGCAAAAGTCGTAACAAGGTTTCC
>Oncholaimidae sp. HCL2, HM564561.1
CGCCCGTCGCTACTACCGATTGGATGTGTTAGTGAGGTTTTCCGACCGAGACAATGGCGGTCTTCTCGATTGCCGTTTGTTTTGGAAAGATCATCGAAACTAAC
>Onychocella sp. XJ-2008, FJ009100.1
CGCCCGTCGCTACTACCGATTGAATGGCTTGGTGAGGCCTTCGGACTGGCTCCAGGGGGTTGGCAACGACCCCCCAGAGCCGGAAAGTTGGTCAAACCTGGTCATTTAGAGGAAGTAAAAGTCGTAACAAGGTTTCC
>Opecoelidae gen. sp., AJ241807.1
CCGTCGCTACTACCGATTGAATGGTTTAGCAAGGTCATCGGATTGGGGTCACTCTGGTTGCTTGTCAACCTTGTTGACACTGAGAAGACGACCGAGCTTGATCATTTAGAGGAAGTAAAAGTCGTAACAAGGTTTCC
>Ophiocoma echinata, DQ060802.1
CGCCCGTCGCTACTACCGATTGAATGGTTTAGTGAGATCCTCGGATCGGCCGGGTCGGGCACCCGGTTCGCCGGCTCCGATCCTGTGCCGAGAAGACGATCAAACTTGATCATTTAGAGGAAGTAAAAGTCGTAACAAGGTTTCC
>Ophiothrix oerstedii, DQ060808.1
CGCCCGTCGCTACTACCGATTGAATGGTTTAGTGAGATCCTCGGATTGGCCGGGGTCGGACCGGTTCGCCGGGCCTGATCCATGCGCTGAAAAGACGATCAAACTTGATCATTTAGAGGAAGTAAAAGTCGTA
>Oryzomyopus sp. AD729, M06023:55:000000000-BTM48:1:2101:24796:24023 1:N:0:TACGCTGC+GCGTAAGA/M06023:55:000000000-BTM48:1:2101:24796:24023 2:N:0:TACGCTGC+GCGTAAGA
CGCCCGTCGCTACTACCGATTGAATGTCTTAGTGAGGTCCATGGATTGGTGCTTTTGGTGGCAACGCCATTGGCGGCGAAAAGTGGACCAAACTTGAACATTTAGAGGAAGTAAAAGTCGTAACAAGGTTTCC
>Orzeliscus sp. SF-2015a, LC103164.1
CGCCCGTCGCTACTACCGATTGGATGATCTAGTGAGATCTTCGGACTAGCCGACGACGCTGTCGACTTTGGTTGCAGCTCCGTCTGGCCGGAAAGATGCTCAAAC
>Orzolina thalassophila, M06023:55:000000000-BTM48:1:1108:5993:21018 1:N:0:AAGAGGCA+ACTGCATA/M06023:55:000000000-BTM48:1:1108:5993:21018 2:N:0:AAGAGGCA+ACTGCATA
CGCCCGTCGCTACTACCGATTGAATGGTTTAGTGAGGTCTTTGGACCGCTTAGTCGCAGTTGGCAACAGCAGTGACATGGTGGGAAGTCGATCAAACTTGATCATTTAGAGATAGTAAAAGTCGTAACAAGGTTTCC
>Ostrea edulis, L49052.1
CGCCCGTCGCTACTACCGATTGGATGGTTTAGTGAGCTCCTTGGACTGGTCCCGACGGCGCGGCAACGCGCTCGTTCTGGTGTGCCGGGAAGAAGGGCAAACTGTACTATCTAGAGGAAGTAAAAGTCGTAACAAGGTTTCC
>Otocelis sandara, M06023:55:000000000-BTM48:1:1105:19719:5424 1:N:0:AGGCAGAA+AAGGCTAT/M06023:55:000000000-BTM48:1:1105:19719:5424 2:N:0:AGGCAGAA+AAGGCTAT
CGCCCGTCGCTACTACTGATTGGATGTTTAAGCAAGAACTTTGGATACTAGCAGTGTCCGCTTCGGCGGTATACTGTCGGTTGAAGAGGATCAAGCTTATGTGTCTAGAGGAAGTAAAAGTCGTAACAAGGTTTCC
>Pachyneura fasciata, KP288782.1
CGCCCGTCGCTACTACCGATTGAATTGTTTAGTGAGGTCTCCGGACGTGATCGCTGCGACGCCTCGTTGTGTTGCAGTTGCTTCACAGAAGTTGACCGAACTTGGCTATTTAGAGGAAGTAAAAGTCGTAACAAGGTTTC
>Pandea sp. AGC-2005, AY920765.1
CGCCCGTCGCTACTACCGATTGAATGGTTTAGTGAGATCTCCGGATTGGCGCCATCGAGGCTTCGCGGCCTTGACGGACAGTCGAAAAGTTGCTCAAACTTGATCATTTAGAGGAAGTAAAAGTCGTAACAAGGTTTCC
>Paracalanus parvus, M06023:55:000000000-BTM48:1:1102:12634:14144 1:N:0:TAGGCATG+TCGACTAG/M06023:55:000000000-BTM48:1:1102:12634:14144 2:N:0:TAGGCATG+TCGACTAG
CGCCCGTCGCTACTACCGATTGAACATTTTAGTGAGTTGCAATGACTCGAGATGTATTGAGGCTTGCCTCTTTCGTTTTGGGGAACGGCTGCAAACTTGATTGTTTAGAGGAAGTAAAAGTCGTAACAAGGTTTCC
>Paracalanus parvus, KX364939.1
CGCCCGTCGCTACTACCGATTGAACATTTTAGTGAGGTCCTCGGACTGTGAGCCTGGCGGGTCGCCCTGCCTGGTCTACGGGAAGACGACCAAACTGTAGTGTTTAGAGGAAGTAAAAGTCGTAACAAGGTTTCC
>Paractinolaimus macrolaimus, AY993978.1
CGCCCGTCGCTACTACCGATTGGATGACTTAGTGAGGTCTTAGGACTGAGGTAAAGGTGCCTGTAATGGGTGCTTTTGCTTTGGGAAATTTGATCGAACTACGTTATCTAGAGGAAGTAAAAGTCGTAACAAGGTTTCC
>Paractinolaimus sp. ESB-2014, KM067902.1
CGCCCGTCGCTACTACCGATTGGATGACTTAGTGAGGTCTTAGGACCGAGGTAAAGGTGCCTGTTATGGGTGCTTTTGCTTTGGAAATTTGATCGAACTACGTTATCTAGAGGAAGTAAAAGTCGTAACAAGGTTTCC
>Paracyatholaimus intermedius, M06023:55:000000000-BTM48:1:1104:11339:20354 1:N:0:AAGAGGCA+ACTGCATA/M06023:55:000000000-BTM48:1:1104:11339:20354 2:N:0:AAGAGGCA+ACTGCATA
CGCCCGTCGCTACTACCGACTGGCCGATTTTATGAAGTGTCTGGACTCGCAGGAGCTCTGCTCTCAGTGGGGCTTCAGCGGGAAAATTCACTGAATATGATTGGTTGGAGGAAGTAAAAGTCGTAACAAGGTTTCC
>Paracyclops punctatus, M06023:55:000000000-BTM48:1:2110:24161:9284 1:N:0:GGACTCCT+TTATGCGA/M06023:55:000000000-BTM48:1:2110:24161:9284 2:N:0:GGACTCCT+TTATGCGA
CGCCCGTCGCTACTACCGATTGAATGTTTTAGTGAGGTATTTGGATCGGGCCTTTGGGAGATTCGTCTTCCATTGCTGCCCGGGAAGACTCCCAAACTTGAGCGTTTAGAGGAAGTAAAAGTCGTAACAAGGTTTCC
>Paraeuchaeta hebes, KP768143.1
CGCCCGTCGCTACTACCGATTGAACGTTTTAGTGAGGTCCTCGGACTGTTTGGTAGGCGGATTGCTCTGCCTGCCTGGCGGGAAGACGACCAAACTGTAGCGTTTAGAGGAAGTAAAAGTCGTAACAAGGTTTCCG
>Paragonimus kellicotti, HQ900670.1
CGCCCGTCGCTACTACCGATTGAATGGTTTAGCAAGGTCCTCGGATTGGCGCCATTGTAGTTGTTTCGGCAGCTCGACCGGTGCTGAGAAGACGACCAAACTTGATCATTTAGAGGAAGTAAAAGTCGTAACAAGGTTTCC
>Paralichthys lethostigma, ES658760.1
CGCCCGTCGCTACTACCGATTGGATGGTTTAGTGAGGTCCTCGGATCGGCCCCGCCGGAGTCGGTCACGGCCCTGGCGGAGCGCCGAGAAGACGATCAAACTTGACTATCTAGAGGAAGTAAAAGTCGTAA
>Paramenophia sp. New Caledonia-RJH-2007, EU380300.1
CGCCCGTCGCTACTACCGATTGAACGTTTTAGTGAGGTATTTGGATTGGACCTCTGGCGGTTTGCGCCGTCGGTGTGTCCGAGAAGACTCCCAAACTTGAGCGTTTAGAGGAAGTAAAAGTCGTAACAAGGTTTCC
>Paramysis inflata, EU233498.1
CGCCCGTCGCTACTACTGATTGAATGACTTAGTGAGGCCTTCGGACTGTCGCTCTTGCGGTCTTAGGACTGCATTGGGCCTGACGGAAAGATGTCCAAACTTGATCATTTAGAGGAAGTAAAAGTCGTAACAAGGTTTCC
>Parapionosyllis elegans, JF903625.1
CCGCCCGTCGCTACTACCGATTGAATGGTTTAGTGAGACCCTCGGATTCGTCCCAGCAGGGTGGGTCTCCACTAGGCTGGTGTGCGGAGAAGACGGTCGAACTTGATCATTTAGAGGAAGTAAAAGTCGTAACAAGGTTTCCGTAGGTGAACCTGC
>Parartemia zietziana, M06023:55:000000000-BTM48:1:1101:3947:14630 1:N:0:CGTACTAG+CTATTAAG/M06023:55:000000000-BTM48:1:1101:3947:14630 2:N:0:CGTACTAG+CTATTAAG
CGCCCGTCGCTACTACCGATTGAATGATTTAGTGAGAATTTCGGAGTGGTCGGTGGGGCTGCTTTCGGGTGGCCCCGCTGTACTGCAAAGTCCTTCAAACTTGATCATTTAGAGGAAGTAAAAGTCGTAACAAGGTTTCC
>Paromalostomum dubium, KP730489.1
CGCCCGTCGCTACTACCGATTGAATGTTCTGGTGAAATCATTGAAGTGATGCTTATCGGGTGGTCTCCACTCGATAGGATATTGCGAAGAGGCTTAAACCTGAGCATTTAGAGGAAGTAAAAGTCGTAACAAG
>Paromalostomum fusculum, AJ012531.1
CGCCCGTCGCTACTACCGATTGAATGTTCTGGTGAAATCATTGAAGTGATGCTTATCGGGTGGTCTCCACTCGATAGGATGTCGCGAAGAGGCTTAAACCTGAGCATTTAGAGGAAGTAAAAGTCGTAACAAGGTTTCC
>Parthenope validus, M06023:55:000000000-BTM48:1:2113:13960:24957 1:N:0:CGATCAGT+TCGACTAG/M06023:55:000000000-BTM48:1:2113:13960:24957 2:N:0:CGATCAGT+TCGACTAG
CGCCCGTCGCTACTACCGATTGAATGATTTAGTGAGGCCTTCGGACTGGCGCTCTTGGATGCCGGGTCCATGCGGTTCCGCCGCTGGGCTTTCGGCGCCTCGAGCTGACGGAAAGATGTCCAAACTTGATCATTTAGAGGAAGTAAAAGTCGTAACAAGGTTTCCGGAGTGACCCCTCGGTACGTATGTCTATCCCGAAGCCCACGGGACCTCTCTGT
>Parthenope validus, EU284153.1
CGCCCGTCGCTACTACCGATTGAATGATTTAGTGAGGCCTTCGGACTGGCGCTCTTGGATGCCGGGTCCATGCGGTTTCAAAGCCGTACCTGGGCTTTCGGCGCCTCGAGCTGACGGAAAGATGTCCAAACTTGATCATTTAGAGGAAGTAAAAGTCGTAACAAGGTTTCCGTAGGTGAACCTGCAG
>Parvatrema sp. CG-2014, M06023:55:000000000-BTM48:1:2106:20418:11247 1:N:0:CGATCAGT+TCGACTAG/M06023:55:000000000-BTM48:1:2106:20418:11247 2:N:0:CGATCAGT+TCGACTAG
CGCCCGTCGCTACTACCGATTGAATGGTTTAGCAAGGTCATCGGATTGGTACCATTATAGTGGCTTGCTGCTAAACGGTGCTGAGAAGACGACCGAACTTGATCATTTAGAGGAAGGTGAAGTCGTAACAAGGTTTCC
>Parvatrema sp. CG-2014, KM246856.1
CGCCCGTCGCTACTACCGATTGAATGGTTTAGCAAGGTCATCGGATTGGTACCATTGTAGTGGTTTCGGCCGCTCGACCGGTGCTGAGAAGACGACCGAACTTGATCATTTAGAGGAAGTAAAAGTCGTAACAAGGTTTCC
>Parvicapsula anisocaudata, KY341924.1
CGCCCGTCGCTACTACTGATTGAATTGGTTTTTGAAGCGCAAGGATTGGCGGTCATTTAATGACCTGCCGAGAATCGCCCTAAAAAAATCATTCGAGAGGAAGTAAAAGTCGTAACAAGGTTTCC
>Parvicardium exiguum, AF120553.1
CGCCCGTCGCTACTACCGATCGCCCTTGAGAATGAGCCTGTCGGATTGGACCCGGTGAGCGGGCGCTCGTCGCCTGCGAGCTCTGGTGTTTGCCGAGAAGATGGGCAAATTCCCTGGGGTAGAGGAAGTAAAAGTCGTAACAAGGTATCC
>Patella rustica, DQ013352.1
CGCCCGTCGCTACCTCCGATAGAATGGCTAAGCGAGGCCGTTGGACTGGGCCTGTCTTCGGACGGGCCCGGAAAGGCGTTCGAGCTTAATCATTTAGAGGAAGTAAAAGTCGTAACAAGGTTTCC
>Pectinaria koreni, JN936463.1
CGCCCGTCGCTACTACCGATCGGATTGTCCTGTGAATTGCTAGGAGAGTGGAATACCTAGCGTTTCGGCGCTGGCGTGTTCACGCTCGAATTGCATTGAACTGGACTCTCTAGAGGAAGTAAAAGTCGTAACAAGGTTTCC
>Pellioditis marina, AF083021.1
CGCCCGTCGCTGTCCGGGACTGAGCTGTTTCGAGAAGAGTGAGGACTGCTGCAGCGAGGCTTCGGCTTTACTGTGATGGAAATCACTTTAATCGCAATGGCTTGAACCGGGCAAAAGTCGTAACAAGGTACCT
>Pellioditis marina, M06023:55:000000000-BTM48:1:2111:21924:19669 1:N:0:AAGAGGCA+ACTGCATA/M06023:55:000000000-BTM48:1:2111:21924:19669 2:N:0:AAGAGGCA+ACTGCATA
CGCCCGTCGCTGTCCGGGACTGAGCTGTTTCGAGAAGAGTGAGGACTGCTGCAGCGAGGCTTCGGCTTTACTGTGATGGAAATCACTTTAATCGCAATGGCTTGAACCGGGCAAAAGTCGTAACAAGGTACCTGTGCGGCAACTCGACTTGTACTTCTTGCATCCCCAAGCCTCACGTACAACATTCT
>Pellioditis mediterranea, AF083020.1
CGCCCGTCGCTGTCCGGAACTGAGCTGTTTCGAGAAGAGTGAGGACCGCTGCATAGAGGCTTCGGCTTCTTTGTGATGGAAATCATTTTAATCGCAATGGCTTGAACCGGGCAAAAGTCGTAACAAGGTACCT
>Peltogaster paguri, EU082415.1
CGCCCGTCGCTACTACCGATGGATGATTTGGTGAGGTCGCCTAGACTGGCCGCTGGCTTCGGCCGTGCGGTCGGAAAGACGCCCAAACTTGGTCGTCTAGAGGAAGTAAAAGTCGTAACAAGGTTTCC
>Peltogaster paguri, DQ826570.1
CGCCCGTCGCTACTACCGATGGATGATTTGGTGAGGTCGCCTAGACTGGCTGCTGGCTTCGGCCGTGCGGTCGGAAAGACGCCCAAACTTGGTCGTCTAGAGGAAGTAAAAGTCGTAACAAGGTTTCC
>Perca fluviatilis, KX342086.1
CGCCCGTCGCTACTACCGATTGGATGGTTTAGTGAGGTCCTCGGATCGGCCCCGCCGGAGTCGGTCACGGCCCTGGCGGAGCGCCGAGAAGACGATCAAACTTGACTATCTAGAGGAAGTAAAAGTCGTAACAAGGTTTCC
>Perinereis sp. Haeju, EF545148.1
CGCCCGTCGCTACTACCGATTGAATGGCTTAGTGAGATCCTCGGATGGGTCCCGGCGTGCCCGGCAACGAGCGCGCTGGTGTGCCGAGAAGACGATCGAACTTGATCATTTAGAGGAAGTAAAAGTCGTAACAAGGTTTCC
>Peringia ulvae, JN997449.1
CGCCCGTCGCTACTACCGATTGAACGGTTTAGTGAGGTCATTGGATTGTCTCGGTGTCGGCCTTAACGGGTTGGCGCTGTTAGCTGAGAAGACGCCCGAACT
>Phallusia mammillata, AF236803.2
CGCCCGTCGCTACTACCGATTGAATGGTTTAGTGAGGTCCTCCGATTGGACCTGGCGCGGTCGGCAACGGCCGGGCCGGTGTCCGAGAAGACGATCTAACTTGATCATTTAGAGGAAGTAAAAGTCGTAACAAGGTTTCC
>Phanoderma sp. 24S2F, FN433904.1
CGCCCGTCGCTACTACCGATTGGATGATTTAGTGAGGCCCTCGGACCGGTGCCGAAGCGGCTTAACGGCTGCCTCGGTTTCTGGAAAGACGGCCTAACTTGATCATTTAGAGGAAGTAAAAGTCGTAACAAGGTTTCC
>Philactinoposthia saliens, FR837727.1
CGCCCGTCGCTACTACTGATTGGGCGTTCAAGCGAGGTCCTTGAACACTGACACTAAATTACTTTACGGTAATGTCGCCGTTCGAAGAAGAGGATCGAGCTTTTGCGTCTA
>Phoronis hippocrepia, KT030907.1
CCGCCCGTCGCTACTACCGATTGGATGGTTTAGTGAGAGCCTCGGATTGGTCCCTGCATGGTGGGCAACTATCGCGCAGGTGTGCCGAGAAGATGCTCAAACTTGATTGTCTAGAGGAAGTAAAAGTCGTAACAAGGTTTCCGTAGG
>Phyllaplysia lafonti, DQ246443.1
CGCCCGTCGCTACTATCGATTGAGCGGTTCAGTGAGTGCCTCGGATTGGTCTCGGTCTGGCGTGCAAGCGCCGGCACCGTTGGCCGAGAAGACGCTCGAACTCGATCGCTTGGAGAAAGTAAAAGTCGTAACAAGGTTTCC
>Phyllothalestris sp. New Caledonia-RJH-2007, EU380298.1
CGCCCGTCGCTACTACCGATTGAACGTTTTAGTGAGGTATTTGGATTGGACCTCTGGTGGCTCGCGCCCCTAGTGTGTCCGAGAAGACTCCCAAACTTGAGCGTTTAGAGGAAGTAAAAGTCGTAACAAGGTTTCC
>Phylo foetida, AY532356.1
CGCCCGTCGCTACTACCGATTGAGCAGTTCAGTGAGATAATTGGACCAACCCAGGTGGTTGCTGGCAACGGCAAACCTGCTTACGGTGTGGGGAAAATTGTCGAACTGTATTGCTTAGAGGAAGTAAAAGTCGTAACAAGGTTTCC
>Phylo foetida, M06023:55:000000000-BTM48:1:2105:10466:23909 1:N:0:TAGGCATG+TCGACTAG/M06023:55:000000000-BTM48:1:2105:10466:23909 2:N:0:TAGGCATG+TCGACTAG
CGCCCGTCGCTACTACCGATTGAGCGGTTCAGTGAGATTATTGGACCCACCCAGCAGGAGCTGGCAACGGCGCCTGCTTACGGTGTGGGGAAAATTGTCGAACTGTATTGCTTAGAGGAAGTAAAAGTCGTAACAAGGTTTCC
>Physella acuta, JN614325.1
CGCCCGTCGCTACTATCGATTGAGCGGTTCAGTGAGGGCCTCGGATTGGTCTCGGTCTGGCACGCAAGTGCCGGCACCGTTGGCCGAGAAGACGCTCGAACTCGATCGCTTGGAGAAAGTAAAAGTCGTAACAAGGTTTCC
>Pimoa haden, M06023:55:000000000-BTM48:1:1114:19833:8930 1:N:0:TAGGCATG+TCGACTAG/M06023:55:000000000-BTM48:1:1114:19833:8930 2:N:0:TAGGCATG+TCGACTAG
CGCCCGTCGCTACTACCGATTGAATGTCTTAGTGAGCTTCCTGGAGTGCGGCCTCCGTGTTGGGTTTCCAATCGTTGGCTCGCGCAAAGGGAAACAAACTTGAACATTTAGAGGAAGTAAAAGTCGTAACAAGGTTTCC
>Pirodrilus minutus, M06023:55:000000000-BTM48:1:1112:23705:17534 1:N:0:AAGAGGCA+ACTGCATA/M06023:55:000000000-BTM48:1:1112:23705:17534 2:N:0:AAGAGGCA+ACTGCATA
CGCCCGTCGCTACTACCGATCGGATGGCTTAGTGAGTTGTAAGGATTGAGAATGAGTGCGGCTTGCCAACCTCATTTTTGAAAATTACATCAAACTTGATCATCTAGAGGAAGTAAAAGTCGTAACAAGGTTTCC
>Placorhynchus dimorphis, M06023:55:000000000-BTM48:1:1103:23489:5986 1:N:0:GCTCATGA+CTAAGCCT/M06023:55:000000000-BTM48:1:1103:23489:5986 2:N:0:GCTCATGA+CTAAGCCT
CGCCCGTCGCTACTACCGATTGAATGGTTTAGTGAGATTTTTGGATTGAGGCTGGTTGAGGAGCTTGCTTCTTGACTGGCTTCGAGAAAATCATCAAACTTGATCATTTAGAGGAAGTAAAAGTCGTAACAAGGTTTCC
>Placorhynchus octaculeatus, M06023:55:000000000-BTM48:1:1104:13409:27104 1:N:0:TAGCGCTC+AAGGCTAT/M06023:55:000000000-BTM48:1:1104:13409:27104 2:N:0:TAGCGCTC+AAGGCTAT
CGCCCGTCGCTACTACCGATTGAATGACTTAGTGAGCTGCAAGGACCGCGGCCTCCAGTTGGGTTTCCTTCTGTTGGTTCGCAGGAATTGCATCAAACTTGATCATTTAGAGGAAGTAAAAGTCGTAACAAGGTTTCC
>Placorhynchus octaculeatus, M06023:55:000000000-BTM48:1:2101:25331:11295 1:N:0:ACTGAGCG+GAGCCTTA/M06023:55:000000000-BTM48:1:2101:25331:11295 2:N:0:ACTGAGCG+GAGCCTTA
CGCCCGTCGCTACTACCGATTGAATGGCTTAGTGAGCTGTCTGGACTGTCTCGGGATGGGGGCAACCCTGACCCGTGGACGGGAAGGACATCAAACTTGATCATTTAGAGGAAGTAAAAGTCGTAACAAGGTTTCC
>Plagioecia patina, M06023:55:000000000-BTM48:1:1104:14069:20999 1:N:0:TAGGCATG+TCGACTAG/M06023:55:000000000-BTM48:1:1104:14069:20999 2:N:0:TAGGCATG+TCGACTAG
CGCCCGTCGCTACTACCGATTGAATGGCTTAGTGAGCCCTCTGGACCGTTGTGACTCATTGGAAACTTTGAGACACATTCGGAAAGGAGGTCAAACTTGATCATTTAGAGGAAGTAAAAGTCGTAACAAGGTTTCC
>Plagiostomum whitmani, M06023:55:000000000-BTM48:1:2113:18960:13814 1:N:0:CGAGGCTG+CCTAGAGT/M06023:55:000000000-BTM48:1:2113:18960:13814 2:N:0:CGAGGCTG+CCTAGAGT
CGCCCGTCGCTACTACCGATTGAATGGTTTAGTGAACTTTGCGGACAACATCGGGCGCGTGGCAACACGTGCCTGGCGTTGGAAGCAACGCAAACTTGGCCATTTAGAGGAAGTAAAAGTCGTAACAAGGTTTCC
>Planaxis sulcatus, HQ833993.1
CGCCCGTCGCTACTACCGATTGAACGGTTTAGTGAGGGCCTCGGATTGGTCTCGGCTCGCCCTTCACCGGGCGACGCCGTTGGTCGAGAAGACGCTCGAACTTGATCGTTTAGAGGAAGTAAAAGTCGTAACAAGGTTTCC
>Pleuronichthys cornutus, MG890553.1
CGCCCGTCGCTACTACCGATTGGATGGTTTAGTGAGGTCCTCGGATCGGCCCCGCCGGAGTCGGTCACGGCCCCGGCGGAGCGCCGAGAAGACGATCAAACTTGACTATCTAGAGGAAGTAAAAGTCGTAACAAGGTTTCC
>Pleuronichthys cornutus, M06023:55:000000000-BTM48:1:1114:23287:12737 1:N:0:ATGCGCAG+CTATTAAG/M06023:55:000000000-BTM48:1:1114:23287:12737 2:N:0:ATGCGCAG+CTATTAAG
CGCCCGTCGCTACTACCGATTGAACGGTTTAGTGAGGTCCTTGGATCGGCCCCGAGGAGCACACACAGAAGGAGCGCCGAGAAGACGGTCAAACTTGACTATATAGAGGAAGTAAAAGTCGTAACAAGGTTTCT
>Pleuronichthys cornutus, MG890586.1
CGCCCGTCGCTACTACCGATTGGATGGTTTAGTGAGGTCCTCGGATCGGCCCCGCCGGAGTCGGTCACGGCCCTGGCGGAGCGCCGAGAAGACGATCAAACTTGGCTATCTAGAGGAAGTAAAAGTCGTAACAAGGTTTCC
>Pleuronichthys cornutus, MG890597.1
CGCCCGTCGCTACTACCGATTGGATGGTTTAGTGAGGTCCTCGGATCGGCCCCGCCGGAGTCGGTCACGGCCCTGGCGGAGCGCCGAGAAGACGGTCAAACTTGACTATCTAGAGGAAGTAAAAGTCGTAACAAGGTTTCC
>Plicatula australis, M06023:55:000000000-BTM48:1:1111:10872:17922 1:N:0:AAGAGGCA+ACTGCATA/M06023:55:000000000-BTM48:1:1111:10872:17922 2:N:0:AAGAGGCA+ACTGCATA
CGCCCGTCGCTACTACCGATTGAACGGTTTAGTGAACTTTGCGGACAACGACGGATCCGGGGCAACTCGGATCTGGCGCTGGAAGCAACGTAAACTTGGCCGTTTAGAGGAAGTAAAAGTCGTAACAAGGTTTCC
>Poecilochaetus serpens, AY569652.1
CGCCCGTCGCTACTACCGATTGGATGGTTTAGTGAGACCCTCGGATTGGTCCCGACACAGGTGGGCAACCGCCGGGTCGTGGCGCCGAAAAGACGGTCAAACTTGACTATCTAGAGGAAGTAAAAGTCGTAACAAGGTATCC
>Pogaina sp. 1 NVS-2013, M06023:55:000000000-BTM48:1:1101:14590:1814 1:N:0:AAGAGGCA+ACTGCATA/M06023:55:000000000-BTM48:1:1101:14590:1814 2:N:0:AAGAGGCA+ACTGCATA
CGCCCGTCGCTACTACCGATTGGATGGTTTAGTGAGGTTATCGGATTGGAGATATGGGAGTGGCTCGTTCACTTTTAATATCTTCGAAAAGATACTCAAACTTGACCATTTAGAGGAAGTAAAAGTCGTAACAAGGTTTCC
>Polycelis felina, DQ665996.1
CGCCCGTCGCTACTACCGATTGAATGGTTTAGTGAGATTGTTGGATTCCGGACTAAGCAATGGCGACATTACTATGACTGGGAAAAGACACTCAAACTTGATCATTTAAGGAAGTAAAAGTCGTAACAAGGTTTCC
>Polycirrus sp. THS-2008, EU418858.1
CGCCCGTCGCTACTACCGATTGGATGGTTTAGTGAGATCCTCGGATTGGTCCTGGCGTGGTGGGCAACCTCCGTGCCAGCGTGCCGAGAAGACGATCGAACTTGATCATCTAGAGGAAGTAAAAGTCGTAAACAAGGTTTCC
>Polydora lingshuiensis, KF562236.1
CGCCCGTCGCTACTACCGATCGGATGGTTTAGTGAGACCCTTGGACTGGTCCCGTCGAAGTGGGCAACCACCTCGACGCGTGTGCCGGGAAGAAGGTCGAACTTGACTATCTAGAGGAAGTAAAAGTCGTAACAAGGTTTCC
>Polystyliphora karlingi, M06023:55:000000000-BTM48:1:1103:27430:8999 1:N:0:TACGCTGC+GCGTAAGA/M06023:55:000000000-BTM48:1:1103:27430:8999 2:N:0:TACGCTGC+GCGTAAGA
CGCCCGTCGCTACTACCGATTGAATGGTTTAGTGAGCTCCTTGAATTTGAATCTAGAGACTTTTGTTTCTTTATTCGTTGAAGAGGATCAAATTTGATCATTTAGAGGAAGTAAAAGTCGTAACAAGGTTTCC
>Polystyliphora karlingi, M06023:55:000000000-BTM48:1:1103:8439:26500 1:N:0:TAGCGCTC+AAGGCTAT/M06023:55:000000000-BTM48:1:1103:8439:26500 2:N:0:TAGCGCTC+AAGGCTAT
CGCCCGTCGCTACTACCGATTGAATGGTTTAGTGAGCTCCTTGAATTTAGTTTCATAAAGCTTGTCTTTTTGTAATTGTTGAAGAGGATCAAATTTGATCATTTAGAGGAAGTAAAAGTCGTAACAAGGTTTCCCCCCCCGAACACCCAGAAGG
>Polystyliphora novaehollandiae, M06023:55:000000000-BTM48:1:1105:19804:23456 1:N:0:GGAGCTAC+CTCTCTAT/M06023:55:000000000-BTM48:1:1105:19804:23456 2:N:0:GGAGCTAC+CTCTCTAT
CGCCCGTCGCTACTACCGATTGAATGGTTTAGTGAGGTCCTCGGATTGGTACTAACGGAGTGGTTTTCTGCTCTGTTGGTATCGAGAAGACGATCAAACTTGATCATTTAGAGGAAGTAAAAGTCGTAACAAGGTTGCC
>Pomacea bridgesi, DQ093436.1
CGCCCGTCGCTACTACCGATTGAACGGTTTAGTGAGGGCCTCGGATTGGTCTCGGCCCGCCCTTCACGGGGCGGCGCCGCTGGTCGAGAAGACGCTCGAACTTGATCGTTTAGAGGAAGTAAAAGTCGTAACAAGGTTTCC
>Pontohedyle milaschewitchii, HQ168435.1
CCGCCCGTCGCTACTATCGATTGAGCGGTTCAGTGAGGGCCTCGGATTGGTCTCGGTCTGGCGTGCAAGCGCCGGCACCGTTGGCCGAGAAGACGCTCGAACTCGATCGCTTGGAGAAAGTAAAAGTCGTAACAAGGTTTCCG
>Pontonema vulgare, M06023:55:000000000-BTM48:1:1102:23262:23873 1:N:0:ATCTCAGG+CGTCTAAT/M06023:55:000000000-BTM48:1:1102:23262:23873 2:N:0:ATCTCAGG+CGTCTAAT
CGCCCGTCGCTACTACCGATTGGATGTGTTAGTGAGGTTTTCCGACCGGGACAGTGGCGGCCTCTGGCTGCCGCTTGTCTTGGGAAGATCATCGAACTAATATATCTAGAGGAAGTAAAAGTCGTAACAAGGTTTCC
>Poseidonemertes maslakovae, KP270806.1
CGCCCGTCGCTACTACCGATTGAATGGTTTAGTGAGGTCCTCGGACTGGTGGCGTTCGCGTTCTTCGCGTTCGTGAACGTCTAGCCGGGAAGACGATCGAACTTGATCATTTAGAGGAAGTAAAAGTCGTAACAAGGTTTCC
>Praeacanthonchus sp. 178510, AM234046.1
CGCCCGTCGCTACTACCGACTGGTCGTTTTTGTGAATCCTTAGGATCTGCTCTGGCACTGCTTCTAGTGGCGCCAGTAGCGGAGAATTTGTGTAAACATGAATGATTGGAGGAAGTAAAAGTCGTAACAAGGTTTCC
>Preptetos caballeroi, AJ287563.1
CGCCCGTCGCTACTACCGATTGAATGGTTTAGCAAGGTCCTCGGATTGGTGCCATTGTAGTTGCTCACGCGACTCGAACGGTGCTGAGAAGACGACCAAACTTGATCATTTAGAGGAAGTAAAAGTCGTAACAAGGTTTCC
>Prionospio dubia, EU418859.1
CGCCCGTCGCTACTACCGATTGGATGGTTTAGTGAGACCCTCGGATTGGTCCCGGCCTGGCGGGCAACCGCCGGGCCGCGGCGCCGAGAAGACGGTCAAACTTGACTATCTAGAGGAAGTAAAAGTCGTAACAAGGTTTCC
>Prismatolaimus cf. dolichurus JH-2004, M06023:55:000000000-BTM48:1:1102:25953:13107 1:N:0:AAGAGGCA+ACTGCATA/M06023:55:000000000-BTM48:1:1102:25953:13107 2:N:0:AAGAGGCA+ACTGCATA
CGCCCGTCGCTACTACCGATTGGAGGTAGACGAGAGGTCTCGGGATTGCTCTCTGGGCTGTCTTTCGGCAGCCCAGGGTAGTGAGAACTTGACCTATCGTTTAGCTTTAGAGGAAGTAAAAGTCGTAACAAGGTTTCC
>Proales reinhardti, DQ297718.1
CGCCCGTCGCTACTACCGATTGAATGGTTTAGTGAGATCTTCGGATTGGTCCGGTAGTGGCCGCAAGGTTGCCTCCAGGTTCTAAAAAGATGCTCAAACTTGATCATTTAGAGGAAGTAAAAGTCGTAACAAGGTTTCC
>Proales similis, DQ297719.1
CGCCCGTCGCTACTACCGATTGAATGGTTTAGTGAGATCTTCGGATTGGTCCGGAAGTGACCGCAAGGTTGCCTCCAGGTTCTGAGAAGATGATCAAACTTGATCATTTAGAGGAAGTAAAAGTCGTAACAAGGTTTCC
>Promesostoma dipterostylum, MG256039.1
CGCCCGTCGCTACTACCGATTGAGTGCATTAGTGAGGACCTCGGATTGAGAACTTAGTGGCGCAAGTTACTTTGTTTTCGAAAAGTGGTTCAAATTTGTGCATTTAGAGATAGTAAAAGTCGT
>Promesostoma maculosum, KC529434.1
CGCCCGTCGCTACTACCGATTGAGTGCATTAGTGAGGACCTCGGATTGAGAACATTTTGTCGCAAGACAATTTGTTTTTGAAAAGTGGTTCAAATTTGTGCATTTAGAGATAGTAAAAGTCGTAACAAGGTTTCC
>Promesostoma sp. NVS-2013, KC529431.1
CGCCCGTCGCTACTACCGATTGAGTGCATTAGTGAGGACCTCGGATTGAGAACTTATTGGCGAAAGTTAATTTGTTTTCGAAAAGTGGTTCAAATTTGTGCATTTAGAGATAGTAAAAGTCGTAACAAGGTTTCC
>Proschizorhynchus tricingulatus, KJ887423.1
CGCCCGTCGCTACTACCGATTGAATGGTTTGGTGAGGCCTTTGGATTGAGTCTATTGGAGTGTCTTCATTCTATGTGATTCGAGAAAATCGTCAAACTTGATCATTTAGAGGAAGTAAAAGTCGTAACAAGGTTTCC
>Prosorhynchoides borealis, JN182208.1
CGCCCGTCGCTACTACCGATTGAATGGTTTAGCAAGGTCGTTGGATCGGTGCCATTGTAGTGGCTTTGGCTGCTCTACCGGTGCTGAGAAGACGCCCGAACTTGATCATTTAGAGGAAGTAAAAGTCGTAACAAGGTTTCC
>Prosphaerosyllis sp. MTA-2006, EF123881.1
CGCCCGTCGCTACTACCGATTGAATGGTTTAGTGAGACCCTCGGATTCGTCCCGGCAGGGTGGATTTCCGCTAGGCCGGTGTGCGGAGAAGACGGTCGAACTTGATCATTTAGAGGAAGTAAAAGTCGTAACAAGGTTTCC
>Protodrilus ovarium, M06023:55:000000000-BTM48:1:1110:6844:23433 1:N:0:TACGCTGC+GCGTAAGA/M06023:55:000000000-BTM48:1:1110:6844:23433 2:N:0:TACGCTGC+GCGTAAGA
CGCCCGTCGCTACTACCGATTGAACGTTTTAGTGAGGCCTCGGGATTGGCGCCTCGGAGCTGGCAACAGCACCTTGGAGCCGAGAACTTGTTCAAACTTGAGCGTTTAGAGGAAGTAAAAGTCGTAACAAGGTTTCC
>Protodrilus rubropharyngeus, KJ451220.1
CGCCCGTCGCTACTACCGATTGAATGGTTTAGTGAGGTCCTCGGACCGCGGCTCGCCGGCGCAAGCCGTGTGAATTTGCGGGAAGATGATCAAACTTGATCGTTTAGAGGAAGTAAAAGTCGTAACAAGGTTT
>Protomima imitatrix, AB295399.1
CGCCCGTCGCTACTACCGATTGGGTGTACCAGTGAGAGCCTTGGACTGGCGGAGCCGCCCTCTCAAAGGGGCGGTATCACGACTGAAAGAGGTCCGAACTGGTGCACTTAGAGGAAGTAAAAGTCGTAACAAGGTTTCC
>Psammodrilus balanoglossoides, MF407304.1
CGCCCGTCGCTACTACCGATTGAATGGTTTAGTGAGATCCTCGGATTGGTCCCGGCGCGGCGGTTCTACCGCTGCACCGTGGTTTGCCGAGAAGACGATCAAACTTGATCATTTAGAGGAAGTAAAAGTCGTAACAAGGTTTCCGTA
>Pseudocalanus moultoni, JX995324.1
CCGCCCGTCGCTACTACCGATTGAACGTTTTAGTGAGGTCCTCGGACTGTTTGGTAGGCGGATCACTCTGCCTGCCTGGCGGGAAGACGACCAAACTGTAGCGTTTAGAGGAAGTAAAAGTCGTAACAAGGTTTCCG
>Pseudoctomeris sulcata, JX083888.1
CGCCCGTCGCTACTACCGATGGATGATTTGGTGAGGTCGCCTAGACTGGCCGCTGGCTTCGGCCGTGCGGCCGGGAAGACGCCCAAACTTGGTCGTCTAGAGGAAGTAAAAGTCGTAACAAGGTTTCC
>Pseudocyclops sp. Japan-RJH-2004, M06023:55:000000000-BTM48:1:1111:15168:18840 1:N:0:TAGGCATG+TCGACTAG/M06023:55:000000000-BTM48:1:1111:15168:18840 2:N:0:TAGGCATG+TCGACTAG
CGCCCGTCGCTACTACCGATTGAATGTTTTAGTGAGTTTCGGGGACCGGGGCTTTTGGTGGCAACACTGATCGCTCTGGAAACCGATGCAAACTTGAGCATTTAGAGGAAGTAAAAGTCGTAACAAGGTTTCC
>Pseudodiaptomus marinus, KP768155.1
CCGCCCGTCGCTACTACCGATTGAGCATTTTAGTGAGGACCTCGGACTGCACAGATCTTTGGTTAACGCCGATGTCTGAGCGGAAAGACGTCCAAACTGTAGTGCTTAGAGGAAGTAAAAGTCGTAACAAGGTTTCCG
>Pseudopolydora paucibranchiata, LC019991.1
CCGCCCGTCGCTACTACCGATCGGATGGTTTAGTGAGACCCTTGGACTGGTCCCGTTGTGGTGGGCAACCACTGTAACGTGTGTGCCGGGAAGAAGGTCGAACTTGACTATCTAGAGGAAGTAAAAGT
>Pterinopsyllus sp. DZMB047, MF077700.1
CGCCCGTCGCTACTACCGATTGAACGTTTTAGTGAGGTATTTGGACTGGACCTTCGGAGGCTAGCGTCTCCGATGTTGTCCGGGAAGACTCCCAAACTTGAGCGTTTAGAGGAAGTAAAAGTCGTAACAAGGTTTCCG
>Pterynotus triformis, HM486919.1
CGCCCGTCGCTACTACCGATTGAACGGTTTAGTGAGGGCCTCGGATTGGTCTCGGCCCGCCCTTCACCGGGCGGCGCCGCTGGTCGAGAAGACGCTCGAACTTGATCGTTTAGAGGAAGTAAAACAGCTAACAAGGT
>Ptycholaimellus sp. 1092, M06023:55:000000000-BTM48:1:2105:3724:9055 1:N:0:GGACTCCT+TTATGCGA/M06023:55:000000000-BTM48:1:2105:3724:9055 2:N:0:GGACTCCT+TTATGCGA
CGCCCGTCGCTGCTACCGATTGGGAAAATTTCAGAATGCTTAGGACAGGGACTTGTTCGGCTTCACTGCCCTACTTGACCTGGAAATAAGTACAATGATACTTTCCTAGAGGAAGTAAAAGTCGTAACAAGGTTTCC
>Ptycholaimellus sp. 1092, M06023:55:000000000-BTM48:1:1101:25659:12315 1:N:0:ATGCGCAG+CTATTAAG/M06023:55:000000000-BTM48:1:1101:25659:12315 2:N:0:ATGCGCAG+CTATTAAG
CGCCCGTCGCTACTACCGATTGGGAAAATTTCAGAATGCTTAGGATTCTGACTTGTTTGGCTTTTGGCCTTACTTGTTGGGAGAATAAGTATAATGATATTTTCCTAGAGGAAGTAAAAGTCGTAACAAGGTTTCC
>Ptycholaimellus sp. 1092, FJ040472.1
CCGCCCGTCGCTACTACCGATTGGGAAAATTTCAGAATGCTTAGGACTGCGGCTTGTTTGGCCTTTGGCCTTGCTCGTTGTGGAAATAAGTATAATGATATTTTCCTAGAGGAAGT
>Ptycholaimellus sp. 1092, M06023:55:000000000-BTM48:1:1101:16374:6164 1:N:0:GTAGAGGA+AAGGAGTA/M06023:55:000000000-BTM48:1:1101:16374:6164 2:N:0:GTAGAGGA+AAGGAGTA
CGCCCGTCGCTACTACCGATTGGGAAAATTTCAGAATGCTTAGGACCGGGACTTGTTTGGCTTCACGGCCTTACTTGTACTGGAAATAAGTATAATGATATTTTCCTAGAGGAAGTAAAAGTCGTAACAAGGTTTCC
>Ptygura beauchampi, M06023:55:000000000-BTM48:1:1103:13880:7109 1:N:0:GTAGAGGA+AAGGAGTA/M06023:55:000000000-BTM48:1:1103:13880:7109 2:N:0:GTAGAGGA+AAGGAGTA
CGCCCGTCGCTACTACCGATCGAATGGTTTAGTGTGGTTTTCGGATTGGCGCTAGCGGAGTGGTTCTCTGCCCTGCTAGAACCGAGAAGATGATCAAACTTGATCATTTAGAGGAAGTAAAAGTCGTAACAAGGTTTCC
>Puntius chelynoides, GU568347.1
CGCCCGTCGCTACTACCGATTGGATGGTTTAGTGAGGTCCTCGGATCGGCCCCGCCGGGGCTCCTCGCGGGCCCTGGCGGAGCGCCGAGAAGACGATCAAACTTGATCATCTAGAGGAAGTAAAAGTCGTAACAAGGTTTCC
>Pygospio elegans, KJ546277.1
CCGCCCGTCGCTACTACCGATCGGATGGTTTAGTGAGACCCTCGGACCGGTCCCGTCGAAGCGGTTCGCCGCATCGACGCGCGTGCTGGGAAGAAGTTCGAACTTGGTCATCTAGAGGAAGTAAAAGTCGTAACAAGGTTTCC
>Quamtana sp. DNA100446400, M06023:55:000000000-BTM48:1:2105:20615:4863 1:N:0:TAGGCATG+TCGACTAG/M06023:55:000000000-BTM48:1:2105:20615:4863 2:N:0:TAGGCATG+TCGACTAG
CGCCCGTCGCTACTACCGATTGAGTGACCCTGTGAGGAGCTCGGACTGGCTCCGAACGTCCGGAGACGGACTTTGTTGCCGGGAAGATTTCCTAACATTGCCACTTAGAGGAAGTAAAAGTCGTAACAAGGTTTCC
>Reniochalina stalagmitis, M06023:55:000000000-BTM48:1:1108:26257:23363 1:N:0:CGGAGCCT+GTAAGGAG/M06023:55:000000000-BTM48:1:1108:26257:23363 2:N:0:CGGAGCCT+GTAAGGAG
CGCCCGTCGCTACTACCGATTGAATGATTTAGTGAGGCTTTGGGATTGAGATGACTCTGCTTAACGGCAGTGTTATTTTGAAAACTTGTCCAAACTTGATCATTTAGAGGAAGTACAAGTCGTAACAAGGTTTCC
>Rhincalanus nasutus, GU969191.1
CGCCCGTCGCTACTACCGATTGAACGTTTTAGTGAGGTCCTCGGACTGTTTGGCTGGCGGATTACTCTGCCTGCCTGGCGGGAAGACGACCAAACTGTAGCGTTTAGAGGAAGTAAAAGTCGTAACAAGGTTTCC
>Rhipidocotyle galeata, AY222119.1
CGCCCGTCGCTACTACCGATTGAATGGTTTAGCAAGGTCATTGGATCGGTGCCATTGTAGTGGCTTCTGCTGCTCTACCGGTGCTGAGAAGACACCGAACTTGATCATTTAGA
>Rhombognathus levigatoides, HM070351.1
CGCCCGTCGCTACTACCGATTGAATGATTTAGTGAGGACTTCGGATCGGCTGGTGAAGCTGCTCTCGGGCGGCATTTCTGGTTGAGAAGATGTCCAAACTTGCTCATTTAGAGGAAGTA
>Rhopalura ophiocomae, X97158.1
CGCCCGTCACTACTACTGATTGAATGGTTTAGTGAGGTCATTGGATTGATCTCCTTGTGTTGATTAATTGATACGATGGAGATTTGAGTAAGATGATCGAACTTGGCCATTTAGAGGAAGTAAAAGTCGTAACAAGGTTTCC
>Rimosodaphnella sp. NP-2008, EU015419.1
CCGCCCGTCGCTACTACCGATTGAACGGTTTAGTGAGGGCCTCGGATTGGTCTCGGCCCGCCCTTTACCGGGCGGCGCCGTTGGTCGAGAAGACGCTCGAACTTGATCGTTTAGAGGAAGTAAAAGTCGTAACAAGGTTTCCGTAGGTG
>Robinia aurata, M06023:55:000000000-BTM48:1:1108:15145:18477 1:N:0:TGCAGCTA+TTCTAGCT/M06023:55:000000000-BTM48:1:1108:15145:18477 2:N:0:TGCAGCTA+TTCTAGCT
CGCCCGTCGCTACTACCGATTGAATGGTTTAGCAAGGTCCTCGGATTGATGCAAATGGTGGAGATTTCATCGTTTCGCATCGAGAAGACGACCGAACTTGATCATTTAGAGGAAGTAAAAGTCGTAACAAGGTTTCC
>Robustaurila salebrosa, AB076644.1
CCGCCCGTCGCTACTACCGATTGGATGATTTAGTGAGGACTTCGGACTGTCTGCCTGTGGAGCATTCGTGTTCCGCTGGTGGATCGGGAAGATGTTCAAACTGTATCATCTAGAGGAAGTAAAAGTCGTAACAAGGTTTCCG
>Rogneda sp. n. 1 TJ-2014, KJ887406.1
CGCCCGTCGCTACTACCGATTGAATGTTTTAGTGAGGCTTTTGGATTGGAACTGATGATGTGGTTTACTACAACGTTAGTTCTGAGAAAACTGTCAAACTTGATCATTTAGAGGAAGTAAAAGTCGTAACAAGGTTTCC
>Ruditapes philippinarum, M06023:55:000000000-BTM48:1:1112:13100:8746 1:N:0:GCTCATGA+CTAAGCCT/M06023:55:000000000-BTM48:1:1112:13100:8746 2:N:0:GCTCATGA+CTAAGCCT
CGCCCGTCGCTACTACCGATCGCTCCAGTTAATGAGCTCTTCGGATTGGACCCGTAGGCTGCCTCTCGGGGTGGCTCTCGGTTGTGCCGAGAAGATGCGCAAATTGACCGGAGTAGAGGAAGTAAAAGTCGTAACAAGGTATCCGCAGTGACAGTGGAGGACAGTTGCTAGCGCCGAGGCAACGAGAGGCAATCGA
>Ruditapes philippinarum, JN807338.1
CCGCCCGTCGCTACTACCGATCGCTCCAGTTAATGAGCTCTTCGGATTGGTCCCGTAGGCTGCCCTTCGCGGGGTGGCTCTCGGTTGTGCCGAGAAGATGCGCAAATTGACCGGAGTAGAGGAAGTAAAAGTCGTAACAAGGTATCCGTAG
>Sabatieria pulchra, FJ040466.1
CGCCCGTCGCTGCCCGGAACTGAGCCGTTTCGAGAAGAACAGGGACCGTCGTTGAAGGGCCTTAACGGGCTTTTCTCTGATAGAAACTGTTTTAATCGCAGTGGCTTGAACCGGGC
>Sabelliphilus elongatus, AY627010.1
CGCCCGTCGCTACTACCGATTGAACGTTTTAGTGAGGTATTTGGACTGGGCCGCTGTTGGTTTACGCCAATGGTGTTGTTCGGAAAGACTCCCAAACTTGAGCGTTTAGAGGAAGTAAAAGTCGTAACAAG
>Sacculina carcini, AY265366.1
CGCCCGTCGCTACTACCGATGGACGATTTGGTGAGGTCGCCTAGACTGGCCGCTGGCTTCGGCCGTGCGGTCGGAAAGGCGCCCAAACTTGGTCGTCTAGAGGAAGTAAAAGTCGTAACAAGGTTTCC
>Sacoproteus smaragdinus, AB501324.1
CGCCCGTCGCTACTATCGATTGAGCGGTTCAGTGAGGGCCTCGGATTGGTCTCGGTCTGGCGTTCGCGCGCCGGCACCGCTGGCCGAGAAGACGCTCGAACTCGATCGCTTGGAGAAAGTAAAAGTCGTAACAAGGTTTC
>Sagitta setosa, KX709923.1
CGCCCGTCGCTACTACCGATCGAACGATGTAGTGAGGTCCTCGGACTGGCATCTACTCGGAAGCCGGGTTCGCTCGGTAGAAGAGCTTGTTTGCCGGGAAGAGGATCAAACTGGATCG
>Sagitta sp. DP-2006, DQ351891.1
CGCCCGTCGCTACTACCGATCGAACGATTTTGGGAGGTATCTGGACTGGCATCTGCCTGGAAGCCATCCTTCGGGATGTGTCGAGAGGTGTGTTTGCCGGGAAAGGGATCAAGCATGGTCGTTTAGAGGAAGTAAAAGTCGTAACAAGGTTTC
>Sagitta sp. DP-2006, DQ351879.1
CCGCCCGTCGCTACTACCGACCGAACGATGTAGTGAGGTCCTCGGACTGTCGTCTACTCGGAAGCCGGGTTCGCTCGGTAGAAGAGCTTGTTTGACGGGAAGAGGATCAAACTGGATCGTTTAGAGGAAGTAAAAGTCGTAACAAGGTTTCT
>Sarsameira sp. Greenland-RJH-2007, M06023:55:000000000-BTM48:1:1106:4845:20473 1:N:0:CGTACTAG+CTATTAAG/M06023:55:000000000-BTM48:1:1106:4845:20473 2:N:0:CGTACTAG+CTATTAAG
CGCCCGTCGCTACTACCGATTGAACGTTTTAGTGAGGTATTTGGACTGGATCTCTGACGGTTCGCGCCGTCACTGCTTTCCGGAAAGACTCCCAAACTTGAGCGTTTAGAGGAAGTAAAAGTCGTAACAAGGTTTCC
>Savignium sp. 1 MM-2014, HG970366.1
CCGCCCGTCGCTACTACCGATGGATGATTTGGTGAGGTCGCCTAGACTGGCTGCTGGCTTCGGCCGTGCGGCCGGAAAGACGCCCAAACTTGGTCGTCTA
>Scanorhynchus forcipatus, KJ887412.1
CGCCCGTCGCTACTACCGATTGAATGGTTTAGTGAGGCGTTTGGATCGATATCGATAGAGTGGTCTCCACTTTGTTGACATTGAGAAACTCGTCAAACTTGATCATTTAGAGGAAGTAAAAGTCGTAACAAGGTTTCC
>Sciobia finoti, M06023:55:000000000-BTM48:1:1101:5050:14334 1:N:0:TACGCTGC+GCGTAAGA/M06023:55:000000000-BTM48:1:1101:5050:14334 2:N:0:TACGCTGC+GCGTAAGA
CGCCCGTCGCTACTACCGATTGAATGTTTTAGTGAGGTCTTTGGACTGGAGCTGACGGACTGGCTTAACGGCTGGACTGTTGGAGCCGGGAAGATGACCGAACTTGAATATTTAGAGGAAGTAAAAGTCGTAACAAGGTAGCT
>Scissula similis, KC429394.1
CGCCCGTCGCTACGACCGATTGTTCCAGTTAATGAGCGATATGGATGAGTCCCGTGATCGGCTTGCCCGTGATCGTTGGGCTGAGAAGTTGGACAAATTATCTGGGGTAGAGGACGTAAAAGTCGTAACAAGGTATCC
>Scolelepis chilensis, KU900475.1
CGCCCGTCGCTACTACCGATTGGATGGTTTAGTGAGACCCTTGGATCGGTCCCGACTCGGGGTGGTTCTCTGCCCTGGCCGTGGTTTGCCGAGAAGACGGTCAAACTTGACTATCTAGAGGAAGTAAAAGTCGTAACAAGGTTTCC
>Scolelepis sp. sco206, KT900310.1
CGCCCGTCGCTACTACCGATTGGATGGTTTAGTGAGACCCTCGGATCGGTCCCGACTCGGGGTGGTTCTCTGCCCTGGTCGTGGTTCGCCGAGAAGACGGTCAAACTTGACTATCT
>Scolelepis squamata, M06023:55:000000000-BTM48:1:2112:23095:18336 1:N:0:TACGCTGC+GCGTAAGA/M06023:55:000000000-BTM48:1:2112:23095:18336 2:N:0:TACGCTGC+GCGTAAGA
CGCCCGTCGCTGCTACCGATTGGATGGTTTAGTGAGTTCCACGGACTAGTACGAGAGGGGGTTTTCTCCCGCTTGTGTTGGGAAGTGGGTCAAACTTGACTATCTAGAGGAAGCAAAAGTCGTAACAAGGTTTCC
>Scoloplos johnstonei, AF508126.1
CGCCCGTCGCTACTACCGATTGAGCGGTTCAGTGAGACTCTCGGACTTGCCCAGTCGGGGCCGGCAACGGCTCTGTCTGCGTGCGGGGAAGAACGTCGAACTGTATTGCTTAGAGGAAGTAAAAGTCGTAACAAGGTTTCCG
>Scophthalmus maximus, EF126038.1
CGCCCGTCGCTACTACCGATTGGATGGTTTAGTGAGGTCCTCGGATCGGCCCCGCCGGGGTCGGTTACGGCCCTGGCGGAGCGCTGAGAAGACGATCAAACTTGACTATCTAGAGGAAGTAAAAGTCGTAACAAGGTTTCC
>Sebastes baramenuke, DQ678697.1
GATGGTTTAGTGAGGTCCTCGGATCGGCCCCGCCGGAGTCGGCCACGGCCCTGGCGGAGCGCCGAGAAGACGATCAAACTTGACTATCTAGAGGAAGTAAAAGTCGTAACAAGGTTTCC
>Sebastes hubbsi, DQ678707.1
TGGTTTAGTGAGGTCCTCGGATCGGCCCCGCCGGAGTCGGTCACGGCCCTGGCGGAGCGCCGAGAAGACGATCAAACTTGACTATCTAGAGGAAGTAAAAGTCGTAACAAGGTTTCC
>Selkirkiella luisi, M06023:55:000000000-BTM48:1:1104:12088:9391 1:N:0:GTAGAGGA+AAGGAGTA/M06023:55:000000000-BTM48:1:1104:12088:9391 2:N:0:GTAGAGGA+AAGGAGTA
CGCCCGTCGCTACTACCGATGGAATGATTTAGTGAGCCGCACGGACCGGTGCACTGGGTTGGTTTCCTCCTCAGCGCACTCGGGAAGTGATGCAAACTTGATTATTTAGAGGAAGTAAAAGTCGTAACAAGGTTTCT
>Sertularella cylindritheca, M06023:55:000000000-BTM48:1:1112:5600:16092 1:N:0:GCTCATGA+CTAAGCCT/M06023:55:000000000-BTM48:1:1112:5600:16092 2:N:0:GCTCATGA+CTAAGCCT
CGCCCGTCGCTACTACCGATTGAACGGTTTAGTGAGATCTCGGGATTGGCTCGCCGTGACTGGCAACAGTCTGGCGAGCCGAGAACTTGCTCGAACTTGATCGTTTAGAGGAAGTAAAAGTCGTAACAAGGTTTCC
>Siphonalia sp. CYD-2007, EU236273.1
CGCCCGTCGCTACTACCGATTGAACGGTTTAGTGAGGGCCTCGGATTGGTCTCGGCCCGCCCTTCACCGGGCGGCGCCGTTGGCCGAGAAGACGCTCGAACTTGATCGCTTAGAGGAAGTAAAAGTCGTAACAAGGTTTCC
>Solen strictus, AB714787.1
CGCCCGTCGCTACTACCGATCGTTCCCGTTAATGAGCGCCTCGGATTGGTCCCGTGAGCGGGTTTCGGCCTGCTCTTGGCGTGCCGAGAAGATGTGCAAATTATCAGGAATAGAGGAAGTAAAAGTCGTAACAAGGTATCC
>Speleoithona bermudensis, MF077701.1
CGCCCGTCGCTACTACCGATTGAATGTTTTAGTGAGGTATTTGGACTGGACCTCTGGAGGCTCGCGTCTCCATTGTTGTCCGGGAAGACTCCCAAACTTGAGCGTTTAGAGGAAGTAAAAGTCGTAACAAGGTTTCC
>Speleophria bivexilla, M06023:55:000000000-BTM48:1:1105:16859:12088 1:N:0:TAGCGCTC+AAGGCTAT/M06023:55:000000000-BTM48:1:1105:16859:12088 2:N:0:TAGCGCTC+AAGGCTAT
CGCCCGTCGCTACTACCGATTGGACGTTTTAGTGAGGTATTTGGATTGGGCCTCGGCGGGTTTGCGCCCGCCTTGTGTCCGAGAAGATTCCCAAACTTGAGCGTTTAGAGGAAGTAAAAGTCGTAACAAGGTTTCC
>Sphaeractinomyxon sp. type 2 SR-2018, MH017877.1
CGCCCGTCGCTACTACCGAGTGAATCGTGTCATGATACCTTGGGAGCGGACGTTGCCTGGGCCTTGTGCCTGGAGTGATGCTGCAATCAGCGTAAAATGGCGCA
>Sphaeractinomyxon sp. type 9 LFR-2016, KU569318.1
CGCCCGTCGCTACTACCGAGTGAATCGTGTCATGATACCTTGGGAGCGGACGTTGCCTGGGCCTTGTGCCTGGAGTAATGCTGCAATCAGCGTAAAATGGCGCAATTTCGAGGAAGTAAAAGTCGTAACAAGGTTTCC
>Sphaerechinus granularis, Z37132.1
CGCCCGTCGCTACTACCGATTGAATGGTTTAGTGAGATCCTCGGATCGTCGGCGTCGGGACGGCTTCGCCGTGCCGCTCCCATGTACGAGAAGACGATCAAACTTGATCATTTAGAGGAAGTAAAAGTCGTAACAAGGTTTCC
>Sphaeronectes haddocki, KX421854.1
CGCCCGTCGCTACTACCGATTGAATGGTTTAGTGAGATCTTCGGATTGGCACAATCGCGGCCTAACGGAAGTGATGGTGCCGAAAAGTTGCTCAAACTTGATCATTTAGAGGAAGTAAAAGTCGTAACAAGGTTTCC
>Sphaerosyllis pirifera, EF123845.1
CCGCCCGTCGCTACTACCGATTGAATGGTTTAGTGAGACCCTCGGATTCGTCCCAGCAGGGTGGGTCTCCACTAGGCTGGTGTGCGGAGAAGACGGTCGAACTTGATCATTTAGAGGAAGTAAAAGTCGTAACAAGGTTTCCG
>Spio sp. LK-2011-1, FR823432.1
CGCCCGTCGCTACTACCGATCGGATGGTTTAGTGAGACCCTCGGACTGGCCCCGACGGGGCGGGCAACCGCCCCGGCGAGCGCTGCCGGGAAGAAGGTCGAACTTGACTATCTAGAGGAAGTAAAAGTCGTA
>Spirastrella sp. SPS.1, KX894463.1
CGCCCGTCGCTACTACCGATTGAATGGTTTAGTGAGATCTTCGGATTGGCGCCACTGTGGCTCAGCAATGGGCTCGGTGGATGCCGAAAAGTTGATCAAACTTGATCATTTAGAGGAAGTAAAAGTCGTAACAAGGTTTCC
>Spirhapalum siamensis, M06023:55:000000000-BTM48:1:1105:27222:10721 1:N:0:GCGTAGTA+TATCCTCT/M06023:55:000000000-BTM48:1:1105:27222:10721 2:N:0:GCGTAGTA+TATCCTCT
CGCCCGTCGCTACTACCGATTGAATGGTTTAGTGAATTTCACGGACTGGTGCCTTGCGGTGCTTGCACCGTAGGCGTCGGGAAGTGACATAAACTTGACTATTTAGAGGAAGTAAAAGTCGTAACAAGGTTTCC
>Spirinia elongata, EF527426.1
CGCCCGTCGCTGCCCGGGACTGAACCGTTTCGAGAAGAACAGGGACTGGCATTGAGTGGCCTTTTCGGGCTGCTCTCTGGCTGGAAACTGTTTTAATCGGTATGGTTTGAACCGGGCAAAAGTCGTAACAAGGTTTCT
>Spisula solidissima, JN196041.1
CGCCCGTCGCTACTACCGATCGCTCCAGTTAATGAGCTCTTCGGATTGGACCCGTGGGCCCGCTTCGCGGCGGGCCGTCGGTGGCCGAGAAGATGCGCAAATTGACCGGGGTAGAGGTCGTAAAAGTCGTAACAAGGTATCCG
>Spongiobranchaea australis, DQ237969.1
CGCCCGTCGCTACTATCGATTGAGCGGTTCAGTGAGGGCCTCGGATTGGTCTCGGTCTGGCGTGCAAGCGCCGGCACCGTTGGCCGAGAAGACGCTCGAACTCGATCGCTTGGAGAAAGTAAAAGTCGTAACAAGGTTC
>Stenhelia sp. Greenland-RJH-2007, EU380291.1
CGCCCGTCGCTACTACCGATTGAACGTTTTAGTGAGGTATTTGGACTGGTCCTCGCGCGGTTCACGCCGTGCGTCGGATCGGGAAGACTCCCAAACTTGAGCGTTTAGAGGAAGTAAAAGTCGTAACAAGGTTTCC
>Stenopontius sp. New Caledonia-RJH-2004, AY627022.1
CCGCCCGTCGCTACTACCGATTGAACGTTTTAGTGAGGTATTTGGATCGGACCTCCGGAGGTTCATCCCCCCGGTGTCGTCTGAAAAGACTCCCAAACTTGAGCGTTTAGAGGAAGTAAAAGTCGTAACAAGGTTTCCGTAG
>1997', U95946.1
CGCCCGTCGCTACTACCGATTGGATGGTTTAGTGAGATCCTCGGATTGGGCCCGGCGCGGCGGGCAACCGTTGTGCCGGTGTTCCGAAAAGACGATCAAACTTGATCATCTAGAGGAAGTAAAAGTCGTAACAAGGTTTCC
>Stylochus zebra, AF342801.1
CGCCCGTCGCTACTACCGATTGAATGGTTTAGCAAGGTCTTCGGATTGGCGCCTGACTGTTTCGGCAGTCTTGGTGTCCGAGAAGATGATCAAACTTGATCATTTAGAGGAAGTAAAAGTCGTAACAAGGTTTCC
>Stylophora pistillata, M06023:55:000000000-BTM48:1:1104:21837:12424 1:N:0:CTCTCTAC+TTCTAGCT/M06023:55:000000000-BTM48:1:1104:21837:12424 2:N:0:CTCTCTAC+TTCTAGCT
CGCCCGTCGCTACTACCGATTGAATGGCTTAGTGAGGGCCACGGACTGTCGTTGTTTCGCTGTTCGCAGCAGACGATGATGGGAAGTGGTTCAAACTTGATCATTTAGAGGAAGTAAAAGTCGTAACAAGGTTTCC
>Subanguina radicicola, AF202164.2
CGCCCGTCGCTGCCCGGGACTGAGCCATTTCGAGAAATTTGGGGATTGCTGATTAGCGGTCTTTCGGGATTGCTTTTTGGTGAGAACCAATTTAATCGCAGTGGCTTGAACCGGGCAAAAGTCGTAACAAGGTGGCT
>Sulcascaris sulcata, M06023:55:000000000-BTM48:1:1101:13958:13212 1:N:0:GTAGAGGA+AAGGAGTA/M06023:55:000000000-BTM48:1:1101:13958:13212 2:N:0:GTAGAGGA+AAGGAGTA
CGCCCGTCGCTGCCCGGGACTGAGCCGTTTCGAGAAAAGTGGGGACTGTGGCTGGCCGGCGTTCACGCGTCGGCTTTTCGTGGAAACCACCTTGATCGCAGTGGCTTGAACCGGGCAAAAGTCGTAACAAGGTTGCT
>Sutorectus tentaculatus, KM588851.1
CGCCCGTCGCTACTACCGATTGGATGGTTTAGTGAGGTCCTCGGATCGGCCCCGCCGGAGTCGGACACGGCCCTGGTGGAGCGCCGAGAAGACGATCAAACTTGACTATCTAGAGGAAGTAAAAGTCGTAACAAGGTTTCC
>Syllides edentatus, GU357626.1
CGCCCGTCGCTACTACCGATTGAATGGTTTAGTGAGACCCTCGGATTCGTCCCGGCACGGGGGGCAACCCTCGAGCCGGTGTGCGGAGAAGACGGTCGAACTTGATCATTTAGAGGAAGTAAAAGTCGTAACAAGGTTTCC
>Symsagittifera corsicae, AJ319029.1
CCGCCCGTCGCTACTACTGATTGGATGTTTAAGCAAGAATTGCGGAAGCCTGTCGCTGAGACTTCGGTCCTGGCAATGGGTGGAAGCGGATCGAGCTTAATTGTCTAGAGGAAGTAAAAGTCGTAACAAGGTTTCCG
>Symsagittifera psammophila, AF102893.1
CGCCCGTCGCTACTACTGATTGGATGTTTAAGCAAGACTTGCGGAAGCCCGTCGCTGAGACTTCGGTCCTGGCAATGGGTGGAAGCGGATCGAGCTTAATTGTCTAGAGGAAGTAAAAGTCGTAACAAGGTTTCC
>Synchaeta tremula, KY751520.1
CGCCCGTCGCTACTACCGATTGAATGGTTTAGTGAGATCCTCGGATTGGTCCGGAAGTGACCGCAAGGTTGCCTCTAGGTTCTGAGAAGACGATCAAACTTGATCATTTAGAGGAAGTAAAAGTCGTAACAAGGTTTCC
>Taciturna sp. Mau, M06023:55:000000000-BTM48:1:2103:20361:2852 1:N:0:CGTACTAG+CTATTAAG/M06023:55:000000000-BTM48:1:2103:20361:2852 2:N:0:CGTACTAG+CTATTAAG
CGCCCGTCGCTACTACCGATTGAATGTTTTAGTGAGATCTTGGGACTGGCGCAAAAGAGCTGGCAACAGCACTTTTGCGCCGGAAACTTGCTCAAACTTGAATATTTAGAGGAAGTAAAAGTCGTAACAAGGTTTTC
>Tanaopsis japonica, M06023:55:000000000-BTM48:1:1108:27857:8646 1:N:0:CTCTCTAC+TTCTAGCT/M06023:55:000000000-BTM48:1:1108:27857:8646 2:N:0:CTCTCTAC+TTCTAGCT
CGCCCGTCGCTACTACCGATTGAATGATTCAGTGAGAACATTGGACTGTCGTTCCAAATTGTCTTGTGCAATAAAGGAGGCTGACGGGAAGATGTTCAAACTTGATTATTTAGAGGAAGTAAAAGTCGTAACAAGGTTTTC
>Tarvaia pacifica, M06023:55:000000000-BTM48:1:1104:6294:5805 1:N:0:TAGCGCTC+AAGGCTAT/M06023:55:000000000-BTM48:1:1104:6294:5805 2:N:0:TAGCGCTC+AAGGCTAT
CGCCCGTCGCTGCCCGGGACTGAGCCAGTTCGAGAAGAACAGGGACCGCGGGTTTGGGTTCTCACGAACCTTTACCATGTGGAAACTGTTTTGATCGCATTGGCTTGAACCGGGCAAAAGTCGTAACAAGGTTTCT
>Tectarius striatus, Y11750.1
CGCCCGTCGCTACTACCGATTGAACGGTTTAGTGAGGGCCTCGGATTGGTCTCGGCTCGCCCTTCACGGGGTGGCGCCGTTGGTCGAGAAGACGCTCGAACTTGATCGTTTAGAGGAAGTAAAAGTCGTAACAAGGTTTCC
>Telepsavus sp. BVB-2002, AF448165.1
CGCCCGTCGCTACTACCGATTGAATGGTTTAGTGAGATCCTTGGATTGGACCCGGGATGGTGGGCAACTGCCGCTCCGGTGCGCTGAGAAGACGATCAAACTTGATCATTTAGAGGAAGTAAAAGTCGTAACAAGGTTTCC
>Temora longicornis, JX995308.1
CCGCCCGTCGCTACTACCGATTGAGTGTTTTAGTGAGGTCCTCGGATTGCTTTCCTGGCGGTTAACGCTGCCTAGTTGGCGAAAAGACGACCAAACTGTAGCACTTAGAGGAAGTAAAAGTCGTAACAAGGTTTCCG
>Terebella lapidaria, JN936476.1
CGCCCGTCGCTACTACCGATTGGATGGTTTAGTGAGATCCTCGGATTGGTCCTGGCCTGGTGGGCAACCGCCGTGCCAGCGTGCCGAGAAGACGATCGAACTTGATCATCTAGAGGAAGTAAAAGTCGTAACAAGGTTTCC
>Terpios aploos, KX894479.1
CGCCCGTCGCTACTACCGATTGAATGGTTTAGTGAGATTTTTGGACTGGAACTCTCTTGTTCAGCAATGAACGAGAGGGACTCTGGGAAGCTACTCTAACTGTATCATTTAGAGGAAGTAAAAGTCGTAACAAGGTTTCC
>Tetragonicipitidae sp. DZMB699, MF077698.1
CGCCCGTCGCTACTACCGATTGAACGTTTTAGTGAGGTATTTGGATGGGACCTCCGGAGGTTCGCGCCTCTCGTGCGTCCGAGAAGACTCCCAAACTTGAGCGTTTAGAGGAAGTAAAAGTCGTAACAAGGTTTCC
>Tetragonicipitidae sp. DZMB702, MF077699.1
CCGCCCGTCGCTACTACCGATTGAACGTTTTAGTGAGGTATTTGGATTGGACCTCTGGAGGTTCGCGCCTCTCGTGCGTCCGAGAAGACTCCCAAACTTGAGCGTTTAGAGGAAGTAAAAGTCGTAACAAGGTTTCCG
>Tetragonicipitidae sp. DZMB702, M06023:55:000000000-BTM48:1:1105:20725:6721 1:N:0:ATCTCAGG+CGTCTAAT/M06023:55:000000000-BTM48:1:1105:20725:6721 2:N:0:ATCTCAGG+CGTCTAAT
CGCCCGTCGCTACTACCGATTGAACGTTTTAGTGAGGTATTTGGATTGGATCTCGGAAGGGTTTCCCTCCCGTGCGTCCGAGAAGACTCCCAAACTTGAGCGTTTAGAGGAAGTAAAAGTCGTAACAAGGTTTCCGGGGGGGAGCCTGCGGAGGGGTATTATAGTGAGCGACGAGGCCGCGGGTGTTGTTGGG
>Thalestridae sp. DZMB531, MF077761.1
CGCCCGTCGCTACTACCGATTGAACGTTTTAGTGAGGTATTTGGATTGGACCTCTGGAGGTTCGCGCCTCTAGTGTGCCGAGAAGACTCCCAAACTTGAGCGTTTAGAGGAAGTAAAAGTCGTAACAAGG
>Theristus sp. 1268, M06023:55:000000000-BTM48:1:1107:18329:12266 1:N:0:GTAGAGGA+AAGGAGTA/M06023:55:000000000-BTM48:1:1107:18329:12266 2:N:0:GTAGAGGA+AAGGAGTA
CGCCCGTCGCTGCCCGGGACTGAGCCGCTTCGAGAAGACTGGGGATTGATGACTTGAGGCCTTAACGGGCTTTTTGTCGTTGAAAACCATTTTAATCGCAGTGGCTTGAACCGGGCAAAAGTCGTAACAAGGTTTCC
>Thrips vulgatissimus, KC513024.1
CGCCCGTCGCTACTACCGATTGAATGTTTTAGTGAGGTCTTCGGACTGGCGCGCGGAGCTCCTTCGGGAACGCCGATGTCGTCGGAAAGATGACCAAACTTGAATATTTAGAGGAAGTAAAAGTCGTAACAAGGTTGCC
>Tisbe sp. JSL-2009, FJ713566.1
CGCCCGTCGCTACTACCGATTGAACGTTTTAGTGAGGTATTTGGATTGGACCTCTGGAGGCGAAAGCTTCTAGTGTTGTTCGAGAAGACTCCCAAACTTGAGCGTTTAGAGGAAGTAAAAGTCGTAACAAGGTTTCC
>Tobrilidae sp. 1 JH-2014, M06023:55:000000000-BTM48:1:1101:12627:4920 1:N:0:AAGAGGCA+ACTGCATA/M06023:55:000000000-BTM48:1:1101:12627:4920 2:N:0:AAGAGGCA+ACTGCATA
CGCCCGTCGCTACTACCGATTGGATGATTCAGTGAGCTATTCGGACTGATGTCGAAGCGGCTTCACGGCTGCCTCGGTCTTTCGGAAAGATTCGCAAGCTCAATTATCTAGAGGAAGTAAAAGTCGTAACAAGGTTTCC
>Toia ycia, M06023:55:000000000-BTM48:1:1106:23218:17981 1:N:0:TAAGGCGA+GCGTAAGA/M06023:55:000000000-BTM48:1:1106:23218:17981 2:N:0:TAAGGCGA+GCGTAAGA
CGCCCGTCGCTACTACCGATTGAGTGGTTCAGTGAGTTCTTCGGATCGAGGCTAATGTTGTGGCAACACAATATCTGCTTTGAAAAGATGCGCAAACTCGATCACTTAGAGGAAGTAAAAGTCGTAACAAGGTTTTC
>Torgea phukettensis, M06023:55:000000000-BTM48:1:1104:27651:18199 1:N:0:TAGGCATG+TCGACTAG/M06023:55:000000000-BTM48:1:1104:27651:18199 2:N:0:TAGGCATG+TCGACTAG
CGCCCGTCGCTACTACCGATTGAATGGCTTAGTGAGTTATGCGGACTGGGCTGCTTGAAGTTTACTTCTTGCATTTCTGGGAAGCATTGCAAACTTGACCATTTAGAGGAAGTAAAAGTCGTAACAAGGTTTCC
>Trichocerca elongata, DQ297721.1
CGCCCGTCGCTACTACCGATTGAATGGTTTAGTGAGATCCTCGGATTGATCCGGAGATGGCCGCAAGGTTGCCTCTAGGTATTGAGAAGACGATCAAACTTGATCATTTAGAGGAAGTAAAAGTCGTAACAAGGTTTCC
>Trichoplax sp. H4, M06023:55:000000000-BTM48:1:2114:17902:3046 1:N:0:TAGGCATG+TCGACTAG/M06023:55:000000000-BTM48:1:2114:17902:3046 2:N:0:TAGGCATG+TCGACTAG
CGCCCGTCGCTACTACCGATCGGATGGCTTAGTGAGCTTTACGGACTGGTGCTCCTCGTTAGCTTGTCTTTCTTGAAGCATCGGGAAGTAAATCAAACTTGATCATCTAGAGGAAGTAAAAGTCGTAACAAGGTTTCC
>Triconia hawii, KX620523.1
CCGCCCGTCGCTACTACCGATTGAACGTTTTAGTGAGGTCCTCGGACTGTTTGCCTGGCGGATTACTCTGCCTGGCTGGCGGGAAGACGACCAAACTGTAGCGTTTAGAGGAAGTAAAAGTCGTAACAAGGTTTCCGTAGGTGAACCTGCGGAAGGATCATTAT
>Tridentulus sp. PDL-2005, AJ966507.1
CGCCCGTCGCTGCCCGGAACTGAGCCATTTCGAGAAAAATGGGGACTGGCGGCTTGAGGCCTTCACGGGCTTCTTGTTGCTGGAAACCGCTTTGATCGCAGTGGCTTGAACCGGGCAAAAGTCGTAACAAGGTTTCC
>Trigonostomum franki, KC529416.1
CGCCCGTCGCTACTACCGATTGAGTGGATTAGTGAGGCCCTCGGATTGAGAACTTTGTGGCGCAAGTCACTTTGTTTTTGAAAAGTGGGTCAAACTTGTTCATTTAGAGGAAGTAAAAGTCGTAACAAGGTTTCC
>Turritopsis nutricula, KT722442.1
CGCCCGTCGCTACTACCGATTGAATGGTTTAGTGAGATCTTCGGATTGGCGCCATTGCGGCTTCACGGCTGTGACGGAATGCCGAAAAGTTGATCAAACTTGATCATTTAGAGGAAGTAAAAGTCGTAACAAGGTTTCC
>Typhlamphiascus typhlops, EU380292.1
CGCCCGTCGCTACTACCGATTGAACGTTTTAGTGAGGTATTTGGATTGGGCCTGGGTCGGTTTGCGCCTTCCCTGTGCCCGAGAAGACTCCCAAACTTGAGCGTTTAGAGGAAGTAAAAGTCGTAACAAGGTTTCC
>Uncinorhynchus flavidus, M06023:55:000000000-BTM48:1:1102:3072:17529 1:N:0:TAAGGCGA+GCGTAAGA/M06023:55:000000000-BTM48:1:1102:3072:17529 2:N:0:TAAGGCGA+GCGTAAGA
CGCCCGTCGCTACTACCGATTGAATGGTTTAGTGAGGCCTTTGGATCGGACATGACGAGATGATTTTTCATTTTGTCGTTTCTGAGAAGATCGTCAAACTTGATCATTTAGAGGAAGGTGAAGTCGTAACAAGGTTTCC
>Uncinorhynchus flavidus, KJ887470.1
CCGCCCGTCGCTACTACCGATTGAATGGTTTAGTGAGGCCTTTGGATCGGAAATAACGAAATGATTTATCGTTTTGTCGTTTCTGAGAAAATCGTCAAACTTGATCATTTAGAGGAAGTAAAAGTCGTAACAAGGTTTCCG
>unclassified cirratulid, AY040682.1
CGCCCGTCGCTACTACCGATTGGATGGTTTAGTGAGATCCTCGGATCGGTCCCGGAGCGGCATCTCGTTGCGCCGGAGTGCTGAAAAGAATGTCGAACTTGATCATCTAGAGGAAGTAAAGTCGTAACAA
>Upogebia acanthura, EU874968.1
CGCCCGTCGCTACTACCGATTGAATGATTTAGTGAGGCCTTCGGACCATCGCTCTTGGATGGCCCGCTTCTACCCATGTGGTGGTGGGTGCCTGGAGCTGACGGAAAGATGTCCAAACTTGATCATTTAGAGGAAGTAAAGTCGTAACAAGGTTTCC
>Upogebia affinis, M06023:55:000000000-BTM48:1:2106:26338:15350 1:N:0:TAAGGCGA+GCGTAAGA/M06023:55:000000000-BTM48:1:2106:26338:15350 2:N:0:TAAGGCGA+GCGTAAGA
CGCCCGTCGCTACTACCGATTGAATGATTTAGTGAGGCCTTCGGACCATCGCTCTTGGACGACCCGTTTCACCCTCACGGTGGCGGGTGCCTCGAGCTGACGGAAAGATGTCCAAACTTGATCATTTAGAGGAAGTAAAAGTCGTAACAAGGTTTCC
>Upogebia affinis, AF436007.1
CGCCCGTCGCTACTACCGATTGAATGATTTAGTGAGGCCTTCGGACCATCGCTCTTGGATGGCCTGCCACCCTCGTGGTGCTGGGTGCCTCGAGCTGACGGAAAGATGTCCAAACTTGATCATTTAGAGGAAGTAAAAGTCGTAACAAGGTTTCCG
>Vasula speciosa, KT753647.1
CGCCCGTCGCTACTACCGATTGAACGGTTTAGTGAGGGCCTCGGATTGGTCTCGGCCCGCCTTTCACCGGGCGGCGCCGTTGGTCGAGAAGACGCTCGAACTTGATCGTTTAGAGGAAGTAAAAGTCGTAACAAGGTTTCC
>Vingrassia velata, M06023:55:000000000-BTM48:1:1104:21967:7191 1:N:0:CGTACTAG+CTATTAAG/M06023:55:000000000-BTM48:1:1104:21967:7191 2:N:0:CGTACTAG+CTATTAAG
CGCCCGTCGCTACTACCGATTGGATGTTTTAGTGAGTATCACGGACTGTTGAGCTCTGCTGGTTCGCCAGCTGGCTCATGCGGGAAGTGAAACAAACTTGAGCATCTAGAGGAAGTAAAAGTCGTAACAAGGTTTCC
>Virgularia gustaviana, M06023:55:000000000-BTM48:1:2113:17416:25188 1:N:0:TACGCTGC+GCGTAAGA/M06023:55:000000000-BTM48:1:2113:17416:25188 2:N:0:TACGCTGC+GCGTAAGA
CGCCCGTCGCTACTACCGATTGAACGGTTTAGTGAGTCCCACGGATCGAGGATTGGAGCGGGGTTTCCTGTTCTTTTTCTTGAGAAGTGGTTCAAACTTGATCGTTTAGAGGAAGTAAAAGTCGTAACAAGGTTTCC
>Xenostrobus securis, KC509627.1
CTCGGATTGGTCCCGGAACGGGTGGCAACACCTCGTACCGGTGTGCCGAGAAGACGAGCAAACTTGACCGTCTAGAGGAAGTAAAAGTCGTAACAAGGTTTCC
>Xestoleberis hanaii, AB076633.1
CGCCCGTCGCTACTACCGATTGGATGATTTAGTGAGGCCTTTGGACTGGCCGCTTGTGGGGCACTTGTGTCCTGCTGGTGGATTGGGAAGATGGTCAAACTGTATCATCTAGAGGAAGTAAAAGTCGTAACAAGGTTTCC
>Zaus caeruleus, M06023:55:000000000-BTM48:1:1101:21742:25264 1:N:0:TCGACGTC+CCTAGAGT/M06023:55:000000000-BTM48:1:1101:21742:25264 2:N:0:TCGACGTC+CCTAGAGT
CGCCCGTCGCTACTACCGATTGAACGTTTTAGTGAGGTATTTGGATTGGACCTCGGGTGATTTACCTCATCCGTGTTGTCCGAAAAGACTCCCAAACTTGAGCGTTTAGAGGAAGTAAAAGTCGTAACAAGGTTTCC
>Zaus caeruleus, M06023:55:000000000-BTM48:1:2104:14346:27403 1:N:0:GTAGAGGA+AAGGAGTA/M06023:55:000000000-BTM48:1:2104:14346:27403 2:N:0:GTAGAGGA+AAGGAGTA
CGCCCGTCGCTACTACCGATTGAACGTTTTAGTGAGGTATTTGGATTGGACCTCGGAAGGGTTTCCCTCCCGTTTGTCCGAGAAGACTCCCAAACTTGAGCGTTTAGAGGAAGTAAAAGTCGTAACAAGGTTACTGTAGGTGCTCCTGCCGCAGGG
>Zaus caeruleus, EU380284.1
CCGCCCGTCGCTACTACCGATTGAACGTTTTAGTGAGGTATTTGGATTGGACCTCGGGAGGGTTTCCTTCCCGTGCGTCCGAAAAGATTCCCAAACTTGAGCGTTTAGAGGAAGTAAAAGTCGTAACAAGGTTTCCG
>Zausodes septimus, FJ668363.1
CGCCCGTCGCTACTACCGATTGAACGTTTTAGTGAGGTATTTGGATTGGACCTCTGGTGGGTTTCCCTCCAGTGCTGTCCGAGAAGACTCCCAAACTTGAGCGTTTAGAGGAAGTAAAAGTCGTAACAAGGTTTCCG
>Zonorhynchus seminascatus, AY775750.1
CGCCCGTCGCTACTACCGATTGAATGGCTTAGTGAGGCCTTTGGATTGAAATCGAAGAAGCGGTTCTCCGTTTAATCGATTTCGAGAAAATCGTCAAACTTGGTCATTTAGAGGAAGTAAAAGTCGTAACAAGGTTTCC
>Zosime cf. atlantica 4311017, KT899245.1
CCGCCCGTCGCTACTACCGATTGAACGTTTTAGTGAGGTATTTGGATCGGCGCTCTGGAGGTTCGCGCCTCTATTGTGCTGAAAAGACTCCCAAACTTGAGCGTTTAGAGGAAGTAAAA
>Chlorophyta, M06023:55:000000000-BTM48:1:1108:26254:20418 1:N:0:TAGGCATG+TCGACTAG/M06023:55:000000000-BTM48:1:1108:26254:20418 2:N:0:TAGGCATG+TCGACTAG
CGCCCGTCGCTCCTACCGATTGAATGTGCTGGTGAAGATTTCGGATCGGACTTTTATTTAGGTTTCCTAAATTCTAGTCTGAGAAGTTATTTAAACCCTCCCATTTAGAGGAAGGAGAAGTCGTAACAAGGTTTCC
>Ostreococcus, M06023:55:000000000-BTM48:1:1108:13466:10659 1:N:0:TAGGCATG+TCGACTAG/M06023:55:000000000-BTM48:1:1108:13466:10659 2:N:0:TAGGCATG+TCGACTAG
CGCCCGTCGCACCTACCGATTGAATGGTCCGGTGAAGCGTTTGGACTATGGTTTTCTGACGGTTCGCCATTGGATTACCGTGGGAAATTCGTTAAACCTTATCATTTAGAGGAAGGAGAAGTCGTAACAAGGTTTCCGTGAGTAGCAAGAGAGCTGTTTTGAATTTTGAGCTAACCATTGCCTAG
>[Chlorella] gl+A949:M1048oriosa, KM020042.1
CGCCCGTCGCTCCTACCGATTGAACGTGCTGGTGAAGCGTTAGGACTGGAGTGTAGTTTAGGTCTCCTAGACTTCAATCCGGGAATTTCGTTGAACCCTCCCGTTTAGAGGAAGGAGAAGTCGTAACAAGGTTTCC
>[Enteromorpha] ovata, HM572266.1
CGCCCGTCGCTCCTACCGATTGAACGTGCTGGTGAAGCGTTAGGACTGGAACTCTGGGCCGGTTTTCCTGCCCATTGCTTCGGGAATTTCGTTGAACCCTCCCGTTTAGAGGAAGGAGAAGTCGTAACAAGGTCTCC
>Acutodesmus deserticola, KT778061.1
CGCCCGTCGCTCCTACCGATTGGGTGTGCTGGTGAAGTGTTCGGATTGGCAATTGAAGGTGGCAACACCGTCGATTGCCGAGAAGTTCATTAAACCCTCCCACCTAGAGGAAGGAGAAGTCGTAACAAGGTTTCC
>Apatococcus sp. SAG 2145, KX025108.1
CGCCCGTCGCTCCTACCGATTGGGTGTGCTGGTGAGATGTCGGGATTAGTGGCTGTGGGCGGTTCGCCGCCCTCTGCCGCTGAGAACTTCATCAAACCCTCCCACCTAGAGGAAGGAGAAGTCGTAACAAGGTTCCT
>Bathycoccus prasinos, JX625115.1
CGCCCGTCGCTCCTACCGATTGAATGGTCCGGTGAAGCGTTCGGACTATGACTCTCTGACGGTTCGCCGTCTAAGTGTCGTGGGAAGTTCGTTGAACCTTATCATTTAGAGGAAGGAGAAGTCGTAACAAGGTTTCC
>Blidingia dawsonii, KY235302.1
CGCCCGTCGCTCCTACCGATTGAACGTGCTGGTGAAGCGTTAGGACTGGACTACCGATTAGGTCTCCTAGTTGGTCGTTCGGGAATTTCGTTGAACCCTCCCGTTTAGAGGAAGGAGAAGTCGTAACAAGGCCTCC
>Blidingia dawsonii, DQ001138.1
CGCCCGTCGCTCCTACCGATTGAACGTGCTGGTGAAGCGTTAGGACTGGACTGCTGATTAGGTCTCCTAGTCGGCTGTTCGGGAATTTCGTTGAACCCTCCCGTTTAGAGGAAGGAGAAGTCGTAACAAGGTCTCC
>Bolbocoleon piliferum, AY303596.1
CGCCCGTCGCTCCTACCGATTGAACGTGCTGGTGAAGCGTTAGGACTGGACCGTTGGTTAGGTTCTCCTGACCGGCAGTTCGGGAATTTCGTTGAACCCTCCCGTTTAGAGGAAGGAGAAGTCGTAACAAGGTTTCC
>Chlainomonas sp. DL06, M06023:55:000000000-BTM48:1:1108:25106:9261 1:N:0:CGAGGCTG+CCTAGAGT/M06023:55:000000000-BTM48:1:1108:25106:9261 2:N:0:CGAGGCTG+CCTAGAGT
CGCCCGTCGCTCCTACCGATTGAGTGTGCTGGTGAAGCGTTAGGATTGGCGCCAGCTGGAGCAATCCGTCTGGCGCCGAGAATTTCGTTGAACCCTCCCACTTAGAGGAAGGAGAAGTCGTAACAAGGTCTCC
>Chlamydomonadaceae sp. MCWWS21, KP204563.1
CGCCCGTCGCTCCTACCGATTGGGTGTGCTGGTGAAGTGTTCGGATTGGTTTTAGTTGATGGCGACATCGGCTATTACTGAGAAGATCATTAAACCCTCCCACCTAGAGGAAGGAGAAGTCGTAACAAGGTTTCC
>Chlamydomonas moewusii, FR865599.1
CGCCCGTCGCTCCTACCGATTGGGTGTGCTGGTGAAGTGTTCGGATTGGCAGCTTAGGGTGGCAACACCTCAGGTCTGCCGAGAAGTTCATTAAACCCTCCCACCTAGAGGAAGGAGAAGTCGTAACAAGGTCTCC
>Chlamydomonas parkeae, AB058373.1
CGCCCGTCGCTCCTACCGATTGGATGTGCTGGTGAAGTGTTGGGATTGGTTCCTTTTGGTGGCAACACCGATTGGAGCCGAGAACAACATTGAACCCTCCCATCTAGAGGAAGGAGAAGTCGTAACAAGGTTTCC
>Chlamydomonas proteus, M06023:55:000000000-BTM48:1:2112:5573:14288 1:N:0:CGAGGCTG+CCTAGAGT/M06023:55:000000000-BTM48:1:2112:5573:14288 2:N:0:CGAGGCTG+CCTAGAGT
CGCCCGTCGCTCCTACCGATTGGGTGTGCTGGTGAAGTGTTCGGATTGGTCGGGGGTCCCGGTGGGTTCCGGCCCGCCGCCCCAGACCGAGAAGTTCATTAAACCCTCCCACCTAGAGGAAGGAGAAGTCGTAACAAGGTTTCC
>Chlamydomonas sp. 881, AJ297801.1
CGCCCGTCGCTCCTACCGATTGAATGTGCTGGTGAAAAGTTCGGATTGGCTCTTGTTGGTGGCAACACTGACTGGAGCCGAGAAGAACTTTAAACCCTCCCATTTAGAGGAAGGAGAAGTCGTAACAAGGTCTCC
>Chlamydomonas sp. ICE-W, AY731083.1
CGCCCGTCGCTCCTACCGATTGGGTGTGCTGGTGAAGTGTTCGGATTGGTTTTAGTTGATGGCAACATTGGCTTTTACTGAGAAGATCATTAAACCCTCCCACCTAGAGGAAGGAGAAGTCGTAACAAGGTTTCC
>Chlamydomonas sp. NIES-1733, AB701509.1
CGCCCGTCGCTCCTACCGATTGGATGTGCTGGTGAAGTGTTCAGACTGGCCCCTTTTGATGGCAACATCGATTGGAGCCGGGAAGAATATTAAACCCTCCCATCTA
>Chloropicon laureae, M06023:55:000000000-BTM48:1:1103:18607:10389 1:N:0:TAGGCATG+TCGACTAG/M06023:55:000000000-BTM48:1:1103:18607:10389 2:N:0:TAGGCATG+TCGACTAG
CGCCCGTCGCTCCTACCGATTGAATGTGCTGGTGAAAAGTTCGGATTGGGAATAGGAGACGGCAACGTATCCTGTTTCCGAGAAAATCTTTAAACCCTCCCATTTAGAGGAAGGAGAAGTCGTAACAAGGTTTCC
>Cladophora laetevirens, KX281844.1
CGCCCGTCGCTCCTACCGATTGGGTGTGCTGGTGAAATGTTCGGATTGGTCGGCTTTCCGTCAGGGAGACGTCTGAGAAGTTCATTGAACCCTCTCATCTAGAGGAAGGAGAAGTCGTAACAAGGGTCTCC
>Cladophora vagabunda, Z35316.1
CGCCCGTCGCTCCTACCGATTGGGTGTGCTGGTGAAATGTTCGGATTGGTAGCCTTCCGTAAGGAGGCTCCTGAGAAGTTCATTGAACCCTCTCATCTAGAGGAAGGAGAAGTCGTAACAAGGTCTCC
>Coccomyxa melkonianii, KU696488.1
CGCCCGTCGCTCCTACCGATTGGGTGTGCTGGTGAAGCGTTCGGATTGGCGGCAGTGCGCGGTTCGCCGCTCGCTGCAGCCGAGAAGTTCGTTAAACCCTCCCACCTAGAGGAAGGAGAAGTCGTAACAAGGTTTCC
>Coccomyxa sp. KN-2011-C4, HE586508.1
CGCCCGTCGCTCCTACCGATTGGGTGTGCTGGTGAAGCGTTCGGATTGGCGGCCTCCGGCGGTTCGCCGCTGGGAGCAGCCGAGAAGTTCGTTAAACCCTCCCACCTAGAGGAAGGAGAAGTCGTAACAAGGTTTCC
>Crustomastix sp. MBIC10709, M06023:55:000000000-BTM48:1:2110:14451:2508 1:N:0:TCGACGTC+CCTAGAGT/M06023:55:000000000-BTM48:1:2110:14451:2508 2:N:0:TCGACGTC+CCTAGAGT
CGCCCGTCGCTCCTACCGATTGAATGGTCCGGTGAAGCGTTCGGATGGGTGCGCTGTGGCGGTCCGCCGCCGTAGCGCGTCCAGAAGTTCGTTAAACCTTATCATTTAGAGGAAGGAGAAGTCGTAACAAGGTTTCC
>Crustomastix sp. MBIC10709, M06023:55:000000000-BTM48:1:1113:12748:7797 1:N:0:AGGCAGAA+AAGGCTAT/M06023:55:000000000-BTM48:1:1113:12748:7797 2:N:0:AGGCAGAA+AAGGCTAT
CGCCCGTCGCTCCTACCGATTGAATGGTCCGGTGAAGCGCTAGGATGGATGGGCGCTGGTGGTCCGCCGCCGGCGCTCGTCCAGAATCTCGTTAAACCTTATCATTTAGAGGAAGGAGAAGTCGTAACAAGGTTTCC
>Crustomastix sp. MBIC10709, M06023:55:000000000-BTM48:1:2104:8395:27231 1:N:0:AGGCAGAA+AAGGCTAT/M06023:55:000000000-BTM48:1:2104:8395:27231 2:N:0:AGGCAGAA+AAGGCTAT
CGCCCGTCGCTCCTACCGATTGAATGGTCCGGTGAAGCGTCCGGATGAGTGAGGCGCGGCGGCAACGCTGTGCCCTGCTCAGAAGTTCGTTAAACCTTATCATTTAGAGGAAGGAGAAGTCGTAACAAGGTCTTCTTCGCCGCCCCCTCCCAAGG
>Crustomastix sp. MBIC10709, AB183628.1
CGCCCGTCGCTCCTACCGATTGAATGGTCCGGTGAAGCGTTCGGATGCGTGGGGGGAGGCGGTCCGCCGCCCCTCCTCATGCAGAAGTTCGTTAAACCTTATCATTTAGAGGAAGGAGAAGTCGTAACAAGGTTTCC
>Crustomastix stigmatica, M06023:55:000000000-BTM48:1:1104:12413:23903 1:N:0:AGGCAGAA+AAGGCTAT/M06023:55:000000000-BTM48:1:1104:12413:23903 2:N:0:AGGCAGAA+AAGGCTAT
CGCCCGTCGCTCCTACCGATTGAATGGTCCGGTGAAGCGTTCGGATGAGCGCGGGGAGGCGGTCCGCCGCTTTTCCGTGCTCAGAAGTTCGTTAAACCTTATCATTTAGAGGAAGGAGAAGTCGTAACAAGGTTTCC
>Crustomastix stigmatica, M06023:55:000000000-BTM48:1:1108:8602:23902 1:N:0:AGGCAGAA+AAGGCTAT/M06023:55:000000000-BTM48:1:1108:8602:23902 2:N:0:AGGCAGAA+AAGGCTAT
CGCCCGTCGCTCCTACCGATTGAATGGTCCGGTGAAGCGTCAGGATGAGTGAGGTTAGGCGGCAACGCTTGGCCCTGCTCAGAATTTCGTTAAACCTTATCATTTAGAGGAAGGAGAAGTCGTAACAAGGTTTCC
>Crustomastix stigmatica, M06023:55:000000000-BTM48:1:1112:17402:4960 1:N:0:AGGCAGAA+AAGGCTAT/M06023:55:000000000-BTM48:1:1112:17402:4960 2:N:0:AGGCAGAA+AAGGCTAT
CGCCCGTCGCTCCTACCGATTGAATGGTCCGGTGAAGCGTCCGGATGTGTGAGGTTAGACGGTTCGCCGTCCAGCTTTATGCAGAAGTTCGTTAAACCTTATCATTTAGAGGAAGGAGAAGTCGTAACAAGGTTTCC
>Crustomastix stigmatica, M06023:55:000000000-BTM48:1:1103:6986:12073 1:N:0:CGGAGCCT+GTAAGGAG/M06023:55:000000000-BTM48:1:1103:6986:12073 2:N:0:CGGAGCCT+GTAAGGAG
CGCCCGTCGCTCCTACCGATTGAGTGGTCCGGTGAAGCGTTCGGATGAGTGAGCTTTGGCGGCAACGCTAGGGCCTGCTCAGAAGTTCGTTAAACCTTATCATTTAGAGGAAGGAGAAGTCGTAACAAGGTCTTC
>Crustomastix stigmatica, M06023:55:000000000-BTM48:1:1107:26363:9427 1:N:0:TAGGCATG+TCGACTAG/M06023:55:000000000-BTM48:1:1107:26363:9427 2:N:0:TAGGCATG+TCGACTAG
CGCCCGTCGCTCCTACCGATTGAATGGTCCGGTGAAGCGTTCGGATGAGTGTGGCGAGGCGGTCCGCCGCCCTGTCACGCTCAGAAGTTCGTTAAACCTTATCATTTAGAGGAAGGAGAAGTCGTAACAAGGTTTCC
>Crustomastix stigmatica, FN562448.1
CGCCCGTCGCTCCTACCGATTGAATGGTCCGGTGAAGCGTTCGGATGAGTGGTGTTAGGCGGTTCGCCGCCCTTCATCATTCAGAAGTTCGTTAAACCTTATCATTTAGAGGAAGGAGAAGTCGTAACAAGGTTTCC
>Cymbomonas tetramitiformis, FN562438.1
CGCCCGTCGCTCCTACCGATTGAATGGTCCGGTGAAGTGTTCGGATAGCGGCAAGGCGGACGGTTCGCCGTCAGCTTCGCGGCTAGAAGTTCATTAAACCTTATCATTTAGAGGAAGGAGAAGTCGTAACAAGGTTTCC
>Desmodesmus opoliensis, AB917107.1
CGCCCGTCGCTCCTACCGATTGGGTGTGCTGGTGAAGTGTTCGGATTGGCAATTATCGGTGGCAACACCGTCGATTGCCGAGAAGTTCATTAAACCCTCCCACCTAGAGGAAGGAGAAGTCGTAACAAGGTTTCC
>Desmodesmus spinosus, KT778088.1
CGCCCGTCGCTCCTACCGATTGGGTGTGCTGGTGAAGTGTTCGGATTGGCTGTTGAAGGTGGCAACACCGTCGATTGCCGAGAAGTTCATTAAACCCTCCCACCTAGAGGAAGGAGAAGTCGTAACAAGGTTTCC
>Elliptochloris marina, M06023:55:000000000-BTM48:1:1103:11635:26224 1:N:0:ACTGAGCG+GAGCCTTA/M06023:55:000000000-BTM48:1:1103:11635:26224 2:N:0:ACTGAGCG+GAGCCTTA
CGCCCGTCGCTCCTACCGATTGGGTGTGCTGGTGAATCGTTGGGATTGGCGGCTCTTGGCGGTCTCCGCTGATTTCCGCCGAGAACTTCGGTAAACCCTCCCACCTAGAGGAAGGAGAAGTCGTAACAAGGTTTCC
>Elliptochloris marina, JF913790.1
CGCCCGTCGCTCCTACCGATTGGGTGTGCTGGTGAAGCGTTCGGATTGGTGGCTCCAAGCGGTTCGCCGCCGGGGGCAACCGAGAAGTTCGTTAAACCCTCCCACCTAGAGGAAGGAGAAGTCGTAACAAGGTTTCC
>Graesiella emersonii, FR865654.1
CGCCCGTCGCTCCTACCGATTGAATGTGCTGGTGAAGATTTCGGATTGGCTGTTTAGTTAGGTTTCCTAACTTTACAGCTGAGAAGTTGTTTAAACCCTCCCATTTAGAGGAAGGAGAAGTCGTAACAAGGTTTCC
>Halochlorococcum porphyrae, DQ821520.2
CGCCCGTCGCTCCTACCGATTGAACGTGCTGGTGAAGCGTTAGGACTGGAGGGTTATCTAGGTCTCCTAGACTTCACTCCGGGAATTTCGTTGAACCCTCCCGTTTAGAGGAAGGAGAAGTCGTAACAAGGTTTCC
>Ignatius tetrasporus, M06023:55:000000000-BTM48:1:2102:2084:14075 1:N:0:CGAGGCTG+CCTAGAGT/M06023:55:000000000-BTM48:1:2102:2084:14075 2:N:0:CGAGGCTG+CCTAGAGT
CGCCCGTCGCTCCTACCGATTGGGCGTGCTGGTGAAGCGTTAGGACTGGCGCCAGCGGGGGCAACCCTACTGGCGCTGGGAATTTCGTTGAACCCTCCCGCCTAGAGGAAGGAGAAGTCGTAACAAGGTCTCC
>Lychaete pellucidoidea, KX281846.1
CGCCCGTCGCTCCTACCGATTGGGTGTGCTGGTGAAATGTTCGGATTGATCGCCTTTCCGTCAGGGAGACGTTTGAGAAGTTCATTGAACCCTCTCATCTAGAGGAAGGAGAAGTCGTAACAAGGTCTCC
>Mamiella gilva, FN562450.1
CGCCCGTCGCTCCTACCGATTGAATGGTCCGGTGAAGCGTTCGGACCGTGGCTCGCTGACGGTTCGCCGTCGGCGTGCCGTGGGAAGTTCGTTAAACCTTATCATTTAGAGGAAGGAGAAGTCGTAACAAGGTTTCC
>Mantoniella squamata, FN562451.1
CGCCCGTCGCTCCTACCGATTGAATGGTCCGGTGAAGCGTTCGGACCGTGGCTTTCTGACGGTTCGCCGTCGGATGGCCGTGGGAAGTTCGTTAAACCTTATCATTTAGAGGAAGGAGAAGTCGTAACAAGGTTTCC
>Microglena reginae, FR854388.1
CGCCCGTCGCTCCTACCGATTGGGTGTGCTGGTGAAGTGTTCGGATTGGTTTCAGCGGATGGCAACATCGGCCGTTACTGAGAAGATCATTAAACCCTCCCACCTAGAGGAAGGAGAAGTCGTAACAAGGTTTCC
>Micromonas pusilla, DQ025753.1
CGCCCGTCGCTCCTACCGATTGAATGGTCCGGTGAAGCGTTCGGACCGCTTCCTCTGGACGGGCAACCGTCTGTTGGTCGTGGGAAGTTCGTTAAACCTTATCATTTAGAGGAAGGAGAAGTCGTAACAAGGTTTCC
>Micromonas pusilla, AY954993.1
CGCCCGTCGCTCCTACCGATTGAATGGTCCGGTGAAGCGCTCGGACCGCGGCCTCTTGACGGTTCGCCGTCGATTGGCTGTGGGAAGTTCGTTAAACCTTATCATTTAGAGGAAGGAGAAGTCGTAACAAGGTTTCC
>Micromonas pusilla, KF501026.1
CGCCCGTCGCTCCTACCGATTGAATGGTCCGGTGAAGCGTTCGGACCGCTTCCTTTGGACGGGTAACCGTCTGTTGGTCGTGGGAAGTTCGTTAAACCTTATCATTTAGAGGAAGGAGAAGTCGTAACAAGGTTTCC
>Micromonas pusilla, FN562452.1
CGCCCGTCGCTCCTACCGATTGAATGGTCCGGTGAAGCGTTCGGACCGCTTCCTTTGGACGGGCAACCGTCTGTTGGTCGTGGGAAGTTCGTTAAACCTTATCATTTAGAGGAAGGAGAAGTCGTAACAAGGTTTCCG
>Myrmecia israeliensis, M62995.1
CGCCCGTCGCTCCTACCGATTGGATGTGCTGGTGAAGTGTTCGGATTGGCGGCAGTGGGCGGTTCGCCGCTTGCTGCAGCCGAGAAGTTCTCTAAACCCTCCCATCTAGAGGAAGGAGAAGTCGTAACAAGGTTTCC
>Myrmecia israeliensis, KY981681.1
CGCCCGTCGCTCCTACCGATTGGGTGTGCTGGTGAAGTGTTCGGATTGGCGGCAGTGGGCGGTTCGCCGCTTGCTGCAGCCGAGAAGTTCTCTAAACCCTCCCACCTAGAGGAAGGAGAAGTCGTAACAAGGTTTCC
>Nannochloris sp. MBIC10062, AB183585.1
CGCCCGTCGCTCCTACCGATTGGGTGTGCTGGTGAAATGTTCGGATCGGCCGTTTGTCGCGGTTTCCGCGGCTCGTGGCTGAGAAGTTCATTAAACCCTCCCACCTAGAGGAAGGAGAAGTCGTAACAAGGTTTCC
>Nephroselmis pyriformis, KF615768.1
CGCCCGTCGCTCCTACCGATTGAATGTGCTGGTGAGGAGTCCGGATGATGGGCGGGTGGCGGTCCGCCGCCGTCCGCCCGTCAGAAGTTCTTCAAACCCTCGCATTTAGAGGAAGGAGAAGTCGTAACAAGGTTTCC
>Nephroselmis rotunda, FR865650.1
CGCCCGTCGCTCCTACCGATTGAGTGCGCTGGTGAGGAGTCCGGATGATGGGCGGGAGGCGGTTCGCCGCCCTCCGCCCGTCAGAAGTTCTTCAAACCCTCGCACTTAGAGGAAGGAGAAGTCGTAACAAGGTTTCC
>Oltmannsiellopsis sp. CCMP1240, HE610120.1
CGCCCGTCGCTCCTACCGATTGGGTGTGCTGGTGAAATGTTCGGATTGGCAGTACTTTGTGGCTTCCACGGAGTTCAGCCGAGAAGTTCATTAAACCCTCCCACCTAGAGGAAGGAGAAGTCGTAACAAGGTTTCC
>Oocystis borgei, M06023:55:000000000-BTM48:1:1110:19548:5743 1:N:0:TAGGCATG+TCGACTAG/M06023:55:000000000-BTM48:1:1110:19548:5743 2:N:0:TAGGCATG+TCGACTAG
CGCCCGTCACACCATGGGAGTTGGTTCTACCCGACGACGCTGCGCTAACCCTTCGGGGAGGCAGGCGGCCACGGTAGGATCAGCGACTGGGGTGAAGTCGTAACAAGGTAGCC
>Ostreococcus sp. BCC69000, JN862916.1
CGCCCGTCGCTCCTACCGATTGAATGGTCCGGTGAAGCGTTTGGACTATGGTTTTCTGATGGTCCGCCGTTGGATTACCGTGGGAAGTTCGTTAAACCTTATCATTTAGAGGAAGGAGAAGTCGTAACAAGGTTTCC
>Ostreococcus tauri, GQ426336.1
CGCCCGTCGCTCCTACCGATTGAATGGTCCGGTGAAGCGTTTGGACTATGGTTTTCTGACGGTTCGCCATTGGATTACCGTGGGAAATTCGTTAAACCTTATCATTTAGAGGAAGGAGAAGTCGTAACAAGGTTTCCG
>Pectinodesmus pectinatus, FR865733.1
CGCCCGTCGCTCCTACCGATTGGGTGTGCTGGTGAAGTGTTCGGATTGGCAGCTTAGGGTGGCAACACCTCAGGTCTGCCGAGAAGTTCATTAAACCCTCCCACCTAGAGGAAGGAGAAGTCGTAACAAGGTTTCC
>Prasinoderma coloniale, M06023:55:000000000-BTM48:1:1112:12645:9655 1:N:0:TAGGCATG+TCGACTAG/M06023:55:000000000-BTM48:1:1112:12645:9655 2:N:0:TAGGCATG+TCGACTAG
CGCCCGTCGCTCCTACCGATTGAATGGTCCGGTGAAAATTTCGGATTTTGATGATGTTGGCGGTTCGCCGCCGACGCCGTCGGGAGAAGATCTTTAAACCTTATCATTTAGAGGAAGGAGAAGTCGTAACAAGGTTTCC
>Prasinoderma coloniale, FN562437.1
CGCCCGTCGCTCCTACCGATTGAATGGTCCGGTGAAAATTTCGGATAGTGGCGATGCTGGCGGTTCGCCGCCGGCGCTGCCGCTAGAAGATCTTTAAACCTTATCATTTAGAGGAAGGAGAAGTCGTAACAAGGTTTCC
>Prasinoderma coloniale, M06023:55:000000000-BTM48:1:2114:24463:18951 1:N:0:TAGGCATG+TCGACTAG/M06023:55:000000000-BTM48:1:2114:24463:18951 2:N:0:TAGGCATG+TCGACTAG
CGCCCGTCGCTCCTACCGATTGAATGATCCGGTGAAAACTTTGGATTGGGGTTTGCTCCTGCTTTGCACGAGCGGCCATCGAGAAATTGTTTAAACCTTATCATTTAGAGGAAGGAGAAGTCGTAACAAGGTTTCC
>Prasinoderma coloniale, M06023:55:000000000-BTM48:1:2111:6208:13762 1:N:0:CGTACTAG+CTATTAAG/M06023:55:000000000-BTM48:1:2111:6208:13762 2:N:0:CGTACTAG+CTATTAAG
CGCCCGTCGCTCCTACCGATTGAATGGTCCGGTGAAAATTAGGGACCGTGGCAATGCCTACCGGGTCACCGGAAGCGCTGCCGTGGGAACTCATTTAAACCTTATCATTTAGAGGAAGGAGAAGTCGTAACAAGGTTTCC
>prasinophyte sp. MBIC10615, AB183621.1
CGCCCGTCGCTCCTACCGATTGGATTGGCTGGTGAAGCGTTCGGATTGTGGGTTCGGAGCGGTTCGCCGTTCTGGGCTTGCGAGAAGTTCGTTAAACCCTCCTATCTAGAGGAAGGAGAAGTCGTAACAAGGTTTCC
>prasinophyte sp. MBIC10622, M06023:55:000000000-BTM48:1:1109:8745:17454 1:N:0:AGGCAGAA+AAGGCTAT/M06023:55:000000000-BTM48:1:1109:8745:17454 2:N:0:AGGCAGAA+AAGGCTAT
CGCCCGTCGCTCCTACCGATTGAATGGTCCGGTGAACCCCTCGGATTGGGGGCGGTGCCGGTCGGTCTCCGGCCGGCCAGCCCCTGAAAAGTTGGGTAAACCTTATCATTTAGAGGAAGGAGAAGTCGTAACAAGGTTTCC
>prasinophyte sp. MBIC10622, M06023:55:000000000-BTM48:1:2112:27939:17640 1:N:0:GTAGAGGA+AAGGAGTA/M06023:55:000000000-BTM48:1:2112:27939:17640 2:N:0:GTAGAGGA+AAGGAGTA
CGCCCGTCGCTCCTACCGATTGAATGGTCCGGTGAACATTTCGGACTGCGCGGATTGTACTAGCGGTTTCGGCTGCTAGTTGCCCACGGGAGGTTATGTAAACCTTATCATTTAGAGGAAGGAGAAGTCGTAACAAGGTTTCC
>prasinophyte symbiont of radiolarian 257/331/333, AF166380.1
CGCCCGTCGCTCCTACCGATTGAGTGTGTTGGTGAGGAGCTCGGATTGGCATCGGGTGGTGGTTCGCCACCGCCCATTGCTGAGAAGTCCTCCAAACCGCCCCACTTAGAGGAAGGAGAAGTCGTAACAAGGTTTCC
>Protoeuglena noctilucae, KR822603.1
CGCCCGTCGCTCCTACCGATTGAGTGATTCGGTGAATAATTCGGAGATTGATTTGTTCAGCTTTGCAGAACATGTCTTTCGAAGTTTAGTGAACCTCATCACTTAGAGGAAGGAGAAGTCGTAACAAGGTTTCC
>Prototheca stagnorum, AB096930.2
CGCCCGTCGCTCCTACCGATTGGGTGTGCTGGTGAAGCGCTCGGATTGGTTGCTCGTCTGCGGGAGCGATTCCGCAGCCTGCGACCGAGAAGTTCGTTGAACCCTCCCACCTAGAGGAAGGAGAAGTCGTAACAAGGTTTCC
>Pseudulvella consociata, JF680953.1
CGCCCGTCGCTCCTACCGATTGAACGTGCTGGTGAAGCGTTAGGACTGGAACTCCTAGCAGGTCTCCTGCTCGCCGTTTCGGGAATTTCGTTGAACCCTCCCGTTTAGAGGAAGGAGAAGTCGTAACAAGGTTTCC
>Pterosperma cristatum, AB017127.3
CGCCCGTCGCTCCTACCGATTGAATGGTCCGGTGAAGTGATCGGACCGCGGCGGGGCGGACGGTTCGCCGTCAGCCCCGCTGCGGGAAGTTCATTAAACCTTATCATTTAGAGGAAGGAGAAGTCGTAACAAGGTTTCC
>Pyramimonas disomata, FN562440.1
CGCCCGTCGCTCCTACCGATTGAATGGTCCGGTGAAATGTTCGGATCGCGGCAAGTCGGACGGGTAACCGTCAGGTTCGCTGCGAGAAGTTCATTAAACCTTATCATTTAGAGGAAGGAGAAGTCGTAACAAGGTTTCC
>Pyramimonas gelidicola, HQ111510.1
CGCCCGTCGCTCCTACCGATTGAATGGTCCGGTGAAATGTTCGGATCGCGGCGAGACGGACGGGCAACCGTCAGCCTCGCTGCGAAAAGTTCATTAAACCTTATCATTTAGAGGAAGGAGAAGTCGTAACAAGGTTTCC
>Pyramimonas olivacea, FN562442.1
CGCCCGTCGCTCCTACCGATTGAATGGTCCGGTGAAATGTTCGGACCGCGGCAAGGCGGACGGTTCGCCGTCAGCTTTGCTGCGGGAAGTTCATTAAACCTTATCATTTAGAGGAAGGAGAAGTCGTAACAAGGTTTCC
>Pyramimonas olivacea, M06023:55:000000000-BTM48:1:1101:12717:9041 1:N:0:TAGCGCTC+AAGGCTAT/M06023:55:000000000-BTM48:1:1101:12717:9041 2:N:0:TAGCGCTC+AAGGCTAT
CGCCCGTCGCACCTACCGATTGAGTGGTCCGGTGAAATGTTCGGACCGCGGCAATGTTTCATTCATTTGAGCGCTGCTGTGGGAAGTTCATTAAACCTTACCACTTAGAGGAAGGTGAAGTCGTAACAAGGTTTCC
>Pyramimonas parkeae, KX611141.1
CGCCCGTCGCTCCTACCGATTGAATGGTCCGGTGAAATGTTCGGACCGCTGCGAGGCGGACGGTTCGCCGTCAGCTTCGCGGTGGGAAGTTCATTAAACCTTATCATTTAGAGGAAGGAGAAGTCGTAACAAGGTTTCC
>Pyramimonas sp. M1Py1, AB854007.1
CGCCCGTCGCTCCTACCGATTGAATGGTCCGGTGAAATGTTCGGACCGCGGCAAGGCGGACGGTCCGCCGTCAGCCTCGCTGCGGGAAGTTCATTAAACCTTATCATTTAGAGGAAGGAGAAGTCGTAACAAGGTTTCC
>Pyramimonas tetrarhynchus, FN562441.1
CGCCCGTCGCTCCTACCGATTGAATGGTCCGGTGAAATGTTCGGACCGCGGCGAGACGGACGGTTCGCTGTCAGCCTCGCTGCGGGAAGTTCATTAAACCTTATCATTTAGAGGAAGGAGAAGTCGTAACAAGGTTTCC
>Smithsoniella earleae, JF680958.1
CGCCCGTCGCTCCTACCGATTGAACGTGCTGGTGAAGCGCTAGGACTGGAGCCCCGGGCAGGTTGCCTGCCCGCCGCTTCGGGAATTTCGTTGAACCCTCCCGTTTAGAGGAAGGAGAAGTCGTAACAAGGTTTCC
>Tetraselmis apiculata, KJ756817.1
CGCCCGTCGCTCCTACCGATTGAATGTGTTGGTGAGGAGTTCGGATTGGCAGTTTGTGGTGGTTCGCCACTGCTTACAGCTGAGAAGTTCTCCAAACCGCCCCATTTAGAGGAAGGAGAAGTCGTAACAAGGTTTCC
>Tetraselmis cordiformis, M06023:55:000000000-BTM48:1:1103:19988:17475 1:N:0:CGGAGCCT+GTAAGGAG/M06023:55:000000000-BTM48:1:1103:19988:17475 2:N:0:CGGAGCCT+GTAAGGAG
CGCCCGTCGCTCCTACCGATTGAATGTGTTGGTGAGGAGCTTGGATTGGCAGCAGTTGGTGGTTCGCCACCGGCTATTGCTGAGAAGTCCTCCAAACCGCCCCATTTAGAGGAAGGAGAAGTCGTAACAAGGTTTCCGTAGTTGACCCTGCAGTAGCCTGTTTCTTCCCGCGCCCACGCGACCGGCGCCT
>Tetraselmis cordiformis, M06023:55:000000000-BTM48:1:2107:7703:21174 1:N:0:TAGGCATG+TCGACTAG/M06023:55:000000000-BTM48:1:2107:7703:21174 2:N:0:TAGGCATG+TCGACTAG
CGCCCGTCGCTCCTACCGATTGAATGTGTTGGTGAGGAGCTCGGATTGGCAGCAGTTGGTGGTTCGCCACCGGCTATTGCTGAGAAGTCCTCCAAACCGCCCCATTTAGAGGAAGGAGAAGTCGTAACAAGGTTTCCGTGGGGGACCCTGCCGATTGGCTTTATAGCCCTCTAAGCGCCATCGAGATTGGACATG
>Tetraselmis cordiformis, HE610130.1
CCGCCCGTCGCTCCTACCGATTGAATGTGTTGGTGAGGAGCTCGGATTGGCAGGAGCTGGTGGTTCGCCACCGGCTTTTGCTGAGAAGTCCTCCAAACCGCCCCATTTAGAGGAAGGAGAAGTCGTAACAAGGTTTCCGTAGGTGAACCTGCGGAAGGATCATTGAATCTATCAAACCCACACCGCGAACTATGGCCGT
>Tetraselmis marina, M06023:55:000000000-BTM48:1:1112:3268:16639 1:N:0:TAGGCATG+TCGACTAG/M06023:55:000000000-BTM48:1:1112:3268:16639 2:N:0:TAGGCATG+TCGACTAG
CGCCCGTCGCTCCTACCGATTGAACGTGTTGGTGAGGAGTTCGGATTGATACCTATTGGTGGTTCGCCACCGACTGGTGTTGAGAAGTTCTCCAAACCGCCCCGTTTAGAGGAAGGAGAAGTCGTAACAAGGTTTCC
>Tetraselmis marina, M06023:55:000000000-BTM48:1:1106:18981:7900 1:N:0:GTAGAGGA+AAGGAGTA/M06023:55:000000000-BTM48:1:1106:18981:7900 2:N:0:GTAGAGGA+AAGGAGTA
CGCCCGTCGCACCTACCGATTGAGTGTGTTGGTGAGGAGTTCGGATTGGCTCTTAGTGGTGGTCCGCCACCACCTAGAGCTGAGAAGTTCTCCAAACCGCCCCACTTAGAGGAAGGAGAAGTCGTAACAAGGTTTCC
>Tetraselmis marina, HE610131.1
CGCCCGTCGCTCCTACCGATTGAGTGTGTTGGTGAGGAGTTCGGATTGACTCCTATTGGTGGTTCGCCACTGATTAGAGTTGAGAAGTTCTCCAAACCGCCCCACTTAGAGGAAGGAGAAGTCGTAACAAGGTTTCC
>Tetraselmis sp. KSN-2002, AJ431370.2
CGCCCGTCGCTCCTACCGATTGAATGTGTTGGTGAGGAGTTTGGATTGGCAACTGGAGGTGGTTTTCCACCGCCTATTGCTGAGAAGTTCTCCAAACCGCCCCATTTAGAGGAAGGAGAA
>Trebouxia sp. SAG 2463, KM020032.1
CGCCCGTCGCTCCTACCGATTGGGTGTGCTGGTGAAGCGTTCGGATTGGCGTTAGTGGGCGGTTTTCCGCCTCCTCTCACTGAGAAGTTCGTTAAACCCTCCCACCTAGAGGAAGGAGAAGTCGTAACAAGGTTTCC
>Ulothrix sp. X3, DQ821516.1
CGCCCGTCGCTCCTACCGATTGAACGTGCTGGTGAAGATTTCGGATTGGAAGCATGGCTAGGATTTCCTAGCTTTGTTTCCGAGAAGTTGTTTAAAACCTCCCGTTTAGAGGAAGGAGAAGTCGTAACAAGGTTTCC
>Ulva australis, KC411881.1
CGCCCGTCGCTCCTACCGATTGAACGTGCTGGTGAAGCGTTAGGACTGGAACTTTGGGCCGGTTTCCTGCCCATCGTTTCGGGAATTTCGTTGAACCCTCCCGTTTAGAGGAAGGAGAAGTCGTAACAAGGTCTCC
>Ulva brisbanensis, EU933972.1
CGCCCGTCGCTCCTACCGATTGAACGTGCTGGTGAAGCGTTAGGACTGGAACTTTGGGCCGGTCTCCTGCCCATCGTTTCGGGAATTTCGTTGAACCCTCCCGTTTAGAGGAAGGAGAAGTCGTAACAAGGTCTCCG
>Ulva intestinalis, EU933964.1
CGCCCGTCGCTCCTACCGATTGAACGTGCTGGTGAAGCGTTAGGACTGGAACCTTGGGCCGGTCTCCTGCCCATGGTTTCGGGAATTTCGTTGAACCCTCCCGTTTAGAGGAAGGAGAAGTCGTAACAAGGTCTCC
>Ulva linza, KC661330.1
CGCCCGTCGCTCCTACCGATTGAACGTGCTGGTGAAGCGTTAGGACTGGAGCTCTGGGCCGGTTCTCCTGCCCATTGCTTCGGGAATTTCGTTGAACCCTCCCGTTTAGAGGAAGGAGAAGTCGTAACAAGGTCTCC
>Ulva prolifera, MG017458.1
CGCCCGTCGCTCCTACCGATTGAACGTGCTGGTGAAGCGTTAGGACTGGAACTTCGGGCCGGTTTCCCTGCCCATCGTTTCGGGAATTTCGTTGAACCCTCCCGTTTAGAGGAAGGAGAAGTCGTAACAAGGTCTCC
>Ulva prolifera, HM047552.1
CGCCCGTCGCTCCTACCGATTGAACGTGCTGGTGAAGCGTTAGGACTGGAACTTTGGGCCGGTTTCCCTGCCCATCGTTTCGGGAATTTCGTTGAACCCTCCCGTTTAGAGGAAGGAGAAGTCGTAACAAGGTCTCC
>Ulva prolifera, MG017469.1
CGCCCGTCGCTCCTACCGATTGAACGTGCTGGTGAAGCGTTAGGACTGGAACTTCGGGCAGGTCTCCTGCTCATTGTTTCGGGAATTTCGTTGAACCCTCCCGTTTAGAGGAAGGAGAAGTCGTAACAAGGTCTCC
>Ulva sp. HaiN, HM047560.1
CGCCCGTCGCTCCTACCGATTGAACGTGCTGGTGAAGCGTTAGGACTGGAGACTTTGGGCCGGTTCGCCTGCCCATCGCTTCGGGAATTTCGTTGAACCCTCCCGTTTAGAGGAAGGAGAAGTCGTAACAAGGTCTCC
>Ulva sp. P36, AB425959.1
CGCCCGTCGCTCCTACCGATTGAACGTGCTGGTGAAGCGTTAGGACTGGAACCTTTGGCCGGTTCGCCTGCCCATCGTTTCGGGAATTTCGTTGAACCCTCCCGTTTAGAGGAAGGAGAAGTCGTAACAAGGTCTCC
>Ulvella viridis, AY303594.1
CGCCCGTCGCTCCTACCGATTGAACGTGCTGGTGAAGCGTTAGGACTGGAACCCCGAACAGGTCTCCTGCTCGCCGTTTCGGGAATTTCGTTGAACCCTCCCGTTTAGAGGAAGGAGAAGTCGTAACAAGGTTTCC
>Umbraulva amamiensis, AB426256.1
CGCCCGTCGCTCCTACCGATTGAACGTGCTGGTGAAGCGTTAGGACTGGAACCTCGCGCAGGTTCGCCTGCCCGTCGTTTCGGGAATTTCGTTGAACCCTCCCGTTTAGAGGAAGGAGAAGTCGTAACAAGGTCTCC
>Cyanophora paradoxa, M06023:55:000000000-BTM48:1:2111:9053:25738 1:N:0:CGAGGCTG+CCTAGAGT/M06023:55:000000000-BTM48:1:2111:9053:25738 2:N:0:CGAGGCTG+CCTAGAGT
CGCCCGTCGCTCCTACCGATTGAATGGTCCGGTGAAATCGTCGGATCGATGGTTATGGCTCCCTTTGGATTTTCCGGAGGGACCGCCAACGAAAAGTTGATTAAACCTTATCATTTAGAGGAAGGAGAAGTCGTAACAAGGTTTCC
>Cyanophora paradoxa, M06023:55:000000000-BTM48:1:1108:17426:15487 1:N:0:CGTACTAG+CTATTAAG/M06023:55:000000000-BTM48:1:1108:17426:15487 2:N:0:CGTACTAG+CTATTAAG
CGCCCGTCGCTCCTACCGATTGAATGGTCCGGTGAAATCTCCGGATTGGAGGATTGTCTTGTAGTTGGTTTTGCTGACTACAGCGCCTCCGAGAAGTTGATTAAACCTTATCATTTAGAGGAAGGAGAAGTCGTAACAAGGTTTCC
>Cyanophora paradoxa, M06023:55:000000000-BTM48:1:1109:26944:15724 1:N:0:GTAGAGGA+AAGGAGTA/M06023:55:000000000-BTM48:1:1109:26944:15724 2:N:0:GTAGAGGA+AAGGAGTA
CGCCCGTCGCTCCTACCGATTGAATGATCCGGTGAAATTTTCGGATGGTGATTCATATTTGTCGGGGCAACTTGGCAATAGAGTCGTCAGAAGTTGATTAAACCTTATCATTTAGAGGAAGGAGAAGTCGTAACAAGGTTTCC
>Cyanophora paradoxa, M06023:55:000000000-BTM48:1:2101:11235:13285 1:N:0:CTCTCTAC+TTCTAGCT/M06023:55:000000000-BTM48:1:2101:11235:13285 2:N:0:CTCTCTAC+TTCTAGCT
CGCCCGTCGCTCCTACCGATTGAATGGTCCGGTGAAATCTTCGGATCTAGAGGTCGTCTGATCACTGGTTCTGCTGGTGACAGCGCTCTGGAAAAGTTGATTAAACCTTATCATTTAGAGGAAGGAGAAGTCGTAACAAGGTTTCC
>Cyanoptyche gloeocystis, M06023:55:000000000-BTM48:1:1105:18142:10832 1:N:0:AGGCAGAA+AAGGCTAT/M06023:55:000000000-BTM48:1:1105:18142:10832 2:N:0:AGGCAGAA+AAGGCTAT
CGCCCGTCGCTCCTACCGATTGAATGGTCCGGTGAAATTTTTGGACCGTGTCAATGTCGCCTTTATCGGAGACGCTGCCGTGGGAAGTTAATTGAACCTTACCATTTAGAGGAAGGTGAAGTCGTAACAAGGTTTCC
>Picobiliphyte sp. MS584-11, M06023:55:000000000-BTM48:1:1107:19320:8091 1:N:0:TAGGCATG+TCGACTAG/M06023:55:000000000-BTM48:1:1107:19320:8091 2:N:0:TAGGCATG+TCGACTAG
CGCCCGTCGCTACTACCGATTGAATAACAGGGTGAAATCTTCGGACCGTGGCATTCATTTGGCCTAGCCAAATCTTGCTCGTGGGAGGTCGCTTAAATCCTGTTATTTAGAGGAAGTAAAAGTCGTAACAAGGTTTCC
>Picobiliphyte sp. MS584-11, M06023:55:000000000-BTM48:1:1108:20966:3351 1:N:0:TAGGCATG+TCGACTAG/M06023:55:000000000-BTM48:1:1108:20966:3351 2:N:0:TAGGCATG+TCGACTAG
CGCCCGTCGCTACTACCGATTGAACAACAGGGTGAAATCTTCGGACTGTGGCATTCTTGCGGCCTAGCCGCAACTTGTCCGTGGGAGGTCGCTTAAATCCTGTTGTTTAGAGGAAGTAAAAGTCGTAACAAGGTTTCC
>Picobiliphyte sp. MS584-22, JN934892.1
CGCCCGTCGTTACTACCGATTGGTGTGCAGGGTGAAATCTTCGGACTGTGGAATTTGAGCGGTTTCCGTTTCTTTTTCCGCGGGAGGTTGCTTAAATCCTGCTCACT
>Picobiliphyte sp. MS584-22, M06023:55:000000000-BTM48:1:1112:10625:19117 1:N:0:AGGCAGAA+AAGGCTAT/M06023:55:000000000-BTM48:1:1112:10625:19117 2:N:0:AGGCAGAA+AAGGCTAT
CGCCCGTCGCTACTACCGATTGATGTGCAGGGTGAAATCTTCGGACTGTAGACGTTTGACCGAAAGCGATGCGTCCACGGGAGGTTGCTTAAATCCTGCTCATTAGAGGAAGTAAAAGTCGTAACAAGGTTTCC
>Picomonas judraskeda, JX988758.1
CGCCCGTCGCTACTACCGATTGAGCATTAGGGTGAAATCTTCGGACCGTGGCATACTTCTGGCCTAGCCAGTCTTTGTCCGTGGGAGGTCGCTTAAATCCTGATGCTTAGAGGAAGTAAAAGTCGTAACAAGGTTTCC
>Cyranomonas australis, M06023:55:000000000-BTM48:1:2110:26633:14814 1:N:0:ACTGAGCG+GAGCCTTA/M06023:55:000000000-BTM48:1:2110:26633:14814 2:N:0:ACTGAGCG+GAGCCTTA
CGCCCGTCGCTACTACCGATTGAATGATTTAATGAGTCTCATGGGCTGGAGGGTTTGCTGGCAACAGCGCTCCTTCCGGGAAGTGATGCAAATTTGATCATTTAGAGGAAGTAAAAGTCGTAACAAGGTTTCC
>Cyranomonas australis, M06023:55:000000000-BTM48:1:1110:18393:10971 1:N:0:CTCTCTAC+TTCTAGCT/M06023:55:000000000-BTM48:1:1110:18393:10971 2:N:0:CTCTCTAC+TTCTAGCT
CGCCCGTCGCTACTACCGATTGAATGGTTTAGTGAGTTCCAGGGATTGTTGTTTGTGATTGGAAACAGTTGCTTACATGCGAGAACTGGTGCAAATTTGATCATTTAGAGGAAGTAAAAGTCGTAACAAGGTTTCC
>Cyranomonas australis, KX618913.1
CGCCCGTCGCTACTACCGATTGAATGATTTAATGAGTCTCATGGACCAGCGGGTCTGCTGGCAACAGCGTTCCCGCCGGGAAGTGATGCAAATTTGATCATTTAGAGGAAGTAAAAGTCGTAACAAGGTTTCC
>Abollifer globosa, M06023:55:000000000-BTM48:1:1101:5962:22645 1:N:0:CTCTCTAC+TTCTAGCT/M06023:55:000000000-BTM48:1:1101:5962:22645 2:N:0:CTCTCTAC+TTCTAGCT
CGCCCGTCGCTACTACCGATTGAATGAATTAGTGAATTGTAGGGATAGCTGCCTGTAGTGTCTTGTATGCTACTGGCTGGTCTAGAACTACTGTAAACTTGTTTGTTTAGAGGAAGTAAAAGTCGTAACAAGGTTTCC
>Pseudopirsonia mucosa, M06023:55:000000000-BTM48:1:1106:22785:5331 1:N:0:TACGCTGC+GCGTAAGA/M06023:55:000000000-BTM48:1:1106:22785:5331 2:N:0:TACGCTGC+GCGTAAGA
CGCCCGTCGCTACTACCGATTGAATGATTTAGTGAGCTGCAAGGACCGTTGTTCAAGGAGTCTCTCCTTCGAGTAATGGGAATTGTTACAAACTTGACCATTTAGAGGAAGTAAAAGTCGTAACAAGGTTTCC
>Pseudopirsonia mucosa, M06023:55:000000000-BTM48:1:2102:7475:24371 1:N:0:ACTCGCTA+TCTCTCCG/M06023:55:000000000-BTM48:1:2102:7475:24371 2:N:0:ACTCGCTA+TCTCTCCG
CGCCCGTCGCTACTACCGATTGAATGATTTAGTGAGTCCCATGGACCGATGGCTAGGAGGGGCTTGTCCTCACCTTTTCGTTGGGAAGTGGTGCAAACTTGATCATTTAGAGGAAGTAAAAGTCGTAACAAGGTTTCC
>Pseudopirsonia mucosa, M06023:55:000000000-BTM48:1:2101:16725:21786 1:N:0:CGGAGCCT+GTAAGGAG/M06023:55:000000000-BTM48:1:2101:16725:21786 2:N:0:CGGAGCCT+GTAAGGAG
CGCCCGTCGCTACTACCGATTGAATGATTTAGTGAGTCTCAGGGACTTTTGCACTTGGTTGGGCAACCTTCCTTGAGTGAGAGGAACTGATGCAAACTTGACCATTTAGAGGAAGTAAAAGTCGTAACAAGGTTTCC
>Pseudopirsonia mucosa, M06023:55:000000000-BTM48:1:2102:15062:8726 1:N:0:CTCTCTAC+TTCTAGCT/M06023:55:000000000-BTM48:1:2102:15062:8726 2:N:0:CTCTCTAC+TTCTAGCT
CGCCCGTCGCTACTACCGATTGAATGATTTAGTGAGTTTCACAGACTGGCGTACTTAGTTGGGTTTCCTTCTTTGTATGCCGGAAAGTGCTGCAAACTTGACCATTTAGAGGAAGTAAAAGTCGTAACAAGGTTTCC
>Pseudopirsonia mucosa, M06023:55:000000000-BTM48:1:1107:12422:12176 1:N:0:TCGACGTC+CCTAGAGT/M06023:55:000000000-BTM48:1:1107:12422:12176 2:N:0:TCGACGTC+CCTAGAGT
CGCCCGTCGCTACTACCGATTGAATGATTTAGTGAGTTGTAGGGACTGTTGCCTTGCATTGGGTAACCTTTGCTTGGCTTCCAGGAACTACCGCAAACTTGATTATTTAGAGGAAGTAAAAGTCGTAACAAGGTTTCC
>Pseudopirsonia mucosa, M06023:55:000000000-BTM48:1:1103:12891:6465 1:N:0:TACGCTGC+GCGTAAGA/M06023:55:000000000-BTM48:1:1103:12891:6465 2:N:0:TACGCTGC+GCGTAAGA
CGCCCGTCGCTACTACCGATTGAATGATTTAGTGAGTACCAGGGACTTTGACTCTTGGAAGGGTTTCTTTCCTTTTGTTATCGGAACTGTCGCAAACTTGACCATTTAGAGGAAGTAAAAGTCGTAACAAGGTTTCC
>Pseudopirsonia mucosa, M06023:55:000000000-BTM48:1:1107:15698:24996 1:N:0:TACGCTGC+GCGTAAGA/M06023:55:000000000-BTM48:1:1107:15698:24996 2:N:0:TACGCTGC+GCGTAAGA
CGCCCGTCGCTACTACCGATTGAATGATTTAGTGAGTTTCACGGACCGAATAGCTTGGGTGGGTTTCTATCCTTGTTGTCCAGGAAGTGCTGCAAACTGAACCATTTAGAGGAAGTAAAAGTCGTAACAAGGTTTCC
>Pseudopirsonia mucosa, M06023:55:000000000-BTM48:1:2108:26756:11434 1:N:0:CCTAAGAC+TTATGCGA/M06023:55:000000000-BTM48:1:2108:26756:11434 2:N:0:CCTAAGAC+TTATGCGA
CGCCCGTCGCTACTACCGATTGAATGATTTAGTGAGTCTCATGGACTGGTGCATTTTGTTGGGTTTCCTTCATTTTGCGTCGGGAAGTGAGTCAAACTTGACCATTTAGAGGAAGTAAAAGTCGTAACAAGGTTTCCG
>Pseudopirsonia mucosa, M06023:55:000000000-BTM48:1:2105:20340:28278 1:N:0:ACTGAGCG+GAGCCTTA/M06023:55:000000000-BTM48:1:2105:20340:28278 2:N:0:ACTGAGCG+GAGCCTTA
CGCCCGTCGCTACTACCGATTGAATGATTTAGTGAGTTTCATGAACTGCTGGCTCTGATTGGAAACTTTCTCTGCCGGCGGGAAATGACACAAACTTGACCATTTAGAGGAAGTAAAAGTCGTAACAAGGTTTCC
>Pseudopirsonia mucosa, M06023:55:000000000-BTM48:1:1102:19753:2119 1:N:0:TAGGCATG+TCGACTAG/M06023:55:000000000-BTM48:1:1102:19753:2119 2:N:0:TAGGCATG+TCGACTAG
CGCCCGTCGCTACTACCGATTGAATGATTTAGTGAGCTGCAGGGACTGCTGCGCTTGAAGGGTCTCCTTTCTCGCGTGATGGGAACTGCTACAAACTTGACCATTTAGAGGAAGTAAAAGTCGTAACAAGGTTTCC
>Pseudopirsonia mucosa, M06023:55:000000000-BTM48:1:1105:22081:24267 1:N:0:TAGGCATG+TCGACTAG/M06023:55:000000000-BTM48:1:1105:22081:24267 2:N:0:TAGGCATG+TCGACTAG
CGCCCGTCGCTACTACCGATTGAATGATTTAGTGAGTACCAGGGACTATGACTTTTGAAAGGGTTTCTTTTCACCTGTTGTGGGAACTGTCGCAAACTTGACCATTTAGAGGAAGTAAAAGTCGTAACAAGGTTTCC
>Pseudopirsonia mucosa, M06023:55:000000000-BTM48:1:1101:11506:6368 1:N:0:AGGCAGAA+AAGGCTAT/M06023:55:000000000-BTM48:1:1101:11506:6368 2:N:0:AGGCAGAA+AAGGCTAT
CGCCCGTCGCTACTACCGATTGAATGATTTAGTGAGTTGTAAGGACTGTTGTCTCCGGTTGGGTAACCTTCCATTGACTTCCAGAAAATACCGCAAACTTGACCATTTAGAGGAAGTAAAAGTCGTAACAAGGTTTCC
>Pseudopirsonia mucosa, M06023:55:000000000-BTM48:1:1101:15846:19837 1:N:0:TACGCTGC+GCGTAAGA/M06023:55:000000000-BTM48:1:1101:15846:19837 2:N:0:TACGCTGC+GCGTAAGA
CGCCCGTCGCTACTACCGATTGAATGATTTAGTGAGTATCAGGGACCGTGGCGCTTGATTGGGTTTCCTTTCTTGCGTTGTGGGAACTGCCGCAAACTTGACCATTTAGAGGAAGTAAAAGTCGTAACAAGGTTTCC
>Pseudopirsonia mucosa, M06023:55:000000000-BTM48:1:1106:2705:11822 1:N:0:TACGCTGC+GCGTAAGA/M06023:55:000000000-BTM48:1:1106:2705:11822 2:N:0:TACGCTGC+GCGTAAGA
CGCCCGTCGCTACTACCGATTGAATGATTTAGTGAGCTTCATGGACCGAGAGCTTGAAGGGTCTCCTTCAGTGCCTCTTGGGAAGTAACGCAAACTTGACCATTTAGAGGAAGTAAAAGTCGTAACAAGGTTTCC
>Pseudopirsonia mucosa, M06023:55:000000000-BTM48:1:1104:11321:27459 1:N:0:TACGCTGC+GCGTAAGA/M06023:55:000000000-BTM48:1:1104:11321:27459 2:N:0:TACGCTGC+GCGTAAGA
CGCCCGTCGCTACTACCGATGGAATGATTTAGTGAGCCGCACAGACCGGTGCACTCGGTTGGTTTCCTTCCTTGTGCACTCGGGAAGTGATGCAAACTTGACCATTTAGAGGAAGTAAAAGTCGTAACAAGGTTTCC
>Pseudopirsonia mucosa, M06023:55:000000000-BTM48:1:1102:10554:11629 1:N:0:TACGCTGC+GCGTAAGA/M06023:55:000000000-BTM48:1:1102:10554:11629 2:N:0:TACGCTGC+GCGTAAGA
CGCCCGTCGCTACTACCGATTGAATGATTTGGTGAGCTTCATGGACCGGCGCCTTTGAAGGGTTTCCTTCGCTGTGCACTGGGAAGTAACGCAAACCTGACCATTTAGAGGAAGTAAAAGTCGTAACAAGGTTTCC
>Pseudopirsonia mucosa, M06023:55:000000000-BTM48:1:1104:23757:23796 1:N:0:TAGCGCTC+AAGGCTAT/M06023:55:000000000-BTM48:1:1104:23757:23796 2:N:0:TAGCGCTC+AAGGCTAT
CGCCCGTCGCTACTACCGATTGAATGATTTAGTGAATTTCAGGGACTTGAAGATTCGGTTGGGTTTCCTTCCGTTTAGTCTGGGAACTGACGTAAACTTGACCATTTAGAGGAAGTAAAAGTCGTAACAAGGTCTCC
>Pseudopirsonia mucosa, M06023:55:000000000-BTM48:1:1101:28574:14617 1:N:0:TAGGCATG+TCGACTAG/M06023:55:000000000-BTM48:1:1101:28574:14617 2:N:0:TAGGCATG+TCGACTAG
CGCCCGTCGCTACTACCGATTGAATGATTTGGTGAGTTTCGTGGACTGGAGCCTCTGAAGGGTTTCCTTCATTGCGCACTGGGAAGCAACGCAAACCTGACCATTTAGAGGAAGTAAAAGTCGTAACAAGGTTTCC
>Pseudopirsonia mucosa, M06023:55:000000000-BTM48:1:1101:26432:9799 1:N:0:AGGCAGAA+AAGGCTAT/M06023:55:000000000-BTM48:1:1101:26432:9799 2:N:0:AGGCAGAA+AAGGCTAT
CGCCCGTCGCTACTACCGATTGAATGATTTAGTGAGCTGCAGGGACCGCTGTCTCGGGATAGTTTACTATTCTGGGACGGTCGGGAACTGCTACAAACTTGATCATTTAGAGGAAGTAAAAGTCGTAACAAGGTTTCC
>Pseudopirsonia mucosa, AJ561116.1
CGCCCGTCGCTACTACCGATTGAATGATTTAGTGAGCTGCAGGGACTGCCGTAATTGAAAGGGTTTCCTTTCTTTTATGATAGGAACTGCTACAAACTTGACCATTTAGAGGAAGTAAAAGTCGTAACAAGGTTTCCG
>NA, M06023:55:000000000-BTM48:1:1105:7917:5641 1:N:0:TAGGCATG+TCGACTAG/M06023:55:000000000-BTM48:1:1105:7917:5641 2:N:0:TAGGCATG+TCGACTAG
CGCCCGTCGCTCCTACCGATTGAATGGTCCGGTGAAATCATCGGATTGCCGCGAGGATGGTTCTGCCGACCTTGCAGCAAAAAGTTGAGTAAACCTTATCATTTAGAGGAAGGTGAAGTCGTAACAAGGTTTCC
>NA, M06023:55:000000000-BTM48:1:2102:24625:24471 1:N:0:CTCTCTAC+TTCTAGCT/M06023:55:000000000-BTM48:1:2102:24625:24471 2:N:0:CTCTCTAC+TTCTAGCT
CGCCCGTCGCTCCTACCGATTGAATGGTCCGGTGAAATCTTCGGATTGCTGGCTAGGGGGCGCAAGTCACCTAGTTGCGAGAAGTTGATTAAACCTTATCATTTAGAGGAAGGAGAAGTCGTAACAAGGTTTCC
>Rhodomonas, M06023:55:000000000-BTM48:1:1112:7110:20358 1:N:0:CGTACTAG+CTATTAAG/M06023:55:000000000-BTM48:1:1112:7110:20358 2:N:0:CGTACTAG+CTATTAAG
CGCCCGTCGCACCTACCGATTGAATGGTCCGGTGAAATCTTCGGATTGCGATTTTGCGCTATTCATTTAGTAATTTTTTGTGAGAAGTTGATTAAATCTTACCATTTAGAGGAAGGTGAAGTCGTAACAAGGTTTCC
>Chroomonas mesostigmatica, M06023:55:000000000-BTM48:1:1103:21051:21616 1:N:0:CTCTCTAC+TTCTAGCT/M06023:55:000000000-BTM48:1:1103:21051:21616 2:N:0:CTCTCTAC+TTCTAGCT
CGCCCGTCGCTCCCACCGATTGGATGGTCCGGTGAAATGTTCGGATTTAACGTCGATGCCGGCTGGTATTCGAAATGTAAAAAAGTTCATTGAGCCTTATCATCTAGAGGAAGGAGAAGTCGTAACAAGGTTTCC
>Chroomonas sp. M0851, M06023:55:000000000-BTM48:1:1106:12890:18980 1:N:0:TAGGCATG+TCGACTAG/M06023:55:000000000-BTM48:1:1106:12890:18980 2:N:0:TAGGCATG+TCGACTAG
CGCCCGTCGCTCCTACCGATTGGATGATCCGGTGAGCTATTCGGACTTTTGCATTATCGATTTTCGATTTTGTGAGGGAAAGTTTCGCGAACCTTATCATCTAGAGGAAGGAGAAGTCGTAACAAGGTTTCC
>Chroomonas sp. M0874, M06023:55:000000000-BTM48:1:1108:26073:8965 1:N:0:CTCTCTAC+TTCTAGCT/M06023:55:000000000-BTM48:1:1108:26073:8965 2:N:0:CTCTCTAC+TTCTAGCT
CGCCCGTCGCTCCTACCGATTGGATGGTCCGGTGAAATGTTCGGATTTAAACTAGAGCGCGGTTGCGTTTCTGGGTTTTGTTAAAAAAGTTCATTAAGTCTTACCATCTAGAGGAAGGAGAAGTCGTAACAAGGTTTCC
>Chroomonas sp. M1312, AJ007277.1
CGCCCGTCGCTCCTACCGATTGAATGGTCCGGTGAAATCTTCGGATTGCTGGCCAGGGCTTCGCAAGTTGGCCTGGCTGCGAGAAGTTGATTAAACCTTATCATTTAGAGGAAGGAGAAGTCGTAACAAGGTTTCC
>Chroomonas sp. M1318, M06023:55:000000000-BTM48:1:1103:17272:4190 1:N:0:TAGGCATG+TCGACTAG/M06023:55:000000000-BTM48:1:1103:17272:4190 2:N:0:TAGGCATG+TCGACTAG
CGCCCGTCGCTCCTACCGATTGAATGGTCCGGTGAATTGTTCGGACTGGCTGGTCTCTGGGCAACCGGAACCGTGCTGGAAAGTCCTGTTAACCTTATCATTTAGAGGAAGGAGAAGTCGTAACAAGGTTTCC
>Chroomonas sp. M1318, AJ007279.1
CGCCCGTCGCTCCTACCGATTGAATGGTCCGGTGAAATCTTCGGATTGCTGGCCTGGTTTCGCAAGTTTCCTGGCTGCGAGAAGTTGATTTAACCTTATCATTTAGAGGAAGGAGAAGTCGTAACAAGGTTTCC
>Chroomonas sp. WE-2011, M06023:55:000000000-BTM48:1:1104:18645:14640 1:N:0:TAGGCATG+TCGACTAG/M06023:55:000000000-BTM48:1:1104:18645:14640 2:N:0:TAGGCATG+TCGACTAG
CGCCCGTCGCTCCTACCGATTGAATGGTCCGGTGAGATTTTCGGATCGCTAAGGTGCTTCTGGCAACAGAACCCTATGTCGAGAAGTTACTCTAACCTTATCATTTAGAGGAAGGAGAAGTCGTAACAAGGTTTCC
>Chroomonas sp. WE-2011, M06023:55:000000000-BTM48:1:1103:19634:22959 1:N:0:CGTACTAG+CTATTAAG/M06023:55:000000000-BTM48:1:1103:19634:22959 2:N:0:CGTACTAG+CTATTAAG
CGCCCGTCGCTCCTACCGATTGAATGGTCCGGTGAGACTTTCGGATTGGTTCGATGAGTCTCTGGCAACAGAGCCATGGCCGAGAAGTTGTTCTAATCTTATCATTTAGAGGAAGGAGAAGTCGTAACAAGGTTTCC
>Chroomonas vectensis, HM126534.1
CGCCCGTCGCTCCTACCGATTGAATGGTCCGGCGAAATCTTCGGATTGCTGGTCATGGCTTCGCAAGTTGCTTTGGCTGCGAGAAGTTGATTAAACCTTATCATTTAGAGGAAGGAGAAGTCGTAACAAGGTTTCC
>Cryptomonas lundii, M06023:55:000000000-BTM48:1:2111:25857:8686 1:N:0:GTAGAGGA+AAGGAGTA/M06023:55:000000000-BTM48:1:2111:25857:8686 2:N:0:GTAGAGGA+AAGGAGTA
CGCCCGTCGCTCCTACCGATTGAATGGTCCGGCGAGCACTCCGGAGTGATTCTGTTTTTACTAAATTTCGAAGTTGTGCAAACCTTATCATTTAGAGGAAGGAGAAGTCGTAACAAGGTTTCC
>Cryptomonas tetrapyrenoidosa, M06023:55:000000000-BTM48:1:1102:24445:16440 1:N:0:GGAGCTAC+CTCTCTAT/M06023:55:000000000-BTM48:1:1102:24445:16440 2:N:0:GGAGCTAC+CTCTCTAT
CGCCCGTCGCTCCTACCGATTGGATGATCCGGTGAATAATTCGGACCGTGATCGCTGCAGTTACTGTGGCAATTATGGGAAGTTTCGTAAACCTTATCATCTAGAGGAAGGAAAAGTCGTAACAAGGTTTCCG
>Cryptomonas tetrapyrenoidosa, M06023:55:000000000-BTM48:1:1110:7525:20951 1:N:0:TAGGCATG+TCGACTAG/M06023:55:000000000-BTM48:1:1110:7525:20951 2:N:0:TAGGCATG+TCGACTAG
CGCCCGTCGCTCCTACCGATTGGATGATCCGGTGAATTCCATGGATCGGCTGTAGATTATTTTCTACGGCTGAGAAGTGGTGTAAACCTAATCATCTAGAGGAAGGAGAAGTCGTAACAAGGTTTCC
>Cryptophyta sp. CR-MAL03, EF195737.1
CGCCCGTCGCTCCTACCGATTGAATGGTCCGGTGAAATCTTCGGATTGAGGTTTTGGCATTCACGTGTCTTAACTTTGAGAAGTTGATTGAACCTTATCATTTAGAGGAAGGAGAAGTCGTAACAAGGTTTCC
>Cryptophyta sp. CR-MAL04, EF195738.1
CGTCCGTCGCTCCTACCGATTGAATGGTCCGGTGAAATCTTCGGATTGCTGGGTAGGACTTCGCAAGTTGACCTATCTGCGAGAAGTTGCTTGAACCTTATCATTTAGAGGAAGGAGAAGTCGTAACAAGGTTTCC
>Cryptophyta sp. CR-MAL11, FJ884690.1
CGCCCGTCGCTCCTACCGATTGAATGGTCCGGTGAAATCTTCGGATTGCTGGGTAGGGCATTTATTTGACCTATCTGCGAGAAGTTGCTTGAACCTTATCATTTAGAGGAAGGAGAAGTCGTAACAAGGTTTCC
>Falcomonas daucoides, AJ420689.1
CGCCCGTCGCTCCTACCGATTGGATGATCCGGCGAAATGATCAGATTGTATGCCGATATGCGGGTGCATATTTTTGGTATCAAAAAGTTCAGTGAGCCTTATCCTCTAGAGGAAGGAGAAGTCGTAACAAGGTTTCC
>Falcomonas daucoides, M06023:55:000000000-BTM48:1:1101:16267:10145 1:N:0:AGGCAGAA+AAGGCTAT/M06023:55:000000000-BTM48:1:1101:16267:10145 2:N:0:AGGCAGAA+AAGGCTAT
CGCCCGTCGCTCCTACCGATTGGATGATCCGGCGAAATGATCAGATCGTTATTCTATATGCGGGTGCATATTAAGATGTCGAAAAGTTCATTAAGCCTTATCCTCTAGAGGAAGGAGAAGTCGTAACAAGGTTTCC
>Falcomonas sp. CRY1V, KF734089.1
CGCCCGTCGCTCCTACCGATTGAATGGTCCGGTGAAATCTTCGGATTGCTGGCTAGGACTTGGCAACTTGACCTAGCTGCGAGAAGTTGATTGAACCTTATCATTTAGAGGAAGGAGAAGTCGTAACAAGGTTTCC
>Geminigera cryophila, M06023:55:000000000-BTM48:1:2110:27298:8351 1:N:0:TAGGCATG+TCGACTAG/M06023:55:000000000-BTM48:1:2110:27298:8351 2:N:0:TAGGCATG+TCGACTAG
CGCCCGTCGCTACTACCGATTGAACGGTTTAATGAGTTTTACGGAGTGGGGCGTCGCCGTTGGGTTTCCTTCGAGACGCATCCGTGAAGTAACGCAAATTTGACCGTTTAGAGGAAGTAAAAGTCGTAACAAGGTTTCC
>Geminigera cryophila, M06023:55:000000000-BTM48:1:1101:14749:16099 1:N:0:AGGCAGAA+AAGGCTAT/M06023:55:000000000-BTM48:1:1101:14749:16099 2:N:0:AGGCAGAA+AAGGCTAT
CGCCCGTCGCTCCTACCGATTGGATGATCCGGTGAATTGGTCGGACTGATGATTACTATCGTGGGTACGATATAAACACAGAAAGTCTAGTAAGCCTTATCATCTAGAGGAAGGAGAAGTCGTAACAAGGTTTCC
>Geminigera cryophila, M06023:55:000000000-BTM48:1:1101:10541:16310 1:N:0:TAGGCATG+TCGACTAG/M06023:55:000000000-BTM48:1:1101:10541:16310 2:N:0:TAGGCATG+TCGACTAG
CGCCCGTCGCTACTACCGATTGAACGGTTTAATGAGTTCCAAGGATTGATGGCTACTTGGTTTCGGCCTTGTAGTCGTTGAGAGCAGGTGCAAATTTGATCGTTTAGAGGAAGTAAAAGTCGTAACAAGGTTTCC
>Geminigera cryophila, JF791030.1
CGCCCGTCGCTCCTACCGATTGAATGGTCCGGTGAAATCTTCGGATTGCTGGATAGGACTTGGCAACTTGACCTATCTGCGAGAAGTTGCTTGAACCTTATCATTTAGAGGAAGGAGAAGTCGTAACAAGGTTTCC
>Goniomonas amphinema, M06023:55:000000000-BTM48:1:2106:10257:13440 1:N:0:CGTACTAG+CTATTAAG/M06023:55:000000000-BTM48:1:2106:10257:13440 2:N:0:CGTACTAG+CTATTAAG
CGCCCGTCGATACTACCGATTGAATGGCTTAGTGAGGCCTCCGGATTGACTCCCTCGAGGCGCAAGCTTCTTTGGAGTCGAAAAGTTGGACAAACTTGGTCATTTAGAGGAAGTAAAAGTCGTAACAAGGTTTCC
>Goniomonas avonlea, M06023:55:000000000-BTM48:1:1109:5101:21240 1:N:0:TACGCTGC+GCGTAAGA/M06023:55:000000000-BTM48:1:1109:5101:21240 2:N:0:TACGCTGC+GCGTAAGA
CGCCCGTCGCTTGTACCGATTGGATGGTCCGGTGAATTCTTCGGATTGCTGGCGTTGGGTCCGCAAGGTCCTGGCTGCTGCGAAAAGTTGATTAAACCTTATCATCTAGAGGAACAAGAAGTCGTAACAAGGTTTCC
>Goniomonas avonlea, M06023:55:000000000-BTM48:1:1111:17083:17179 1:N:0:TACGCTGC+GCGTAAGA/M06023:55:000000000-BTM48:1:1111:17083:17179 2:N:0:TACGCTGC+GCGTAAGA
CGCCCGTCGCTCCTACCGATTGAATGATCCGGTGAAATCTTCGGATTGCTGGCATTGGCCTGGCAACAGGTCATTCGCTGCGAAAAGTTGATTAAACCTTATCATTTAGAGGAAGGAGAAGTCGTAACAAGGTTTCC
>Goniomonas avonlea, M06023:55:000000000-BTM48:1:1101:13597:5846 1:N:0:TACGCTGC+GCGTAAGA/M06023:55:000000000-BTM48:1:1101:13597:5846 2:N:0:TACGCTGC+GCGTAAGA
CGCCCGTCGCTCCTACCGATTGAATGATCCGGTGAAATCTTCGGATGGTCGGCACTCGCTTCGCAAGTTGCTTGAGCTGCTAAAAGTTGATTAAACCTTATCATTTAGAGGAAGGAGAAGTCGTAACAAGGTTTCC
>Goniomonas avonlea, JQ434476.1
CGCCCGTCGCTCCTACCGATCGAATGATCCGGTGAAATCTTCGGATTGCTGGCAGTGGCTTCGCAAGTTGCCATTGCTGCGAAAAGTTGATTAAACCTTATCATTTAGAGGAAGGAGAAGTCGTAACAAGGTTTCC
>Goniomonas sp. ATCC 50108, AY360454.1
CGCCCGTCGCTACTACCGATTGAATGGCTTAGTGAGGCCTCCGGATTGCTGGCCTTGGCTTCGCAAGTTGCCTGGCTGCGAAAAGTTGGACAAACTTGGTCATTTAGAGGAAGTAAAAGTCGTAACAAGGTTTCC
>Goniomonas sp. SH-3, M06023:55:000000000-BTM48:1:1109:15723:26880 1:N:0:GTAGAGGA+AAGGAGTA/M06023:55:000000000-BTM48:1:1109:15723:26880 2:N:0:GTAGAGGA+AAGGAGTA
CGCCCGTCGCTCCTACCGATTGAATGATCCGGTGAAATCTTCGGATTGCTGGCGTTGCCTTCGCAAGTTGGCTTCGCTGCAAAAAGTTGATTAAACCTTATCATTTAGAGGAAGGTGAAGTCGTAACAAGGTTTCC
>Goniomonas sp. SH-4, M06023:55:000000000-BTM48:1:1107:28498:14241 1:N:0:TCCTGAGC+GAGCCTTA/M06023:55:000000000-BTM48:1:1107:28498:14241 2:N:0:TCCTGAGC+GAGCCTTA
CGCCCGTCGCTTCTACCGATTGAATGATCCGGTGAACACTTTGGACTCGTGGTCTCGGTGGGGCAACCCTCCTTGGCCTAGTGGGAAGTTGTGTAAACCTTATCATTTAGAGGAAGAAGAAGTCGTAACAAGGTTTCC
>Goniomonas sp. SH-9, M06023:55:000000000-BTM48:1:2113:14550:20878 1:N:0:TAGGCATG+TCGACTAG/M06023:55:000000000-BTM48:1:2113:14550:20878 2:N:0:TAGGCATG+TCGACTAG
CGCCCGTCGCTCCTACCGATTGAATGATCCGGTGAACATGTCGGACTGATCTAGGTTCATCCTAATTCGGGAAGATATGTAAACCTTATCATTTAGAGGAAGGAAAAGTCGTAACAAGGCTTCC
>Goniomonas truncata, M06023:55:000000000-BTM48:1:2105:27806:15750 1:N:0:TAGGCATG+TCGACTAG/M06023:55:000000000-BTM48:1:2105:27806:15750 2:N:0:TAGGCATG+TCGACTAG
CGCCCGTCGCTCCTACCGATTGAATGGTCCGGTGAAATCTTCGGATTGTGGGTTTTGTCTTACTGCTAGTTCGCTAGTAGTAGCGCCCGTGAAAAGTTGATTAAACCTTATCATTTAGAGGAAGGAGAAGTCGTAACAAGGTTTCC
>Goniomonas truncata, M06023:55:000000000-BTM48:1:1101:11041:28098 1:N:0:AGGCAGAA+AAGGCTAT/M06023:55:000000000-BTM48:1:1101:11041:28098 2:N:0:AGGCAGAA+AAGGCTAT
CGCCCGTCGCTCCTACCGATTGAATGGTCCGGTGAAATCTTCGGATTGTGGCATTGTCGCCGGTTTCGGGGACGATACTGTGAGAAGTTGATTAAACCTTACCATTTAGAGGAAGGTGAAGTCGTAACAAGGTTTCC
>Hemiselmis andersenii, M06023:55:000000000-BTM48:1:2112:14139:20109 1:N:0:TAGGCATG+TCGACTAG/M06023:55:000000000-BTM48:1:2112:14139:20109 2:N:0:TAGGCATG+TCGACTAG
CGCCCGTCGCTCCTACCGATTGAATGGTCCGGTGAAATCTTTGGATTGCGGGTTTTGTTCGCTGCAAGTTCGCTTGTAGTGGCGCCAGCGAGAAGTTGATTAAACCTTATCATTTAGAGGAAGGAGAAGTCGTAACAAGGTTTCC
>Hemiselmis cryptochromatica, AM901023.1
CGCCCGTCGCTCCTACCGATTGGATGGTCCGGTGAAATGTTCGGATTCAGTGGTCTACGCGGTTGCGTGGATATATCTTGGAAAAGTTCATTGAGCCTTATCATCTAGAGGAAGGAGAAGTCGTAACAAGGTTTCC
>Hemiselmis cryptochromatica, AM901354.1
CGCCCGTCGCTCCTACCGATTGAATGGTCCGGTGAAATCTTCGGATTGCTGGCCTTGCCTTGGCAACTTGGCTTGGTTGCGAGAAGTTGATTAAACCTTATCATTTA
>Hemiselmis rufescens, AJ420690.2
CGCCCGTCGCTCCTACCGATTGGATGGTCCGGTGAAATGTTCGGATTTAAACATTTTCGCGGGTGCGAATTTATGTTTTAAAAAGTTCATTAAGCCTTACCATCTAGAGGAAGGAGAAGTCGTAACAAGGTTTCC
>Hemiselmis rufescens, MF179481.1
CGCCCGTCGCTCCTACCGATTGGATGGTCCGGTGAAATGTTCGGATTTAAACGTTTGCGCGGGTGCGTAATCATGTTTAAAAAAGTTCATTAAGCCTTACCATCTAGAGGAAGGAGAAGTCGTAACAAGGTTTCC
>Hemiselmis virescens, M06023:55:000000000-BTM48:1:1103:27496:17927 1:N:0:TAGCGCTC+AAGGCTAT/M06023:55:000000000-BTM48:1:1103:27496:17927 2:N:0:TAGCGCTC+AAGGCTAT
CGCCCGTCGCTCCTACCGATTGAATGGTCCGGTGAAATCCTCGGATGGTGGTCTTGTGTCTGTTGGCTTGTCTAGCAGGTGTGGCCGTCAAAAGTTGATTAAACCTTATCATTTAGAGGAAGGAGAAGTCGTAACAAGGTTTCC
>Hemiselmis virescens, M06023:55:000000000-BTM48:1:1112:18427:25765 1:N:0:TACGCTGC+GCGTAAGA/M06023:55:000000000-BTM48:1:1112:18427:25765 2:N:0:TACGCTGC+GCGTAAGA
CGCCCGTCGCTCCTACCGATTGAATGATCCGGTGAAATCTTCGGATGGCTGGCGCAGGCTGGGAAACTTGCTTGCGCTGCTAAAAGTTGATTAAACCTTATCATTTAGAGGAAGGAGAAGTCGTAACAAGGTTTCC
>Hemiselmis virescens, MF179477.1
CGCCCGTCGCTCCTACCGATTGAATGGTCCGGTGAAATCTTCGGATTGCTGGCCTTTGCTTGGCAACTTGCTTTGGCTGCGAAAAGTTGATTAAACCTTATCATTTASAGGAAGGAGAAGTCGTAACAAGGTTTCC
>Hemiselmis virescens, AJ007284.1
CGCCCGTCGCTCCTACCGATTGAATGGTCCGGTGAAATCTTCGGATTGCTGGTCTTGGCTTGGCAACTTGCTTTGACTGCGAAAAGTTGATTAAACCTTATCATTTAGAGGAAGGAGAAGTCGTAACAAGGTTTCC
>Komma caudata, U53122.1
CGCCCGTCGCTCCTACCGATTGAATGGTCCGGTGAAATCTTCGGATTGCTGGCCAGGACTTCGCAAGTTGACCTGGCTGCGAGAAGTTGATTAAACCTTATCATTTAGAGGAAGGAGAAGTCGTAACAAGGTTTCC
>Rhinomonas nottbecki, HF952560.1
CGCCCGTCGCTCCTACCGATTGAATGGTCCGGTGAAATCTTCGGATTGCTGACCTTGGCATTTATTTGTCTTGGTTGCGAGAAGTTGATTGAACCTTATCATTTAGAGGAAGGAGAAGTCGTAACAAGGTTTCC
>Rhodomonas abbreviata, U53128.1
CGCCCGTCGCTCCTACCGATTGAATGGTCCGGTGAAATCTTCGGATTGCTGACCATGTCATTTATTTGGCTTGGTTGCGAGAAGTTGATTGAACCTTATCATTTAGAGGAAGGAGAAGTCGTAACAAGGTTTCC
>Rhodomonas cf. abbreviata CCMP1178, HF952573.1
CGCCCGTCGCTCCTACCGATTGAATGGTCCGGTGAAATCTTCGGATTGCTGACCATGGCATTTATTTGTCTTGGTTGCGAGAAGTTGATTGAACCTTATCATTTAGAGGAAGGAGAAGTCGTAACAAGGTTTCC
>Rhodomonas sp. M1480, M06023:55:000000000-BTM48:1:1101:4885:20134 1:N:0:AGGCAGAA+AAGGCTAT/M06023:55:000000000-BTM48:1:1101:4885:20134 2:N:0:AGGCAGAA+AAGGCTAT
CGCCCGTCGCTCCTACCGATTGGATGGTCCGGTGAAATGTTCGGATCCAAGAGTTTACGCGGTTGCGTAGATGTATCTCGGAAAAGTTCATTGAGCCTTATCATTTAGAGGAAGGAGAAGTCGTAACAAGGTTTCC
>Rhodomonas sp. M1630, AJ421148.1
CGCCCGTCGCTCCTACCGATTGAATGGTCCGGTGAAATCTTCGGATTGCTGACCTTGGCATTTATTTGCCTTGGTTGCGAGAAGTTGATTGAACCTTATCATTTAGAGGAAGGAGAAGTCGTAACAAGGTTTCC
>Teleaulax amphioxeia, M06023:55:000000000-BTM48:1:1103:14403:5649 1:N:0:CGAGGCTG+CCTAGAGT/M06023:55:000000000-BTM48:1:1103:14403:5649 2:N:0:CGAGGCTG+CCTAGAGT
CGCCCGTCGCTCCTACCGATTGGGTGATCCGGTGAATTATTCGGATTTTTGCCGCGCTTTTGCGTTCGGCGAATGAAAAGTCTTGTGAACCTTATCATCTAGAGGAAGGAGAAGTCGTAACAAGGTTTCC
>Teleaulax amphioxeia, AJ421146.1
CGCCCGTCGCTCCTACCGATTGGATGGTCCGGTGAACTGGTCGGACTGATAATTGTCACTGCGGGTGCAGTAGCATTACGGAAAGTCCGGTGAACCTTATCATCTAGAGGAAGGAGAAGTCGTAACAAGGTTTCC
>Teleaulax amphioxeia, M06023:55:000000000-BTM48:1:1114:6981:19288 1:N:0:CGTACTAG+CTATTAAG/M06023:55:000000000-BTM48:1:1114:6981:19288 2:N:0:CGTACTAG+CTATTAAG
CGCCCGTCGCTCCTACCGATTGGATGATCCGGTGAATAATTCGGACTGCGATCGTGTGGCCTGTGCCGCTACGATTGTGGGAAGTTTCGTGAACCTTATCATCTAGAGGAAGGAGAAGTCGTAACAAGGTTTCC
>Teleaulax amphioxeia, AJ007287.1
CGCCCGTCGCTCCTACCGATTGAATGGTCCGGTGAAATCTTCGGATTGCTGGATAGGAGGGCAACCACCTATCTGCGAGAAGTTGCTTGAACCTTATCATTTAGAGGAAGGAGAAGTCGTAACAAGGTTTCC
>Lepocinclis playfairiana, M06023:55:000000000-BTM48:1:1108:15817:13041 1:N:0:CGTACTAG+CTATTAAG/M06023:55:000000000-BTM48:1:1108:15817:13041 2:N:0:CGTACTAG+CTATTAAG
CGCCCGTCGTTGCTACCGATGGCAGCAGGATAGAGACATCAGGAGGCCGCGCCGGTGCCCTCGGGTGCCGTGTCGTGGCCGAATTCGGCCGATGTCCTGCTGCTAGAGGAAGCAAAAGTCGTAACAAGGTTGCT
>Notosolenus urceolatus, M06023:55:000000000-BTM48:1:1111:16976:24162 1:N:0:GTAGAGGA+AAGGAGTA/M06023:55:000000000-BTM48:1:1111:16976:24162 2:N:0:GTAGAGGA+AAGGAGTA
CGCCCGTCGTTGCCTGTAATGGGTTGTGAGTAGAGCCTTTTGGAGGTTTTTTGGGTGGGCAACCATTCATGAAGCCAAAATTGGGCAATACTCGCAATCTAGAAGAGGCAAAAGTCGTAACAAGGTTGCT
>Tetramitus dokdoensis, KY463322.1
CGCCCGTCGCTCGTACCGACTGAATAGAGGTATGAATTTGATGGACCAGCGTGGCGTCAAGCCATGCGAGAAAATCAACTGAATTTCTCTATTTGTAGGAACGAGAAGTCGTAACAAGGTCTTC
>Jakobida sp. TP-2015e, M06023:55:000000000-BTM48:1:2109:25566:22968 1:N:0:TAGGCATG+TCGACTAG/M06023:55:000000000-BTM48:1:2109:25566:22968 2:N:0:TAGGCATG+TCGACTAG
CGCCCGTCGCTCCTACCGATTGGATTGCCCGGTGAAATCTTCGGATTGTGAGTTTGTTCATGGCTAGTTCGCTAGTCGTGACTCTTGTGAAAAGTTGATTAAACCTTGTAATCTAGAGGAAGGAGAAGTCGTAACAAGGTTTCC
>Collodictyon triciliatum, M06023:55:000000000-BTM48:1:1109:2568:15344 1:N:0:GTAGAGGA+AAGGAGTA/M06023:55:000000000-BTM48:1:1109:2568:15344 2:N:0:GTAGAGGA+AAGGAGTA
CGCCCGTCGCTCCTACCGATTGAATGATCCGGTGAACACTTTGGAGCCATGGACTTTTTCGGGGAGACCTGAGCTAGACCAATTGGTAAAGTTGTGTAAGCCTTATCATTTAGAGGAAGGAAAAGTCGTAACAAGGTTTCC
>Collodictyon triciliatum, M06023:55:000000000-BTM48:1:2112:6011:8319 1:N:0:CGAGGCTG+CCTAGAGT/M06023:55:000000000-BTM48:1:2112:6011:8319 2:N:0:CGAGGCTG+CCTAGAGT
CGCCCGTCGCTCCTACCGATTGAATGATCCGATGAATTCTCAGGACTGGCAGTGTTTTCGGGAAACTGATGCATTTGCCGGGAATTTGCGTAAATCTTATCATTTAGAGGAAGGAGAAGTCGTAACAAGGTTTCC
>Pirsonia formosa, AJ561111.1
CGCCCGTCGCACCTACCGATTGAATGGTTCGGTGAAAATTCTGGACTGCAACCTTGCTTTCTTCATTGAAGGCGGGGCCGCGGAAAGTTATTTAAACCTCATCATTTAGAGGAAGGTGAAGTCGTAACAAGGTTTCC
>Pirsonia verrucosa, M06023:55:000000000-BTM48:1:2105:14760:12403 1:N:0:TAGGCATG+TCGACTAG/M06023:55:000000000-BTM48:1:2105:14760:12403 2:N:0:TAGGCATG+TCGACTAG
CGCCCGTCGCACCAACCGATTGAATGGTTCGGTGAAAAATCGGGACTGCATCATCGTCCACTTTATTGAGGATGGTGAAGTAGGAACATTTTTAAACCTAACCCTTTAGAGGATGGTGAAGTCGTAACAAGGTTTCC
>Pseudophyllomitus vesiculosus, M06023:55:000000000-BTM48:1:1113:12862:5923 1:N:0:GTAGAGGA+AAGGAGTA/M06023:55:000000000-BTM48:1:1113:12862:5923 2:N:0:GTAGAGGA+AAGGAGTA
CGCCCGTCGCACCTACCGATTGAATGGTCCGGTGAAATTTTCGGACTGTGGCGTTGTTGGCTTTATTGTCAATGATGCCGTAGAAAGTTAATTAAATCTCACCATTTAGAGGAAGGTAAAGTCGTAACAAGGTTTCC
>Pseudophyllomitus vesiculosus, M06023:55:000000000-BTM48:1:1101:19702:8649 1:N:0:TACGCTGC+GCGTAAGA/M06023:55:000000000-BTM48:1:1101:19702:8649 2:N:0:TACGCTGC+GCGTAAGA
CGCCCGTCGCACCTACCGATTGAATGGTCCGGTGAAATTTTCGGACCGTGGCACTGTCCCCTTCATTGGGGTTGGCGCCGTGGGAAGTTAATTAAATCTTACCATTTAGAGGAAGGTGAAGTCGTAACAAGGTTTCC
>Pseudophyllomitus vesiculosus, M06023:55:000000000-BTM48:1:1105:6071:14281 1:N:0:AGGCAGAA+AAGGCTAT/M06023:55:000000000-BTM48:1:1105:6071:14281 2:N:0:AGGCAGAA+AAGGCTAT
CGCCCGTCGCACCTACCGATTGAATGGTCCGGTGAAATTTTCGGACTGCGACAATGTCTCCTTTATTGGCGACGCTGTTGTGGGAAGTTACTTAAACCTTACCATTTAGAGGAAGGTGAAGTCGTAACAAGGTTTCC
>Pseudophyllomitus vesiculosus, M06023:55:000000000-BTM48:1:1113:4387:20515 1:N:0:TAGGCATG+TCGACTAG/M06023:55:000000000-BTM48:1:1113:4387:20515 2:N:0:TAGGCATG+TCGACTAG
CGCCCGTCGCACCTACCGATTGAATGGTCCGGTGAAATTTTCGGACTGCGACACGCACCCTTCATTGGGCGCAAGTCGTGGAAAGTCACTTAAACCTTACCATTTAGAGGAAGGTGAAGTCGTAACAAGGTTTCC
>Pseudophyllomitus vesiculosus, M06023:55:000000000-BTM48:1:1102:27600:9067 1:N:0:GTAGAGGA+AAGGAGTA/M06023:55:000000000-BTM48:1:1102:27600:9067 2:N:0:GTAGAGGA+AAGGAGTA
CGCCCGTCGCACCTACCGATTGAATGGTCCGGTGAAATGTTCGGACTGCGGCAATGTTCTTCACTGAACGCTGCCGTGGGAAGTTCCTTAAACCTTACCATTTAGAGGAAGGTGAAGTCGTAACAAGGTTTCC
>Pseudophyllomitus vesiculosus, M06023:55:000000000-BTM48:1:2104:23241:21408 1:N:0:CTCTCTAC+TTCTAGCT/M06023:55:000000000-BTM48:1:2104:23241:21408 2:N:0:CTCTCTAC+TTCTAGCT
CGCCCGTCGCACCTACCGATTGAATGGTCCGGTGAAATTTTCGGACTTTGGCAATTCTCCCTTCATTGGGAGAGCTGCCGAGGGAAGTTAATTAAACCTTACCATTTAGAGGAAGGTGAAGTCGTAACAAGGTTTCC
>Pseudophyllomitus vesiculosus, M06023:55:000000000-BTM48:1:1102:9629:19987 1:N:0:ACTCGCTA+TCTCTCCG/M06023:55:000000000-BTM48:1:1102:9629:19987 2:N:0:ACTCGCTA+TCTCTCCG
CGCCCGTCGCTCCTACCGATTGAGTGGTCCGGTGAAATTTTCGGACTGCGGCAATGTCGCCGGTTTCGGGGACGCTGCTGTGGGAAGTTGCTTAAACCTTACCATTTAGAGGAAGGTGAAGTCGTAACAAGGTTTCC
>Pseudophyllomitus vesiculosus, M06023:55:000000000-BTM48:1:1101:9369:7308 1:N:0:AAGAGGCA+ACTGCATA/M06023:55:000000000-BTM48:1:1101:9369:7308 2:N:0:AAGAGGCA+ACTGCATA
CGCCCGTCGCACCTACCGATTGAATGGTCCGGTGAAATTTTCGGACCGTGACAATGTTACCTTCACTGGAGACGCTGTCATGGGAAGTTACTTAAACCTTACCATTTAGAGGAAGGTGAAGTCGTAACAAGGTTTCC
>Pseudophyllomitus vesiculosus, M06023:55:000000000-BTM48:1:2112:23867:26640 1:N:0:TAGGCATG+TCGACTAG/M06023:55:000000000-BTM48:1:2112:23867:26640 2:N:0:TAGGCATG+TCGACTAG
CGCCCGTCGCACCTACCGATTGAATGGTCCGGTGAAATTCTCGGACTGTGGCTTTGTTTCCTTAATTGGAGACGTTGCTGTGGGAAGTTAATTAAACCTTATCATTTAGAGGAAGGTGAAGTCGTAACAAGGTTTCC
>Pseudophyllomitus vesiculosus, M06023:55:000000000-BTM48:1:1101:3604:15102 1:N:0:TACGCTGC+GCGTAAGA/M06023:55:000000000-BTM48:1:1101:3604:15102 2:N:0:TACGCTGC+GCGTAAGA
CGCCCGTCGCACCTACCGATTGAATGGTCCGGTGAAATTTTCGGACTGTTGCAATGTCGCCTTCATTGGAGACGCTGCAGTGGGAAGTTAATTAAACCTTACCATTTAGAGGAAGGTGAAGTCGTAACAAGGTTTCC
>Pseudophyllomitus vesiculosus, LC257669.1
CGCCCGTCGCACCTACCGATTGAATGGTCCGGTGAAATTTTCGGACTGCGGCAATGTCGCCGTTCGCGGGGACGCTGCCGTGGAAAGTCACTTAAACCTTACCATTTAGAGGAAGGTGAAGTCGTAACAAGGT
>Salpingoecidae, M06023:55:000000000-BTM48:1:2103:5696:13372 1:N:0:CTCTCTAC+TTCTAGCT/M06023:55:000000000-BTM48:1:2103:5696:13372 2:N:0:CTCTCTAC+TTCTAGCT
CGCCCGTCGCACCTACCGATTGAATGGTTTAGTGAGGCCTCGGGACTTGCGCTGGCGAGCTGGCAACAGCCTGCCTGTGCGGGGAACTTGTCCAAACTTGATCATTTAGAGGAAGTAAAAGTCGTAACAAGGTTTCC
>Salpingoecidae, M06023:55:000000000-BTM48:1:1106:13468:23088 1:N:0:AGGCAGAA+AAGGCTAT/M06023:55:000000000-BTM48:1:1106:13468:23088 2:N:0:AGGCAGAA+AAGGCTAT
CGCCCGTCGCTACTACCGATTGAATGGCTTAGTGAGCCCCAGGGACTGTTGCATGTTGAGGGTTTTCTCTTGACGCGCAGCCGGGAACTGGGTCAAACTTGATCATTTAGAGGAAGTAAAAGTCGTAACAAGGTTTCC
>Salpingoecidae, M06023:55:000000000-BTM48:1:1101:3973:10674 1:N:0:TAGGCATG+TCGACTAG/M06023:55:000000000-BTM48:1:1101:3973:10674 2:N:0:TAGGCATG+TCGACTAG
CGCCCGTCGCTACTACCGATTGAATGGTTTAGTGAGGCCTCGGGACTGGAGCTCACGAGGTGGCAACACCACGTCTGCACCGGGAACTTGGACAAACTTGATCATTTAGAGGAAGTAAAAGTCGTAACAAGGTTTCC
>Salpingoecidae, M06023:55:000000000-BTM48:1:1107:24469:8247 1:N:0:TAGGCATG+TCGACTAG/M06023:55:000000000-BTM48:1:1107:24469:8247 2:N:0:TAGGCATG+TCGACTAG
CGCCCGTCGCTACTACCGATTGAATGGTTTAGTGAGGCCTCGGGACTTGTGCAGGCTGGCTGGCAACAGCACGCCTGCGCGGGGAACTTGTCCAAACTTGATCATTTAGAGGAAGTAAAAGTCGTAACAAGGTTTCC
>Bicosta minor, KU587839.1
CGCCCGTCGCTACTACCGATTGAATGATTTTGTGAGGTCTCGGGATCAGCCGTTACCAACCAGGCAACTGGTTAGTTTTGGCAGAGAACTTGCACAAACATGATCATTTAGAGGAAGTAAAAGTCGTAACAAGGTT
>Calliacantha natans, KU587842.1
CGCCCGTCGCTACTACCGATCGAATGGTTTAGTGAGACCTCGGGATCCGCCTCTGGCACTGGGCAACTAGAGCCTAAGGCAGAGAACTTGGTCAAACTTGATCATTTAGAGGAAGTAAAAGTCGTAACAAGGTTTCC
>Choanoeca perplexa, AF084232.1
CGCCCGTCGCTACTACCGATTGAATGGTTTAGTGAGGCCTCGGGACTGGTGCAAAGGAGCGGTTTCGCTCTTCTGCGCCGGGAACTTGGTCAAACTTGATCATTTAGAGGAAGTAAAAGTCGTAACAAGGTTTCC
>Choanoflagellida sp. SL117#1, EF432538.1
CGCCCGTCGCTACTACCGATTGAATGGTTTAGTGAGTCCTCGGGATCAGCCTTTTGAAACGTGGCAACACGAGTCGTTAGGCAGAGAACTTGGTCAAACTTGATCATTTAGAGGAAGTAAAAGTC
>Choanoflagellida sp. SL163, M06023:55:000000000-BTM48:1:2107:6948:21825 1:N:0:TAGGCATG+TCGACTAG/M06023:55:000000000-BTM48:1:2107:6948:21825 2:N:0:TAGGCATG+TCGACTAG
CGCCCGTCGCTACTACCGATTGAACATTTTAGTGAGGCCTCCGGACCGGCGCTTCCGAAGCTGGCAACAGCTTTGTTGTGTTGGGAAGTTGTCCAAACTTGGGTGTTTAGAGGAAGTAAAAGTCGTAACAAGGTTTCC
>Crinolina isefiordensis, KU587845.1
CGCCCGTCGCTACTACCGATTGAATGGTTTAGTGAGATCTCGGGACTGGCATTTATTGGTTGGCAACAACCGATTTGAGCTGGGAACTTGCTCAAACTTGATCATT
>Diaphanoeca grandis, DQ059033.1
CGCCCGTCGCTACTACCGATTGAATGGTTTAGTGAGATTTTGGGACTGACACGGGTAGGTTGGCAACAACCCGCCTGAGTTGGGAACTTGCTCAAACTTGATCATTTAGAGGAAGTAAAAGTCGTAACAAGGTTTCC
>Diaphanoeca undulata, M06023:55:000000000-BTM48:1:1110:21239:17482 1:N:0:ACTCGCTA+TCTCTCCG/M06023:55:000000000-BTM48:1:1110:21239:17482 2:N:0:ACTCGCTA+TCTCTCCG
CGCCCGTCGTTACTACCGATCGAATGCTTTAGTGAGATCTCGGGACTGGCACAGGGTGGCTGGCAACAGCTGGCCTGAGCCGGGAACTTGCTCAAACTTGAGTCTTTAGAGGAAGTACAAGTCGTAACAAGGTTTCC
>Diaphanoeca undulata, M06023:55:000000000-BTM48:1:1111:14007:18216 1:N:0:TAGGCATG+TCGACTAG/M06023:55:000000000-BTM48:1:1111:14007:18216 2:N:0:TAGGCATG+TCGACTAG
CGCCCGTCGCTACTACCGATCGAATGGTTTAGTGAGTTGTTGGGACTGGCACTGGGGGACTGGCAACAGTCCGCTTGAGCCGGGAACTTCTGCAAACTTGATCATTTAGAGGAAGTAAAAGTCGTAACAAGGTTTCC
>Diaphanoeca undulata, KU587848.1
CGCCCGTCGCTACTACCGATCGAATGGTTTAGTGAGATCTCGGGACTGGCACTGGGGAGCTGGCAACAGCTCGCTTGAGCCGGGAACTGCTCAAACTTGATCATTTAGAGGAAGTAAAAGTCGTAACAAGGTTTCC
>Didymoeca costata, EU011923.1
CGCCCGTCGCTACTACCGATTGAATGGTTTAGTGAGGCCTCGGGATCAGCTTCTCGTCTCGGGCGACCGAGACTTGGAGCAGAGAACTTGGACAAACTTGATCATTTAGAGGAAGTAAAAGTCGTAACAAGGTTTCC
>Salpingoeca helianthica, M06023:55:000000000-BTM48:1:1105:23512:4265 1:N:0:CTCTCTAC+TTCTAGCT/M06023:55:000000000-BTM48:1:1105:23512:4265 2:N:0:CTCTCTAC+TTCTAGCT
CGCCCGTCGCTACTACCGATTGAATGGTTTAGTGAGGTCTCGGGACTGCGACACGGGAGTGTAACAACCCTCGTGTTACGGGAACCTGATCAAACTTGATCATTTAGAGGAAGTAAAAGTCGTAACAAGGTTTCC
>Salpingoeca macrocollata, M06023:55:000000000-BTM48:1:1105:10117:26907 1:N:0:CGAGGCTG+CCTAGAGT/M06023:55:000000000-BTM48:1:1105:10117:26907 2:N:0:CGAGGCTG+CCTAGAGT
CGCCCGTCGCTACTACCGATTGAATGGTTTAGTGAGGTCTTGGGACTGGCGCCGCCAGGTGGGCAACCACCCGAAGGATGCCGGGAACTTGATCAAACTTGATCATTTAGAGGAAGTAAAAGTCGTAACAAGGTTTCC
>Salpingoeca tuba, M06023:55:000000000-BTM48:1:1104:11778:16394 1:N:0:ACTGAGCG+GAGCCTTA/M06023:55:000000000-BTM48:1:1104:11778:16394 2:N:0:ACTGAGCG+GAGCCTTA
CGCCCGTCGCTACTACCGATCGAATGGTTTAGTGAGGTCTCGGGATCGGCCCCATTTCGTGGCAACACGGTTTGGGGCTGAGAACTTGAACAAACTTGATCATTTAGAGGAAGTAAAAGTCGTAACAAGGTTTCC
>Salpingoeca tuba, M06023:55:000000000-BTM48:1:2103:16810:6072 1:N:0:AGGCAGAA+AAGGCTAT/M06023:55:000000000-BTM48:1:2103:16810:6072 2:N:0:AGGCAGAA+AAGGCTAT
CGCCCGTCGCTACTACCGATTGAATGGTTTAGTGAGGTCTCGGGATCAGCTTCTAGCTTCGGGCAACCGAAGCTTAAAGCAGAGAACTTGAACAAACTTGATCATTTAGAGGAAGTAAAAGTCGTAACAAGGTTTCC
>Salpingoeca tuba, HQ026774.1
CGCCCGTCGCTACTACCGATTGAATGGTTTAGTGAGGTCTCGGGATTGCGGGTTTGGCTCTGGCAACAGAGCCTTTCTAGCGAGAACTTGAACAAACTTGATCATTTAGAGGAAGTAAAAGTCGTAACAAGGTTTCC
>Salpingoeca urceolata, M06023:55:000000000-BTM48:1:1101:9345:3597 1:N:0:TAGGCATG+TCGACTAG/M06023:55:000000000-BTM48:1:1101:9345:3597 2:N:0:TAGGCATG+TCGACTAG
CGCCCGTCGCTACTACCGATTGAATGTTTTAGTGAGGCCTCTGGACTGGCGCCAAGAAGGTGAGAACCATCTTGATGCCGGGAAATTGAACAAACTTGAGCATTTAGAGGAAGTAAAAGTCGTAACAAGGTTTCC
>Salpingoeca urceolata, M06023:55:000000000-BTM48:1:1112:20432:15795 1:N:0:TAGGCATG+TCGACTAG/M06023:55:000000000-BTM48:1:1112:20432:15795 2:N:0:TAGGCATG+TCGACTAG
CGCCCGTCGCTACTACCGATTGAATGTTTTAGTGAGGCCTCGGGACCGGCGGCCCGGAGCTGGCAACAGCACCGGGTTGCTAGAAACTTGGACAAACTTGAGCATTTAGAGGAAGTAAAAGTCGTAACAAGGTTTCC
>Salpingoeca urceolata, M06023:55:000000000-BTM48:1:2104:25429:20487 1:N:0:CTCTCTAC+TTCTAGCT/M06023:55:000000000-BTM48:1:2104:25429:20487 2:N:0:CTCTCTAC+TTCTAGCT
CGCCCGTCGCTACTACCGATTGAATGTTTTAGTGAGGTCTCGGGACTGCAGTCGTTAAGCTGGCAACAGTGCGACGACAGCGGGAACTTGGACAAACTTGAGCATTTAGAGGAAGTAAAAGTCGTAACAAGGTTTCC
>Salpingoeca urceolata, M06023:55:000000000-BTM48:1:2113:25485:24522 1:N:0:GTAGAGGA+AAGGAGTA/M06023:55:000000000-BTM48:1:2113:25485:24522 2:N:0:GTAGAGGA+AAGGAGTA
CGCCCGTCGCTACTACCGATCGAATGTTTTAGTGAGGTCTCGGGACTGACGCCTGTGGAGTTGGCAACAACACCCTAGTGTCGGGAACTTGGACAAACTTGAGCATTTAGAGGAAGTAAAAGTCGTAACAAGGTTTCC
>Salpingoeca urceolata, M06023:55:000000000-BTM48:1:1105:13771:18057 1:N:0:TAGGCATG+TCGACTAG/M06023:55:000000000-BTM48:1:1105:13771:18057 2:N:0:TAGGCATG+TCGACTAG
CGCCCGTCGCTACTACCGATTGAATGTTTTAGTGAGCCTCAGGGACTGGGACCGTTGGTGGCAACACCGGCGGCTTCGGGAACTGATGCAAACTTGAGCATTTAGAGGAAGTAAAAGTCGTAACAAGGTTTCC
>Salpingoeca urceolata, EU011931.1
CGCCCGTCGCTACTACCGATTGAATGTTTTAGTGAGGCCTCGGGACCGACGCCTCGGAGCTGGAAACAGCACCGGGATGTTGGAACTTGAACAAACTTGAGCATTTAGAGGAAGTAAAAGTCGTAACAAGGTTTCC
>Salpingoeca urceolata, M06023:55:000000000-BTM48:1:1104:10345:21713 1:N:0:CTCTCTAC+TTCTAGCT/M06023:55:000000000-BTM48:1:1104:10345:21713 2:N:0:CTCTCTAC+TTCTAGCT
CGCCCGTCGCTACTACCGATTGAATGTTTTAGTGAGGCCTCGGGACTGATGCTTCGGAGCTGGCAACAGCACCTTTGCGTCGGGAACTTGAACAAACTTGAGCATTTAGAGGAAGTAAAAGTCGTAACAAGGTTTCC
>Savillea micropora, EU011928.1
CGCCCGTCGCTACTACCGATTGAATGGTTTAGTGAGATCTCGGGACTGGCTTGCTACGGCTGGCAACAGCCCAGCTTGCCGGGAACTTGCTCAAACTTGATCATTTAGAGGAAGTAAAAGTCGTAACAAGGTTTCC
>Amastigomonas bermudensis, M06023:55:000000000-BTM48:1:1101:7976:21851 1:N:0:TACGCTGC+GCGTAAGA/M06023:55:000000000-BTM48:1:1101:7976:21851 2:N:0:TACGCTGC+GCGTAAGA
CGCCCGTCGCTCCTACCGATTGAATGGTCCGGTGAGGTTTTCGGATTGCAGAGGTGTTTCTGGCAACAGATCCCTCAGTCGAGAAGTTACCCTAACCTTATCATTTAGAGGAAGGAGAAGTCGTAACAAGGTTTCC
>Amastigomonas bermudensis, HQ342679.1
CGCCCGTCGCTCCTACCGATTGAATGGTCCGGTGAGGTTTTCGGACCGATCCAGCGCTCCCGGCAACGGGTCGTTGGAACGGAAAGTTACCCTAACCTTATCATTTAGAGGAAGGAGAAGTCGTAACAAGGTTTCC
>Amastigomonas mutabilis, M06023:55:000000000-BTM48:1:1104:8860:7045 1:N:0:TACGCTGC+GCGTAAGA/M06023:55:000000000-BTM48:1:1104:8860:7045 2:N:0:TACGCTGC+GCGTAAGA
CGCCCGTCGCTCCTACCGATTGAATGACCCGGTGAGAACGTCGGATCACGCATTCGATGCTGGGTTTTACGACTCAGCGACTTATGCGAGAGAAGTTGTTCAAACCTTGCCATTTAGAGGAAGGAGAAGTCGTAACAAGGTTTCC
>Amastigomonas mutabilis, M06023:55:000000000-BTM48:1:2114:20400:4621 1:N:0:CGAGGCTG+CCTAGAGT/M06023:55:000000000-BTM48:1:2114:20400:4621 2:N:0:CGAGGCTG+CCTAGAGT
CGCCCGTCGCTCCTACCGATTGAATGACAAGGTAAGGTATTCGGATCGCTGCGGGTTATCTGGCAACAGGTTCCCATGGTGAAAAGATTCCCAAGCCTTGTCATTTAGAGGAAGGAGAAGTCGTAACAAGGTTTCC
>Amastigomonas mutabilis, M06023:55:000000000-BTM48:1:1108:23834:18641 1:N:0:CTCTCTAC+TTCTAGCT/M06023:55:000000000-BTM48:1:1108:23834:18641 2:N:0:CTCTCTAC+TTCTAGCT
CGCCCGTCGCTCCTACCGATTGAATGACCCGGTGAGGATTTGGGATTGGCTTCTTTTTTCTGGAAACAGATTGGGTTGCCGAGAACATGTCCTAATCTTGCTATTTAGAGGAAGGAGAAGTCGTAACAAGGTTTCC
>Amastigomonas mutabilis, M06023:55:000000000-BTM48:1:1102:8999:26236 1:N:0:AGGCAGAA+AAGGCTAT/M06023:55:000000000-BTM48:1:1102:8999:26236 2:N:0:AGGCAGAA+AAGGCTAT
CGCCCGTCGCTCCTACCGATTGAATGACCCGGTGAGGTTTTCGGACTGATATGGTGCTTCCGGCAACGGAATGCTGTGTCGGGAAGATACCCTAACCTTGCCATTTAGAGGAAGGAGAAGTCGTAACAAGGTTTCC
>Amastigomonas mutabilis, M06023:55:000000000-BTM48:1:2109:21316:21059 1:N:0:GTAGAGGA+AAGGAGTA/M06023:55:000000000-BTM48:1:2109:21316:21059 2:N:0:GTAGAGGA+AAGGAGTA
CGCCCGTCGCTCCTACCGATTGAATGACCCGGTGAGGTTTTCGGACTGGCCCGGTGCTTCTGGCAACAGATCTCCGGGCCGGGAAGATACCCGAACCTTGCCATTTAGAGGAAGGAGAAGTCGTAACAAGGTTTCC
>Amastigomonas mutabilis, M06023:55:000000000-BTM48:1:1110:16167:22944 1:N:0:TAGGCATG+TCGACTAG/M06023:55:000000000-BTM48:1:1110:16167:22944 2:N:0:TAGGCATG+TCGACTAG
CGCCCGTCGCTCCTACCGATTGGATGACCCGGTGAGGCTTTCGGACTGCCTGAATGCTCTTGGCAACAAGACTGCCAGGATGGAAAGAGAACCTAACCTTGCCATTTAGAGGAAGGAGAAGTCGTAACAAGGTTTCC
>Amastigomonas mutabilis, M06023:55:000000000-BTM48:1:1107:10721:14070 1:N:0:TACGCTGC+GCGTAAGA/M06023:55:000000000-BTM48:1:1107:10721:14070 2:N:0:TACGCTGC+GCGTAAGA
CGCCCGTCGCTCCTACCGATTGAATGACCCGGTGAGGCTTTCGGATTGGCTTCACGCTTCTGGAAACAGATCGTGTTGTCGAGAAGATATCCTAACCTTGCCATTTAGAGGAAGGAGAAGTCGTAACAAGGTTTCC
>Amastigomonas mutabilis, M06023:55:000000000-BTM48:1:1114:12111:13900 1:N:0:GGAGCTAC+CTCTCTAT/M06023:55:000000000-BTM48:1:1114:12111:13900 2:N:0:GGAGCTAC+CTCTCTAT
CGCCCGTCGCTCCTACCGATTGAATGACCCGGTGAGGCCTTGGGATTGGCCACGAGCATCCGGAAACGGATCTCGTGGCTCGAGAACATGTCCTAACCTTGCCATTTAGAGGAAGGAGAAGTCGTAACAAGGTCTCC
>Amastigomonas mutabilis, M06023:55:000000000-BTM48:1:1103:2752:14261 1:N:0:TACGCTGC+GCGTAAGA/M06023:55:000000000-BTM48:1:1103:2752:14261 2:N:0:TACGCTGC+GCGTAAGA
CGCCCGTCGCTCCTACCGATTGAATGACCCGGTGAGGCTTTGAGACTGGCTTCTTGTTTCTGGAAACAGATCGGGTAGCCGGGAACATATCCTAACCTTGCCATTTAGAGGAAGGAGAAGTCGTAACAAGGTTTCC
>Amastigomonas mutabilis, M06023:55:000000000-BTM48:1:1110:8144:15568 1:N:0:TACGCTGC+GCGTAAGA/M06023:55:000000000-BTM48:1:1110:8144:15568 2:N:0:TACGCTGC+GCGTAAGA
CGCCCGTCGCTCCTACCGATTGAATGACCCGGTGAGGCTTTCGGACCGACCTGGTTGGCTTGGCAACAGGCCGCCTGGTCGGGAAGATATCCTAATCTTGCCATTTAGAGGAAGGAGAAGTCGTAACAAGGTCTCC
>Amastigomonas mutabilis, M06023:55:000000000-BTM48:1:1112:7972:18558 1:N:0:TACGCTGC+GCGTAAGA/M06023:55:000000000-BTM48:1:1112:7972:18558 2:N:0:TACGCTGC+GCGTAAGA
CGCCCGTCGCTCCTACCGATTGAATGACCCGGTGAGGCTTTCGGACTGGCTGCGCGTTTCCGGCAACGGAAGGCGCGGCCGGGAAGTCATCCTAACCTTGCCATTTAGAGGAAGGAGAAGTCGTAACAAGGTTTCC
>Amastigomonas mutabilis, M06023:55:000000000-BTM48:1:1104:8966:3321 1:N:0:ACTGAGCG+GAGCCTTA/M06023:55:000000000-BTM48:1:1104:8966:3321 2:N:0:ACTGAGCG+GAGCCTTA
CGCCCGTCGCTCCTACCGATTGAATGACCCGGTGAGGCTTTCGGACTGGCCACGCATTCTTGGTGACAAGAGGTGTGGCCGGGAAGATATCCTAACCTTGCCATTTAGAGGAAGGAGAAGTCGTAACAAGGTTTCC
>Amastigomonas mutabilis, M06023:55:000000000-BTM48:1:1106:5627:19812 1:N:0:TACGCTGC+GCGTAAGA/M06023:55:000000000-BTM48:1:1106:5627:19812 2:N:0:TACGCTGC+GCGTAAGA
CGCCCGTCGCTCCTACCGATTGAATGACCCGGTGAGGCTTCCGGACTGTTTGCGTTGTATCGGCAACGGTCGACGCGAACGGGAAGTTATCCTAACCTTGCCATTTAGAGGAAGGAGAAGTCGTAACAAGGTTTCC
>Amastigomonas sp., AY050179.1
CGCCCGTCGCTCCTACCGATGAATGGTCCGGTGAGGTTTTTGGATTAGCACTCTGTAGTTGGCAACAACTCGTTGTGCCGAAAAGATACCCTAACCTTATCATTTAGAGGAAGGAGAAGTCGTAACAAGGTCTCC
>Amastigomonas sp. 2 Bamfield, M06023:55:000000000-BTM48:1:1101:11102:5663 1:N:0:ACTGAGCG+GAGCCTTA/M06023:55:000000000-BTM48:1:1101:11102:5663 2:N:0:ACTGAGCG+GAGCCTTA
CGCCCGTCGCTTCTACCGATTGGATGAATAGGTGAGTGTTTTGGAGATTTGATTTTTCTGGGTAACTGGAGGGGTTGGGTCAAAGTTGTGCAAATCTGTTTATCTAGAGGAAGAAGAAGTCGTAACAAGGTAGCT
>Amastigomonas sp. 2 Bamfield, EU542594.1
CGCCCGTCGCTTCTACCGATTGGATGAATAGGTGAGTGTTTTGGAGGTCTGGCTGTTGTTGGGCAACTGATCGGGGTTGGGCTGAGGATGTGCAAATCTGTTTATCTAGAGGAAGAAGAAGTCGTAACAAGAGTATCT
>Amastigomonas sp. 6B/7c, M06023:55:000000000-BTM48:1:2114:12897:10153 1:N:0:TACGCTGC+GCGTAAGA/M06023:55:000000000-BTM48:1:2114:12897:10153 2:N:0:TACGCTGC+GCGTAAGA
CGCCCGTCGCTCCTACCGATTGAATGGTCCGGTGAGGTTTCAGGACTGGCTCTTGTTATTTGGCAACAAGTTCTTGAGCCGGAAATGTGCCCAAATCTTATCATTTAGAGGAAGGAGAAGTCGTAACAAGGTCTCC
>Amastigomonas sp. 6B/7c, EU542596.1
CGCCCGTCGCTCCTACCGATTGAATGGTCCGGTGAGGTTCCAGGACTGGCCTTTGTTGATTGGTAACAATCTCTTAGGCCGGAAATGCGCCCGAATCTTATCATTTAGAGGAAGGAGAAGTCGTAACAAGGTCTCC
>Apusomonas proboscidea, M06023:55:000000000-BTM48:1:1110:19157:14695 1:N:0:TACGCTGC+GCGTAAGA/M06023:55:000000000-BTM48:1:1110:19157:14695 2:N:0:TACGCTGC+GCGTAAGA
CGCCCGTCGCTCCTACCGATTGAATGGTCCGGTGAGTTCTTCGGACCGACCGGGTTACCTCTGGCAACAGAGGCCTGTGTTGGGAAGTTGTGCTAACCTTATCATTTAGAGGAAGGAGAAGTCGTAACAAGGTTTCC
>Chelonemonas geobuk, KP996849.1
CGCCCGTCGCTCCTACCGATTGGGTGTTGAGGTGAGGTTTTTGGAGCTTGTTGGTTTCCTGGGCGACTGGGGGGCTGGGGGCGAAGTTACCCAAATCTTGACATCTAGAGGAAGGAGAAGTCGTAACAAGGTATTC
>Ascomycota, M06023:55:000000000-BTM48:1:1103:18739:1852 1:N:0:TAGGCATG+TCGACTAG/M06023:55:000000000-BTM48:1:1103:18739:1852 2:N:0:TAGGCATG+TCGACTAG
CGCCCGTCGCTACTACCGATTGAATGGCTCAGTGAGGCTTTCGGACCGGACTAGGGAAAGTGGCGACACTTACCCATGACTGGAAAGTTGTCCAAACTTGGTCATTTAGAGGAAGTAAAAGTCGTAACAAGGTTTCC
>Ascomycota, M06023:55:000000000-BTM48:1:1104:25030:23097 1:N:0:TACGCTGC+GCGTAAGA/M06023:55:000000000-BTM48:1:1104:25030:23097 2:N:0:TACGCTGC+GCGTAAGA
CGCCCGTCGCTACTACCGATTGAATGGCTTAGTGAGGCCTTCGGACTGCCGCTTGGCGGGGTTTTGCCTCGACTCGCGGCGGAAAGTTGGACAAACTTGGTCATTTAGAGGAAGTAAAAGTCGTAACAAGGTTTCC
>Basidiomycota, M06023:55:000000000-BTM48:1:1106:17633:8016 1:N:0:CTCTCTAC+TTCTAGCT/M06023:55:000000000-BTM48:1:1106:17633:8016 2:N:0:CTCTCTAC+TTCTAGCT
CGCCCGTCGATACTACCGATTGAATGGCTTAGTGAGGCCTTCGGATTGGCACGTGTGAGCCGTAAGGCTCTAACATGCTGAAAAGTTGGACAAACTTGGTCATTTAGAGGAAGTAAAAGTCGTAACAAGGTTTCC
>Mucoromycota, M06023:55:000000000-BTM48:1:1104:19183:28056 1:N:0:TACGCTGC+GCGTAAGA/M06023:55:000000000-BTM48:1:1104:19183:28056 2:N:0:TACGCTGC+GCGTAAGA
CGCCCGTCGGTACATCCGATTGAATGGATTAGTGAGAACTTCGGATTGACGCGTATAGGCAGAAATGCCTTAATGCGATGAAAAGTTGTTCAAACTTGGTCATTTAGAGGAAGTAAAAGTCGTAACAAGGTTTCC
>Mucoromycota, M06023:55:000000000-BTM48:1:1103:14372:17270 1:N:0:TAGGCATG+TCGACTAG/M06023:55:000000000-BTM48:1:1103:14372:17270 2:N:0:TAGGCATG+TCGACTAG
CGCCCGTCGGTACTACCGATTGAATGGCTTAGTGAGACCTTCGGATTGACGCTTAGAGGCAGCAATGCCTCATTGTGTTGAAAAGTTGTTCAAACTTGGTCATTTAGAGGAAGTAAAAGTCGTAACAAGGTTTCC
>Agaricomycetes, M06023:55:000000000-BTM48:1:2105:17639:19650 1:N:0:TAGGCATG+TCGACTAG/M06023:55:000000000-BTM48:1:2105:17639:19650 2:N:0:TAGGCATG+TCGACTAG
CGCCCGTCGCTACTACCGATTGAATGGCTTAGTGAGGCCTTGGGATTGGGGCAAGCTCCGAAAGGAGACTCTGCTCCGAGAACCTGGTCAAACTTGGTCATTTAGAGGAAGTAAAAGTCGTAACAAGGTTTCC
>Agaricomycetes, M06023:55:000000000-BTM48:1:1107:17381:13758 1:N:0:TACGCTGC+GCGTAAGA/M06023:55:000000000-BTM48:1:1107:17381:13758 2:N:0:TACGCTGC+GCGTAAGA
GCCCGTCGCTACTACCGATTGAATGGCTTAGTGAGGCCTTGGGATTGGTGCCCGACTCCGCAAGGAGAACGTGTGTACCGAGAACCTGGTCAAACTTGATCATTTAGAGGAAGTAAAAGTCGTAACAAGGTTTCC
>Agaricomycetes, M06023:55:000000000-BTM48:1:1105:25364:22564 1:N:0:TAGGCATG+TCGACTAG/M06023:55:000000000-BTM48:1:1105:25364:22564 2:N:0:TAGGCATG+TCGACTAG
CGCCCGTCGCTACTACCGATTGAACATTTTAGTGAGGTGTCCGGACTGGTATTTCGGAGCTGGCAACAGCCCTGTTTTGCTGGGAAGTTCCCCAAACTTGGATGTTTAGAGGAAGTAAAAGTCGTAACAAGGTTTCC
>Agaricomycetes, M06023:55:000000000-BTM48:1:1114:25586:19556 1:N:0:TACGCTGC+GCGTAAGA/M06023:55:000000000-BTM48:1:1114:25586:19556 2:N:0:TACGCTGC+GCGTAAGA
CGCCCGTCGCTACTACCGATTGAATGGCTTAGTGAGGCCTTGGGATTGGTGCCCTATCCGGCAACGGAACTGGGTACTGAGAACCTGGTCAAACTTGGTCATTTAGAGGAAGTAAAAGTCGTAACAAGGTTTCC
>Lobulomycetales, M06023:55:000000000-BTM48:1:1103:21084:2570 1:N:0:TCGACGTC+CCTAGAGT/M06023:55:000000000-BTM48:1:1103:21084:2570 2:N:0:TCGACGTC+CCTAGAGT
CGCCCGTCGCTACTACCGATTGAATGGCTTAGTGAGACCTTTGGATTGATCTGGCCCGGCTGGCAACAGCTAGGCCTAGTTGAAAAATTGGTCAAACTTGGTCATTTAGAGGAAGTAAAAGTCGTAACAAGGTAACC
>Rhizophydiales, M06023:55:000000000-BTM48:1:1102:17379:9496 1:N:0:ACTGAGCG+GAGCCTTA/M06023:55:000000000-BTM48:1:1102:17379:9496 2:N:0:ACTGAGCG+GAGCCTTA
CGCCCGTCGCTAGTACCGATTGAATGGCTTAGTGAGACCTCCGGATTTGCGTTACTTTGAGGGCAACCTCATCGTACTGCGGAGAAGCTGGTCAAACTTGGTCATTTAGAGGAACTAAAAGTCGTAACAAGGTAACC
>Lobulomycetaceae, M06023:55:000000000-BTM48:1:2107:11018:6332 1:N:0:CTCTCTAC+TTCTAGCT/M06023:55:000000000-BTM48:1:2107:11018:6332 2:N:0:CTCTCTAC+TTCTAGCT
CGCCCGTCGCTACTACCGATTGAATGGCTTAGTGAGACCTCCGGATTGATAGGTCGCTTCTGGCAACAGAAATAACTTGTCGAGAAGTTGGTCAAACTTGGTCATTTAGAGGAAGTAAAAGTCGTAACAAGGTAACC
>Lobulomyces, M06023:55:000000000-BTM48:1:1105:19790:11416 1:N:0:GTAGAGGA+AAGGAGTA/M06023:55:000000000-BTM48:1:1105:19790:11416 2:N:0:GTAGAGGA+AAGGAGTA
CGCCCGTCGCACCTACCGATTGAATGGCTTAGTGAGACCTCCGGATTGATAGATAGCATCTGGCAACAGAAGCCGTTTGTCGAGAAGTTGGTCAAACTTGGTCATTTAGAGGAACTAAAAGTCGTAACAAGGTCTCC
>Malassezia, M06023:55:000000000-BTM48:1:1105:16522:4724 1:N:0:TAGGCATG+TCGACTAG/M06023:55:000000000-BTM48:1:1105:16522:4724 2:N:0:TAGGCATG+TCGACTAG
CGCCCGTCGCTACTACCGATTGAATGGCTTAGTGAGCCTTTGGGACTAGCCGCTTGTACCGGCAACGGGAACGAGTGGCCGGGAACTTAGGCAAACTTGGTCATTTAGAGGAAGTAAAAGTCGTAACAAGGTTTCT
>Starmerella, M06023:55:000000000-BTM48:1:1101:17742:15785 1:N:0:TAGGCATG+TCGACTAG/M06023:55:000000000-BTM48:1:1101:17742:15785 2:N:0:TAGGCATG+TCGACTAG
CGCCCGTCGTTATTACCGATTGAATGGCTTAGTGAGATCTTTGGACTGTTTTACTTGAGCTGCAAAGCTCTTGTTTAATGGGAATTTGCTCAAACTTGGTCATTTAGAGGAAGTACAAGTCGTAACAAGGTTTCC
>Ramicandelaber, M06023:55:000000000-BTM48:1:2102:10449:22660 1:N:0:TAGGCATG+TCGACTAG/M06023:55:000000000-BTM48:1:2102:10449:22660 2:N:0:TAGGCATG+TCGACTAG
CGCCCGTCGCTACTACCGATTGGATGGCTTAGTGAGTACCACGGATCGTCGCGCTTCGTAGGGTTTCCTGCATTGCGTGCTGAAAAGTGGTTCAAACTTGATCATCTAGAGGAAGTAAAAGTCGTAACAAGGTTTCC
>Ramicandelaber, M06023:55:000000000-BTM48:1:1109:6174:7574 1:N:0:TACGCTGC+GCGTAAGA/M06023:55:000000000-BTM48:1:1109:6174:7574 2:N:0:TACGCTGC+GCGTAAGA
CGCCCGTCGCTACTACCGATTGGATGGCTTAGTGAGTACCACGGATCGTCGCCTTTAGCGGGGTTTCTCGCTTTTGGTGCTGAAAAGTGGTTCAAACTTGATCATCTAGAGGAAGTAAAAGTCGTAACAAGGTTTCC
>Vanrija, M06023:55:000000000-BTM48:1:2109:11597:27512 1:N:0:CGATCAGT+TCGACTAG/M06023:55:000000000-BTM48:1:2109:11597:27512 2:N:0:CGATCAGT+TCGACTAG
CGCCCGTCGGTACTACCGATTGAATGGCTTAGTGAGATTTTCGGACCAGTCAATTTGAACAGCAATGTTCTTCTTTGGCGGGAAGTTACTCAAACTTGGTCATTTAGAGGAAGTAAAAGTCGTAACAAGGTTTCC
>Abortiporus biennis, EU232235.1
CGCCCGTCGCTACTACCGATTGAATGGCTTAGTGAGGTCTTGGGATTGGCTTCGGGGAGCCGGCAACGGCACCCTGTTGCTGAAAACTTGATCAAACTTGGTCATTTAGAGGAAGTAAAAGTCGTAACAAGGTTTCC
>Agaricaceae sp. 325, JQ312190.1
CGCCCGTCGCTACTACCGATTGAATGGCTTAGTGAGGTCTCCGGATTGGCGGTGGGGAGCCGGCAACGGCACCCTGTTGCTGAGAAGCTGATCAAACTTGGTCATTTAGAGGAAGTAAAAGTCGTAACAAGGTTTCC
>Agaricaceae sp. 356, JQ312213.1
CGCCCGTCGCTACTACCGATTGAATGGCTTAGTGAGGTCTCCGGATTGGCGGTGGGGAGCCGGCAACGGCACCCTATTGCTGAGAAGCTGATCAAACTTGGTCATTTAGAGGAAGTAAAAGTCGTAACAAGGTTTCC
>Alatospora acuminata, AY204586.1
CGCCCGTCGCTACTACCGATTGAATGGCTCAGTGAGGCTTTCGGACCTACGTAAGGAGGTCGGCAACGACCACCTAGCGCGGGAAAGTTGTTCAAACTTGGTCATTTAGAGGAAGTAAAAGTCGTAACAAGGTTTCC
>Alternaria brassicicola, AY154707.1
CGCCCGTCGCTACTACCGATTGAATGGCTCAGTGAGGCCTTCGGACTGGCTCGGGGAGGTTGGCAACGACCACCCCAAGCCGGAAAGTTCGTCAAACTCGGTCATTTAGAGGAAGTAAAAGTCGTAACAAGGTCTCC
>Ambispora fennica, AM268192.1
CGCCCGTCGCTCCTACCGATTGAACGTGCTGGTGAAGCGGTAGGACTGGACCGCCGGCTAGCAATGGTCGACGGTTCGGGAATTCCGTTGAACCCTCCCGTTTAGAGGAAGTAAAAGTCGTAACAAGGT
>Amyloporia carbonica, M06023:55:000000000-BTM48:1:2113:17552:16778 1:N:0:TCGACGTC+CCTAGAGT/M06023:55:000000000-BTM48:1:2113:17552:16778 2:N:0:TCGACGTC+CCTAGAGT
CGCCCGTCGCTACTACCGATTGAATGGTTTAGTGAGGTCTTGGGACTGGCGTCGCGAAGCTGGCAACAGCATCACGGCGCCGGGAACTTGATCAAACTTGATCATTTAGAGGAAGTAAAAGTCGTAACAAGGTTTCCG
>Amyloporia carbonica, M06023:55:000000000-BTM48:1:1101:19235:15719 1:N:0:TACGCTGC+GCGTAAGA/M06023:55:000000000-BTM48:1:1101:19235:15719 2:N:0:TACGCTGC+GCGTAAGA
CGCCCGTCGCTACTACCGATTGAATGGTTTAGTGAGGTCTTGGGACTGGCGGCGCACAGCTGGCAACAGCCGCGCGTCGCCGGGAACTCGATCAAACTTGATCATTTAGAGGAAGTAAAAGTCGTAACAAGGTTTCC
>Anaptychia runcinata, M06023:55:000000000-BTM48:1:1101:2259:12192 1:N:0:TAGGCATG+TCGACTAG/M06023:55:000000000-BTM48:1:1101:2259:12192 2:N:0:TAGGCATG+TCGACTAG
CGCCCGTCGCTACTACCGATTGAACGACTTAGTGAGCCCCATGGACTGGCCTATTCGGAGGTTCTGCCTCTGGATGGATTGGAAAGTGGCACAAACTTGGCCGTTTAGAGGAAGTAAAAGTCGTAACAAGGTTTCC
>Anguillospora filiformis, AY178825.1
CGCCCGTCGCTACTACCGATTGAATGGCTCAGTGAGGCTTTCGGACTGGCCCAGGGATGGCGGCAACGCCAACCCAGGGCCGGAAAGTTGTTCAAACTTGGTCATTTAGAGGAAGTAAAAGTCGTAACAAGGTTTCC
>Anguillospora furtiva, M06023:55:000000000-BTM48:1:1107:22924:20360 1:N:0:CGTACTAG+CTATTAAG/M06023:55:000000000-BTM48:1:1107:22924:20360 2:N:0:CGTACTAG+CTATTAAG
CGCCCGTCGCTACTACCGATTGAATGGCTTAGTGAGGCTTTGGGATCCCGATTGGCGGAAACGTTGATTGAGAGAACTTGTCCAAACTTGGTCATTTAGAGGAAGTAAAAGTCGTAACAAGGTTTCC
>Anzia japonica, M06023:55:000000000-BTM48:1:1104:14769:12740 1:N:0:TACGCTGC+GCGTAAGA/M06023:55:000000000-BTM48:1:1104:14769:12740 2:N:0:TACGCTGC+GCGTAAGA
CGCCCGTCGCTACTACCGATTGAATGGTTTAGTGAGGCACACGGATTGCCAGCCGGAGGTGGTTCGCCACCGCTGGCGGTGAGAAGTGCGTCAAACTTGATCATTTAGAGGAAGTAAAAGTCGTAACAAGGTTTCC
>Apiotrichum laibachii, JN939406.1
CGCCCGTCGCTACTACCGATTGAATGGCTTAGTGAGACCTCCGGATTGGCATTAAGAAGCCGGCAACGGCATCTTTTGGCTGAGAAGTTGGTCAAATTTGGTCATTTAGAGGAAGTAAAAGTCGTAACAAGGTTTCC
>Apiotrichum porosum, KF285994.1
CGCCCGTCGCTACTACCGATTGAATGGCTTAGTGAGATTTCAGGATTGGCGTTGAGAAGCCGGCAACGGCATCTCTTGGCCGAGAATTTGATCAAACTTGGTCATTTAGAGGAAGTAAAAGTCGTAACAAGGTTTCC
>Ascomycota sp. LM107, EF060476.1
CGCCCGTCGCTACTACCGATTGAATGGCTCAGTGAGGCCTCCGGACTGGCTCGAAGAGGTTGGCAACGACCACTTCGAGCCGGAAAGCTGGTCAAACTCGGTCATTTAGAGGAAGTAAAAGTCGTAACAAGGTTTCC
>Ascomycota sp. LM221, EF060560.1
CGCCCGTCGCTACTACCGATTGAATGGCTCAGTGAGGCCTTCGGACTGGCTCGGAGAGGTTGGCAACGACCACTCCGAGCCGGAAAGTTCGTCAAACTCGGTCATTTAGAGGAAGTAAAAGTCGTAACAAGGTTTCC
>Aspergillus oryzae, DQ155287.1
CGCCCGTCGCTACTACCGATTGAATGGCTCGGTGAGGCCTTCGGACTGGCCCAGGAGGGTTGGCAACGACCCCCCAGGGCCGGAAAGTTGGTCAAACCCGGTCATTTAGAGGAAGTAAAAGTCGTAACAAGGTTTCC
>Aspergillus penicillioides, AB002077.1
CGCCCGTCGCTACTACCGATTGAATGGCTTGGTGAGGCCTTCGGACTGGCTCCAGGGGGGTTGGCAACGACCCCCCAGAGCCGGAAAGTTGGTCAAACCTGGTCATTTAGAGGAAGTAAAAGTCGTAACAAGGTTTCC
>Aspergillus sydowii, GQ229078.1
CGCCCGTCGCTACTACCGATTGAATGGCTCGGTGAGGCCTTCGGACTGGCGCAGGAGGGTTGGCAACGACCCCCCCGCGCCGGAAAGTTGGTCAAACCCGGTCATTTAGAGGAAGTAAAAGTCGTAACAAGGTTTCC
>Aureobasidium melanogenum, KY294708.1
CGCCCGTCGCTACTACCGATTGAATGGCTGAGTGAGGCCTTCGGACTGGCCCAGGGAGGTCGGCAACGACCACCCAGGGCCGGAAAGTTGGTCAAACTCCGTCATTTAGAGGAAGTAAAAGTCGTAACAAGGTTTCC
>Bannozyma yamatoana, M06023:55:000000000-BTM48:1:1107:27039:15974 1:N:0:TCCTGAGC+GAGCCTTA/M06023:55:000000000-BTM48:1:1107:27039:15974 2:N:0:TCCTGAGC+GAGCCTTA
CGCCCGTCGATACTACCGATTGAATGGCTTAGTGAGGCCTCCGGATTGACTTTCTTGAACCGTAAGGTTCTCTTTAGTCGAGAAGTTGTACAAACTTGGTCATTTAGAGGAAGTAAAAGTCGTAACAAGGTTTCC
>Bannozyma yamatoana, M06023:55:000000000-BTM48:1:2108:13631:15777 1:N:0:TACGCTGC+GCGTAAGA/M06023:55:000000000-BTM48:1:2108:13631:15777 2:N:0:TACGCTGC+GCGTAAGA
CGCCCGTCGCACCTACCGATTGAATGGCTTAGTGAGGCCTCCGGATCGATAGCTCGGAACCGCAAGGTTCCTTGCCGTTGAGAAGTTGTACAAACTTGGTCATTTAGAGGAAGTAAAAGTCGTAACAAGGTTTCC
>Bannozyma yamatoana, M06023:55:000000000-BTM48:1:2110:12166:8920 1:N:0:CTCTCTAC+TTCTAGCT/M06023:55:000000000-BTM48:1:2110:12166:8920 2:N:0:CTCTCTAC+TTCTAGCT
CGCCCGTCGATACTACCGATTGAATGGCTTAGTGAGGCCTCCGGATTGACGACACTGGATCGCAAGATTTTGTGTCTGTTGAGAAGTTGTACAAACTTGGTCATTTAGAGGAAGTAAAAGTCGTAACAAGGTTTCC
>Bannozyma yamatoana, M06023:55:000000000-BTM48:1:1108:22293:10747 1:N:0:TACGCTGC+GCGTAAGA/M06023:55:000000000-BTM48:1:1108:22293:10747 2:N:0:TACGCTGC+GCGTAAGA
CGCCCGTCGCTACTACCGATTGAATGGCTTAGTGAGGCCTCCGGATTGATAGCTTAAAACCGCAAGGTTTCTAGCTGTCGAGAAGTTGTACAAACTTGGTCATTTAGAGGAAGTAAAAGTCGTAACAAGGTTTCC
>Bannozyma yamatoana, M06023:55:000000000-BTM48:1:1113:28882:11557 1:N:0:TCCTGAGC+GAGCCTTA/M06023:55:000000000-BTM48:1:1113:28882:11557 2:N:0:TCCTGAGC+GAGCCTTA
CGCCCGTCGATACTACCGATTGAATGGCTTAGTGAGGACTCCGGATCGATAGCTTTGGACCGCAAGGTCCTTTGCCGTTGAGAAGTTGTACAAACTTGGTCATTTAGAGGAAGTAAAAGTCGTAACAAGGTTTCC
>Basidiomycota sp. T-847, KC176297.1
CGCCCGTCGCTACTACCGATTGAATGGCTTAGTGAGGTCTTGGGATTGGCTTCGGGGAGCCGGCAACGGCACCCTGTCGCTGAGAACTTGATCAAACTTGGTCATTTAGAGGAAGTAAAAGTCGTAACAAGGTTTCC
>Boeremia exigua, EU343130.1
CGCCCGTCGCTACTACCGATTGAATGGCTCAGTGAGGCCTCCGGACTGGCTCGAAGAGGTTGGCAACGACCACTTCGAGCCGGAAAGTTCGTCAAACTCGGTCATTTAGAGGAAGTAAAAGTCGTAACAAGGTTTCC
>Botryobasidium obtusisporum, DQ898739.1
CGCCCGTCGCTACTACCGATTGAATGGCTTAGTGAGGTCTCCGGATTGGCGTCGAGGATCCGGCGACGGAACCTCTTTGCTGAGAAGCTGATCAAACTTGGTCATTTAGAGGAAGTAAAAGTCGTAACAAGGTTTCC
>Candida savonica, M06023:55:000000000-BTM48:1:2112:10976:14856 1:N:0:CGTACTAG+CTATTAAG/M06023:55:000000000-BTM48:1:2112:10976:14856 2:N:0:CGTACTAG+CTATTAAG
CGCCCGTCGCTACTACCGATTGAATGGCTTAGTGAGCCCTCTGGATCGTTGCTTTTTTGAGGGTGACCTCTGGGAGCATGCGAAAAGGAGGTCAAACTTGATCATTTAGAGGAAGTAAAAGTCGTAACAAGGTTTCC
>Candida savonica, M06023:55:000000000-BTM48:1:1101:28345:12076 1:N:0:TCGACGTC+CCTAGAGT/M06023:55:000000000-BTM48:1:1101:28345:12076 2:N:0:TCGACGTC+CCTAGAGT
CGCCCGTCGCTACTACCGATTGAATGGCTTAGTGAGCCCTCTGGACTGCTGTATTCTGTTGGAAACTTCGGAACTCAGCGGGAAGGAGGTCAAACTTGATCATTTAGAGGAAGTAAAAGTCGTAACAAGGTTTCC
>Candida savonica, M06023:55:000000000-BTM48:1:1101:27336:8470 1:N:0:TAGGCATG+TCGACTAG/M06023:55:000000000-BTM48:1:1101:27336:8470 2:N:0:TAGGCATG+TCGACTAG
CGCCCGTCGCTACTACCGATTGAATGGCTTAGTGAGCCCTCTGGACTGTTGTAATTCGTTGGCAACTTCGAGTCACATACGGGAAGGAGGTCAAACTTGATCATTTAGAGGAAGTAAAAGTCGTAACAAGGTTTCC
>Candida sp. BG02-3-7-5-1-2, M06023:55:000000000-BTM48:1:1107:18920:15921 1:N:0:TAGGCATG+TCGACTAG/M06023:55:000000000-BTM48:1:1107:18920:15921 2:N:0:TAGGCATG+TCGACTAG
CGCCCGTCGCTACTACCGATTGAATGGCTTAGTGAGGCTTCCGGATTGCTGGCTTAGGCTCCGCAAGGGGCTTTCGCTGCGAAAAGTTAGTCAAACTTGGTCATTTAGAGGAAGTAAAAGTCGTAACAAGGTTTCC
>Castanediella malaysiana, KX306752.1
CGCCCGTCGCTACTACCGATTGAATGGCTCAGTGAGGCTTCCGGACTGGCCTAAGGAGGTCGGCAACGACCACCTAGGGCCGGAAAGCTATCCAAACTCGGTCATTTAGAGGAAGTAAAAGTCGTAACAAGGTCTCC
>Catenophlyctis variabilis, M06023:55:000000000-BTM48:1:1106:20016:6287 1:N:0:CTCTCTAC+TTCTAGCT/M06023:55:000000000-BTM48:1:1106:20016:6287 2:N:0:CTCTCTAC+TTCTAGCT
CGCCCGTCGCTACTACCGATTGGATGGCCTGGTGAGGTGTTCGGATTGCAGCCGTTGCTGTTGGGCAACTAACAGCTGGCAGCGAGAAGTTCATCAAATCTGGTCATCTAGAGGAAGTAAAAGTCGTAACAAGGTTTCC
>Cephaloascus fragrans, M06023:55:000000000-BTM48:1:2101:6036:7812 1:N:0:CGAGGCTG+CCTAGAGT/M06023:55:000000000-BTM48:1:2101:6036:7812 2:N:0:CGAGGCTG+CCTAGAGT
GCCCGTCGTTACTACCGATTGAATGACTTAGTGAGACCTCGGGATCGGGAGTGAGGCCAGCAATGGAACTCGCTTCTAAGAACCTGTTCAAACTTGGTCATTTAGAGGAAGTAAAAGTCGTAACAAGGTTTCC
>cf. Phlebia sp. CBS 118.16, AY271801.1
CGCCCGTCGCTACTACCGATTGAATGGCTTAGTGAGGTCTTGGGATTGGCGTCGAGGAGCCGGCAACGGCACCTTGTTGCTGAGAACTTGATCAAACTTGGTCATTTAGAGGAAGTAAAAGTCGTAACAAGGTTTCC
>Chaetothyriales sp. CNPhe11, KX822485.1
CGCCCGTCGCTACTACCGATTGAATGGCTCAGTGAGGCCTTGGGATTGGCCAGGGGAGATGGGCGACCATCACCCCAGGCCGAAAACTTGGTCAAACTTGGTCATTTAGAGGAAGTAAAAGTCGTAACAAGGTTTCC
>Chytridium polysiphoniae, AY032608.1
CGCCCGTCGCTACTACCGATTGAATGGCTTAGTGAGACCTCCGGATTGATAATTTAGCGGAAGCAATTCTGCTTTTTTGTCGAGAAGCTGGTCAAACTTGGTCATTTAGAGGAAGTAAAAGTCGTAACAAGGTAACC
>Cladosporium cladosporioides, DQ678004.1
CGCCCGTCGCTACTACCGATTGAATGGCTCGGTGAGGCCTTCGGACTGGCCCAGGGAGGTCGGCAACGACCACCCAGGGCCGGAAAGTTGGTCAAACCCGGTCATTTAGAGGAAGTAAAAGTCGTAACAAGGTTTA
>Cladosporium limoniforme, KT600402.1
CGCCCGTCGCTACTACCGATTGAATGGCTCGGTGAGGCCTTCGGACTGGCCCAGGGAGGTCGGCAACGACCACCCAGGGCCGGAAAGTTGGTCAAACCCGGTCATTTAGAGGAAGTAAAAGTCGTAACAAGGTCTCC
>Claroideoglomus drummondii, M06023:55:000000000-BTM48:1:1108:15247:7030 1:N:0:CTCTCTAC+TTCTAGCT/M06023:55:000000000-BTM48:1:1108:15247:7030 2:N:0:CTCTCTAC+TTCTAGCT
CGCCCGTCGCTACTACCGATTGAATGGCTTAGTGAGGTCTTCGGACTGCCGCGGTTTGAGCTGGCAACAGCGCTGCCGCGGCGGAAAGTTGAACAAACTTGGTCATTTAGAGGAAGTAAAAGTCGTAACAAGGTATCC
>Clavariopsis aquatica, FJ804122.1
CGCCCGTCGCTACTACCGATTGAATGGCTCAGTGAGGCCTTCGGACTGGCTTAGGGAGGTTGGCAACGACCACCCCGAGCCGGAAAGTTCGTCAAACTCGGTCATTTAGAGGAAGTAAAAGTCGTAACAAGGTTTCC
>Clydaea vesicula, EU352774.1
CGCCCGTCGCTACTACCGATTGAATGGCTTAGTGAGACCTCCGGATTGATAACCAGCATTTGGCAACAGAAGCCGGTTGTTGAGAAGTTGGTCAAACTTGGTCATTTAGAGGAAGTAAAAGTCGTAACAAGGTAACC
>Clydaea vesicula, M06023:55:000000000-BTM48:1:1101:15316:17578 1:N:0:GTAGAGGA+AAGGAGTA/M06023:55:000000000-BTM48:1:1101:15316:17578 2:N:0:GTAGAGGA+AAGGAGTA
CGCCCGTCGCTACTACCGATTGAATGGCTTAGTGAGACCTTCGGATTGATAGTCGGCACTTGGAAACAGGAGCTGATTGTCGAGAAGTTGATCAAACTTGGTCATTTAGAGGAAGTAAAAGTCGTAACAAGGTAACC
>Coniophora marmorata, M06023:55:000000000-BTM48:1:2106:15597:3966 1:N:0:ACTGAGCG+GAGCCTTA/M06023:55:000000000-BTM48:1:2106:15597:3966 2:N:0:ACTGAGCG+GAGCCTTA
CGCCCGTCGGTACTACCGATTGAATGGCTTAGTGAGATCTTCGGACCAGTCTGCTTAGACAGCAATGTCTTTACAGAGGGAAAGTTGCTCAAACTTGGTCATTTAGAGGAAGTAAAAGTCGTAACAAGGTTTCC
>Coniothyrium sp. NH2-2, AJ301702.1
CGCCCGTCGCTACTACCGATTGAATGGCTCAGTGAGGCCTTCGGACTGGCTCGAGGAGGTTGGCAACGACCACCCCGAGCCGGAAAGTTCGTCAAACTCGGTCATTTAGAGGAAGTAAAAGTCGTAACAAGGTTTCC
>Craterocolla cerasi, DQ520103.1
CGCCCGTCGCTACTACCGATTGAATGGCTTAGTGAGGTCTTCGGATTGGCTTTGAGGACCCGGCAACGGGACCTTATTGCTGAGAAGTTGATCAAACTTGGTCATTTAGAGGAAGTAAAAGTCGTAACAAGGTTTCC
>Crepidotus variabilis, AY293126.1
CGCCCGTCGCTACTACCGATTGAACGGCTTAGTGAGGTCTTCGGATTGGCTTTGGGAATCCGGCAACGGAATCTTATTGCTGAGAAGTTGATCAAACTTGGTCGTTTAGAGGAAGTAAAAGTCGTAACAAGGTTTCC
>Cryptococcus sp. BF73, AM901689.1
CGCCCGTCGCTACTACCGATTGAATGGCTTAGTGAGATCTCCGGATTGGCTTTGGGAAGCTGGCAACGGCTACCTATTGCTGAGAAGCTGATCAAACTTGGTCATTTAGAGGAAGTAAAAGTCGTAACAAGGTTTCC
>Cyllamyces aberensis, M06023:55:000000000-BTM48:1:1104:17347:17061 1:N:0:TACGCTGC+GCGTAAGA/M06023:55:000000000-BTM48:1:1104:17347:17061 2:N:0:TACGCTGC+GCGTAAGA
CGCCCGTCGCTACTACCGATTGAATGGCTTAGTGAATCTTCCGGACTGCTGGCTTAGGTTTCGCAAGGGACTTTTGCTGCGGAAAGTTATGTAAACTTGGTCATTTAGAGGAAGTAAAAGTCGTAACAAGGTTTCC
>Cystofilobasidium infirmominiatum, DQ645524.1
CGCCCGTCGCTACTACCGATTGAATGGCTTAGTGAGGTTTCCGGATTGGCTTTGAGGAGCTGGCAACGGCACCTTGTCGCCGAGAAGTTACCCAAACTTGGTCATTTAGAGGAAGTAAAAGTCGTAACAAGGTTTCC
>Cyttaria berteroi, M06023:55:000000000-BTM48:1:1101:20717:2311 1:N:0:AGGCAGAA+AAGGCTAT/M06023:55:000000000-BTM48:1:1101:20717:2311 2:N:0:AGGCAGAA+AAGGCTAT
CGCCCGTCGCTACTACCGATTGAATGGTTTAGTGAGGATACAGGACTGGCACTCGATAGCGGGCAACTGCCGTTGAGCGCCGGGAATGGATTCAAACTTGGTCATTTAGAGGAAGTAAAAGTCGTAACAAGGTCTCC
>Didymella tanaceti, KT287027.1
CGCCCGTCGCTACTACCGATTGAATGGCTCAGTGAGGCCTCCGGACTGGCTCGGAGAGGTTGGCAACGACCACTCCGAGCCGGAAAGTTCGTCAAACTCGGTCATTTAGAGGAAGTAAAAGTCGTAACAAGGTTTCC
>Dipodascaceae sp. LM380, EF060694.1
CGCCCGTCGCTACTACCGATTGAATGGCTTAGTGAGGCTTCCGGATTGATTAATTGGAGAGGGCAACTTTTCTGGTTGAACGAGAAGCTAGTCAAACTTGGTCATTTAGAGGAAGTAAAAGTCGTAACAAGGTTTCC
>Dothiora maculans, KU728505.1
CGCCCGTCGCTACAACCGATTGAATGGCTTAGTGAGGCCTTCGGACTGTCCCAGGGAGGTCGGCAACGACCACCCAGGGACGGAAAGTTGGTCAAACTTGGTCATTTAGAGGATGTAAAAGTCGTAACAAGGTTTCC
>Dothioraceae sp. LM570, EF060856.1
CGCCCGTCGCTACTACCGATTGAATGGCTGAGTGAGGCCTCCGGACTGGCCCAGGGAGGTCGGCAACGACACCCAGGGCCGGAAAGCTGGTCAAACTCCGTCATTTAGAGGAAGTAAAAGTCGTAACAAGGTTTCC
>Emericellopsis alkalina, NG_062924.1
CGCCCGTCGCTACTACCGATTGAATGGCTCAGTGAGGCGTCCGGACTGGCCCAGGGAGGTGGGCAACTACCACCCAGGGCCGGAAAGTTCTCCAAACTCGGTCATTTAGAGGAAGTAAAAGTCGTAACAAGGTCTCC
>Entomophaga aulicae, M06023:55:000000000-BTM48:1:1101:7434:13098 1:N:0:TAGGCATG+TCGACTAG/M06023:55:000000000-BTM48:1:1101:7434:13098 2:N:0:TAGGCATG+TCGACTAG
CGCCCGTCGCTACTACCGATTGAATGGCTTAGTGAGTCTTATGGACCGATGTCTACGTTGGTTCTGCCTTCGTTTGATATTGTGGAAGTAAGTCAAACTTGATCATTTAGAGGAAGTAAAAGTCGTAACAAGGTTTCC
>Entomophthora muscae, M06023:55:000000000-BTM48:1:1113:10284:4654 1:N:0:CCTAAGAC+TTATGCGA/M06023:55:000000000-BTM48:1:1113:10284:4654 2:N:0:CCTAAGAC+TTATGCGA
CGCCCGTCGCTACTACCGATTGAATGGTTTAGTGAGGCTTGAGGACTGTGGGACGTGTGGCAACACACTGAACCGGGAGTCAAGTCAAACTTGATCATTTAGAGGAAGTAAAAGTCGTAACAAGGTTTCC
>Entomophthora muscae, M06023:55:000000000-BTM48:1:1101:7852:24339 1:N:0:TACGCTGC+GCGTAAGA/M06023:55:000000000-BTM48:1:1101:7852:24339 2:N:0:TACGCTGC+GCGTAAGA
CGCCCGTCGCTACTACCGATTGAATGGTTTAGTGAGTCTCACGGACTGTGGCGTCCAACCTTCGGGGAGGTCGCTATCGGGAAGTAAGTCAAACTTGATCATTTAGAGGAAGTAAAAGTCGTAACAAGGTTTCC
>Entomophthora muscae, AY635820.1
CGCCCGTCGCTACTACCGATTGAATGGTTTAGTGAGACTTTTGGATTGTGATTGATGGACTGGCAACGGACCATCATGTATCGAGAAGTTAGTCAAACTTGATCATTTAGAGGAAGTAAAAGTCGTAACAAGGTTTCC
>Erysiphe necator, KJ539202.1
CGCCCGTCGCTACTACCGATTGAATGGCTAAGTGAGGCTTTCGGACTGGCCTAGGGAGAGTGGCAACGCTCGCCCAGGGCCGGAAAGTTGTCCAAACTTGGTCATTTAGAGGAAGTAAAAGTCGTAACAAGGTTTCC
>Erythrobasidium clade sp. LM479, EF060780.1
CGCCCGTCGCTACTACCGATTGAATGGCTTAGTGAGGCCTTCGGATTGGCTTCTGGGAGCCGGCAACGGCACCTAGTCGCTGAGAAGTTTGACGAACTTGGTCATTTAGAGGAAGTAAAAGTCGTAACAAGGTTTCC
>Exobasidium rhododendri, DQ667152.1
CGCCTGTCGCTACTACCGATTGAATGGTTTAGTGAGCCTTTGGGATTGGCGTTTGGGAGCCGGCAACGGCACCTAATTGCTGAAAACTTATGCAAACTTGATCATTTAGAGGAAGTAAAAGTCATAACAAGGTTTCT
>Exobasidium vaccinii, MH047198.1
CGCCTGTCGCTACTACCGATTGAATGGTTTAGTGAGCCTTTGGGATCGACGTTTGGGAGCTGGCAACAGCACCTGAGTGTTGAAAACTTATGCAAACTTGATCATTTAGAGGAAGTAAAAGTCATAACAAGGTTTCT
>Exophiala sp., MH102091.1
CGCCCGTCGCTACTACCGATTGAATGGCTCAGTGAGGCCTCGGGACTGGCTCAGAGAGGTCGGCAACGACCACTCAGAGCCGGAAACTTGGTCAAACTTGGTCATTTAGAGGAAGTAAAAGTCGTAACAAGGTCTTC
>Filobasidium globisporum, AB075546.1
CGCCCGTCGCTACTACCGATTGAATGGCTTAGTGAGATCTCCGGATTGGCTTTGGGAAGCTGGCAACGGCTACCTATTGCTGAAAAGCTGATCAAACTTGGTCATTTAGAGGAAGTAAAAGTCGTAACAAGGTTTCC
>Flammulina velutipes, M06023:55:000000000-BTM48:1:1110:13534:25262 1:N:0:GTAGAGGA+AAGGAGTA/M06023:55:000000000-BTM48:1:1110:13534:25262 2:N:0:GTAGAGGA+AAGGAGTA
CGCCCGTCGCTACTACCGATGTATAGTTTAGTGAGATTTTCGGACTGACGCGTCGTCGCCGGCAACGGCAATGGTGCGTTGGGAAGTTGATCAAACTTGATTATGTAGAGGAAGTAAAAGTCGTAACAAGGTTTCC
>Fomitopsis pinicola, EU232248.1
CGCCCGTCGCTACTACCGATTGAATGGCTTAGTGAGGTCTTGGGATTGGCTTCGGGGAGCCGGCAACGGCACCCTGTTGCTGAGAACTTGATCAAACTTGGTCATTTAGAGGAAGTAAAAGTCGTAACAAGGTTTCC
>fungal sp. GMG_C6, FJ439580.2
CGCCCGTCGCTACTACCGATTGAATGGCTCAGTGAGGCCTTGGGACTGGCTCAGAGAGGTCGGCAACGACCACTCAGAGCCGGAAACTTGGTCAAACTTGGTCATTTAGAGGAAGTAAAAGTCGTAACAAGGTTTCC
>fungal sp. K3T1 AR-2014, KF527817.1
CGCCCGTCGCTACTACCGATTGAATGGCTCAGTGAGGCTTTCGGACTGGCTCAGGGAGGGTGGCAACACCCACCCAGAGCCGGAAAGTTGTTCAAACTTGGTCATTTAGAGGAAGTAAAAGTCGTAACAAGGTTTCC
>fungal sp. LM677, EF060960.1
CGCCTGTCGCTACTACCGATTGAATGGCTTAGTGAGATTTCCGGATCGGCGTTGGGGAGCCGGCAACGGCACCCCTTGGCTGAGAAGTTACTCAAACTTGGTCATTTAGAGGAAGTAAAAGTCATAACAAGGTTTCC
>Fusicladium peltigericola, HQ599579.2
ATGGCTAAGTGAGGCTTCCGGACTGGCTCCAGGAGGTCGGCAACGACCACCCAGAGCCGGAAAGTTATCCAAACTTGGTCATTTAGAGGAAGTAAAAGTCGTAACAAGGTTTCC
>Geotrichum candidum, JQ698930.1
CGCCCGTCGCTACTACCGATTGAATGGCTTAGTGAGGCTTCCGGATTGATTAGTTGGAGAGGGAGACTTTTCTGACTGAACGAGAAGCTAGTCAAACTTGGTCATTTAGAGGAAGTAAAAGTCGTAACAAGGTTTCC
>Geotrichum candidum, JF262183.1
CGCCCGTCGCTACTACCGATTGAATGGCTTAGTGAGGCTTCCGGATTGATTAACTGGAGAGGGCAACTTTTCTGGTTGAACGAGAAGCTAGTCAAACTTGGTCATTTAGAGGAAGTAAAAGTCGTAACAAGGTTTCC
>Geotrichum eriense, AB000648.1
CGCCCGTCGCTACTACCGATCGAATGGCTTAGTGAGGCTTCCGGATTGATTTGGGAGAGAGGGCGACTTTTTTCCTGGAACGAGAAGCTAGTCAAACTTGGTCATTTAGAGGAAGTAAAAGTCGTAACAAGGTTTCC
>Geotrichum klebahnii, AB000641.1
CGCCCGTCGCTACTACCGATCGAATGGCTTAGTGAGGCTTCCGGATTGACTTGCAGGAGAGGGCGACTTTTCCGGCGAGATGAGAAGCTAGTCAAACTTGGTCATTTAGAGGAAGTAAAAGTCGTAACAAGGTTTCC
>Glomeraceae sp. 1 RS-2018, M06023:55:000000000-BTM48:1:1103:8148:10196 1:N:0:GGACTCCT+TTATGCGA/M06023:55:000000000-BTM48:1:1103:8148:10196 2:N:0:GGACTCCT+TTATGCGA
CGCCCGTCGCTACTACCGATTGAATGGCTTAGTGAGACCTTCGGATTAGTTTGTGTGATTTGTTTCATTTCTCACTTACTGAGATGTTGTTCAAACTTGGTCATTTAGAGGAAGTAAAAGTCGTAACAAGGTTTCC
>Glomeromycotina sp., M06023:55:000000000-BTM48:1:1101:9900:18594 1:N:0:TACGCTGC+GCGTAAGA/M06023:55:000000000-BTM48:1:1101:9900:18594 2:N:0:TACGCTGC+GCGTAAGA
CGCCCGTCGCTACTACCGATTGAATGGCTTAGTGAGACCCACGGACTGATGTATTGTTGTTGGGTTTCCTTCAACGTACAGCGGAAAGTGGTTCAAACTTGATCATTTAGAGGAAGTAAAAGTCGTAACAAGGTTTCC
>Glomeromycotina sp., M06023:55:000000000-BTM48:1:1106:13414:19421 1:N:0:TAGGCATG+TCGACTAG/M06023:55:000000000-BTM48:1:1106:13414:19421 2:N:0:TAGGCATG+TCGACTAG
CGCCCGTCGGTACTACCGATTGAATGGCTTAGTGAGGTCTTCGGATTGTCGATGTCTGCTGCAAAGCGGACTCTGACGAAAAGTTGCCCAAACTTGGTCATTTAGAGGAAGTAAAAGTCGTAACAAGGTTTCC
>Glomeromycotina sp., M06023:55:000000000-BTM48:1:1101:22812:14269 1:N:0:TAGGCATG+TCGACTAG/M06023:55:000000000-BTM48:1:1101:22812:14269 2:N:0:TAGGCATG+TCGACTAG
CGCCCGTCGCTACTACCGATTGAATGGCTTAGTGAGACCTTCGGATCATTATGATTTCCTTGTTTCAGGGATTTCTGATGAGAAGTTGGTCAAACTTGGTCATTTAGAGGAAGTAAAAGTCGTAACAAGGTTTCC
>Glomus aggregatum, M06023:55:000000000-BTM48:1:1108:23572:4994 1:N:0:TCGACGTC+CCTAGAGT/M06023:55:000000000-BTM48:1:1108:23572:4994 2:N:0:TCGACGTC+CCTAGAGT
CGCCCGTCGCTACTACCGATTGAATGGCTTAGTGAGACCTCCGGATCGATAATTAGAACTTGGCAACAGGATCCATTTGTTGAAAAGTTGGTCAAACTTGGTCATTTAGAGGAAGTAAAAGTCGTAACAAGGTTTCC
>Glomus sp. PODO16.2, M06023:55:000000000-BTM48:1:2103:15016:9702 1:N:0:TAGGCATG+TCGACTAG/M06023:55:000000000-BTM48:1:2103:15016:9702 2:N:0:TAGGCATG+TCGACTAG
CGCCCGTCGATACTACCGATTGAATGGCTTAGTGAGGCCTTCGGATTGATAGCTTGAAACTGCAAAGTTTCTTGCAGTCGAAAAGTTGGACAAACTTGGTCATTTAGAGGAAGTAAAAGTCGTAACAAGGTTTCC
>Golubevia pallescens, D83191.1
CGCCTGTCGCTACTACCGATTGAATGGCTTAGTGAGCCTTTGGGATTGGCGTTCGGGAGCCGGCAACGCACCTGATTGCTGAAAACTTATGCAAACTTGGTCATTTAGAGGAAGTAAAAGTCATAACAAGGTTACT
>Gromochytrium mamkaevae, M06023:55:000000000-BTM48:1:2111:5315:14927 1:N:0:AGGCAGAA+AAGGCTAT/M06023:55:000000000-BTM48:1:2111:5315:14927 2:N:0:AGGCAGAA+AAGGCTAT
CGCCCGTCGTTACTACCGATTGAATGACTTAGTGAGGACTCGAGATTGGCGTCTAGGCTGGCAACGGCACTAGTCGCTGAGAACTTGTTCAAACTTGGCCATTTAGAGGAAGTACAAGTCGTAACAAGGTATCC
>Helotiales sp., MF565517.1
CGCCCGTCGCTACTACCGATTGAATGATCCAGTGAGGCTTTCGGACTGACTTAGGCTGAGTGGCAACACTCGGCTCGAGACGGAAAGTTGTCCAAACTTGGTCATTTAGAGGAAGTAAAAGTCGTAACAAGGTTTCC
>Hyaloscypha variabilis, AY762619.1
CGCCCGTCGCTACTACCGATTGAATGGCTCAGTGAGGCTTTCGGACTGGCCCAGGGAGAGTGGCAACACTCACCCAGGGCCGGAAAGTTGTTCAAACTTGGTCATTTAGAGGAAGTAAAAGTCGTAACAAGGTTTCC
>Hyphodiscus hymeniophilus, DQ227258.1
CGCCCGTCGCTACTACCGATTGAATGGCTCAGTGAGGCTTTCGGACTGTCCTAGGAAGAGTGGCAACACTCATCCCGGGACGGAAAGTTGTTCAAACTTGGTCATTTAGAGGAAGTAAAAGTCGTAACAAGGTCTCC
>Hyphodontia arguta, M06023:55:000000000-BTM48:1:1109:17820:15730 1:N:0:TAGGCATG+TCGACTAG/M06023:55:000000000-BTM48:1:1109:17820:15730 2:N:0:TAGGCATG+TCGACTAG
CGCCCGTCGCTACTACCGATTGAATGGCTTAGTGAGGCCTCCGGATTGAGTCTGAGGAGCCGGAAACGGTACTTCGGTATTCGAGAAGCTGGTCAAACTTGGTCATTTAGAGGAAGTAAAAGTCGTAACAAGGTTTCC
>Hyphodontia arguta, M06023:55:000000000-BTM48:1:1105:16950:22037 1:N:0:TAGGCATG+TCGACTAG/M06023:55:000000000-BTM48:1:1105:16950:22037 2:N:0:TAGGCATG+TCGACTAG
CGCCCGTCGATACTACCGATTGAATGGCTTAGTGAGGCCTCCGGATTGACGGCTGCTTGCCGCAAGGCTGGTGGCTAGTTGAGAAGTTGGACAAACTTGGTCATTTAGAGGAAGTAAAAGTCGTAACAAGGTTTCC
>Hyphodontia arguta, M06023:55:000000000-BTM48:1:1101:12889:4069 1:N:0:TAGGCATG+TCGACTAG/M06023:55:000000000-BTM48:1:1101:12889:4069 2:N:0:TAGGCATG+TCGACTAG
CGCCCGTCGCTACTACCGATTGAATGGCTTAGTGAGACCTCCGGATTGACACTCTGCAGCTGTTCGCAGCAGCGGGGTGGTGAGAAGCTGGTCAAACTTGGTCATTTAGAGGAAGTAAAAGTCGTAACAAGGTTTCC
>Hyphodontia rimosissima, DQ873626.1
CGCCCGTCGCTACTACCGATTGAATGTATCAGTGAGGCCTTGGGATTGGTATCGAGGAGCCGGCAACGGCACCTTGTCGCTGAAAACTTGGTCAAACTCGTATGTTTAGAGGAAGTAAAAGTCGTAACAAGGTTTCC
>Hypsizygus marmoreus, KF150213.1
CGCCCGTCGCTACTACCGATTGAATGGCTTAGTGAGGTCTCCGGATTGGCTTTGGGGAGCCGGCGACGGCACCCTATTGCTGAGAAGCTGATCAAACTTGGTCATTTAGAGGAAGTAAAAGTCGTAACAAGGTTTCC
>Kappamyces laurelensis, M06023:55:000000000-BTM48:1:1102:15224:27024 1:N:0:CTCTCTAC+TTCTAGCT/M06023:55:000000000-BTM48:1:1102:15224:27024 2:N:0:CTCTCTAC+TTCTAGCT
CGCCCGTCGCTAGTACCGATTGAATGGCTTAGTGAGACCTCCGGATTGGCTAGACTTTGGGGGCAACTCCATTGTCATGACGAAAAGCTGGTCAAACTTGGTCATTTAGAGGAACTAAAAGTCGTAACAAGGTAACC
>Kondoa malvinella, D13776.1
CGCCCGTCGCTACTACCGATTGAATGGCTTAGTGAGGCTTTCGGAGCGGCGCTTGGGAGCTGGCAACGGCACCCGAATGCTGCAAAGTCATACGAACTTGGTCATTTAGAGGAAGTAAAAGTCGTAACAAGGTTTTC
>Kurtzmanomyces nectairei, M06023:55:000000000-BTM48:1:1101:11815:13806 1:N:0:TACGCTGC+GCGTAAGA/M06023:55:000000000-BTM48:1:1101:11815:13806 2:N:0:TACGCTGC+GCGTAAGA
CGTCCGTCGATACTACCGATTGAATGGCTCAGTGAGGCCTCCGGATTGATGCTTTAGCGTGGCAACACGCTCTTGCGTTGAGAAGTTGTACAAACTTGGTCATTTAGAGGAAGTAAAAGTCGTAGCAAGGTTTCC
>Kwoniella dendrophila, D31649.1
CGCCCGTCGCTACTACCGATTGAATGGCTTAGTGAGATCTCCGGATTGGCGTTGGGGAGCCGGCAACGGCACCCCTTGGCCGAGAAGTTGATCAAACTTGGTCATTTAGAGGAAGTAAAAGTCGTAACAAGGTTTCC
>Laetiporus sulphureus, AY705966.1
CGCCCGTCGCTACTACCGATTGAATGGCTTAGTGAGGTCTTGGGATTGGCTTTGGGGAGCCGGAAACGGCACCCCGTTGCTGAGAACTTGATCAAACTTGGTCATTTAGAGGAAGTAAAAGTCGTAACAAGGTTTCC
>Lobulomyces angularis, NG_061011.1
CGCCCGTCGCTACTACCGATTGAATGGCTTAGTGAGACCTCCGGATTGATAAACAGCATCTGGCAACAGAAGCCGTTTGTTAAGAAGTTGGTCAAACTTGGTCATTTAGAGGAAGTAAAAGTCGTAACAAGGTAACC
>Lobulomyces sp. JEL178, EU352772.1
CGCCCGTCGCTACTACCGATTGAATGGCTTAGTGAGACCTCCGGATTGATAAACAGCATCTGGCAACAGAAGCCGTTTGTTGAGAAGTTGGTCAAATTTGGTCATTTAGAGGAAGTAAAAGTCGTAACAAGGTAACC
>Lobulomycetales sp. AF017, M06023:55:000000000-BTM48:1:1101:12033:2212 1:N:0:TACGCTGC+GCGTAAGA/M06023:55:000000000-BTM48:1:1101:12033:2212 2:N:0:TACGCTGC+GCGTAAGA
CGCCCGTCGCTACTACCGATTGAATGGCTTAGTGAACCGTTGGGATCGACGACTAGAAGCTGGCAACGGCATCCTGTTGTTGAAAACTTCTGTAAACTTGGTCATTTAGAGGAAGTAAAAGTCGTAACAAGGTAACC
>Magnusiomyces tetraspermus, AB000654.1
CGCCCGTCGCTACTACCGATTGAATGGCTTAGTGAGGGTTTTGGAGAGCTTTTGAAAAAGGGCAACCTTATTCATATGCTCAAAGATAGACAAACTTGGTCATTTAGAGGAAGTAAAAGTCGTAACAAGGTTTCC
>Malassezia globosa, KM269155.1
CGCCCGTCGCTACTACCGATTGAATGGCTTAGTGAGCCTTTGGGATTGGCAGCTTGTACCGGCAACGGTAGCAGGCAGCCGAAAACTTAGGCAAACTTGGTCATTTAGAGGAAGTAAAAGTCGTAACAAGGTTTCT
>Malassezia pachydermatis, M06023:55:000000000-BTM48:1:1104:14836:7100 1:N:0:TACGCTGC+GCGTAAGA/M06023:55:000000000-BTM48:1:1104:14836:7100 2:N:0:TACGCTGC+GCGTAAGA
CGCCCGTCGCTACTACCGATTGAATGGCTTAGTGAGCCTCACGGACTGTTGCGGCCTGGGGGTAACCTCGGGTCGCATGCGGGAAGTGATGCAAACTTGGTCATTTAGAGGAAGTAAAAGTCGTAACAAGGTTTCC
>Malassezia pachydermatis, EU192366.1
CGCCCGTCGCTACTACCGATTGAATGGCTTAGTGAGCCTTTGGGATTGGCAGCTTGTACCGGCAACGGTAGCAGGCAGCCGAGAACTTATGCAAACTTGGTCATTTAGAGGAAGTAAAAGTCGTAACAAGGTTTCT
>Malassezia restricta, XR_003525384.1
CGCCCGTCGCTACTACCGATTGAATGGCTTAGTGAGCCTTTGGGATTGGCAGCTTGTACCGGCAACGGTAGCAGGCCGCTGAAAACTTAGGCAAACTTGGTCATTTAGAGGAAGTAAAAGTCGTAACAAGGTTTCTG
>Massaria mediterranea, HQ599416.1
CGCCCGTCGCTACTACCGATTGAATGGCTCAGTGAGGCCTTCGGACTGGCTCAGGGAGGTCGGCAACGACCACCCAGAGCCGGAAAGTTGGTCAAACTCGGTCATTTAGAGGAAGTAAAAGTCGTAACAAGGTTTCC
>Mastigosporium album, M06023:55:000000000-BTM48:1:1113:12044:21430 1:N:0:CTCTCTAC+TTCTAGCT/M06023:55:000000000-BTM48:1:1113:12044:21430 2:N:0:CTCTCTAC+TTCTAGCT
CGCCCGTCGCTACTACCGATGAATGGCTTAGTGAGGCCTTCGGACCGCAACTTGATGGTTGGCAACAACCGACTTGTAGTGGAAAGTCGTACAAACTTGGTCATTTAGAGGAAGTAAAAGTCGTAACAAGGTATCC
>Maunachytrium keaense, EF432822.2
CGCCCGTCGCTACTACCGATTGAATGGCTTAGTGAGACCTCCGGATCGACATGCAGCATCTGGCAACAGAAGTCGTTTGTTGAGAAGTTGGTCAAACTTGGTCATTTAGAGGAAGTAAAAGTCGTAACAAGGTAACC
>Maunachytrium keaense, M06023:55:000000000-BTM48:1:2101:27393:17774 1:N:0:TAGGCATG+TCGACTAG/M06023:55:000000000-BTM48:1:2101:27393:17774 2:N:0:TAGGCATG+TCGACTAG
CGCCCGTCGCTACTACCGATTGAATGGCTTAGTGAGACCTCCGGATTGACGAGAGGCAACTGGCAACAGTAGCTTCTTGTTGAGAAGTTGGTCAAACTTGGTCATTTAGAGGAAGTAAAAGTCGTAACAAGGTAACC
>Maunachytrium keaense, M06023:55:000000000-BTM48:1:1101:12997:8234 1:N:0:ATGCGCAG+CTATTAAG/M06023:55:000000000-BTM48:1:1101:12997:8234 2:N:0:ATGCGCAG+CTATTAAG
CGCCCGTCGCTACTACCGATTGAATGGCTTAGTGAGACCTCCAGATCGATGGTCAACAGATGGCAACATCAGTCGATTGTTGAAAAGCTGGTCAAACTTGGTCATTTAGAGGAAGTAAAAGTCGTAACAAGGTAACC
>Melampsora euphorbiae, DQ789986.1
CGCCCGTCGCTACTACCGATTGAATGGCTTAGTGAGGCGTTCGGAGAGCCTATAAGGTGCTGGCAACAGTGCTTTACTGGTTCAAAGTTCTACGAACTTGGTCATTTAGAGGAAGTAAAAGTCGTAACAAGGTTTCC
>Melampsoridium sp. TDB1948, AY123299.1
CGCCCGTCGCTACTACCGATTGAATGGCTTAGTGAGGCGTCCGGAGAGCCTATAAAGAGCTGGCAACAGCACTTTACTGGTTCAAAGTTCTACGAACTTGGTCATTTAGAGGAAGTAAAAGTCGTAACAAGGTTTCC
>Metschnikowia sp. JJW-2009a, FJ763541.1
CGCCCGTCGCTACTACCGATTGAATGGCTTAGTGAGGTTTTTGGACTGGGGCGACCCGGGAAAACTATCAAACTTGGTCATTTAGAGGAAGTAAAAGTCGTAACAAGGTTTCC
>Moniliophthora perniciosa, AY916739.1
CGCCCGTCGCTACTACCGATTGAATGGCTTAGTGAGGTCTCCGGATTGGCTTCGGGGAGCCGGCAACGGCACCCTGTCGCTGAGAAGCTGATCAAACTTGGTCATTTAGAGGAAGTAAAAGTCGTAACAAGGTTTCC
>Mortierella alpina, AJ271630.1
CGCCCGTCGCTACTACCGATTGAATGGCTTAGTGAGGCTTTCGGATTGGATCTGAGCAGCTGGCAACAGCAGCTTGGAACTGAAAAGTTATCCAAACTTGGTCATTTAGAGGAAGTAAAAGTCGTAACAAGGTTTCC
>Mortierella chlamydospora, AF157143.1
CGCCCGTCGCTACTACCGATTGAATGGCTTAGTGAGGCTTTCGGATTGGATCTTTGCAGCTGGCAACAGCAGCGAGGGACTGAAAAGTTATCCAAACTTGGTCATTTAGAGGAAGTAAAAGTCGTAACA
>Mortierella sp. 1 ZHNL-2013, M06023:55:000000000-BTM48:1:2112:3948:17127 1:N:0:TAGGCATG+TCGACTAG/M06023:55:000000000-BTM48:1:2112:3948:17127 2:N:0:TAGGCATG+TCGACTAG
CGCCCGTCGCTACTACCGATTGAATGGTTTAGTGAGATCTCCGGACTGGAATGTCGTAGTAGGTAACTTCTGTCGACATTCTGGAAAGTTGCTCAAACTTGACCATTTAGAGGAAGTAAAAGTCGTAACAAGGTTTCC
>Mortierella verticillata, AB016017.1
CGCCCGTCGCTACTACCGATTGAATGGCTTAGTGAGGCTTTCGGATTGGATTTTGGCAGCTGGCAACAGCAGCTAGAAACTGAAAAGTTATCCAAACTTGGTCATTTAGAGGAAGTAAAAGTCGTAACA
>Mortierella wolfii, M06023:55:000000000-BTM48:1:1102:4704:18471 1:N:0:CTCTCTAC+TTCTAGCT/M06023:55:000000000-BTM48:1:1102:4704:18471 2:N:0:CTCTCTAC+TTCTAGCT
CGCCCGTCGCTACTACCGATTGAATGGCTTAGTGAGGCTTTGGGATCCCGAAGTAGGGGAAACTCTGCTTTGAGAAAACTTATCCAAACTTGGTCATTTAGAGGAAGTAAAAGTCGTAACAAGGTTTCC
>Mrakia psychrophila, M06023:55:000000000-BTM48:1:2103:28015:16733 1:N:0:CGAGGCTG+CCTAGAGT/M06023:55:000000000-BTM48:1:2103:28015:16733 2:N:0:CGAGGCTG+CCTAGAGT
CGCCCGTCGGTACTACCGATTGAATGGCTTAGTGAGATCTCCGGACCAGCCGGTGCGGACAGCAATGTCTGTGCTGGCGGAAAGCTGCTCAAACTTGGTCATTTAGAGGAAGTAAAAGTCGTAACAAGGTTTCC
>Mycoemilia scoparia, M06023:55:000000000-BTM48:1:1106:11939:13624 1:N:0:TAGGCATG+TCGACTAG/M06023:55:000000000-BTM48:1:1106:11939:13624 2:N:0:TAGGCATG+TCGACTAG
CGCCCGTCGCTACTACCGATTGAATGGCTTAGTGAGTATTGCGGACTGTCGCGCAAGCTGTCTTCGGGCAGTGAGTGCACGGAAAGCACCGCAAACTTGGTCATTTAGAGGAAGTAAAAGTCGTAACAAGGTTTCC
>Mycoemilia scoparia, M06023:55:000000000-BTM48:1:1114:11639:11634 1:N:0:TACGCTGC+GCGTAAGA/M06023:55:000000000-BTM48:1:1114:11639:11634 2:N:0:TACGCTGC+GCGTAAGA
CGCCCGTCGCTACTACCGATTGAATGGCTTAGTGAGTCCTACGGACTGTTGCTCTTGGTTGGGTTTCCTTCTGAGAGTGTACGGGAAGTAGTGCAAACTTGATCATTTAGAGGAAGTAAAAGTCGTAACAAGGTTTCC
>Nowakowskiella hemisphaerospora, M06023:55:000000000-BTM48:1:2105:9877:15754 1:N:0:CGAGGCTG+CCTAGAGT/M06023:55:000000000-BTM48:1:2105:9877:15754 2:N:0:CGAGGCTG+CCTAGAGT
CGCCCGTCGCTACTACCGATTGAATGGCTTAGTGAGACCTCCGGATTGGGCATTCCTGCCTCGCAAGTTGCAGTGTGCCTGAAAAGTTGGTCAAACTTGGTCATTTAGAGGAAGTAAAAGTCGTAACAAGGTAACC
>Ochrolechia parella, KY948009.1
CGCCCGTCGCTACTACCGATTGAATGGCTCAGTGAGGCCTCCGGACTGGCCCAGAGAGGTCGGCAACGACCACTCCGGGCCGGAAAGTTCGTCAAACTCGGTCATTTAGAGGAAGTAAAAGTCGTAACAAGGTTTCC
>Oedogoniomyces sp. CR84, M06023:55:000000000-BTM48:1:2114:21088:14233 1:N:0:AAGAGGCA+ACTGCATA/M06023:55:000000000-BTM48:1:2114:21088:14233 2:N:0:AAGAGGCA+ACTGCATA
CGCCCGTCGTTACTACCGATTGAATGGCTTAGTGAGGCCTCCGGATTGTGCCTTTTCATGCAAGTGTTGAAGGCACCGAGAAGTTGGTCAAACTTGGTCATTTAGAGGAAGTACAAGTCGTAACAAGGTTTCC
>Ophiosphaerella korrae, KC841076.1
CGCCCGTCGCTACTACCGATTGAATGGCTCAGTGAGGCCTTCGGACTGGCTTGGGGAGGTTGGCAACGACCACCCTAAGCCGGAAAGTTCGTCAAACTCGGTCATTTAGAGGAAGTAAAAGTCGTAACAAGGTTTCC
>Oxyporus sp. DSH 93-188, M06023:55:000000000-BTM48:1:1101:17213:6306 1:N:0:TACGCTGC+GCGTAAGA/M06023:55:000000000-BTM48:1:1101:17213:6306 2:N:0:TACGCTGC+GCGTAAGA
CGCCCGTCGCTACTACCGATTGAATGGCTTAGTGAGGCCTCCGGATTGATGCTTTGACGCTATTTTAGCACAGAGTGTCGAAAAGCTGGACAAACTTGGTCATTTAGAGGAAGTAAAAGTCGTAACAAGGTTTCC
>Paracoccidioides lutzii, XR_001551858.1
CGCCCGTCGCTACTACCGATTGAATGGCTCAGTGAGGCCTTCGGACTGGCTCAGGGAGGTTGGCAACGACCGCCCAGAGCCGGAAAGTTGGTCAAACTTGGTCATTTAGAGGAAGTAAAAGTCGTAACAAGGTTTCC
>Paraphaeosphaeria sp. N119, AB096264.1
CGCCCGTCGCTACTACCGATTGAATGGCTCAGTGAGGCCTTCGGACTGGCTCGAGGAGGTTGGCAACGACCACCTCAAGCCGGAAAGTTGGTCAAACTCGGTCATTTAGAGGAAGTAAAAGTCGTAACAAGGTTTCC
>Penicillium brevicompactum, MH047201.1
CGCCCGTCGCTACTACCGATTGAATGGCTCAGTGAGGCTTTGGGACTGGCTCAGGAGGGTTGGCAACGACCCCCCAGAGCCGGAAACTTAGTCAAACTCGGTCATTTAGAGGAAGTAAAAGTCGTAACAAGGTTTCC
>Penicillium citrinum, MH990629.1
CGCCCGTCGCTACTACCGATTGAATGGCTCAGTGAGGCCTTCGGACTGGCGCCGGAGGGTTGGCAACGACCCCCCAGCGCCGGAAAGTTGGTCAAACTCGGTCATTTAGAGGAAGTAAAAGTCGTAACAAGGTTTCC
>Penicillium griseofulvum, EF607282.1
CGCCCGTCGCTACTACCGATTGAATGGCTCAGTGAGGCCTTGGGATTGGCTTAGGAGGGTTGGCAACGACCCCCCAGAGCCGAAAACTTGGTCAAACTCGGTCATTTAGAGGAAGGTGAAGTCGTAACAAGG
>Penicillium janthinellum, AB293968.1
CGCCCGTCGCTACTACCGATTGAATGGCTCAGTGAGGCCTTCGGACTGGCTCAGGAGGGTTGGCAACGACCCCCCAGAGCCGGAAAGTTGGTCAAACTCGGTCATTTAGAGGAAGTAAAAGTCGTAACAAGGTTTCC
>Penicillium polonicum, KX610157.1
CGCCCGTCGCTACTACCGATTGAATGGCTCAGTGAGGCCTGGGATTGGCTTAGGAGGGTTGGCAACGACCCCCCAGAGCCGAAAACTTGGTCAAACTCGGTCATTTAGAGGAAGTAAAAGTCGTAACAAGGTTTCC
>Penicillium rubens, KX610139.1
CGCCCGTCGCTACTACCGATTGAATGGCTCAGTGAGGCCTTGGGATTGGCTTAGGAGGGTTGGCAACGACCCCCCAGAGCCGAAAACTTGGTCAAACTCGGTCATTTAGAGGAAGTAAAAGTCGTAACAAGGTTTCC
>Penicillium sp., MH102085.1
CGCCCGTCGCTACTACCGATTGAATGGCTCAGTGAGGCCTTGGGACTGGCTCAGGAGGGTTGGCAACGACCCCCCAGAGCCGGAAACTTGGTCAAACTCGGTCATTTAGAGGAAGTAAAAGTCGTAACAAGGTTTCC
>Peniophora sp. X-34, KC176330.1
CGCCCGTCGCTACTACCGATTGAATGGCTTAGTGAGACCTCCGGATTGGCTTCGGGGAGCCGGCAACGGCACCCTGTCGCTGAGAAGCTGGTCAAACTTGGTCATTTAGAGGAAGTAAAAGTCGTAACAAGGTTTCC
>Peniophorella praetermissa, DQ873596.1
CGCCCGTCGCTACTACCGATTGAATGGCTTAGTGAGGCCTTCGAATTGGCTTCGAGGAGTCGGCAACGACACACTCTTAGCTGAGAAGTTGGTCAAACTTGGTCATTTAGAGGAAGTAAAAGTCGTAACAAGGTTTCC
>Peridermium ephedrae, AY123317.1
CGCCCGTCGCTACTACCGATTGAATGGCTTAGTGAGACCTCCGGATTGGCTTTGGGGAGTCGGCAACGACACCCTATCGCTGAGAAGCTGGTCAAACTTGGTCATTTAGAGGAAGTAAAAGTCGTAACAAGGTTTCC
>Phaffomyces thermotolerans, M06023:55:000000000-BTM48:1:1109:10133:13831 1:N:0:CTCTCTAC+TTCTAGCT/M06023:55:000000000-BTM48:1:1109:10133:13831 2:N:0:CTCTCTAC+TTCTAGCT
CGCCCGTCGCTACTACCGATTGAATGGCTTAGTGAGGCTCCCGGACTGACGATCGGTGGGGTCAAACCTGCTGATTGTTGGAAAGTTAGACAAACTTGGTCATTTAGAGGAAGTAAAAGTCGTAACAAGGTTTCC
>Phallus hadriani, AY771601.1
CGCCCGTCGCTACTACCGATTGAACGGCTTAGTGAGGTCTTCGGATTGGCTTCGGGGAGCCGGCGACGGCGCCCTGTCGCCGAGAAGTCGATCAAACTTGGTCGTTTAGAGGAAGTAAAAGTCGTAACAAGGTTTCC
>Phanerochaete chrysosporium, MH047187.1
CGCCCGTCGCTACTACCGATTGAATGGCTTAGTGAGGCCTTGGGATTGGCTTCGGGGAGCCGGCAACGGCACCCTGTTGCTGAGAACTTGGTCAAACTTGGTCATTTAGAGGAAGTAAAAGTCGTAACAAGGTTTCC
>Phialocephala fortinii, AY524846.1
CGCCCGTCGCTACTACCGATTGAATGGCTCAGTGAGGCTTTCGGACTGGCTCAGGGTGCGCGGCAACGCCTGCCCAGAGCCGGAAAGTTGTTCAAACTTGGTCATTTAGAGGAAGTAAAAGTCGTAACAAGGTTT
>Phlebia cf. floridensis, MH990631.1
CGCCCGTCGCTACTACCGATTGAATGGCTTAGTGAGGTCTTGGGATTGGCTTCGGGGAGCCGGCAACGGCACCTTGTTGCTGAGAACTTGATCAAACTTGGTCATTTAGAGGAAGTAAAAGTCGTAACAAGGTTTCC
>Phlyctochytrium planicorne, M06023:55:000000000-BTM48:1:1107:9224:23286 1:N:0:TAAGGCGA+GCGTAAGA/M06023:55:000000000-BTM48:1:1107:9224:23286 2:N:0:TAAGGCGA+GCGTAAGA
CGCCCGTCGCTACTACCGATTGAATGGCTTAGTGAGACCTCCGGATTGGCGCTTCGCAGCTGTTTTGCAGCAGCAGAGTGCTGAAAAGTTGGTCAAATTTGGTCATTTAGAGGAAGTAAAAGTCGTAACAAGGTTTCC
>Phlyctochytrium planicorne, M06023:55:000000000-BTM48:1:2101:13304:7961 1:N:0:CGAGGCTG+CCTAGAGT/M06023:55:000000000-BTM48:1:2101:13304:7961 2:N:0:CGAGGCTG+CCTAGAGT
CGCCCGTCGCTACTACCGATTGAATGGCTTAGTGAGACCTCCGGATCGGTTTTCTTCGAGCTTCGCGGCTTGTTGAATGCTGAGAAGTTGGTCAAACTTGGTCATTTAGAGGAAGTAAAAGTCGTAACAAGGTAACC
>Phoma sp. 2, AF218789.1
CGCCCGTCGCTACTACCGATTGAATGGCTCAGTGAGGCCTTCGGACTGGCTTGGGGAGGTTGGCAACGACCACCCTGAGCCGGAAAGTTCGTCAAACTCGGTCATTTAGAGGAAGTAAAAGTCGTAACAAGGTTTCC
>Phoma sp. MA 4556, AJ972797.1
CGCCCGTCGCTACTACCGATTGAATGGCTCAGTGAGGCCTTCGGACTGGCTCAGGGAGGTTGGCAACGACCACCCCGAGCCGGAAAGTTGGTCAAACTCGGTCATTTAGAGGAAGTAAAAGTCGTAACAAGGTTTCC
>Phragmidium sp. MB, EF014363.1
CGCCCGTCGCTACTACCGATTGTGTGCTTTTGTGAGGCGTTCGGAGAGACTATAAAGAGCTGGCAACAGCACTTTACTGGCTCAAAGTTCTACAAACATGAGTACATAGAGGAAGTAAAAGTCGTAACAAGGTTTCC
>Pichia membranifaciens, AY251635.1
CGCCCGTCGCTACTACCGATTGAATGGCTTAGTGAGGCTTCAGGATTGGCGCCGCGGGAGGGGCAACTTTCCCATGGCGCGGAGAATCTAGACAAACTTGGTCATTTAGAGGTCGTAAAAGTCGTAACAAGGTTTCC
>Pleosporales sp. RMF2, EF532931.1
CGCCCGTCGCTACTACCGATTGAATGGCTCAGTGAGGCGTTCGGACTGGCTCGAGGAGGTTGGCAACGACCACCTCAAGCCGGAAAGTTCGTCAAACTCGGTCATTTAGAGGAAGTAAAAGTCGTAACAAGGTTTCC
>Polychytrium aggregatum, M06023:55:000000000-BTM48:1:1104:22171:6236 1:N:0:CTCTCTAC+TTCTAGCT/M06023:55:000000000-BTM48:1:1104:22171:6236 2:N:0:CTCTCTAC+TTCTAGCT
CGCCCGTCGTTACTACCGATTGAATGACTTAGTGAGACCTCGGGATTGGCGGCGAGTCCAGCAATGGAGCTTGCCGCTGAGAACCTGTTCAAACTTGGTCATTTAGAGGAAGTACAAGTCGTAACAAGGTATCC
>Polychytrium aggregatum, M06023:55:000000000-BTM48:1:1104:21286:17790 1:N:0:CTCTCTAC+TTCTAGCT/M06023:55:000000000-BTM48:1:1104:21286:17790 2:N:0:CTCTCTAC+TTCTAGCT
CGCCCGTCGTTACTACCGATTGAATGACTTAGTGAGGACTCGGGATCGGGATTCAGGCCGGCAACGGAACTGAGTTCTAAGAACTTGTTCAAACTTGGCCATTTAGAGGAAGTACAAGTCGTAACAAGGTATCC
>Polychytrium aggregatum, M06023:55:000000000-BTM48:1:2109:20907:7672 1:N:0:AGGCAGAA+AAGGCTAT/M06023:55:000000000-BTM48:1:2109:20907:7672 2:N:0:AGGCAGAA+AAGGCTAT
CGCCCGTCGTTACTACCGATTGAATGTCTTAGTGAGAATTCGGGATTGGAGGCGAAACCGGCAACGGAATTTGTTTCTGAGAACTTGTTCAAACTTGGTCATTTAGAGGAAGTACAAGTCGTAACAAGGTATCC
>Polychytrium aggregatum, M06023:55:000000000-BTM48:1:1105:13855:25576 1:N:0:GCTCATGA+CTAAGCCT/M06023:55:000000000-BTM48:1:1105:13855:25576 2:N:0:GCTCATGA+CTAAGCCT
CGCCCGTCGTTACTACCGATTGAATGACTTAGTGAGGACTCGGGATCGGAGATGAGACCAGCAATGGAACTCGTTTCTAAGAACTTGTTCAAACTTGGTCATTTAGAGGAAGTACAAGTCGTAACAAGGTATCC
>Polyporales sp. 1 SR-2012, JQ312176.1
CGCCCGTCGCTACTACCGATTGAATGGCTTAGTGAGGCCTTGGGATTGGCATTGAGGAGCCGGCAACGGCACCTCGTTGCTGAGAACTTGGTCAAACTTGGTCATTTAGAGGAAGTAAAAGTCGTAACAAGGTTTCC
>Polyporales sp. 1 SR-2012, M06023:55:000000000-BTM48:1:1103:22346:20517 1:N:0:TACGCTGC+GCGTAAGA/M06023:55:000000000-BTM48:1:1103:22346:20517 2:N:0:TACGCTGC+GCGTAAGA
CGCCCGTCGCTACTACCGATTGAATGGCTTAGTGAGGCCTTGGGATTGGTACCCTAAACCTAACGGTTTTTTGGGTGTTGAGAACCTGGTCAAACTTGGTCATTTAGAGGAAGTAAAAGTCGTAACAAGGTTTCC
>Polyporus gayanus, AF518757.1
CGCCCGTCGCTACTACCGATTGAATGGCTTAGTGAGGTCTTCGGATTGGTTTCGAGCAGCCGGCAACGGCAGCTTGTTACTGAAAAGTTGATCAAACTTGGTCATTTANAGGAAGTAAAAGTCGTAACAAGGTTTCC
>Polyporus radicatus, M06023:55:000000000-BTM48:1:2101:18032:2807 1:N:0:TAGGCATG+TCGACTAG/M06023:55:000000000-BTM48:1:2101:18032:2807 2:N:0:TAGGCATG+TCGACTAG
CGCCCGTCGCTACTACCGATTGAATGGCTTAGTGAGTTCTAGAGATTGCGGCATTCGGCCGGTTTTCCGGCCCCTTGCCTTGAGAACTAGTGCAAACTTGATCATTTAGAGGAAGTAAAAGTCGTAACAAGGTTTCC
>Polyporus radicatus, M06023:55:000000000-BTM48:1:1101:24478:24199 1:N:0:AGGCAGAA+AAGGCTAT/M06023:55:000000000-BTM48:1:1101:24478:24199 2:N:0:AGGCAGAA+AAGGCTAT
CGCCCGTCGCTACTACCGATTGAATGGCTTAGTGAGTTCTAGGGATGGAGGCTTTCGGACGGCTCGCCGCCCGCTGGCTTCGAGAACTAGTGCAAACTTGATCATTTAGAGGAAGTAAAAGTCGTAACAAGGTTTCC
>Polyporus radicatus, M06023:55:000000000-BTM48:1:1103:18486:23192 1:N:0:CTCTCTAC+TTCTAGCT/M06023:55:000000000-BTM48:1:1103:18486:23192 2:N:0:CTCTCTAC+TTCTAGCT
CGCCCGTCGCTACTACCGATTGAATGGCTTAGTGAGTTCTAGGGATTGAGGCATTTGGGCAGCTTGTCTGTCCTCTTGCTTTGAGAACTAGTGCAAACTTGATCATTTAGAGGAAGTAAAAGTCGTAACAAGGTTTCC
>Polyporus radicatus, M06023:55:000000000-BTM48:1:1105:12987:20005 1:N:0:TCGACGTC+CCTAGAGT/M06023:55:000000000-BTM48:1:1105:12987:20005 2:N:0:TCGACGTC+CCTAGAGT
CGCCCGTCGCTACTACCGATTGAATGGCTTAGTGAGTTCTAGAGATTGAGGCTTTGGCCCGGCTCGCCGGGCTCTGGCCTCGAGAACTAGTGCAAACTTGATCATTTAGAGGAAGTAAAAGTCGTAACAAGGTTTCC
>Porpolomopsis lewelliniae, KF291240.1
CGCCCGTCGCTACTACCGATTGAATGGCTTAGTGAGGTCTCCGGATTGGCTTTGGGGAGCCGGCAACGGCACCTTATTGCTGAGAAGCTGATCAAACTTGGTCATTTAGAGGAAGTAAAAGTCGTAACAAGGTTTCC
>Powellomyces sp. NBRC 105427, M06023:55:000000000-BTM48:1:1104:14671:15610 1:N:0:CTCTCTAC+TTCTAGCT/M06023:55:000000000-BTM48:1:1104:14671:15610 2:N:0:CTCTCTAC+TTCTAGCT
CGCCCGTCGCTACTACCGATTGAATGGCTTAGTGAGTACTACGGACCGAAATCGCGATGGAGGTTCGCCTCCGTGGTCTTTTTTGGGAAGTAGCGCTAACTTGATCATTTAGAGGAAGTAAAAGTCGTAACAAGGTTTCC
>Priceomyces castillae, JQ698909.1
CGCCCGTCGCTACTACCGATTGAATGGCTTAGTGAGGCCTCCGGATTGGTTTAAAGAAGGGGGCAACTCCATCTTGGAACCGAAAAGCTGGTCAAACTTGGTCATTTAGAGGAAGTAAAAGTCGTAACAAGGTTTCC
>Protoblastenia calvella, M06023:55:000000000-BTM48:1:1102:2701:11288 1:N:0:AAGAGGCA+ACTGCATA/M06023:55:000000000-BTM48:1:1102:2701:11288 2:N:0:AAGAGGCA+ACTGCATA
CGCCCGTCGCTACTACCGATTGAGTGGCTTAGTGAGGCCTTGGGATTCCGGAATACCTGGCAACAGATATTCAGGGAGAACTTGTCCAAACTTGGTCACTTAGAGGAAGTAAAAGTCGTAACAAGGTTTCC
>Pseudoanungitea syzygii, MH107911.1
CGCCCGTCGCTACTACCGATTGAATGGCTCAGTGAGGCCTTCGGACTGACTCAGGGAGGTCGGCAACGACCACCCAGAGCCGGAAAGTTCGTCAAACTTGGTCATTTAGAGGAAGTAAAAGTCGTAACAAGGTTTCC
>Pseudocolus fusiformis, AF026623.1
CGCCCGTCGCTACTACCGATTGAACGGCTTAGTGAGGTCTTCGGATTGGCTTCGGGGAGCCGGCGACGGCGCCCTGTCGTCGAGAAGTCGATCAAACTTGGTCGTTTAGAGGAATTAAAANTCGTAACAAGGTTTCC
>Pseudomicrostroma juglandis, DQ789987.1
CGCCTGTCGCTACTACCGATTGTTACGTTTAGTGAGCACTTGGGATTGGCGTTTAGGAGCCGGCAACGGCACCTGATTGCTGAAAACTTGTGCAAACTTGGCGTAATAGAGGAAGTAAAAGTCATAACAAGGTTTCC
>Pseudoomphalina kalchbrenneri, KU058578.1
CGCCCGTCGCTACTACCGATTGAATGGCTTAGTGAGGTCTCCGGATTGGCTTTGGGGAGCCGGCAACGGCATCCTATTGCTGAGAAGCTGATCAAACTTGGTCATTTAGAGGAAGTAAAAGTCGTAACAAGGTTTCC
>Pseudozyma hubeiensis, DF238794.1
CGCCCGTCGCTACTACCGATTGAATGGCTTAGTGAGGACTTGGGAGAGTACATCGGGGAGCCAGCAATGGCACCCTGACGGCTCAAACTCTTACAAACTTGGTCATTTAGAGGAAGTAAAAGTCGTAACAAGGTATCT
>Puccinia hordei, AY125412.1
CGCCCGTCGCTACTACCGATTGGCAGGCTTTTTGAGGCGTTCGGAGAGCCTATAAGGAGCTGGCAACAGCACCTTACTGGTTCAAAGTTCTACGAAAATGGTCTGCTAGAGGAAGTAAAAGTCGTAACAAGGTTTCT
>Purpureocillium lilacinum, KJ701756.1
CGCCCGTCGCTACTACCGATTGAATGGCTTAGTGAGATCTCCGGATCGGTGCCCTGGTGTCCGCCCTGGTGCTGAGAAGCTGATCAAACTTGGTCATTTAGAGGAAGTAAAAGTCGTAACAAGGTTTCC
>Pyrenochaeta sp. GMG_PPb7, FJ439593.2
CGCCCGTCGCTACTACCGATTGAATGGCTCAGTGAGGCCTTCGGACTGGCCCGAGGAGGTTGGCAACGACCACCCCGGGCCGGAAAGTTCGTCAAACTCGGTCATTTAGAGGAAGTAAAAGTCGTAACAAGGTTTCC
>Ramularia parietariae, KX287486.1
CGCCCGTCGCTACTACCGATTGAATGGCTCAGTGAGGCCTTCGGACTGGCTCAGGGAGGTCGGCAACGACCACCCAGAGCCGGAAAGTTGGTCAAACTCGGTCATTTAGAGGAAGTAAAAGTCGTAACAAGGTCTCC
>Redeckera fulvum, M06023:55:000000000-BTM48:1:2105:6172:22996 1:N:0:TACGCTGC+GCGTAAGA/M06023:55:000000000-BTM48:1:2105:6172:22996 2:N:0:TACGCTGC+GCGTAAGA
CGCCCATCGCTACTACCGATTGAATGGCTTAGTGAGGCCTACGGATTTGGACTGTGGCCGCAAGGCTGCAAGTTTGGAGAAGCCGGTCAAACTTGGTCATTTAGAGGAAGTAAAAGTTGTAACAAGGTTTCC
>Rhizophydium patellarium, KF160860.1
CGCCCGTCGCTAGTACCGATTGAATGGCTTAGTGAGACCCTCGGATTGGCGGTTCTATGGTGGCAACACCATTAAACTGCCGAGAAGTTGGTCAAACTTGGTCATTTAGAGGAACTAAAAGTCGTAACAAGGTAACC
>Rhizophydium sp. JEL223, M06023:55:000000000-BTM48:1:1106:18487:19260 1:N:0:GGACTCCT+TTATGCGA/M06023:55:000000000-BTM48:1:1106:18487:19260 2:N:0:GGACTCCT+TTATGCGA
CGCCCGTCGCTAGTACCGATTGAATGGCTTAGTGAGACCTCCGGATTGGCGGTATGTTGGTGGCAACACCTCTTTACTGCCGAGAAGCTGGTCAAACTTGGTCATTTAGAGGAACTAAAAGTCGTAACAAGGTAACC
>Rhizophydium sp. JEL223, M06023:55:000000000-BTM48:1:1112:25985:11207 1:N:0:GCTCATGA+CTAAGCCT/M06023:55:000000000-BTM48:1:1112:25985:11207 2:N:0:GCTCATGA+CTAAGCCT
CGCCCGTCGCTAGTACCGATTGAATGGCTTAGTGAGACCTCCGGATTGGCTGCCGCTGGTGGCAACACCATTGGCGTGCGGAGAAGCTGGTCAAACTTGGTCATTTAGAGGAACTAAAAGTCGTAACAAGGTAACC
>Rhodotorula sp. BF109, AM901704.1
CGCCCGTCGCTACTACCGATTGAATGGCTTAGTGAGGCCTCCGGATTGGCTATTGGGAGCTCGCGAGAGCACCTGACTGCTGAGAAGTTGTACGAACTTGGTCATTTAGAGGAAGTAAAAGTCGTAACAAGGTTTCC
>Rickenella fibula, AY771599.1
CGCCCGTCGCTACTACCGATTGAATGGCTTAGTGAGGCCTCCGGATTGGCTTCGGGGAGCCGGAAACGGCACCCTGTTGCTGAGAAGCTGGTCAAACTTGGTCATTTAGAGGAAGTAAAAGTCGTAACAAGGTTTCC
>Rigidoporus vinctus, AY336752.1
CGCCCGTCGCTACTACCGATTGAACGGCTTAGTGAGGTCTTGGGATTGGCTTCGGGGAGCCGGAAACGGCACCCTGTTGCTGAGAACTTGATCAAACTTGGTCGTTTAGAGGAAGTAAAAGTCGTAACAAGGTTTCC
>Saccharomycetales sp. LM473, EF060775.1
CGCCCGTCGCTACTACCGATTGAATGGCTTAGTGAGGCCTCCGGATTTGTCTAGTGCTGGGGGCAACCTCGGCGCGGGACGGAGAAGCTGGTCAAACTTGGTCATTTAGAGGAAGTAAAAGTCGTAACAAGGTTTCC
>Saccharomycodaceae sp. LM401, EF060713.1
CGCCCGTCGCTAGTACCGATTGAATGGCTTAGTGAGGCTTCAGGATTTGCTTAGATCGAGGGGCAACTCTCTTTCAGAGCGGAGAATCTAGTCAAACTTGGTCATTTAGAGGAACTAAAAGTCGTAACAAGGTTTCC
>Sanchytrium tribonematis, M06023:55:000000000-BTM48:1:1114:9793:14784 1:N:0:TAGGCATG+TCGACTAG/M06023:55:000000000-BTM48:1:1114:9793:14784 2:N:0:TAGGCATG+TCGACTAG
CGCCCGTCGCTGCTACCGATTGAATGGTTTAGTGAGATTTTCGGACCGGTATATTGGAGCTGGCAACAGCACCGATGTGCTGGGAAGTTACTCAAACTTGAACATTTAGAGGAAGCAAAAGTCGTAACAAGGTTTCC
>Sanchytrium tribonematis, M06023:55:000000000-BTM48:1:1101:23603:23546 1:N:0:CGGAGCCT+GTAAGGAG/M06023:55:000000000-BTM48:1:1101:23603:23546 2:N:0:CGGAGCCT+GTAAGGAG
CGCCCGTCGCTACTACCGATTGAATGGTTTAGTGAGATTTTCGGACCGAGGAATATTAATATTGGCAACAGTATATATTTTTTGGGAAGTTACTCAAACTTGATCATTTAGAGGAAGTAAAAGTCGTAACAAGGTTTCC
>Schizopora paradoxa, M06023:55:000000000-BTM48:1:1110:20825:8499 1:N:0:ACTGAGCG+GAGCCTTA/M06023:55:000000000-BTM48:1:1110:20825:8499 2:N:0:ACTGAGCG+GAGCCTTA
CGCCCGTCGCTACTACCGATTGAACATTTTAGTGAGGCCTCCGGACTGGTGCTTTGAAGCTGGCAACAGCTACTTTGCGTTGGGAAGCTGTCCAAACTTGGATGTTTAGAGGAAGTAAAAGTCGTAACAAGGTTTCC
>Sclerencoelia fascicularis, M06023:55:000000000-BTM48:1:2112:12240:12955 1:N:0:CTCTCTAC+TTCTAGCT/M06023:55:000000000-BTM48:1:2112:12240:12955 2:N:0:CTCTCTAC+TTCTAGCT
CGCCCGTCGCTACTACCGATTGAATGGCTTAGTGAGGCTTCCGGACTGCTGGCTTGGGCTCGCAAGGGCTCTTGCTGCGGAAAGTTATCCAAACTTGGTCATTTAGAGGAAGTAAAAGTCGTAACAAGGTTTCC
>Sclerotinia sclerotiorum, KJ522780.1
CGCCCGTCGCTACTACCGATTGAATGGCTAAGTGAGGCTTTCGGACTGCCTTAGGGAGGGTGGCAACACCCACCCAGAGGCGGAAAGTTATCCAAACTTGGTCATTTAGAGGAAGTAAAAGTCGTAACAAGGTTTCC
>Septoglomus fuscum, M06023:55:000000000-BTM48:1:2113:17549:26495 1:N:0:TAGGCATG+TCGACTAG/M06023:55:000000000-BTM48:1:2113:17549:26495 2:N:0:TAGGCATG+TCGACTAG
CGCCCGTCGCTACTACCGATTGAATGGCTTAGTGAGACCCACGGACTGTTGCGCGAGAAGGGCAACCTTCAGAGTGTATCCGGAAAGTGGTTCAAACTTGATCATTTAGAGGAAGTAAAAGTCGTAACAAGGTTTCC
>Sistotrema athelioides, M06023:55:000000000-BTM48:1:1113:14621:2760 1:N:0:GTAGAGGA+AAGGAGTA/M06023:55:000000000-BTM48:1:1113:14621:2760 2:N:0:GTAGAGGA+AAGGAGTA
CGCCCGTCGCTACTACCGATTGAATGGCTTAGTGAGGTCTCCGGATTGACAGTTTGTGATCGCAAGATTATTTACCGTCGAGAAGTTGCACAAACTTGGTCATTTAGAGGAAGTAAAAGTCGTAACAAGGTCTCC
>Sistotrema oblongisporum, AY757263.1
CGCCCGTCGCTACTACCGATTGAATGGCTTAGTGAGGTCTCTGGATTGACGCTGAGGAGCCGGCAACGGCACCTCGTTGTTGAGAAGTTGATCAAACTTGGTCATTTAGAGGAAGTAAAAGTCGTAACAAGGTTTCC
>Sistotrema raduloides, AY757262.1
CGCCCGTCGCTACTACCGATTGAATGGCTTAGTGAGGTCTTCGGATTGACTTTGGGGAGCCGGCAACGGCACTCTATCGTCGAGAAGTTGATCAAACTTGGTCATTTAGAGGAAGTAAAAGTCGTAACAAGGTTTCC
>Sowerbyella imperialis, M06023:55:000000000-BTM48:1:2112:6137:21873 1:N:0:TAGGCATG+TCGACTAG/M06023:55:000000000-BTM48:1:2112:6137:21873 2:N:0:TAGGCATG+TCGACTAG
CGCCCGTCGCTACTACCGATTGAATGGCTTAGTGAGGCTCCCGGACCGACGATTGGTGGCTTCACGGCTGCTAGTTGTTGGAAAGTTAGACAAACTTGGTCATTTAGAGGAAGTAAAAGTCGTAACAAGGTTTCC
>Spirosphaera beverwijkiana, HQ696657.1
CGCCCGTCGCTACTACCGATTGAACGGCTCAGCAAGGCCTTCGGACTGGCCCAGAGAGGTTGGCAACGACCACTCCAGGCCGGAAAGTTGGTCAAACTTGGTCGTTTAGAGGAAGTAAAAGTCGTAACAAGGTTTCC
>Sporidiobolales sp. LM439, EF060745.1
CGCCCGTCGCTACTACCGATTGAATGGCTTAGTGAGGCCTCCGGATTGGCTATTGGGAGCTCGCGAGAGCACCCGACTGCCGAGAAGTTGTACGAACTTGGTCATTTAGAGGAAGTAAAAGTCGTAACAAGGTTTCC
>Sporidiobolus sp. ECS, AY123321.1
CGCCCGTCGCTACTACCGATTGAATGGCTTAGTGAGGCCTCCGGATTGGCTATTGGGATCCCGCGAGGGAACCTGACTGCCGAGAAGTTGTACGAACTTGGTCATTTAGAGGAAGTAAAAGTCGTAACAAGGTTTCC
>Sporobolomyces roseus, DQ832235.1
CGCCCGTCGCTACTACCGATTGAATGGCTTAGTGAGGCCTCCGGATTGGCTATTGGAATCCCGCGAGGGAATCTAACTGCCGAGAAGTTGTACGAACTTGGTCATTTAGAGGAAGTAAAAGTCGTAACAAGGTTTCC
>Sporormiaceae sp. 22-6-1, JX014396.1
CGCCCGTCGCTACTACCGATTGAATGGCTCAGTGAGGCCTTCGGACTGGCTCAGGGAGGTTGGCAACGACCACCCCGAGCCGGAAAGTTCGTCAAACTCGGTCATTTAGAGGAAGTAAAAGTCGTAACAAGGTTTCC
>Stereum hirsutum, EU673088.1
CGCCCGTCGCTACTACCGATTGAATGGCTTAGTGAGACCTCCGGATTGGCTTTGGGGAGTCGGCAACGACACCCTATTGCTGAGAAGTTGGTCAAACTTGGTCATTTAGAGGAAGTAAAAGTCGTAACAAGGTTTCC
>Stigmina sp. CPC 11721, GU214700.1
CGCCCGTCGCTACTACCGATTGAATGGCTCAGTGAGGCCTTCGGACTGGCCCAGGGAGGTCGGCAACGACCACCCAGGGCCGGAAAGTTGGTCAAACTCGGTCATTTAGAGGAAGTAAAAGTCGTAACAAGGTCTCC
>Synchytrium plantagineum, M06023:55:000000000-BTM48:1:2112:20045:2702 1:N:0:CGAGGCTG+CCTAGAGT/M06023:55:000000000-BTM48:1:2112:20045:2702 2:N:0:CGAGGCTG+CCTAGAGT
CGCCCGTCGCTACTACCGATTGAACGGCTTAGTGAGACCTTCGGAACGGATTTCAGCCTGACTGGCAACGGTCGGGCCAAAGTCCGCAAAGTCGGTCAAACTATGGTCGTTTAGAGGAAGTAAAAGTCGTAACAAGGTTTCC
>Synchytrium taraxaci, M06023:55:000000000-BTM48:1:1108:14132:25269 1:N:0:CTCTCTAC+TTCTAGCT/M06023:55:000000000-BTM48:1:1108:14132:25269 2:N:0:CTCTCTAC+TTCTAGCT
GCCCGTCGCTACTACCGATTGAATGGCTTAGTGAGACCTCCGGATTGACGAAGAGTGCCTGGCAACGGGTGTTTTTTGTTGAAAAGCTGGTCAAACTTGGTCATTTAGAGGAAGTAAAAGTCATAACAAGGTAACC
>Synchytrium taraxaci, M06023:55:000000000-BTM48:1:1102:20222:23086 1:N:0:TACGCTGC+GCGTAAGA/M06023:55:000000000-BTM48:1:1102:20222:23086 2:N:0:TACGCTGC+GCGTAAGA
CGCCCGTCGCTACTACCGATTGAATGGCTTAGTGAGACCTCCGGATTGACGAATAGAACCTGGCAACAGGATCCTTTTGTTGAAAAGCTGGTCAAACTTGGTCATTTAGAGGAAGTAAAAGTCGTAACAAGGTAACC
>Taphrina alni, AJ495834.1
CGCCCGTCGCTACTACCGATTGAATGGCTTAGTGAGACCTCCGGATCGTCGTTGGGCTGCTGGCAACGGCGGCCCTGTGATGAGAAGTTGGTCAAACTTGGTCATTTAGAGGAAGTAAAAGTCGTAACAAGGTTTCC
>Taphrina johansonii, AJ495835.1
CGCCCGTCGCTACTACCGATTGAATGGCTTAGTGAGACCTCCGGATTGTCGTTAGGCTGCTGGCAACGGCGGCCTTATGATGAAAAGTTGGTCAAACTTGGTCATTTAGAGGAAGTAAAAGTCGTAACAAGGTTTCC
>Taphrina vestergrenii, AJ496253.1
CGCCCGTCGCTACTACCGATTGAATGGCTTAGTGAGACCTCCGGATCGTCCTTGAGCTGCCGGCAACGGCGGCCCTGTGATGAAAAGTTGGTCAAACTTGGTCATTTAGAGGAAGTAAAAGTCGTAACAAGGTTTCC
>Teichospora melanommoides, KU601585.1
CGCCCGTCGCTACTACCGATTGAATGGCTCAGTGAGGCCTTCGGACTGGCCTGGGGAGGTTGGCAACGACCACCCCGGGCCGGAAAGTTCGTCAAACTCGGTCATTTAGAGGAAGTAAAAGTCGTAACAAGGTTTCC
>Tetrachaetum elegans, AY357280.1
CGCCCGTCGCTACTACCGATTGAATGGCTCAGTGAGGCTTTCGGACTGGCCCAGGGACGGCGGCAACGCCGACCCAGGGCCGGAAAGTTGTTCAAACTTGGTCATTTAGAGGAAGTAAAAGTCGTAACAAGGTTTCC
>Thelebolus stercoreus, U49936.1
CGCCCGTCGCTACTACCGATTGAATGGCTAAGTGAGGCTTTCGGACTGGCTCAGGGAGGTCGGCAACGACCACCCAGAGCTGGAAAGTTGTCCAAACTTGGTCATTTAGAGGAAGTAAAAGTCGTAACAAGGTTTCC
>Thermomyces lanuginosus, AY706335.1
CGCCCGTCGCTACTACCGATTGAATGGCTCAGTGAGGCCTTCGGACTGGCTCAGGGAGGTTGGCAACGACCACCCAGAGCCGGAAAGTTGGTCAAACTCGGTCATTTAGAGGAAGTAAAAGTCGTAACAAGGTTTCC
>Tilletiopsis cremea, KP322969.1
CGCCTGTCGCTACTACCGATTGAATGGCTTAGTGAGCCCTTGGGACTGGCGTCTGGGAGCCGGCAACGGCACCTGGATGCTGGGAACTTGTGCAAACTTGGTCATTTAGAGGAAGTAAAAGTCATAACAAGGTTTCT
>Tomentella sp. AFTOL-ID 1016, DQ092920.1
CGCCCGTCGCTACTACCGATTGAATGGCTTAGTGAGGTCTTCAGATTGGCTTCGGAGGGCCGGCAACGGCCCACTGTTGCTGAGAAGTTGATCAAACTTGGTCATTTAGAGGAAGTAAAAGTCGTAACAAGGTTTCC
>Trametes versicolor, AY309017.1
CGCCCGTCGCTACTACCGATTGAATGGCTTAGTGAGGTCTTGGGATTGGCTTCGGGGAGCCGGCAACGGCACCCTGTCGCTGAAAACTTGATCAAACTTGGTCATTTAGAGGAAGTAAAAGTCGTAACAAGGTTTCC
>Trechispora alnicola, M06023:55:000000000-BTM48:1:1114:17935:4760 1:N:0:AGGCAGAA+AAGGCTAT/M06023:55:000000000-BTM48:1:1114:17935:4760 2:N:0:AGGCAGAA+AAGGCTAT
CGCCCGTCGCTACTACCGATTGAATGGCTTAGTGAGGCCTCTGGATTGGGAGTCATCCACCGTTTCGGTCCGACTCTCGAGAAGCTGGTCAAACTTGGTCATTTAGAGGAAGTACAAGTCGTAACAAGGTTTCC
>Tremellales sp. LM340, EF060659.1
CGCCCGTCGCTACTACCGATTGAATGGCTTGGTGAGATCTCCGGATTGGCGTTGGGGAGCCGGCAACGGCACCCCTTGGCCGAGAAGCTGATCAAACCTGGTCATTTAGAGGAAGTAAAAGTCGTAACAAGGTTTCC
>Tremellales sp. LM523, M06023:55:000000000-BTM48:1:2107:15844:12618 1:N:0:TACGCTGC+GCGTAAGA/M06023:55:000000000-BTM48:1:2107:15844:12618 2:N:0:TACGCTGC+GCGTAAGA
CGCCCGTCGGTACTACCGATTGAATGGCTTAGTGAGATTTTCGGACTAATCTTATTTGAGCAGCAATGCTCTTATTTGATGGAAAGTTACTCAAACTTGGTCATTTAGAGGAAGTAAAAGTCGTAACAAGGTTTCC
>Trichaptum biforme, M06023:55:000000000-BTM48:1:2106:24696:7627 1:N:0:AGGCAGAA+AAGGCTAT/M06023:55:000000000-BTM48:1:2106:24696:7627 2:N:0:AGGCAGAA+AAGGCTAT
CGCCCGTCGATACTACCGATTGAATGGCTTAGTGAGGCCTCCGGATCGATGACTTGAAACCGCAAGGTTCCCTGTCGTTGAGAAGTTGTACAAACTTGGTCATTTAGAGGAAGTAAAAGTCGTAACAAGGTTTCC
>Trichocoma paradoxa, AB003943.1
CGCCCGTCGCTACTACCGATTGAATGGCTCAGTGAGGCCTTCGGACTGGCTCAGGGGGGTTGGCAACGACCGCCCAGAGCCGGAAAGTTGGTCAAACTTGGTCATTTAGAGGAAGTAAAAGTCGTAACAAGGTTTCC
>Tricholoma sp. 3 MSG-2014, KJ417174.1
CGCCCGTCGCTACTACCGATTGAATGGCTTAGTGAGGTCTCCGGATTGGCTTTGGGGAGCCGGCAACGGCACCCTATTGCTGAGAAGCTGATCAAACTTGGTCATTTAGAGGAAGTAAAAGTCGTAACAAGGTTTCC
>Trichosporonales sp. LM607, EF060892.1
CGCCCGTCGCTACTACCGATTGAATGGCTTAGTGAGACCCTCGGATTGGCGTTAAGAAGCCGGCAACGGCATCTTTTGGCCGAGAAGTTGGTCAAACTTGGTCATTTAGAGGAAGTAAAAGTCGTAACAAGGTTTCC
>Tricladium chaetocladium, AY357283.1
CGCCCGTCGCTACTACCGATTGAATGGCTAAGTGAGGCTTTCGGACCGGCCCAGAGAGGGCGGCAACGCCCACTCCAGGCTGGAAAGTTGTCCAAACTTGGTCATTTAGAGGAAGTAAAAGTCGTAACAAGGTTTCC
>Tubeufia helicomyces, L35296.1
CGCCCGTCGCTACTACCGATTGAACGGCTCAGTGAGGCCTTCGGACTGGCTCAGGGAGGTCGGCAACGACCACCCAGAGCCGGAAAGTTCGTCAAACTTGGTCGTTTAGAGGAAGTAAAAGTCGTAACAAGGTTTCC
>Tulasnella asymmetrica, DQ520101.1
CGCCCGTCGCTACTACCGATCGAATGACTTGGTGAGATGGCAGGAGCAATGGGGACTTTGGTTTCGCCCATCGTCTCTGGAGCGAACGCCCTCAAACTCGGTCATTTAGAGGAAGTACAAGTCGTAACAAGGTTTCC
>Udeniomyces puniceus, DQ836006.1
CGCCCGTCGCTACTACCGATTGAATGGCTTAGTGAGATCTCTGGATTGGCTTTGGGAAGTCGGCAACGACATCCTATTGCCGAGAAGCTGCTCAAACTTGGTCATTTAGAGGAAGTAAAAGTCGTAACAAGGTTTCC
>Uebelmesseromyces harderi, M06023:55:000000000-BTM48:1:1112:17648:23035 1:N:0:TCGACGTC+CCTAGAGT/M06023:55:000000000-BTM48:1:1112:17648:23035 2:N:0:TCGACGTC+CCTAGAGT
CGCCCGTCGCTAGTACCGATTGAATGGTTTAGTGAGGCTTCCGGATTGGCGATTCATTGGTGGTAACGCCTCCGAATTGCCGAGAAGCTGTCCAAACTTGATCATTTAGAGGAACTAAAAGTCGTAACAAGGTAACC
>Uebelmesseromyces harderi, AF164272.2
CGCCCGTCGCTAGTACCGATTGAATGGCTTAGTGAGACCTCCGGATTAGCGATTCTTTGGTGGCAACACCGTTGAATTGCCGAGAAGTTGGTCAAACTTGGTCATTTAGAGGAACTAAAAGTCGTAACAAGGTAACC
>Umbelopsis sp. Mykopat 134, M06023:55:000000000-BTM48:1:1108:9539:19426 1:N:0:TACGCTGC+GCGTAAGA/M06023:55:000000000-BTM48:1:1108:9539:19426 2:N:0:TACGCTGC+GCGTAAGA
CGCCCGTCGCTACTACCGATTGAACGGCTTAGTGAGTCCTACGGACCGGTATTATTGTTGGGTCTCCCAACGGTATTTACTGTGGAAGTAGTGCTAACTTGATCGTTTAGAGGAAGTAAAAGTCGTAACAAGGTTTCC
>Umbelopsis sp. Mykopat 134, M06023:55:000000000-BTM48:1:1104:17208:13668 1:N:0:TAGGCATG+TCGACTAG/M06023:55:000000000-BTM48:1:1104:17208:13668 2:N:0:TAGGCATG+TCGACTAG
CGCCCGTCGCTACTACCGATTGAACGTCTTAGTGAGTTCCAAGGATCGAGGTTTTCTGGGCCTTTGGCACAGTCTTCTCTTGAGAGCAGGTGCAAACTTGGTCGTTTAGAGGAAGTAAAAGTCGTAACAAGGTTTCC
>Umbilicaria pennsylvanica, AF096202.1
CGCCCGTCGCTACTACCGATTGAATGGCTCAGTGAGGCCTTCGGACTGGCTCAGGGAGGTCGGCAACGACCACCCAGAGCCGGAAAGTTCGTCAAACTTGGTCATTTAGAGGAAGTAAAAGTCGTAACAAGGTTTCC
>Ustilentyloma graminis, NG_062670.1
CGCCCGTCGCTACTACCGATTGAATGGCTTAGTGAGGCCTCCGGATTGGCTATTAGAATCCCTCGCGGGAATCTGACTGCCGAGAAGTTGTACGAACTTGGTCATTTAGAGGAAGTAAAAGTCGTAACAAGGTTTCC
>Vanrija humicola, AB035587.1
CGCCCGTCGCTACTACCGATTGAATGGCTTAGTGAGATCTCCGGATTGGCGTTGGGGAGCCGGCAACGGCACCCCTTGGCTGAGAAGTTGATCAAACTTGGTCATTTAGAGGAAGTAAAAGTCGTAACAAGGTTTCC
>Verrucoconiothyrium nitidae, JN712453.1
CGCCCGTCGCTACTACCGATTGAATGGCTCAGTGAGGCCTTCGGACTGGCTCGAAGAGGTTGGCAACGACCACTTCGAGCCGGAAAGTTCGTCAAACTCGGTCATTTAGAGGAAGTAAAAGTCGTAACAAGGTTTCC
>Vishniacozyma psychrotolerans, AB085801.1
CGCCTGTCGCTACTACCGATTGAATGGCTTAGTGAGATTTCCGGATTGGCGTTGGGGAGCCGGCAACGGCACCCCTTGGCTGAGAAGTTGCTCAAACTTGGTCATTTAGAGGAAGTAAAAGTCATAACAAGGTTTCC
>Wallemia ichthyophaga, AY741382.1
CGCCCGTCGCTACTACCGATTGAATGGCTTAGTGAGCCCTTGGGAGTGGTCCATTTGAGCCGGCAACGGCACGTTTGGACTGCAAACTTGGGCAAACTTGGTCATTTAGAGGAAGTAAAAGTCGTAACAAGGTTTCC
>Wickerhamomyces mucosus, Y12109.1
CGCCCGTCGCTACTACCGATTGAATGGCTTAGTGAGGCTTCAGGATTGGCTTAAAGCAGGAGGCGACTCCAGTTTGGAGCCGAGAATTTAGTCAAACTTGGTCATTTAGAGGAAGTAAAAGTCGTAACAAGGTTTCC
>Xanthophyllomyces dendrorhous, M06023:55:000000000-BTM48:1:2104:23809:6996 1:N:0:GTAGAGGA+AAGGAGTA/M06023:55:000000000-BTM48:1:2104:23809:6996 2:N:0:GTAGAGGA+AAGGAGTA
CGCCCGTCGCTACTACCGATTGAATGGCTTAGTGAGATCTCCGGACTAGTCTTATTTAAGCTGCAAAGCTTTTATTTGACGGGAAGCTGCTCAAACTTGGTCATTTAGAGGAAGTAAAAGTCGTAACAAGGTTTCC
>Xerocomellus chrysenteron, M94340.1
CGCCCGTCGCTACTACCGATTGAATGGCTTAGTGAGGTCTCCGGATCGGCTTCGGGGAGCCGGCGACGGCACCCTGTTGCTGAGAAGCTGATCAAACTTGGTCATTTAGAGGAAGTAAAAGTCGTAACAAGGTTTCC
>Xylodon brevisetus, M06023:55:000000000-BTM48:1:1112:9982:5825 1:N:0:TAGGCATG+TCGACTAG/M06023:55:000000000-BTM48:1:1112:9982:5825 2:N:0:TAGGCATG+TCGACTAG
CGCCCGTCGCTACTACCGATTGAACATTTTAGTGAGGCATCCGGACTGGCGCTTCGGAGCTGGCGACAGCTCTGTTTTGTTGGGAAGTTTTCCAAACTTGGATGTTTAGAGGAAGTAAAAGTCGTAACAAGGTTTCC
>Xylodon brevisetus, M06023:55:000000000-BTM48:1:2101:7940:4698 1:N:0:CGTACTAG+CTATTAAG/M06023:55:000000000-BTM48:1:2101:7940:4698 2:N:0:CGTACTAG+CTATTAAG
CGCCCGTCGCTACTACCGATTGAACATTTTAGTGAGGTCTCTGGACTGGTGCTTAGGAGCTGGCAACAGCCCCTTTGCATTGGGAAATTGCCCAAACTTGGATGTTTAGAGGAAGTAAAAGTCGTAACAAGGTTTCC
>Xylodon nespori, DQ873621.1
CGCCCGTCGCTACTACCGATTGAATGTGTTAGTGAGACCTCGGGATTGGCTTCGAGGAGCCGGCAACGGCACTTTGTGGCTGAGAACTTGGTCAAACTTGCATGTTTAGAGGAAGTAAAAGTCGTAACAATGTTTCC
>Zoophthora radicans, M06023:55:000000000-BTM48:1:1108:5767:12644 1:N:0:AAGAGGCA+ACTGCATA/M06023:55:000000000-BTM48:1:1108:5767:12644 2:N:0:AAGAGGCA+ACTGCATA
CGCCCGTCGCTACTACCGATTGAATGGCTTAGTGAGCCTCAGGGACTGTTGCACTCCGTTGGGTTTCCTTCAGAGCGTTTACGGGAACTGAGTCAAACTTGATCATTTAGAGGAAGTAAAAGTCGTAACAAGGTTTCC
>zygomycete sp. AM-2008a, EU428774.1
CGCCCGTCGCTACTACCGATTGAATGGCTTAGTGAGGCTTTCGGATTGGACTTTGGCAGCTGGCAACAGCAGCTAGGGACTGAAAAGTCATCCAAACTTGGTCATTTAGAGGAAGTAAAAGTTGTAACAAGGTTTCC
>zygomycete sp. AM-2008a, EU428773.1
CGCCCGTCGCTACTACCGATTGAATGGCTTAGTGAGGCTTTCGGATTGGACTTTGGCAGCTGGCAACAGCAGCTAGGGACTAAAAAGTCATCCAAACTTGGTCATTTAGAGGAAGTAAAAGTCGTAACAAGGTTTCC
>Haptophyceae, M06023:55:000000000-BTM48:1:2108:28022:9661 1:N:0:AGGCAGAA+AAGGCTAT/M06023:55:000000000-BTM48:1:2108:28022:9661 2:N:0:AGGCAGAA+AAGGCTAT
CGCCCGTCGCTCCTACCGATTGAATAATCCGGTGAGGCCCCCGGACTGTGGCGTTGCTCCTGGTTCGCCAGGCGCGTCGCCGCGGGAAGCTGTCCAAACCTTATCATTTAGAGGAAGGAGAAGTCGTAACAAGGTTTCC
>Pavlovaceae, M06023:55:000000000-BTM48:1:1114:15452:4157 1:N:0:ACTGAGCG+GAGCCTTA/M06023:55:000000000-BTM48:1:1114:15452:4157 2:N:0:ACTGAGCG+GAGCCTTA
CGCCCGTCGCTCCTACCGATTGGATGGTCCGGTGAGGTGTTGGGATTGCCGCCGTACGCTTTGGTTCGCCGAAGTAAGGTGGTGAGAACTTCATCAAACCTTATCATCTAGAGGAAGGAGAAGTCGTAACAAGGTTTCC
>Pavlovaceae, M06023:55:000000000-BTM48:1:1105:14156:26766 1:N:0:TAGGCATG+TCGACTAG/M06023:55:000000000-BTM48:1:1105:14156:26766 2:N:0:TAGGCATG+TCGACTAG
CGCCCGTCGCTCCTACCGATTGGATGATCCGGTGAGTAATTCGGACTGCGGCGCGCCAGCCGGCGAGCTGCGGGAAGTCTAGCAAACCTTATCATCTAGAGGAAGGAGAAGTCGTAACAAGGTTTCC
>Chrysocampanula spinifera, AM491022.2
CGACCGTCGCTCCTACCGATGGAAGGTTTAGGTGAGTTTTTCGGAGTTTTCTCCGGCATCTGGTTCGCCAGACGCCGGGGAGGGCGAAGACACGCAAACCTCAACCTTTAGAGGGAGGAGAAGTCGTAACAAGGTTTGCG
>Chrysocampanula spinifera, AB601108.1
CGCCCGTCGCTCCTACCGATGGAAGGTTTAGGTGAGTTTTTCGGAGTCTTCCTCGGCATCTGGTTCGCCAGACGCCGGGGAGGGCGAAGACACGCAAACCTCAACCTTTAGAGGAAGGAGAAGTCGTAACAAGGTTTCCGTAG
>Chrysochromulina campanulifera, AJ246273.1
CGCCCGTCGCTCCTACCGATTGAATGATCCGGTGAGCTTTTTGGACAGTGGCGCCGGCTGTGGTTCGCCACTCTGGCCTGCGGGAAGATGCGCAAACCTTATCATTTAGAGGAAGGAGAAGTCGTAACAAGGTTTCC
>Chrysochromulina leadbeateri, AM491017.2
CGCCCGTCGCTCCTACCGATTGAATAATCCGGTGAGTTTTTTGGACCCTGGCAACGGCTTTGGTTCGCCAAACTGATGCTGGGGGAAGATACGCAAACCTTATTATTTAGAGGAAGGAGAAGTCGTAACAAGGTTTCC
>Chrysochromulina scutellum, M06023:55:000000000-BTM48:1:2113:3781:21536 1:N:0:AGGCAGAA+AAGGCTAT/M06023:55:000000000-BTM48:1:2113:3781:21536 2:N:0:AGGCAGAA+AAGGCTAT
CGCCCGTCGCTCCTACCGATTGAATGATCCGGTGAGCTTTTTGGACTGAGGCATCGGTAGTGGTTCGCCACTCTGACGCTCTGGGAAGATGCGCAAACCTTATCATTTAGAGGAAGGAGAAGTCGTAACAAGGTTTCC
>Chrysochromulina scutellum, M06023:55:000000000-BTM48:1:1106:20350:18135 1:N:0:GTAGAGGA+AAGGAGTA/M06023:55:000000000-BTM48:1:1106:20350:18135 2:N:0:GTAGAGGA+AAGGAGTA
CGCCCGTCGCTTCTACCGATGAATGATCCGGTGAGCTCTCTGGACCTGTAGTCTAAACGGTGTCAAGCCTAAAGACTTTCGGGGAAGTTGCGCAAACCTTATCATTTAGAGGAAGAAGAAGTCGTAACAAGGTTTTC
>Chrysochromulina scutellum, AJ246274.1
CGCCCGTCGCTCCTACCGATTGAATGATCCGGTGAGCTTTTTGGACTGTGGTCACGGCTTTGGTTCGCCAAACTGATATCGTGGGAAGATGCGCAAACCTTATCATTTAGAGGAAGGAGAAGTCGTAACAAGGTTTCC
>Chrysochromulina simplex, AM491021.2
CGCCCGTCGCTCCTACCGATTGAATGATCCGGTGAGTTTTTTGGACTGTGGCAACGGTTTCGGTTCGCCGTACTGATGCCGCGGGAAGATACGCAAACCTTATCATTTAGAGGAAGGAGAAGTCGTAACAAGGTTTCC
>Chrysochromulina sp. MBIC10513, AB199882.1
CGCCCGTCGCTCCTACCGATTGAATGATCCGGTGAGGCCCCCGGAATGGGATCACTGCCTGGTTCTCCAGAATGAGATCCCGTGAAGCTGTCCAAACCTTATCATTTAGAGGAAGGAGAAGTCGTAACAAGGTTTCCG
>Chrysochromulina sp. RCC400, KT861300.1
CGCCCGTCGCTCCTACCGATTGAATGATCCCGGTGAGGCCCCCGGAATGGGATCACTGCTCGGTTCGCCGAAATGAGATCCTGTGGAAGCTGTCCAAACCTTATCATTTAGAGGAAGGAGAAGTCGTAACAAGGNTTCC
>Chrysotila carterae, M06023:55:000000000-BTM48:1:2112:18486:8043 1:N:0:AGGCAGAA+AAGGCTAT/M06023:55:000000000-BTM48:1:2112:18486:8043 2:N:0:AGGCAGAA+AAGGCTAT
CGCCCGTCGCTCCTACCGATTGAATGATCCGGTGAGGCCCTTGGACTGGGGCAACGAGGTTGGTTCGCCAAACGAGATGCCACGGGAAGTTGTCCAAACCTTATCATTTAGAGGAAGGAGAAGTCGTAACAAGGTTTCC
>Chrysotila carterae, AJ246263.1
CGCCCGTCGCTCCTACCGATTGAATGATCCGGTGAGGCCCCCGGACTGTGGCAACGTGGCTGGTGTTCCAGCCGCGATGCCGCGGGAAGTTGTCCAAACCTTATCATTTAGAGGAAGGAGAAGTCGTAACAAGGTTTCC
>Exanthemachrysis sp. AC246, JF714225.1
CGCCCGTCGCTCCTACCGATTGGATGGTCCGGTGAGGTTTTCGGACTGGCGCAGCGTGGCGGTTCGCCGCCTTGCTGCGCCGGGAAGCTACCCAAACCTTATCATCTAGAGGAAGGAGAAGTCGTAACAAGGTTTCC
>Exanthemachrysis sp. AC246, M06023:55:000000000-BTM48:1:1111:28432:16683 1:N:0:TACGCTGC+GCGTAAGA/M06023:55:000000000-BTM48:1:1111:28432:16683 2:N:0:TACGCTGC+GCGTAAGA
CGCCCGTCGCTCCTACCGATTGGATGGTCCGGTGAGGTGTTCGGACTGTCTCCCTTGCTGGGTCACCGGCTTTGGAGACGGAAAGATTCCCTAACCTTATCATCTAGAGGAAGGAGAAGTCGTAACAAGGTTTCC
>Haptolina brevifila, AM490995.2
CGCCCGTCGCTCCTACCGATTGAATGATCCGGTGAGGCCCCCGGACTGTGGCAACGCAGCTGGTTCGCCAGCCGCGATGCCGCGGGAAGCTGTCCAAACCTTATCATTTAGAGGAAGGAGAAGTCGTAACAAGGTTTCC
>Haptolina cf. herdlensis, AM491011.1
CGCCCGTCGCTCCTACCGATTGAATGATCCGGTGAGGCCCCCGGACTGTAGCTTTGCAGCTGGTTCGCCAGCCGCGAGGCCGCGCGAAGCTGTCCAAACCTTATCATTTAGAGGAAGGAGAAGTCGTAACAAGGTTTCC
>Haptophyceae sp. EE-2014, M06023:55:000000000-BTM48:1:1105:4408:13011 1:N:0:GTAGAGGA+AAGGAGTA/M06023:55:000000000-BTM48:1:1105:4408:13011 2:N:0:GTAGAGGA+AAGGAGTA
CGCCCGTCGCTCCTACCGATTGAATGGTCCGGTGAGGTCTCCGGATCGCCGGCGGCAGTTGGTTCGCCAACAGCCGCTGCGCGAGAAGTTGCCCAAACCTTATCATTTAGAGGAAGGAGAAGTCGTAACAAGGTTTCC
>Haptophyceae sp. EE-2014, M06023:55:000000000-BTM48:1:1103:11938:10152 1:N:0:AGGCAGAA+AAGGCTAT/M06023:55:000000000-BTM48:1:1103:11938:10152 2:N:0:AGGCAGAA+AAGGCTAT
CGCCCGTCGCTCCTACCGATTGAATGATCCGGTGAGGTTCTCGGACTGGGGCAACGCAGCTGGTTCGCCAGCAGCGATGCATCGGGAAGTTACCCAAACCTTATCATTTAGAGGAAGGAGAAGTCGTAACAAGGTTTCC
>Isochrysis galbana, KU900225.1
CGCCCGTCGCTCCTACCGATTGAATGATCCGGTGAGGCCCCCGGACTGCGGCTCCGTCGCTGGTTCTCCAGCTTTGGGGTTGCGGGAAGCTGTCCGAACCTTATCATTTAGAGGAAGGAGAAGTCGTAACAAGGTTTCC
>Isochrysis sp. MBIC10464, AB058347.1
CGCCCGTCGCTCCTACCGATTGAATGATCCGGTGAGGCCCCCGGACTGTGGCAACGCAGCTGGTTCTCCAGCCGTGATGCCGCGGGAAGCTGTCCAAACCTTATCATTTAGAGGAAGGAGAAGTCGTAACAAGGTTTCC
>Pavlova granifera, M06023:55:000000000-BTM48:1:1103:17176:16506 1:N:0:TAGGCATG+TCGACTAG/M06023:55:000000000-BTM48:1:1103:17176:16506 2:N:0:TAGGCATG+TCGACTAG
CGCCCGTCGCTCCTACCGATTGGATGGTCCGGTGAGGTTTTCGGATTGGCGCTCTGGCGCGGCTTGCCGCCCCGGTGTGCTGAGAAGTCACCCAAACCTTATCATCTAGAGGAAGGAGAAGTCGTAACAAGGTTTCC
>Pavlova sp. AC250, M06023:55:000000000-BTM48:1:1105:11829:21174 1:N:0:CTCTCTAC+TTCTAGCT/M06023:55:000000000-BTM48:1:1105:11829:21174 2:N:0:CTCTCTAC+TTCTAGCT
CGCCCGTCGCTCCTACCGATTGGATGGTCCGGTGAGGCCTACGGATTGGTGCATGGCCTGTGGCAACACAGCCGTGTACCGAGAAGTTGACCAAACCTTATCATCTAGAGGAAGGAAAAGTCGTAACAAGGTTTCC
>Phaeocystis antarctica, X77478.1
CGCCCGTCGCTCCTACCGATTGAATGATCCGGTGAGGCCCCCGGACTGGGGCGACGCATTCGGTTCGCCGGACGCGACGCTCCGGGAAGCTGTCCAAACCTTATTATTTAGAGGAAGGAGAAGTCGTAACAAGGTTTCC
>Phaeocystis sp. PLY559, AM491023.1
CGCCCGTCGCTCCTACCGATTGAATGATCCGGTGAGGCCCTTGGACTTTGGCAACATTCATGGTTCGCCATGGACGATGTTGAGGGAAGCTGTCCAAACCTTATTATTTAGAGGAAGGAGAAGTCGTAACAAGGTTTCC
>Pleurochrysis dentata, KJ756811.1
CGCCCGTCGCTCCTACCGATTGAATGATCCGGTGAGGCCCCCGGACTGTGGCAACGCAGTTGGTTTTCCAGCCGCGATGCCGCGGGAAGCTGTCCAAACCTTATCATTTAGAGGAAGGAGAAGTCGTAACAAGGTTTCC
>Prymnesium palpebrale, AM779755.1
CGCCCGTCGCTCCTACCGATTGAATGATCCGGTGAGGCCCTTGGATTGTGGCAACGCAGCTGGTTCGCCAGCCGCGATGCCGCGAGAAGCTGTCCAAACCTTATCATTTAGAGGAAGGAGAAGTCGTAACAAGGTTTCC
>Prymnesium parvum, KU900224.1
CGCCCGTCGCTCCTACCGATTGAATGATCCGGTGAGGCCCCCGGACTGTGGCAACGCAGCTGGTTCGCCAGCCGTGATGCCGCGGGAAGCTGTCCAAACCTTATCATTTAGAGGAAGGAGAAGTCGTAACAAGGTTTCCG
>Prymnesium pigrum, M06023:55:000000000-BTM48:1:1109:10715:14794 1:N:0:TCGACGTC+CCTAGAGT/M06023:55:000000000-BTM48:1:1109:10715:14794 2:N:0:TCGACGTC+CCTAGAGT
CGCCCGTCGCTCCTACCGATTGAATGATCCGGTGAGGCCTCCGGACTGAGGCAACTGGAATGGTTCGCCATGCTGGATGTTTTGGGAAGCTGTCCAAACCTTATCATTTAGAGGAAGGAGAAGTCGTAACAAGGTTTCC
>Rebecca sp. AC537, JF714245.1
CGCCCGTCGCTCCTACCGATTGGATGGTCCGGTGAGGTTTTCGGACTGGCGCAACGCAGCGGTTCGCCGTCGCGATGCGCCGGGAAGTCACCCAAACCTTATCATCTAGAGGAAGGAGAAGTCGTAACAAGGTTTCC
>Stramenopile sp. MAST-12 KKTS_D3, M06023:55:000000000-BTM48:1:1104:22272:5115 1:N:0:TCCTGAGC+GAGCCTTA/M06023:55:000000000-BTM48:1:1104:22272:5115 2:N:0:TCCTGAGC+GAGCCTTA
CGCCCGTCGCACCTACCGATTGGATGGTCCGGTGAGAATTTCGGACTCGGACAACGTCGCCTTTATTGGAGACATTGTCTTGGGAAGTTATTCAAACCTTACCATCTAGAGGAAGGTGAAGTCGTAACAAGGTTTCC
>Stramenopile sp. MAST-12 KKTS_E5, M06023:55:000000000-BTM48:1:1114:23644:13428 1:N:0:TAGGCATG+TCGACTAG/M06023:55:000000000-BTM48:1:1114:23644:13428 2:N:0:TAGGCATG+TCGACTAG
CGCCCGTCGCACCTACCGATTGGATGGTCCGGTGAGAATTTCGGATTGTAATTTTGTTGCTTTTATTAGCGATGATTTCGTGAGAAGTTATTCAAACCTTACCATCTAGAGGAAGGTGAAGTCGTAACAAGGTTTCC
>Stramenopile sp. ME280100, M06023:55:000000000-BTM48:1:2103:21391:25399 1:N:0:TCGACGTC+CCTAGAGT/M06023:55:000000000-BTM48:1:2103:21391:25399 2:N:0:TCGACGTC+CCTAGAGT
CGCCCGTCGCACCTACCGATTGAATGGTCCGGTGAATCTTTAGGACCGTGGCTGAAGCTCTGCCTTGTGCGTGCTTGGCCGTGGGAATTTAGTTAAACCTTACCATTTAGAGGAAGGTGAAGTCGTAACAAGGTATCC
>Stramenopile sp. ME280100, M06023:55:000000000-BTM48:1:1107:6998:14843 1:N:0:GTAGAGGA+AAGGAGTA/M06023:55:000000000-BTM48:1:1107:6998:14843 2:N:0:GTAGAGGA+AAGGAGTA
CGCCCGTCGCACCTACCGATTGAATGGTCCGGTGAATCTTCAGGACCGTGGCTGTGACCCTGCCTTGTGCGGGTCCGGCCGTGGAAATTTAGTTAAACCTTACCATTTAGAGGAAGGTGAAGTCGTAACAAGGTTTCC
>Stramenopile sp. ME280100, M06023:55:000000000-BTM48:1:1110:22427:8976 1:N:0:AGGCAGAA+AAGGCTAT/M06023:55:000000000-BTM48:1:1110:22427:8976 2:N:0:AGGCAGAA+AAGGCTAT
CGCCCGTCGCACCTACCGATTGAATGGTCCGGTGAATCTTTAGGACTATGGCTGAGGTCTTGCCTTGTGCGGGTCTGGCCGTGGGAATTTAGTTAAACCTTACCATTTAGAGGAAGGTGAAGTCGTAACAAGGTTTCC
>Stramenopile sp. MESS21, M06023:55:000000000-BTM48:1:1113:21729:11508 1:N:0:TAGGCATG+TCGACTAG/M06023:55:000000000-BTM48:1:1113:21729:11508 2:N:0:TAGGCATG+TCGACTAG
CGCCCGTCGCACCTACCGATTGAGTGGTCCGGTGAAGTGCTCGGACCGTGGCGCTGTCCTCTTTACTGAGGCGGCGCCGTGGGAAGTGCATTAAACCTTACCACTTAGAGGAAGGTGAAGTCGTAACAAGGTTTCC
>Amoebidium parasiticum, M06023:55:000000000-BTM48:1:1105:13797:14577 1:N:0:AGGCAGAA+AAGGCTAT/M06023:55:000000000-BTM48:1:1105:13797:14577 2:N:0:AGGCAGAA+AAGGCTAT
CGCCCGTCGATACTACCGATTGAATGGTTTAGTGAGGCCTTTAGATTTATCGACTAGCCGCAAGGTTAGTCTGGTGAAGAAATTGAACAAACTTGATCATTTAGAGGAAGTAAAAGTCGTAACAAGGTTTCC
>Amoebidium parasiticum, M06023:55:000000000-BTM48:1:1109:23666:9884 1:N:0:ACTGAGCG+GAGCCTTA/M06023:55:000000000-BTM48:1:1109:23666:9884 2:N:0:ACTGAGCG+GAGCCTTA
CGCCCGTCGCTACTACCGATTGAATGGTTTAGTGAGGTCTTCGGACTGGCGCAGTCTTAAAGGTTGTAAAAGACTTTTGGCTTGCCGGGAAGTTGCACGAACTTGATCATTTAGAGGAAGTAAAAGTCGTAACAAGGTTTCC
>Amoebidium parasiticum, M06023:55:000000000-BTM48:1:1113:12111:20793 1:N:0:AGGCAGAA+AAGGCTAT/M06023:55:000000000-BTM48:1:1113:12111:20793 2:N:0:AGGCAGAA+AAGGCTAT
CGCCCGTCGCTACTACCGATTGAATGGTTTAGTGAGGTCTTCGGACTGGCGCAGTTTTAGGTGGTCAAACACCTTCGACTTGCCGGGAAGTTGAACGAACTTGATCATTTAGAGGAAGTAAAAGTCGTAACAAGGTTTCC
>Amphibiocystidium ranae, AY550245.1
CGCCCGTCGCTACTACCGATTGAATGGTTTAGTGAGGTCTTCGGATTGGCGTTTCGCAGCTGGCAACAGCAGTGAAATGCCGAAAAGTTGATCAAACTTGATCATTTAGAGGAAGTAAAAGTCGTAACAAGGTTTCC
>Anurofeca sp. LAH-2003, M06023:55:000000000-BTM48:1:1102:7981:9512 1:N:0:GGACTCCT+TTATGCGA/M06023:55:000000000-BTM48:1:1102:7981:9512 2:N:0:GGACTCCT+TTATGCGA
CGCCCGTCGCTACTACCGATTGAATGGTTTAGTGAGGTCTTTGGACTGGAGCTCGTGAGGTGGCAACACCACACTTGCACCGGGAACTTGAACAAACTTGATCATTTAGAGGAAGTAAAAGTCGTAACAAGGTTTCC
>Anurofeca sp. LAH-2003, M06023:55:000000000-BTM48:1:1103:26450:11937 1:N:0:TACGCTGC+GCGTAAGA/M06023:55:000000000-BTM48:1:1103:26450:11937 2:N:0:TACGCTGC+GCGTAAGA
CGCCCGTCGCTACTACCGATTGAATGGTTTAGTGAGGTCTCGGGACTGGAGCGCGGAAGCTGGCAACAGCGCCCGCGCACCGGGAACTTGATCAAACTTGATCATTTAGAGGAAGTAAAAGTCGTAACAAGGTTTCC
>Anurofeca sp. LAH-2003, AY363958.1
CGCCCGTCGCTACTACCGATTGAATGGTTTAGTGAGGTCTCGGGACTGGCGCTCATGAGGTGGCAACACCGCATCTGTGCTGGGAACTTGAACAAACTTGATCATTTAGAGGAAGTAAAAGTCGTAACAAGGTTTCC
>Creolimax fragrantissima, M06023:55:000000000-BTM48:1:1107:25473:5846 1:N:0:TCCTGAGC+GAGCCTTA/M06023:55:000000000-BTM48:1:1107:25473:5846 2:N:0:TCCTGAGC+GAGCCTTA
CGCCCGTCGCTACTACCGATTGAATGGTTTAGTGAGGCCTCCGGACTGGAGCTCGGCAGGTGGCAACACCAGCCTTGCTCCGGGAAGTTGGACAAACTTGACTATTTAGAGGAAGTAAAAGTCGTAACAAGGTTTCC
>Creolimax fragrantissima, M06023:55:000000000-BTM48:1:1106:29012:15053 1:N:0:TACGCTGC+GCGTAAGA/M06023:55:000000000-BTM48:1:1106:29012:15053 2:N:0:TACGCTGC+GCGTAAGA
CGCCCGTCGCTACTACCGATTGAATGGTTTAGTGAGTTCCATAGACTGGTGTTTGCGGTGTTCGCACTGCAGATGTCGGGAAGTGGCACAAACTTGACTATTTAGAGGAAGTAAAAGTCGTAACAAGGTTTCC
>Creolimax fragrantissima, EU124916.1
CGCCCGTCGCTACTACCGATTGAATGGTTTAGTGAGGCCTCCGGACTGATTCTATGCAGGTGGCAACACCAGCACTGAATCGGGAAGTTGGACAAACTTGACTATTTAGAGGAAGTAAAAGTCGTAACAAGGA
>Dermocystidium percae, M06023:55:000000000-BTM48:1:2107:21760:8000 1:N:0:ACTGAGCG+GAGCCTTA/M06023:55:000000000-BTM48:1:2107:21760:8000 2:N:0:ACTGAGCG+GAGCCTTA
CGCCCGTCGCACCTACCGATTGAATGGTTTAGTGAGGTCTCCTGATCGGCGCTTCGCAGCTGGAAACAGCAGTGGGATGCTGAAAAGTTGATCAAACTTGATCATTTAGAGGAAGTAAAAGTCGTAACAAGGTTTCC
>Ichthyosporea sp. NK52, KM213082.1
CGCCCGTCGCTACTACCGATTGAATGGTTTAGTGAGGTCTCCTGATTGGCGCTCTGCAGCTGGCAACAGCAGTGGGATGCTGAAAAGTTGATCAAACTTGATC
>Rhinosporidium seeberi, AF118851.2
CGCCCGTCGCTACTACCGATTGAATGGTTTAGTGAGGTCTTCGGATTGGCGCTTTGCAGCTGGCGACAGCAGTGGGATGCCGAAAAGTTGATCAAACTTGATCATTTAGAGGAAGTAAAAGTCGTAACAAGGTTTCC
>Sphaeroforma arctica, Y16260.2
CGCCCGTCGCTACTACCGATTGAATGGCTTAGTGAGGCCTCAGGAGGGAAACTTTGATGGTGGCAACACCGACATTGATTCCCGAATTTGGACAAACTTGGTCATTTAGAGGAAGTAAAAGTCGTAACAAGGTTTC
>Micronuclearia podoventralis, M06023:55:000000000-BTM48:1:2110:11505:17654 1:N:0:TAGGCATG+TCGACTAG/M06023:55:000000000-BTM48:1:2110:11505:17654 2:N:0:TAGGCATG+TCGACTAG
CGCCCGTCGCTCCTACCGATTGGATGTTCCGGTGAAATCTTGGGATTGCGACCTGTTGCGGGCAACCGCGGCGGGATGCGAGAACTTGCTTAAACCTTAACATCTAGAGGAAGGAGAAGTCGTAACAAGGTTTCC
>Micronuclearia podoventralis, M06023:55:000000000-BTM48:1:1111:16026:18382 1:N:0:ACTGAGCG+GAGCCTTA/M06023:55:000000000-BTM48:1:1111:16026:18382 2:N:0:ACTGAGCG+GAGCCTTA
CGCCCGTCGCTCCTACCGATTGGATGTTCCGGTGAAATCTTGGGATTGCGCTTCAGTGGGGGCAACCCCGCCGAGATGCGAGAACTTGCTTAAACCTTAACATCTAGAGGAAGGAGAAGTCGTAACAAGGTTTCC
>Taeniellopsis sp. CMJ-2003, M06023:55:000000000-BTM48:1:1103:25180:20699 1:N:0:CGGAGCCT+GTAAGGAG/M06023:55:000000000-BTM48:1:1103:25180:20699 2:N:0:CGGAGCCT+GTAAGGAG
CGCCCGTCGCTACTACCGATTGAATGGTTTAGTGAGGTCTTCGGACTGGCTTAATTATAGTGGCAACACTGTTTCTTTGCCGGAAAGTTGAACAAACTTGGTCATTTAGAGGAAGTACAAGTCGTAACAAGGTTTCC
>Rhodellophyceae, M06023:55:000000000-BTM48:1:2109:14635:3140 1:N:0:CTCTCTAC+TTCTAGCT/M06023:55:000000000-BTM48:1:2109:14635:3140 2:N:0:CTCTCTAC+TTCTAGCT
CGCCCGTCGCACCTACCGATTGGATGATCCGGTGAACTTCAGGGATTGAGGCTTTGGTGGGGTTTCTCACCTCTGCTTTGAGAACTGACGTAAACCTTATCATCTAGAGGAAGGAGAAGTCGTAACAAGGTTTCC
>Marchantiales, M06023:55:000000000-BTM48:1:1101:6346:10178 1:N:0:TACGCTGC+GCGTAAGA/M06023:55:000000000-BTM48:1:1101:6346:10178 2:N:0:TACGCTGC+GCGTAAGA
CGCCCGTCGCTCCTACCGATTGAATGATCCGGTGAAAATTTCGGACCGTGACGACTTTGCTGGTTCGCCAGTGGAGATGTTGTGGGAAGTTGTTTAAACCTTATCATTTAGAGGAAGGAGAAGTCGTAACAAGGTTTCC
>Pyropia, M06023:55:000000000-BTM48:1:1103:12159:13346 1:N:0:TAGGCATG+TCGACTAG/M06023:55:000000000-BTM48:1:1103:12159:13346 2:N:0:TAGGCATG+TCGACTAG
CGCCCGTCGCTCCTACCGATTGAATGATCCGATGAATACAGTGGATTGAGAGTGTGAATGGGTTCGCTCATTTCTGCTGCTCGAGAAGCGGAGTAAATCTTATCATTTAGAGGAAGGAGAAGTCGTAACAAGGTTTCC
>Acrosymphytales sp. 1TAS, KU382042.1
CGCCCGTCGCTCCTACCGATTGAGTGGTCCGGTGAGGCCTTGGGAGGGCTAGACGGACTGTGTTTCACGGACCATCTGGCCCAAACTTGGTCAAACCTTATCACTTAGAGGAAGGAGAAGTCGTAACAAGGTTTCC
>Adiantum raddianum, X78889.1
CGCCCGTCGCTCCTACCGATTGAATGGTCCGGTGAAGTTTTCGGATCGCGGCGACGCTGGCGGTTCGCCGCCGGTGACGTTGTGAGAAGTTCATTAAGCCTTATCATTTAGAGGAAGGAGAAGTCGTAACAAGGTTTCC
>Afrothismia hydra, M06023:55:000000000-BTM48:1:2101:5118:8088 1:N:0:ACTCGCTA+TCTCTCCG/M06023:55:000000000-BTM48:1:2101:5118:8088 2:N:0:ACTCGCTA+TCTCTCCG
CGCCCGTCGCTCCTACCGATTGAATGGTCCGGTGAAATGTGCGGATTGCTGAGGGTGCAAACCCAAAAAAAAGCAAGAAGCACATTAAACCTTATCATTTAGAGGAAGGAGAAGTCGTAACAAGGTTTCC
>Alnus incana, MF136527.1
CGCCCGTCGCTCCTACCGATTGAATGGTCCGGTGAAGTGTTCGGATCGCGGCGACGTGGGCGGTTCGCTGCCGGCGACGTCGCGAGAAGTCCACTGAACCTTATCATTTAGAGGAAGGAGAAGTCGTAACAAGGTTTCCG
>Antithamnionella spirographidis, DQ022761.1
CGCCCGTCGCTCCTACCGATTGAGTGGTCCGGTGAGGCCTTGGGAGGGCTAGACGGTCTGTGTTTCACAGACCATCTGGCCCAAACTTGGTCAAACCTTATCACTTAGAGGAAGGAGAA
>Aphanelytrum procumbens, EU792419.1
CGCCCGTCGCTCCTACCGATTGAATGGTCCGGTGAAGTGTTCGGATCGCGGCGACTGGGGCGGTTCGCTGCCCCCGACGTCGTGAGAAGTCCATTGAACCTTATCATTTAGAGGAAGGAGAAGTCGTAACAAGGTTTCC
>Apoglossum spathulatum, KY682878.1
CGCCCGTCGCTCCTACCGATTGAGTGGTCCGGTGAGGCCTTGGGAGAGCTGAGTAGACTGCGTTTTCGCAGACTGTTTGGCTTGAACTTGGTCAAACCTTATCACTTAGAGGAAGGAGAAGTCGTAACAAGGTTTCC
>Arachis hypogaea, AF156675.2
CGCCCGTCGCTCCTACCGATTGAATGGTCCGGTGAAGTGTTCGGATCGCGGCGACGTGGGCGGTTCGCTGCCGGCGACGTTGTGAGAAGTCCACTGAACCTTATCATTTAGAGGAAGGAGAAGTCGTAACAAGGTTTCC
>Arbutus canariensis, AF419795.1
CGCCCGTCGCTCCTACCGATTGAATGGTCCGGTGAAGTGTTCGGATTGCGGCGACGTGGGCGGTTCGCTGCCGGCGACGTCGCGAGAAGTCCACTGAACCTTATCATTTAGAGGAAGGAGAAGTCGTAACAAGGTTTCC
>Bauhinia acuminata, AY126642.1
CGCCCGTCGCTCCTACCGATTGAATGGTCCGGTGAAGTGTTCGGATCGCGGCGACGTGGGCGGTTCGCTGCTGGCGACGTCGCGAGAAGTCCACTGAACCTTATCATTTAGAGGAAGGAGAAGTCGTAACAAGGTTTCC
>Berteroa incana, M06023:55:000000000-BTM48:1:1104:26824:9424 1:N:0:TAGCGCTC+AAGGCTAT/M06023:55:000000000-BTM48:1:1104:26824:9424 2:N:0:TAGCGCTC+AAGGCTAT
CGCCCGTCGCTCCTACCGATTGAATGATACGGTGAGGTTCTCGGACTGACGATTGTTGTCTGGCAACAGACTCTTTTGTCAGGAAGAAGCCCTAACCTTATTATTTAGAGGAAGGAGAAGTCGTAACAAGGTTTCC
>Borago officinalis, M06023:55:000000000-BTM48:1:1103:19601:11302 1:N:0:CTCTCTAC+TTCTAGCT/M06023:55:000000000-BTM48:1:1103:19601:11302 2:N:0:CTCTCTAC+TTCTAGCT
CGCCCGTCGCTCCTACCGATTGAATGATCCGGTGAACTTTCTCGAGCATATGGAATGTGTGAGTTTTTACACTTTTTGTTCTGCGAAGTTAAGTGAACCTTATCATTTAGAGGAAGGAGAAGTCGTAACAAGGTTTCC
>Calamagrostis coarctata, KX872956.1
CGCCCGTCGCTCCTACCGATTGAATGGTCCGGTGAAGTGTTCGGATCGCGGCGACGGGGGCGGTTCGCCGCCCCCGACGTCGCGAGAAGTCCATTGAACCTTATCATTTAGAGGAAGGAGAAGTCGTAACAAGGTTTCC
>Callithamnion pikeanum, M06023:55:000000000-BTM48:1:1110:12393:19760 1:N:0:ACTGAGCG+GAGCCTTA/M06023:55:000000000-BTM48:1:1110:12393:19760 2:N:0:ACTGAGCG+GAGCCTTA
CGCCCGTCGCTCCTACCGATTGAGTGGTCCGGTGAGGCCCCGGGAGGACCGAAAAGCGTGTGAATTTCTTCGCACGCTTTTTGGTCCAAACTTGGTCAAACCTTATCACTTAGAGGAAGTAAAAGTCGTAACAAGGTTTCC
>Callithamnion pikeanum, M06023:55:000000000-BTM48:1:2106:16326:5064 1:N:0:TAGCGCTC+AAGGCTAT/M06023:55:000000000-BTM48:1:2106:16326:5064 2:N:0:TAGCGCTC+AAGGCTAT
CGCCCGTCGCTCCTACCGATTGAGTGGTCCGGTGAGGCCCCGGGAGGACCGAAAAGCGTGTGAATTTCTTCGCACGCTTTTTGGTCCAAACTTGGCCAAACCTTATCACTTAGAGGAAGGAGAAGTCGTAACAAGGTTTCCGTATCTGACCCTGCACAAGCCTCACCCCCCCGCGCCCCCGTGCCTAGTGCTC
>Callithamnion pikeanum, DQ022770.1
CCGCCCGTCGCTCCTACCGATTGAGTGGTCCGGTGAGGCCCCGGGAGGACCGAAAGGTGTGCGAATTCTTTCGCACGCTTTTTGGTCCAAACTTGGTCAAACTCTTATCACTTAGAGGAAGGAGAAGTCGTAACAAGGTTTTCC
>Camellia reticulata, MF171089.1
CGCCCGTCGCTCCTACCGATTGAATGGTCCGGTGAAGTGTTCGGATCGCGGCGACGTGGGCGGTTCGCTGCCGGCGACGTCGTGAGAAGTCCACTGAACCTTATCATTTAGAGGAAGGAGAAGTCGTAACAAGGTTTCC
>Catenellopsis oligarthra, M06023:55:000000000-BTM48:1:1110:16415:22044 1:N:0:TACGCTGC+GCGTAAGA/M06023:55:000000000-BTM48:1:1110:16415:22044 2:N:0:TACGCTGC+GCGTAAGA
CGCCCGTCGCTCCTACCGATTGAGTGGTCCGGTGAGATCCTCGGATCGCAGCCGCAACGCGGGCAACCGTGGTCGCGGCAGTGAGAAGTTGATCAAACCTTATCACTTAGAGGAAGGAGAAGTCGTAACAAGGTTTCC
>Centaurea phrygia, KY397483.1
CGCCCGTCGCTCCTACCGATTGAATGGTCCGGTGAAGTGTTAGGATCGCGGCGACGTGGGCGGTTCGCCGCCGGCGACGTCGCGAGAATTCCACTGAACCTTATCATTTAGAGGAAGGAGAAGTCGTAACAAGGTTTCC
>Ceramium diaphanum, M06023:55:000000000-BTM48:1:1109:7659:17431 1:N:0:GCGTAGTA+TATCCTCT/M06023:55:000000000-BTM48:1:1109:7659:17431 2:N:0:GCGTAGTA+TATCCTCT
CGCCCGTCGCTCCTACCGATTGAGTGGTCCGGTGAGGCCTTGGGAGGTCTGCATGTCCTGTGTTTCACTTGTGTGCAGGTTAAACTTGGTCAAACCTTATCACTTAGAGGAAGGAGAAGTCGTAACAAGGTTTCCGGAGGTGGGGGTGGGGGGGGCTGCCCCGAGCCCACGGGAGGATTAGGA
>Ceramium diaphanum, DQ022760.1
CCGCCCGTCGCTCCTACCGATTGAGTGGTCCGGTGAGGCCTTGGGAGGTCTGCATGTCCTGTGTTTCACTTGTGTGCAGGTTAAACTTGGTCAAACCTTATCACTTAGAGGAAGGAGAA
>Chondria sp. (in: Rhodophyta), MF093921.1
CGCCCGTCGCTCCTACCGATTGAGTGGTCCGGTGAGGCTTCGGGAGAGCTAAATGGATTGTGTTTCACAAACTATTTGGCTTGAACTTAGTCAAACCTTACTACTTAGAGGAAGGAGAAGTCGTAACAAGGTTTCC
>Cicer arietinum, AJ577394.1
CGCCCGTCGCTCCTACCGATTGAATGGTCCGGTGAAGTGTTCGGATTGCGGCGACGTGGGCGGTTCGCTGCCCGCGACGTTGTGAGAAGTCCACTGAACCTTATCATTTAGAGGAAGGAGAAGTCGTAACAAGGTTTCC
>Compsopogonopsis leptoclados, M06023:55:000000000-BTM48:1:2110:20317:7971 1:N:0:TACGCTGC+GCGTAAGA/M06023:55:000000000-BTM48:1:2110:20317:7971 2:N:0:TACGCTGC+GCGTAAGA
CGCCCGTCGCTCCTACCGATTGAACGATGCGATGAAATTTTCGGAGAGAGCTTTTGAGCCTGGTTCGCCGGGCGAAAGGGCTTCTCGAAGTCACTTAAATCTCATCGTTTAGAGGAAGGAGAAGTCGTAACAAGGTTTCT
>Cordia collococca, EU862047.1
CGCCCGTCGCTCCTACCGATTGAATGATCCGGTGAAGTGTTCGGATCGCGGCGACGTGGGCGGTTCGCTGCCCGCGACGTCGCGAGAAGTCCACTGAACCTTATCATTTAGAGGAAGGAGAAGTCGTAACAAGGTTTCC
>Cucurbita maxima, NW_019273964.1
CGCCTGTCGCTCCTATCGATTGAATGGTCCGGTGAAGTGTTCGGATCGTGGCGACGTGGGCGGTTTGCTGCCTGCAACGTCGCGAGAAGTCCACTGAACCTTATCATTTAGAGGAAGGAGAAGTCGTAACAAGGTTTCC
>Cyanidioschyzon sp. Y16, M06023:55:000000000-BTM48:1:1114:23067:13099 1:N:0:ACTGAGCG+GAGCCTTA/M06023:55:000000000-BTM48:1:1114:23067:13099 2:N:0:ACTGAGCG+GAGCCTTA
CGCCCGTCGCTCCTACCGATTGAATGAAAAGGTGAAAAGAAGGGAGTTGGGAGGGTGTATGCCTTTCTGATGAACCTCTTTGAACCATTTCATTTAGAGGAAGGAGAAGTCGTAACAAGGTTTTC
>Cymbocarpa saccata, M06023:55:000000000-BTM48:1:2106:4907:7139 1:N:0:ACTGAGCG+GAGCCTTA/M06023:55:000000000-BTM48:1:2106:4907:7139 2:N:0:ACTGAGCG+GAGCCTTA
CGCCCGTCGCTCCTACCGATTGAATGATCCGGTGAAGGTTTCGGATGGTGGCGCATATCTGCGGGGCAACTTGCAGTAGCGTCGCCAGAAGTTGCTTAAATCTTATCATTTAGAGGAAGGAGAAGTCGTAACAAGGTTTCC
>Dasya naccarioides, MF093923.1
CGCCCGTCGCTCCTACCGATTGAGTGGTCCGGTGAGGCCTTGGGAGAGCGAGACGGACTGTGTTTTCACGGACTGTTTTGCTCAAACTTGGTCAAACCTTATCACTTAGAGGAAGGAGAAGTCGTAACAAGGTTTCCG
>Dendropanax morbifer, KT380923.1
CGCCCGTCGCTCCTACCGATTGAATGGTCCGGTGAAGTGTTCGGATTGCGGCGACGTGGGCGGTTCGCTGCCCGCGACGTCGAAAGAAGTCCACTGAACCTTATCATTTAGAGGAAGGAGAAGTCGTAACAAGGTTTCC
>Diapse ptilota, M06023:55:000000000-BTM48:1:1110:23764:16099 1:N:0:GCTCATGA+CTAAGCCT/M06023:55:000000000-BTM48:1:1110:23764:16099 2:N:0:GCTCATGA+CTAAGCCT
CGCCCGTCGCTCCTACCGATTGAGTGGTCCGGTGAGGCCCCGGGAGGACGCAAATTCGTGCGAATTCTTTCGCATGCGTTTGGTCCAAACTTGGTCAAACCTTATCACTTAGAGGAAGGAGAAGTCGTAACAAGGTTTCC
>Diapse ptilota, DQ022766.1
CGCCCGTCGCTCCTACCGATTGAGTGGTCCGGTGAGGCCCCGGGAGGACCAAGAGGTGTGCGAATTCTTTCGCACGCTTTTTGGTCCAAACTTGGTCAAACCTTATCACTTAGAGGAAGGAGAAGTCGTAACAAGGTT
>Echeandia sp. Steele 1101, JQ283933.1
CGCCCGTCGCTCCTACCGATTGAATGGTCCGGTGAAGTGTTCGGATCGCGGCGACGGGGGCGGTTCGCCGCCCGTGACGTCGCGAGAAGTCCACTGAACCTTATCATTTAGAGGAAGGAGAAGTCGTAACAAGGTTTCC
>Ephedra sinica, M06023:55:000000000-BTM48:1:1114:2953:11768 1:N:0:ACTGAGCG+GAGCCTTA/M06023:55:000000000-BTM48:1:1114:2953:11768 2:N:0:ACTGAGCG+GAGCCTTA
CGCCCGTCGCTCCTACCGATTGAACGATCCGGTGAAAACTTTGGATTGGGGGTCTGGGTTGTTTTTCAGCCCGTTTCTCCGAGAAATTGTTTGAACCTTATCGTTTAGAGGAAGGAGAAGTCGTAACAAGGTTTCC
>Erythrocladia sp. JAW4269, AY617154.1
CGCCCGTCGCTCCTACCGATTGAATGGTCCGGTGAAATGTCCGGACTGCGGCGATTGCTTCGGTTCGCCGTCGCGTCGCTGCGGAAAGCTCATTAAACCTTATCATTTA
>Erythropeltidales sp. CSW318, AY126430.1
CGCCCGTCGCTCCTACCGATTGAATGGTCCGGTGAAATGTCCGGACTGCGGTGATTGCTTCGGTTCTCCGTCGCGTCGCTGCGGAAAGCTCATTAAACCTTATCATTTAGAGGAA
>Erythrotrichia carnea, AJ880417.1
CGCCCGTCGCTCCTACCGATTGAATGGTCCGGTGAAATGTCCGGACTGCGGCGATCGCTTCGGTTTTCCGTCGCGTCGCTGCGGAAAGCTCATTAAACCTTATCATTTAGAGGAAGGCGAAGTCGTAACAAGGTTTCC
>Fissidens taxifolius, X95934.1
CGCCCGTCGCTCCTACCGATTGAATGGTCCGGTGAAGTTTTCGGATTGCGGCGACGCCGGCGGTTCGCCGCCGGTGTCGTTGTGAGAAGTTCATTAAACCTTATCATTTAGAGGAAGGAGAAGTCGTAACAAGGTTTCC
>Gastroclonium pacificum, AB690301.1
CGCCCGTCGCTCCTACCGATTGAGTGGTCCGGTGAGGCCTTGGGAGGGCTAAGTGGACTGTGTTTCACAGACCGCCGAGCCCAAACTTGGTCAAACCTTATCACTTAGAGGAAGGAGAAGTCGTAACAAGGTTTCC
>Gelidium amansii, DQ316994.1
CGCCCGTCGCTCCTACCGATTGAGTGGTCCGGTGAGGCCTTGGGAGGGCTAGTCGGACTGTGTTTTACAGACCATCTGGCCCAAACTTGGTCAAACCTTATCACTTAGAGGAAGGAGAAGTCGTAACAAGGTTTCC
>Glycyrrhiza glabra x Glycyrrhiza uralensis, KX530459.1
CGCCCGTCGCTCCTACCGATTGAATGGTCCGGTGAAGTGTTCGGATTGCGGCGACGTGGGCGGTTCGCTGCCGGCGACGTTGTGAGAAGTCCACTGAACCTTATCATTTAGAGGAAGGAGAAGTCGTAACAAGGTTTCC
>Goniotrichopsis sublittoralis, AF168629.1
CGCCCGTCGCTCCTACCGATTGAATGGTCCGGTGAAATGTTCGGATTGGGACGGAGCCTGCTGGTTTTACTGGCGATTCGTCCCGAGAAGTTCATTAAACCTTATCATTTAGAGGAAGGAGAAGTCGTAACAAGGTTTCC
>Gracilaria aff. tepocensis, AF472417.1
CGCCCGTCGCTCCTACCGATTGAGTGGTCCGGTGAGGCCTTGGGAGAGCTAGATGAACTGATTATTCAGATCTTTTGGCTTGAACTTGGTCAAACCTTATCACTTAGAGGAAGGAGAAGTCGTAACAAGGTTTCC
>Gracilariopsis longissima, AY617148.1
CGCCCGTCGCTCCTACCGATTGAGTGGTCCGGTGAGGCCTTGGGAGGGCTGGATGCGCTGTTTTTACGCAGACATTTTGGCCTGAACCTGGTCAAACCTTATCACTTAGAGGAAGGAGAAGTCGTAACAAGGTTTCC
>Halurus flosculosus, FR865645.1
CGCCCGTCGCTCCTACCGATTGAGTGGTCCGGTGAGGCCTTTGGAGGGTTGGTTAAACTGTTTTCACAGATTTCCTGGCCCAAAATTGGTCAAACCTTATCACTTAGAGGAAGGAGAAGTCGTAACAAGGTTTCC
>Halymenia plana, U33133.1
CGCCCGTCGCTCCTACCGATTGAGTGGTCCGGTGAGGCCTTGGGAGGGCTAGATAGTCGGTGTTTTCACAGATCATCTGGCCCAAACTTGGTCAAACCTTATCACTTAGAGGAAGGAGAAGTCGTAACAAGGTTTCC
>Haplomitrium hookeri, Y19006.1
CGCCCGTCGCTCCTACCGATTGAATGGTCCGGTGAAGTTTTCGGATCGCGGCGACGCCGGCGGTCCGCCGCCGGTGACGTTGTGAGAAGTTCATTAAACCTTATCATTTAGAGGAAGGAGAAGTCGTAACAAGGTTTCC
>Hibiscus cannabinus, FJ527607.1
CGCCCGTCGCTCCTACCGATTGAATGGTCCGGTGAAGTGTTCGGATCGCGGCGACGTGGGCGGTTCGCTGCCCGCGACGTCGCGAGAAGTCCACTGAACCTTATCATTTAGAGGAAGGAGAAGTCGTAACAAGGTTTCC
>Hydrilla verticillata, AY952399.1
CGCCCGTCGCTCCTACCGATTGAATGGTCCGGTGAAGTGCTCGGATCGCGGCGATGTTGGCGGTTTGCCGCTGGTGACGTCGTGAGAAGTCCACTGAACCTTATCATTTAGAGGAAGGAGAAGTCGTAACAAGGTTTC
>Lambertia inermis, AF274597.1
CGCCCGTCGCTCCTACCGATTGAATGGTCCGGTGAAGTGTTCGGATCGCGGCGACGTGGGCGGTTCGCCGCCGGCGACGTCGCGAGAAGTCCACTGAACCTTATCATTTAGAGGAAGGAGAAGTCGTAACAAGGTTTCC
>Lythrum salicaria, AF206955.1
CGCCCGTCGCTCCTACCGATTGAATGGTCCGGTGAAATGTTCGGATCGCGGCGACGTGGGCGCTTCGTCGCCGACGACGTCGCGAGAAGTCCATTGAACCTTATCATTTAGAGGAAGGAG
>Mastocarpus stellatus, DQ317003.1
CGCCCGTCGCTCCTACCGATTGAGTGGTCCGGTGAGGCCTTGGGAGGGAAAGATGGACTGTGTTTCACAGACCGTCTGGCCCCAACTTGGTCAAACCTTATCACTTAGAGGAAGGAGAAGTCGTAACAAGGTTTCC
>Melanothamnus harveyi, M06023:55:000000000-BTM48:1:1103:8396:26875 1:N:0:TGCAGCTA+TTCTAGCT/M06023:55:000000000-BTM48:1:1103:8396:26875 2:N:0:TGCAGCTA+TTCTAGCT
CGCCCGTCGCTCCTACCGATTGAGTGTTCCGGTGAGGCTTCGGGAGAACTGGGTGGATTGTGTTTCACAAACTGCTCGGTTTGAACTTAGTCAAACCTTATCACTTAGAGGAAGGAGAAGTCGTAACAAGGTTTCCCCCCCCGAACACCCAGAAGG
>Melanothamnus harveyi, MF093937.1
CCGCCCGTCGCTCCTACCGATTGAGTGTTCCGGTGAGGCTTCGGGAGAACTGGGTGGATTGTGTTTCACAAACTGCTCGGTTTGAACTTAGTCAAACCTTATCACTTAGAGGAAGGAGAAGTCGTAACAAGGTTTCCGTAGGTGAACCTGCGGAAGGA
>Metamastophora flabellata, AY234240.1
CGCCCGTCGCTCCTACCGATTGAGTGGTCCGGTGAGGCTTTGGGATCTAAGCGGAAAGAGCGTTTCGCTCGTTCTGCTGGGAGAACTCAGTCGAACCTTATCATTTAGAGGAAGGAGAAGTCGTAACAAGGTTTCC
>Myrtus communis, JQ740194.1
CGCCCGTCGCTCCTACCGATTGAATGGTCCGGTGAAGTGTTCGGATCGCGGCGACGTGGGCGGTTCGCCGCCGATGACGTCGCGAGAAGTCCACTGAACCTTATCATTTAGAGGAAGGAGAAGTCGTAACAAGGTTTCC
>Nemalionopsis tortuosa, M06023:55:000000000-BTM48:1:1101:12288:6035 1:N:0:CGGAGCCT+GTAAGGAG/M06023:55:000000000-BTM48:1:1101:12288:6035 2:N:0:CGGAGCCT+GTAAGGAG
CGCCCGTCGCTCCTACCGATTGAGTGATCCGGTGAGTTATTCGGACCATGCGCTTGTCATCTTGGCTCGTGTGTGGGAAGTTTTGCGAACCTTATCACTTAGAGGAAGGAGAAGTCGTAACAAGGTTTCC
>Neochondria ammophila, M06023:55:000000000-BTM48:1:1107:20395:15136 1:N:0:TAGGCATG+TCGACTAG/M06023:55:000000000-BTM48:1:1107:20395:15136 2:N:0:TAGGCATG+TCGACTAG
CGCCCGTCGCTCCTACCGATGAATGGTCCGGTGAGGCCTTCGGATAGAGATGCACAGCTGTCGGGGCAACCTGGTGGTAGCATTTCTAAAAGTTGGTCTAACCTTACTATTTAGAGGAAGGAGAAGTCGTAACAAGGTTTCC
>Neorhodella cyanea, M06023:55:000000000-BTM48:1:1105:24670:17734 1:N:0:TAGGCATG+TCGACTAG/M06023:55:000000000-BTM48:1:1105:24670:17734 2:N:0:TAGGCATG+TCGACTAG
CGCCCGTCGCTCCTACCGATTGGGTGATCCGGTGAAGCCTTAAGATTGTGATATTGCCGCTGGTTCGCCAGCAGCGTTGTCACAAGAATTTGTCTAAACCTTATCATCTAGAGGAAGGAGAAGTCGTAACAAGGTTTCC
>Neosiphonia paniculata, AY617144.1
CGCCCGTCGCTCCTACCGATTGAGTGTTCCGGTGAGGCTTTGGGAGATCTGGATGGATTGTGTTTCACAAACTGTTCGGTTTGAACTTAGTCAAACCTTATCACTTAGAGGAAGGAGAAGTCGTAACAAGGTTTCC
>Nepeta cataria, KT179706.1
CGCCCGTCGCTCCTACCGATTGAATGGTCCGGTGAAATGTTCGGATCGAGGCGACGTGGGCGGTTCGCCGCCCGCGACGTCGTGAGAAGTCCATTGAACCTTATCATTTAGAGGAAGGAGAAGTCGTAACAAGGTTTCC
>Nicotiana langsdorffii x Nicotiana sanderae, EB690575.1
CGCCCGTCGCTCCTACCGATTGAATGATCCGGTGAAATGTTCGGATCGCGGCGACGTGGGCGGTTCGCTGCCCGCGACGTCGCGAGAAGTCCATTGAACCTTATCATTTAGAGGAAGGAGAAGTCGTAACAAGGTTTCC
>Nitophyllum punctatum, KY682881.1
CGCCCGTCGCTCCTACCGATTGAGTGTTCCGGTGAGGCCTTGGGAGAGCTGAGGTAACTGTGATTTATCATGGATGCTTGGGTTCGAACTTGTCCAAACCTTATCACTTAGAGGAAGGAGAAGTCGTAACAAGGTTTCC
>Orthotrichum stramineum, X89870.1
CGCCCGTCGCTCCTACCGATTGAATGGTCCGGTGAAGTTTTCGGATCGCGGCGATGCCGGCGGTTCGCCGCCGGTGACGTTGTGAGAAGTTCATTAAACCTTATCATTTAGAGGAAGGAGAAGTCGTAACAAGGTTTCC
>Palisada sp., MF093940.1
CGCCCGTCGCTCCTACCGATTGAGTGGTCCGGTGAGGCTTTGGGAGAGCCGGATGGATTGTGTTTCACAAACTATTTGGCTTGAACTTAGTCAAACCTTACTACTTAGAGGAAGGAGAAGTCGTAACAAGGTTTCC
>Paralemanea catenata, AF026052.1
CGCCCGTCGCTCCTACCGATTGAGTGGTCCGGTGAGGACTTGGGACTGCTGCGATTGGGGTTCATTCTCTGGCCGCGGTGGGAACTTGTCCAAACCTTATCACTTAGAGGAAGGAGAAGTCGTAACAAGGTTTCC
>Parietaria judaica, KF137779.1
CGCCCGTCGCTCCTACCGATTGAATGGTCCGGTGAAGTGTTCGGATCGAGGTGACGTGGGCGGTTCGCTGCCCGCGACATCGCGAGAAGTCCACTGAACCTTATCATTTAGAGGAAGGAGAAGTCGT
>Peucedanum japonicum, KX757776.1
CGCCCGTCGCTCCTACCGATTGAATGGTCCGGTGAAGTGTTCGGATTGCGGCGACGTGGGCGGTTTGCTGCTCGCGACGTCGAAAGAAGTCCACTGAACCTTATCATTTAGAGGAAGGAGAAGTCGTAACAAGGTTTCC
>Phyllospadix iwatensis, HQ660595.1
CGCCCGTCGCTCCTACCGATTGAATGGTCCGGTGAAGTGCTCGGATTGTGGCGACGTTAGTGGTCTGCCGCTGGCGACGTCGTGAGAAGTCCACTGAACCTTATCATTTAGAGGAAGGAGAAGTCGTAACAAGGTTTCCG
>Pilea microphylla, GQ396670.1
CGCCCGTCGCTCCTACCGATTGAATGGTCCGGTGAAGTGTTCGGATCGCGGTGACGTGGGCGGTTCGCTGCCCGCGACATTGCGAGAAGTCCACTGAACCTTATCATTTAGAGGAAGGAGAAGTCGTAACAAGGTTTCC
>Pinus elliottii, AF051798.1
CGACCGTCGTTCCTACCGATTGAATGATCCGGTGAAGTGTTCGGATTGCGTCGACGATGGTGGTTCGCCGCCGTCGACGTCGTGAGAAGTTCATTGATCCTTATCATTTAGAGGAAGGAGAAGTCGTAACAAAGTTTCC
>Pinus luchuensis, JF829702.1
TGTTCGGATTGCGTCGACGATGGCGGTTCGCCGCCGTCGACGTCGTGAGAAGTTCATTGAACCTTATCATTTAGAGGAAGGAGAAGTCGTAACAAGGTTACC
>Polysiphonia elongata, M06023:55:000000000-BTM48:1:1101:3207:9162 1:N:0:CGGAGCCT+GTAAGGAG/M06023:55:000000000-BTM48:1:1101:3207:9162 2:N:0:CGGAGCCT+GTAAGGAG
CGCCCGTCGCTCCTACCGATTGAGTGTTCCGGTGAGGCTTTGGGAGAACTGGGTGGATTGTGTTCCACAAACTGCTCGGTTTAAACTTAGTCAAACCTTATCACTTAGAGGAAGGAGAAGTCGTAACAAGGTTTCCTTCCTTTAACCTCCATAATG
>Polysiphonia elongata, MF093944.1
CCGCCCGTCGCTCCTACCGATTGAGTGTTCCGGTGAGGCTTTGGGAGAACTGGGTGGATTGTGTTCCACAAACTGCTCGGTTTGAACTTAGTCAAACCTTATCACTTAGAGGAAGGAGAAGTCGTAACAAGGTTTCCGTAGGTGAACCTGCGGAAGGAT
>Polysiphonia infestans, MF093945.1
CCGCCCGTCGCTCCTACCGATTGAGTGTTCCGGTGAGGCTTCGGGAGAACTGGGTGGATTGTGTTCCACAAACTGCTCGGTTTGAACTTAGTCAAACCTTATCACTTAGAGGAAGGAGAAGTCGTAACAAGGTTTCCGTAGGTGAACCTGCGGAAGG
>Polysiphonia sertularioides, MF093948.1
CGCCCGTCGCTCCTACCGATTGAGTGTTCCGGTGAGGCTTTGGGAGAACTGGATGGATTGTGTTTCACAAACTGTTCGGCTTGAACTTAGTCAAACCTTATCACTTAGAGGAAGGAGAAGTCGTAACAAGGTTTCC
>Polysiphonia sertularioides, MF093949.1
CGCCCGTCGCTCCTACCGATTGAGTGTTCCGGTGAGGCTTTGGGAGAGCTGGGTGGATTGTGTTTCACGAACTGCTCGGTTTGAACTTAGTCAAACCTTATCACTTAGAGGAAGGAGAAGTCGTAACAAGGTTTCC
>Polysiphonia stricta, MF093952.1
CGCCCGTCGCTCCTACCGATTGAGTGTTCCGGTGAGGTTTTGGGAGGACTGAATGGATCGTGTTTCACGAACTGTTTGGGCCGAACTTAATCAAACCTTATCACTTAGAGGAAGGAGAAGTCGTAACAAGGTTTCC
>Porphyridium aerugineum, M06023:55:000000000-BTM48:1:1101:16705:5869 1:N:0:CTCTCTAC+TTCTAGCT/M06023:55:000000000-BTM48:1:1101:16705:5869 2:N:0:CTCTCTAC+TTCTAGCT
CGCCCGTCGCTCCTACCGATTGGATGGTCCGGTGAAATATTCGGACCGGCGCAATGCACCTGGGCAACCAGGAGCAATGTGCTGGGAAGTCTCTTAAACCTTATCATCTAGAGGAAGGAGAAGTCGTAACAAGGTTTCC
>Porphyridium aerugineum, M06023:55:000000000-BTM48:1:1113:25315:8598 1:N:0:TAGGCATG+TCGACTAG/M06023:55:000000000-BTM48:1:1113:25315:8598 2:N:0:TAGGCATG+TCGACTAG
CGCCCGTCGCTCCTACCGATTGGATGGTCCGGTGAAATGTATGGACCGTAGCAGGACCGGAGGCAACTTTGGACCTGTTGTGGGAAGTTCATTAAACCTTATTATCTAGAGGAAGGAGAAGTCGTAACAAGGTTTCC
>Porphyridium purpureum, M06023:55:000000000-BTM48:1:1106:8117:20731 1:N:0:TCGACGTC+CCTAGAGT/M06023:55:000000000-BTM48:1:1106:8117:20731 2:N:0:TCGACGTC+CCTAGAGT
CGCCCGTCGCTCCTACCGATGGATGGTCCGGTGAGGATGTGGGACCGGTTGACGTTCGTGTGGGGCAACCTGCACTGTCACTGGAAACTAGTTCGAACCTTATCATCTAGAGGAAGGAGAAGTCGTAACAAGGTATCC
>Prunus virginiana, KT459207.1
CGCCCGTCGCTCCTACCGATTGAATGGTCCGGTGAAGTGTTCGGATCGCGGCGACGTGGGTGGTTCGCTGCCCGCGACGTCGCGAGAAGTCCACTGAACCTTATCATTTAGAGGAAGGAGAAGTCGTAACAAGGTTTCC
>Pyrophyllon subtumens, AY126434.1
CGCCCGTCGCTCCTACCGATTGAATGGTCCGGTGAAATGTCCGGATTGCGGCGATTGCTTCGGTTCGCCGACGCATTGCTGCGGAAAGCTCATTAAACCTTATCATTTAGAGGAAGGAGAAGTCGTAACAAGGTTTCC
>Pyropia sp. Antar68, M06023:55:000000000-BTM48:1:1110:26465:21382 1:N:0:GGACTCCT+TTATGCGA/M06023:55:000000000-BTM48:1:1110:26465:21382 2:N:0:GGACTCCT+TTATGCGA
CGCCCGTCGCTCCTACCGATTGAATGATCCGATGAATATCGTGGACTGAGGGTGTAAGCGGGTTCGCCTGTCTTGATCTTCGGGAAGCGAAGTAAATCTTATCATTTAGAGGAAGGAGAAGTCGTAACAAGGTTTCCG
>Quercus suber, NW_019819311.1
CGCCTGTCGCTACTACCGATTGATAGCGTTAGTGAGCACTTGGGATCGACGTTCGGGAGCCGGCAACGGCACCTGATTGTTGAAAACTTGTGCAAACTTGCGTTATTAGAGGAAGTAAAAGTCATAACAAGGTTTCT
>Rheum rhaponticum, AB115754.1
CGCCCGTCGCTCCTACCGATTGAATGGTCCGGTGAAGTGTTCGGATCGCGGCGACGTGGGCGGTTCGCCGCCGGCGACGTCGTGAGAAGTCCACTGAACCTTATCATTTAGAGGAAGGAGAAGTCGTAACAAGGTTTCC
>Rhodella violacea, GU191839.1
CGCCCGTCGCTCCTACCGATTGAATGGTCCGGTGAAGCTCTAGGACCGAGTCATGCGAGCTGGTTCGCTAGCTTGCGTGATTTGGAAATTGCGCTAAATTGTATCATTTAGAGGAAGGAGAAGTCGTAACAAGGTTTCC
>Rhodochorton purpureum, U23816.1
CGCCCGTCGCTCCTACCGATTGAGTGATCCGGTGAGGCTTTGGGACTGCTGCGATCGGAGCGTTTACGCTCTGGCCGCGGTGGAAACTTATCCGAACCTTATCACTTAGAGGAAGGAGAAGTCGTAACAAGGTTTCC
>Rhodophysema elegans, U23817.1
CGCCCGTCGCTCCTACCGATTGAGTGATCCGGTGAGGCTTTGGGACTGCCGCGGTTGAGGCGTTTACGCCCTGGCCGCAGTGGGAACTTATCCGAACCTTATCACTTAGAGGAAGGAGAAGTCGTAACAAGGTTTCC
>Rosa canina, FM164423.1
CGCCCGTCGCTCCTACCGATTGAATGGTCCGGTGAAGTTTTCGGATCGCGGCGACGTGGGCGGTTCGCTGTCTGCGACGTCGCGAGAAGTCCACTGAACCTTATCATTTAGAGGAAGGAGAAGTCGTAACAAGGTTTCC
>Salix interior, KT459210.1
CGCCCGTCGCTCCTACCGATTGAATGGTCCGGTGAAGTGTTCGGATCGCGGCGACGTGGGCGGTTCGCCGCTGGCGACGTCGCGAGAAGTCCACTGAACCTTATCATTTAGAGGAAGGAGAAGTCGTAACAAGGTTTCC
>Scapania koponenii, KY311843.1
CGCCCGTCGCTCCTACCGATTGAATGGTCCGGTGAAGTTTTCGGATTGCGGCGACGCCGGCGGTTCGCCGCCGGTGACGTTGTGAGAAGTTCATTAAACCTTATCATTTAGAGGAAGGAGAAGTCGTAACAAGGTTTCC
>Sheathia confusa, FJ386473.1
CGCCCGTCGCTCCTACCGATTGAGTGGTCCGGTGAGGACTTGGGACTGCTGCGATTGGGGTTAATTCTCTGGCCACGGTGGGAACTTGTCCAAACCTTATCACTTAGAGGAAGGAGAAGTCGTAACAAGGTTTC
>Sporolithon sp. 2WA, M06023:55:000000000-BTM48:1:1110:26167:9554 1:N:0:GTAGAGGA+AAGGAGTA/M06023:55:000000000-BTM48:1:1110:26167:9554 2:N:0:GTAGAGGA+AAGGAGTA
CGCCCGTCGCTCCTACCGATTGAGTGGTCCGGTGAGAGCTTGGGATGAATGAGCCGCGGCGCGGGGCAACTCGCGCTTGGCTCGTTCAAAACTTGTTCAAACCTTATCATTTAGAGGAAGGAGAAGTCGTAACAAGGTATCC
>Staurodesmus bulnheimii, M06023:55:000000000-BTM48:1:1101:16028:3902 1:N:0:CTCTCTAC+TTCTAGCT/M06023:55:000000000-BTM48:1:1101:16028:3902 2:N:0:CTCTCTAC+TTCTAGCT
CGCCCGTCGCTCCTACCGATTGAACGATGCGATGAAATTTTCGGAGAGCGGCTTTGATCCTGGTTCGCTGGGTGAAAAGTTGCTTCAAAGTCACTTGAATCTCATCGTTTAGAGGAAGGAGAAGTCGTAACAAGGTTTCC
>Syringa vulgaris, HQ384685.1
CGCCCGTCGCTCCTACCGATTGAATGGTCCGGTGAAGTGTTCGGATCGCGGCGACGTGGGCGGTTTGCTGCCCGCGACGTCGCGAGAAGTCCACTGAACCTTATCATTTAGAGGAAGGAGAAGTCG
>Targionia hypophylla, M06023:55:000000000-BTM48:1:1109:11302:14774 1:N:0:TCGACGTC+CCTAGAGT/M06023:55:000000000-BTM48:1:1109:11302:14774 2:N:0:TCGACGTC+CCTAGAGT
CGCCCGTCGCTCCTACCGATTGAATGGTCCGGTGAAGAGTTCGGACCGTGGCTGACAGATGGTCCGCCGTCCGTCTGCCGTGGGAAGTTCTTTAAACCTTATCATTTAGAGGAAGGAGAAGTCGTAACAAGGTTTCC
>Vaccinium macrocarpon, AF419808.1
CGCCCGTCGCTACCTACCGATTGAATGGTCCGGTGAAGTGTTCGGATCGCGGCGACGTGGGCGGTTCGCTGCCGGCGACGTCGCGAGAAGTCCACTGAACCTTATCATTTAGAGGAAGGAGAAGTCGTAACAAGGTTTCC
>Cochliopodium kieliense, M06023:55:000000000-BTM48:1:1108:22351:10052 1:N:0:CTCTCTAC+TTCTAGCT/M06023:55:000000000-BTM48:1:1108:22351:10052 2:N:0:CTCTCTAC+TTCTAGCT
CGCCCGTCGCTCCTACCGATTGAATTGTCCGATGAGTTGTAAGGAGAGCAGCCAAACCTAGAGCAATCTAATTGGTAACTCAAATTACAGCAAATCTTATAATTTAGAGGAAGGAGAAGTCGTAACAAGGTAACC
>Parvamoeba rugata, M06023:55:000000000-BTM48:1:1102:26573:11721 1:N:0:AAGAGGCA+ACTGCATA/M06023:55:000000000-BTM48:1:1102:26573:11721 2:N:0:AAGAGGCA+ACTGCATA
CGCCCGTCGCTCCTACCGATTGGGTGTTCCGGTGAGGATTCAGGACCCGAAGTTTTTTCTGCCCCGGGGTTCTGCCTCGGGATAGAGCTTTGGAGAATTTATTCAAATCTTAACATTTAGAGGAAGGAGAAGTCGTAACAAGGTTTCC
>Parvamoeba rugata, M06023:55:000000000-BTM48:1:2106:22679:19378 1:N:0:TAGGCATG+TCGACTAG/M06023:55:000000000-BTM48:1:2106:22679:19378 2:N:0:TAGGCATG+TCGACTAG
CGCCCGTCGCTCCTACCGATTGGATGTTCCGGTGAGGATTCAGGACCTGAGATTCATTTCCGGCGCGGTTCTGCCGTGTTGGAAACTTTCGGGAAATTTATTCAAATCTTAACATTTAGAGGAAGGAGAAGTCGTAACAAGGTTTCC
>Parvamoeba rugata, M06023:55:000000000-BTM48:1:1106:11424:10893 1:N:0:CGAGGCTG+CCTAGAGT/M06023:55:000000000-BTM48:1:1106:11424:10893 2:N:0:CGAGGCTG+CCTAGAGT
CGCCCGTCGCTCCTACCGATTGGATGTTCCGGTGAGGATTCAGGACTCGGAGGTTCTTCTGTCGCGGGGTTCTGCTTCGTGACAGATCTCTGGGAAATTTATTCAAATCTTAACATTTAGAGGAAGGAGAAGTCGTAACAAGGTTTCC
>Parvamoeba rugata, JN202427.1
CGCCCGTCGCTCCTACCGATTGGATGTTCCGGTGAGGATTCTGGACTTCGAGTTTAGTGCTGTGAGGTTCTGCTTTGCAACGCGCTCGAGGAAAATTATTCAAATCTTAACATTTAGAGGAAGGAGAAGTCGTAACAAGGTTTCC
>Parvamoeba rugata, M06023:55:000000000-BTM48:1:1111:14185:15065 1:N:0:ACTGAGCG+GAGCCTTA/M06023:55:000000000-BTM48:1:1111:14185:15065 2:N:0:ACTGAGCG+GAGCCTTA
CGCCCGTCGCTCCTACCGATTGGATGTTCCGGTGAGGATTCAGGACTCGAGATAAATTTCTGCTATGGTTCTGCTGTAGTGGAAACTCTTGGGGAATTTATTCAAATCTTAACATTTAGAGGAAGGAGAAGTCGTAACAAGGTTTCC
>Parvamoeba rugata, M06023:55:000000000-BTM48:1:1114:3377:11534 1:N:0:TACGCTGC+GCGTAAGA/M06023:55:000000000-BTM48:1:1114:3377:11534 2:N:0:TACGCTGC+GCGTAAGA
CGCCCGTCGCTCCTACCGATTGGATGTTCCGGTGAGGATTCTGGACTCTGGGTTTAGTGTCTTGAGGTTCTGCTTCTTGACTCGCTCGGGGAAAATTATTCAAATCTTAACATTTAGAGGAAGGAGAAGTCGTAACAAGGTTTCC
>Parvamoeba rugata, M06023:55:000000000-BTM48:1:1101:15476:3238 1:N:0:CTCTCTAC+TTCTAGCT/M06023:55:000000000-BTM48:1:1101:15476:3238 2:N:0:CTCTCTAC+TTCTAGCT
CGCCCGTCGCTCCTACCGATTGGATGTTCCGGTGAGGACTCTGGACTTGTGACTTTAGTGTTTTGAGGTTCTGCTTCTTAACGCGGTCGTGAGGAAATTGTTCAAATCTTAACATTTAGAGGAAGGAGAAGTCGTAACAAGGTTTCC
>Parvamoeba rugata, M06023:55:000000000-BTM48:1:1112:17815:11107 1:N:0:TACGCTGC+GCGTAAGA/M06023:55:000000000-BTM48:1:1112:17815:11107 2:N:0:TACGCTGC+GCGTAAGA
CGCCCGTCGCTCCTACCGATTGGATGTTCCGGTGAGGATTCAGGACTCGAGATCATTTTCGCCAAGGTTCTGCTTTGGTGAAAACTTTTGGGAAATTTATTCAAATCTTAACATTTAGAGGAAGGAGAAGTCGTAACAAGGTTTCC
>Parvamoeba rugata, M06023:55:000000000-BTM48:1:2110:20795:24349 1:N:0:TAGGCATG+TCGACTAG/M06023:55:000000000-BTM48:1:2110:20795:24349 2:N:0:TAGGCATG+TCGACTAG
CGCCCGTCGCTCCTACCGATTGGATGTTCCGGTGAGGATTCAGGACTCGAGATCATTTCGTTTACGGTTCTGCTGTATCTGAAACTTTTGGGAAATTTATTCAAATCTTAACATTTAGAGGAAGGAGAAGTCGTAACAAGGTTTCC
>Parvamoeba rugata, M06023:55:000000000-BTM48:1:1108:10713:7767 1:N:0:ACTGAGCG+GAGCCTTA/M06023:55:000000000-BTM48:1:1108:10713:7767 2:N:0:ACTGAGCG+GAGCCTTA
CGCCCGTCGCTCCTACCGATTGGATGTTCCGGTGAGGATTCAGGACTTTGAGTTTTTCTGTTTTGGGGTTCTGCTCCTTGACAGAGCTTGGGGGAATTTATTCAAATCTTAACATTTAGAGGAAGGAGAAGTCGTAACAAGGTTTCC
>Parvamoeba rugata, M06023:55:000000000-BTM48:1:1103:24492:6484 1:N:0:TACGCTGC+GCGTAAGA/M06023:55:000000000-BTM48:1:1103:24492:6484 2:N:0:TACGCTGC+GCGTAAGA
CGCCCGTCGCTCCTACCGATTGGATGTTCCGGTGAGGATTCAGGACTTGGAATTCATTTCGGCTGAGGTTCTGCTTCAGTTGAAACTTCCGGGAAATTTATTCAAATCTTAACATTTAGAGGAAGGAGAAGTCGTAACAAGGTTTCC
>Allogromia laticollaris, M06023:55:000000000-BTM48:1:1103:12360:13275 1:N:0:TAAGGCGA+GCGTAAGA/M06023:55:000000000-BTM48:1:1103:12360:13275 2:N:0:TAAGGCGA+GCGTAAGA
CGCCCGTCGCTCTTACCGATGGACTACTCTGTGAGTATGCAAGACGGGATCTTTATCTTCGGATTGAGATCTATATGAATGTACGCGAACAGTGTGGTCTAAAGGAAAGAGAAGTCGTAACAAGGCATCA
>Allogromia laticollaris, AJ311218.1
CGCCCGTCGCTCTTACCGATGGACTATTCTGTGAGTATACAGGACGGGAACTCTATCTTCTGATTGAGTTCTATAAGAATGTACGCGAACAGTGTGGTCTAAAGGAAAGAGAAGTCGTAACAAGGCATCA
>Phainogullmia aurata, M06023:55:000000000-BTM48:1:1102:15727:9388 1:N:0:CCTAAGAC+TTATGCGA/M06023:55:000000000-BTM48:1:1102:15727:9388 2:N:0:CCTAAGAC+TTATGCGA
CGCCCGTCGCTATTACCGATGGACTACTCCATGAGTCTGAGGGACTCGTCTTGTACGGGAAACTTAGGCGAATGGCATGGTTCAGAGGAAATAAAAGTCGTAACAAGGCATCT
>Phainogullmia aurata, AJ514849.1
CGCCCGTCGCTCTTACCGATGGACTACTCCATGAGTCTGAGGGACTCGTCTCGTTACGGGAAACTTAGGCGAATGGCATGGTCTAGAGGAAAGAGAAGTCGTAACAAGGCATCTG
>Vellaria sp. 10125.26, FN995315.1
CGCCCGTCGCTCTTACCGATGGACTTCTCTGTGAGTATAGAGGACTGGCTAGCTATTTATAGCAAGCTATGGAAATCTACGCGAACAGTGTGGTCTAAAGGAAAGAGAAGTCGAACAAGGCA
>Vellaria sp. 3215, FN995313.1
CGCCCGTCGCTCTTACCGATGGACTTCTCTGTGAGTATAGAGGACTGGCTAGCTATTTATAGCAAGCTATGGAAATCTACGCGAACAGCGAGGTCTAAAGGAAAGAGAAGTCGTAACAAGGCA
>Andalucia godoyi, M06023:55:000000000-BTM48:1:1105:13591:8084 1:N:0:TAGGCATG+TCGACTAG/M06023:55:000000000-BTM48:1:1105:13591:8084 2:N:0:TAGGCATG+TCGACTAG
CGCCCGTCGCTCCTACCGATTGGATGGTCCGGTGAACTTCAGGGATCGAGGCTATGGTGAGATTTCTCATCTGGCTTTGAGAACTGACGTAAACCTTATCATCTAGAGGAAGGAGAAGTCGTAACAAGGTTTCC
>Ichthyodinium sp. PL, M06023:55:000000000-BTM48:1:2102:3307:16651 1:N:0:AGGCAGAA+AAGGCTAT/M06023:55:000000000-BTM48:1:2102:3307:16651 2:N:0:AGGCAGAA+AAGGCTAT
CGCCCGTCGCTGCCTCCGATTGAGTGGTCCGGTGAATAATTCGGACCGACAGTTTGTTTGGTTCGCCGAACTTATTGTTGGAAAGTCTAGTAAACCTTATCACTTAGAGGAAGCAAAAGTCGTAACAAGGTTTCC
>Kiitoksia sp., M06023:55:000000000-BTM48:1:1107:20339:6557 1:N:0:TACGCTGC+GCGTAAGA/M06023:55:000000000-BTM48:1:1107:20339:6557 2:N:0:TACGCTGC+GCGTAAGA
CGCCCGTCGCTACTACCGATTGAATGGCTTAGTGAGTACCACGGACTGGGTCCTTTGTTTGGGTTTCCAAGCACTGGCTTCGGGAAGTGGTTCAAACTTGATCATTTAGAGGAAGTAAAAGTCGTAACAAGGTTTCC
>Kiitoksia sp., M06023:55:000000000-BTM48:1:2103:11166:21659 1:N:0:CTCTCTAC+TTCTAGCT/M06023:55:000000000-BTM48:1:2103:11166:21659 2:N:0:CTCTCTAC+TTCTAGCT
CGCCCGTCGCTACTACCGATTGAATGTTTTAGTGAGTTCCAGGGACTGGTGCCTTTGGTGGCAACACTGATGGCGTTGGAAACTGATGCAAACTTGATCATTTAGAGGAAGTAAAAGTCGTAACAAGGTTTCC
>Kiitoksia sp., M06023:55:000000000-BTM48:1:1102:10604:8421 1:N:0:ACTGAGCG+GAGCCTTA/M06023:55:000000000-BTM48:1:1102:10604:8421 2:N:0:ACTGAGCG+GAGCCTTA
CGCCCGTCGCTACTACCGATTGAATGGCTTAGTGAGTTGCACGGACTGAAACGTTAGGTTGGGTTTCCTTCCTCTCGTTTCGGAAAGTGTTGCAAACTTGATCATTTAGAGGAAGTAAAAGTCGTAACAAGGTTTCC
>Kiitoksia sp., M06023:55:000000000-BTM48:1:1101:23652:7939 1:N:0:TAGGCATG+TCGACTAG/M06023:55:000000000-BTM48:1:1101:23652:7939 2:N:0:TAGGCATG+TCGACTAG
CGCCCGTCGCTACTACCGATTGAATGGCTTAGTGAGTTTAACGGACTGTCGATTCGGATTGGGTTTTCCTTGAAGAGTTGACGGGAAGTTACGCAAACTTGATCATTTAGAGGAAGTAAAAGTCGTAACAAGGTTTCC
>Ancyromonas sigmoides, AY827843.1
CGCCCGTCGCTCCTACCGATTGGATGATCCGGTGAGACTTCCGGACCGCGGAGTCCACGGCGGTTCGCCGCCGAGGGCACTGCGGGAAGTTATTCAAACCTTATCATCTAGAGGAAGGAGAAGTCGTAACAAGGTTTCC
>Ancyromonas sp. 3b, GU001166.1
CGCCCGTCGCTCCTACCGATTGGATGATCCGGTGAGACTTCCGGACCGCGGAACCCACGGTGGTTCGCCACCGAGGGTACTGCGGGAAGTTATTCAAACCTTATCATCTAGAGGAAGGAGAAGTCGTAACAAGGTTTCC
>Fabomonas tropica, M06023:55:000000000-BTM48:1:1109:14947:22213 1:N:0:TACGCTGC+GCGTAAGA/M06023:55:000000000-BTM48:1:1109:14947:22213 2:N:0:TACGCTGC+GCGTAAGA
CGCCCGTCGCTCCTACCGATTGGATGATCCGGTGAAATCTTCGGACCGTAGCAACGGTGCATGTTCTCATGTTCCGATGCCGTGGGAAGTTGCTTAAACCTTATCATCTAGAGGAAGGTGAAGTCGTAACAAGGTTTCC
>Fabomonas tropica, M06023:55:000000000-BTM48:1:1101:12163:8624 1:N:0:CTCTCTAC+TTCTAGCT/M06023:55:000000000-BTM48:1:1101:12163:8624 2:N:0:CTCTCTAC+TTCTAGCT
CGCCCGTCGCTCCTACCGATTGGATGGTCCGGTGAAATCTTCGGACCGGCGCAAGGCATCTGGGCAACCAGAAGCCTAGTGCTGGGAAGTTGCTTAAACCTTATCATCTAGAGGAAGGAGAAGTCGTAACAAGGTTTCC
>Fabomonas tropica, M06023:55:000000000-BTM48:1:2112:26651:21163 1:N:0:CGTACTAG+CTATTAAG/M06023:55:000000000-BTM48:1:2112:26651:21163 2:N:0:CGTACTAG+CTATTAAG
CGCCCGTCGCTCCTACCGATTGGATGGTCCGGTGAAATTGTCGGACTGTTGGTTGTCATTATTCTGGTTCTGCCGGAATAAGCGCCGACGGAAAGTTGATTAAACCTTATCATCTAGAGGAAGGAGAAGTCGTAACAAGGTTTCC
>Fabomonas tropica, M06023:55:000000000-BTM48:1:1102:22328:19382 1:N:0:TACGCTGC+GCGTAAGA/M06023:55:000000000-BTM48:1:1102:22328:19382 2:N:0:TACGCTGC+GCGTAAGA
CGCCCGTCGCTCCTACCGATTGGATGATCCGGTGAAATCTTCGGACCGTTGTAATGGTACATGTTCGCGTGTGCCGATATGATGGGAAGTTGCTTAAACCTTATCATCTAGAGGAAGGAGAAGTCGTAACAAGGTTTCC
>Fabomonas tropica, M06023:55:000000000-BTM48:1:1104:19191:18384 1:N:0:CTCTCTAC+TTCTAGCT/M06023:55:000000000-BTM48:1:1104:19191:18384 2:N:0:CTCTCTAC+TTCTAGCT
CGCCCGTCGCTCCTACCGATTGGATGCTCAGGTGAAATCTTCGGACTGGTGGATATTTGGTTTCGGCCATTGTTCATCGGAAAGTCGCTTAAATCTTATCATCTAGAGGAAGGAGAAGTCGTAACAAGGTTTCC
>Fabomonas tropica, M06023:55:000000000-BTM48:1:2103:24098:12929 1:N:0:TACGCTGC+GCGTAAGA/M06023:55:000000000-BTM48:1:2103:24098:12929 2:N:0:TACGCTGC+GCGTAAGA
CGCCCGTCGCTCCTACCGATTGGATGATCCGGTGAAATTTCTGGACCGCGGCCTCGTAGTTGGTTCGCCGATTATTTGGTTGTGGGAAGTTACTTAAACCTTATCATCTAGAGGAAGGAGAAGTCGTAACAAGGTTTCC
>Fabomonas tropica, M06023:55:000000000-BTM48:1:2101:14774:27035 1:N:0:TACGCTGC+GCGTAAGA/M06023:55:000000000-BTM48:1:2101:14774:27035 2:N:0:TACGCTGC+GCGTAAGA
CGCCCGTCGCTCCTACCGATTGGATGATCCGGTGAAATCTTCGGACCGTAGCACTGTGGCTGGGTTTCCAGTCGCGGCGCTGTGGGAAGTTGCTTAAACCTTATCATCTAGAGGAAGGAGAAGTCGTAACAAGGTTTCC
>Fabomonas tropica, M06023:55:000000000-BTM48:1:2102:6926:6044 1:N:0:GTAGAGGA+AAGGAGTA/M06023:55:000000000-BTM48:1:2102:6926:6044 2:N:0:GTAGAGGA+AAGGAGTA
CGCCCGTCGCTCCTACCGATTGGATGATCCGGTGAAATCTTCGGAGATGAAGCTTCCCTGGGGCAACTCAGTTTGTTTCGTCAAAGTCGCTTAAACCTTATCATCTAGAGGAAGGAGAAGTCGTAACAAGGTTTCC
>Fabomonas tropica, JQ340335.1
CGCCCGTCGCTCCTACCGATTGGATGGTCCGGTGAAATCTTCGGACTGCAGCGGCGCAGCTGGTTTCCGGCAGTGCCGCAGCGGAAGTTGCTTAAACCTTATCATCTAGAGGAAGGAGAAGTCGTAACAAGGTTTCCG
>Fabomonas tropica, M06023:55:000000000-BTM48:1:1111:9985:21568 1:N:0:TAGGCATG+TCGACTAG/M06023:55:000000000-BTM48:1:1111:9985:21568 2:N:0:TAGGCATG+TCGACTAG
CGCCCGTCGCTCCTACCGATTGGATGGTCCGGTGAAATCATCGGATCGCAGCGAGGATGGTTCTGCCAACCACGCAGCGAGAAGTTGAGTAAACCTTATCATCTAGAGGAAGGAGAAGTCGTAACAAGGTTTCC
>Fabomonas tropica, M06023:55:000000000-BTM48:1:1102:20638:15363 1:N:0:TACGCTGC+GCGTAAGA/M06023:55:000000000-BTM48:1:1102:20638:15363 2:N:0:TACGCTGC+GCGTAAGA
CGCCCGTCGCTCCTACCGATTGGATGGTCCGGTGAAATCTTCGGACCGTGACTTCGACACTATTTCGGTAGTATCTTTGTTGCGGGAAGTTGCTTAAACCTTATCATCTAGAGGAAGGAGAAGTCGTAACAAGGTTTCC
>Fabomonas tropica, M06023:55:000000000-BTM48:1:1101:14754:8932 1:N:0:CTCTCTAC+TTCTAGCT/M06023:55:000000000-BTM48:1:1101:14754:8932 2:N:0:CTCTCTAC+TTCTAGCT
CGCCCGTCGCTCCTACCGATTGGATGATCCGGTGAAATCTTCGGACCGCGGTAATGGTGCATGTTCTCATGTACCGATACTGTGGGAAGTTGTTTAAACCTTATCATCTAGAGGAAGGAGAAGTCGTAACAAGGTTTCC
>Planomonas micra, JF791081.1
CGCCCGTCGCTCCTACCGATTGGATGGTCCGGTGAATTCTTCGGACTGCCGTCCGGACTTGGCAACAAGACCGAATGGCGGAAAGTTGTGTAAACCTTATCATCTAGAGGAAGGAGAAGTCGTAACAAGGTTTCC
>Planomonas micra, M06023:55:000000000-BTM48:1:1110:13679:6396 1:N:0:CTCTCTAC+TTCTAGCT/M06023:55:000000000-BTM48:1:1110:13679:6396 2:N:0:CTCTCTAC+TTCTAGCT
CGCCCGTCGCTCCTACCGATTGGATGGTCCGGTGAGTTGTTCGGACCGACTGCTACCCCTGGCAACAGGGGGGCGTGTTGGAAAGTTCTGCTAACCTTATCATCTAGAGGAAGGAGAAGTCGTAACAAGGTTTCC
>Planomonas micra, M06023:55:000000000-BTM48:1:1109:8775:5128 1:N:0:TACGCTGC+GCGTAAGA/M06023:55:000000000-BTM48:1:1109:8775:5128 2:N:0:TACGCTGC+GCGTAAGA
CGCCCGTCGCTCCTACCGATTGGATGCTCAGGTGAATACTTCGGACTGGTCATGCGTAGTTTCGGCTTGTATGATCGGAAAGTTGCGTAAATCTTATCATCTAGAGGAAGGAGAAGTCGTAACAAGGTTTCC
>Planomonas micra, EU349230.1
CGCCCGTCGCTCCTACCGATTGAATGATCCGGTGAAATTTCGGGACCGCAGCAACGCAGCTGGTTCGCCAGCAGTGATGCCGCGGGAACTTACTTAAACCTTATCATTTAGAGGAAGGAGAAGTCGTAACAAGGTTTCC
>NA, M06023:55:000000000-BTM48:1:1109:21261:28006 1:N:0:CTCTCTAC+TTCTAGCT/M06023:55:000000000-BTM48:1:1109:21261:28006 2:N:0:CTCTCTAC+TTCTAGCT
CGCCCGTCGTTGCTACCGATTGGCTGTGGGACAGAGTTCAGGAGAGGGATCCAGCCTGGGCTTGCCCTGTGCTTGGAGCCCAACCTTGAGCAATGTTTCTCAGCTAGAGGAAGCAAAAGTCGTAACAAGGTTGCT
>Diplonema ambulator, M06023:55:000000000-BTM48:1:1103:6417:11690 1:N:0:AGGCAGAA+AAGGCTAT/M06023:55:000000000-BTM48:1:1103:6417:11690 2:N:0:AGGCAGAA+AAGGCTAT
CGCCCGTCGTTGCTACCGATTGGCTGTGGGATAGAGTTGAGGGGAGGTTCGTCAATGCGTTCGCGTATTGATTTGGGCCAAATCTCAACAATATTTCTCAGCTAGAGGAAGCAAAAGTCGTAACAAGGTTGCT
>Diplonema ambulator, M06023:55:000000000-BTM48:1:1102:23021:8430 1:N:0:TAGCGCTC+AAGGCTAT/M06023:55:000000000-BTM48:1:1102:23021:8430 2:N:0:TAGCGCTC+AAGGCTAT
CGCCCGTCGTTGCTACCGATTGGCTGTGGGATAGAGTTTGGTGGAGGTTGTCTATTTCGGGCCACCGATTTAGGCGTTCCAAAACCAAACAATATTTCTCAGCTAGAGGAAGCAAAAGTCGTAACAAGGTTGCT
>Diplonema ambulator, M06023:55:000000000-BTM48:1:1104:11666:22166 1:N:0:CGTACTAG+CTATTAAG/M06023:55:000000000-BTM48:1:1104:11666:22166 2:N:0:CGTACTAG+CTATTAAG
CGCCCGTCGTTGCTACCGATTGGCTGTGGGATAGAGTTTGGGGGAGGGTGCTCATTCTTGGCAACAAGCTTGGGCGTCCGAATCCAAACAATATTTCTCAGCTAGAGGAAGCAAAAGTCGTAACAAGGTTGCT
>Diplonema papillatum, M06023:55:000000000-BTM48:1:1104:14900:23910 1:N:0:ATGCGCAG+CTATTAAG/M06023:55:000000000-BTM48:1:1104:14900:23910 2:N:0:ATGCGCAG+CTATTAAG
CGCCCGTCGTTGCTACCGATTGGCTGTGGGATAGAGTTTGGGGGAGGGAGACCGTTGCGGGCGACTGCTTCGGATTTCCCGAATCCAAACAATGTTTCTCAGCTAGAGGAAGCAAAAGTCGTAACAAGGTTGCT
>Diplonema papillatum, KF633466.1
CGCCCGTCGTTGCTACCGATTGGCTGTGGGATAGAGCTTGGGAGAGGGAAGCTCGTTCTTGGCAACAAGTTCAGCGCCCGAATCCAAGCAATGTTTCTCAGCTAGAGGAAGCAAAAGTCGTAACAAGGTTGCT
>Diplonema sp. ATCC 50224, M06023:55:000000000-BTM48:1:1112:9656:13076 1:N:0:CGTACTAG+CTATTAAG/M06023:55:000000000-BTM48:1:1112:9656:13076 2:N:0:CGTACTAG+CTATTAAG
CGCCCGTCGTTGCTACCGATTGGCTGTGGGATAGAGCTGGATGGAGATGAGCGTTGAGGGCTTTGTACCGCTTCGCTTGTCGAATTTCAGCAATATTTCTCAGCTAGAGGAAGCAAAAGTCGTAACAAGGTTGCT
>Diplonema sp. ATCC 50225, M06023:55:000000000-BTM48:1:1106:18150:18640 1:N:0:CGGAGCCT+GTAAGGAG/M06023:55:000000000-BTM48:1:1106:18150:18640 2:N:0:CGGAGCCT+GTAAGGAG
CGCCCGTCGTTGCTACCGATTGGCTGTGGGATAGAGCTGGAAGTAGGTATGACTTGGTGGCCTTGTCCAACTTGCTGTGCCAAATTTCAGCAATATTTCTCAGCTAGAGGAAGCAAAAGTCGTAACAAGGTTGCT
>Diplonema sp. ATCC 50225, AY425011.1
CGCCCGTCGTTGCTACCGATTGGCTGTGGGATAGAGCTGGGGGGAGGGTGTCTCTTAAGGGCGACCTTTTGAGACGTCGCGAATCCCAGCAATATTTCTCAGCTAGAGGAAGCAAAAGTCGTAACAAGGTTGCT
>Diplonema sp. ATCC 50225, M06023:55:000000000-BTM48:1:2103:10184:23081 1:N:0:GTAGAGGA+AAGGAGTA/M06023:55:000000000-BTM48:1:2103:10184:23081 2:N:0:GTAGAGGA+AAGGAGTA
CGCCCGTCGTTGCTACCGATTGGCTGTGGGATAGAGCTGGGGGGAGGGCTTTGTCTTTGGGCGACCATCGCAGATGCCACGAATCCCAGCAATATTTCTCAGCTAGAGGAAGCAAAAGTCGTAACAAGGTTGCT
>Diplonema sp. ATCC 50225, M06023:55:000000000-BTM48:1:1105:12411:23868 1:N:0:TAGGCATG+TCGACTAG/M06023:55:000000000-BTM48:1:1105:12411:23868 2:N:0:TAGGCATG+TCGACTAG
CGCCCGTCGTTGCTACCGATTGGCTGTGGGATAGAGCTGGGGGGAGGTTGTCACCTGTGGGCTTCCACTTGTGACGCACCGAATCCCAGCAATATTTCTCAGCTAGAGGAAGCAAAAGTCGTAACAAGGTTGCT
>Diplonema sp. ATCC 50225, M06023:55:000000000-BTM48:1:1112:15810:12345 1:N:0:CTCTCTAC+TTCTAGCT/M06023:55:000000000-BTM48:1:1112:15810:12345 2:N:0:CTCTCTAC+TTCTAGCT
CGCCCGTCGTTGCTACCGATTGGCTGTGGGATAGAGCTGGGAAGAGGGTGTCTGTTGTGGGCGACTACTTCGGACGCGACGAATCCCAGCAATGTTTCTCAGCTAGAGGAAGCAAAAGTCGTAACAAGGTTGCT
>Diplonema sp. ATCC 50225, M06023:55:000000000-BTM48:1:1101:25248:9420 1:N:0:CGTACTAG+CTATTAAG/M06023:55:000000000-BTM48:1:1101:25248:9420 2:N:0:CGTACTAG+CTATTAAG
CGCCCGTCGTTGCTACCGATTGGCTGTGGGATAGAGCTGGAGGGAGGGCATGCATTGCTGGCGACAGCTCTGTAAGCCGCGAATTCCAGCAATATTTCTCAGCTAGAGGAAGCAAAAGTCGTAACAAGGTTGCT
>Diplonema sp. ATCC 50225, M06023:55:000000000-BTM48:1:1101:14471:2407 1:N:0:TAGCGCTC+AAGGCTAT/M06023:55:000000000-BTM48:1:1101:14471:2407 2:N:0:TAGCGCTC+AAGGCTAT
CGCCCGTCGTTGCTACCGATTGGCTGTGGGATAGAGCTGGACGGAGATGCTTCTTGGGGGCTTTGTACCACTTGGAGTGTCGAATTTCAGCAATATTTCTCAGCTAGAGGAAGCAAAAGTCGTAACAAGGTTGCT
>Diplonema sp. ATCC 50225, M06023:55:000000000-BTM48:1:1108:26499:14661 1:N:0:ACTGAGCG+GAGCCTTA/M06023:55:000000000-BTM48:1:1108:26499:14661 2:N:0:ACTGAGCG+GAGCCTTA
CGCCCGTCGTTGCTACCGATTGGCTGTGGGATAGAGCTGGGGGGAGGCCTCTTATTGAGGTTCGCCTCTTTGAGTTGTGCCGAATCCCAGCAATATTTCTCAGCTAGAGGAAGCAAAAGTCGTAACAAGGTTGCT
>Diplonema sp. ATCC 50232, M06023:55:000000000-BTM48:1:2104:22231:23266 1:N:0:CGTACTAG+CTATTAAG/M06023:55:000000000-BTM48:1:2104:22231:23266 2:N:0:CGTACTAG+CTATTAAG
CGCCCGTCGTTGCTACCGATTGGCTGTAGGATAGAGCTGGACAGAGATGCTTTGGTGAGGCTTGCTGACCCAGAGTGTCGAATTTCAGCAATATTCTGCAGCTAGAGGAAGCAAAAGTCGTAACAAGGTTGCT
>Diplonema sp. ATCC 50232, AY425012.1
CGCCCGTCGTTGCTACCGATTGGCTGTGGGATAGAGCTTGGGGGAGGTTGTCTCTTTGTGGTTACACACTGAGATGTGCCGAATCCAAGCAATATTTCTCAGCTAGAGGAAGCAAAAGTCGTAACAAGGTTGCT
>Rhynchopus sp. ATCC 50226, AY425013.1
CGCCCGTCGTTGCTACCGATTGGCTGTAGGATAGAGCTTGGGGGAGGTTGCGACTCTTGGATTTCCAATTGTTGCGTTCCGAACCCAAGCAATATTTTTCAGCTAGAGGAAGCGAAAGTCGTAACAAGGTTGAT
>Rhynchopus sp. ATCC 50229, M06023:55:000000000-BTM48:1:1103:16266:2356 1:N:0:CGTACTAG+CTATTAAG/M06023:55:000000000-BTM48:1:1103:16266:2356 2:N:0:CGTACTAG+CTATTAAG
CGCCCGTCGTTGCTACCGATTGGCTGTGGGATAAAGCTTGGGGGAGGGTAGTCGTTCGGTTCGCCGGTCGATTGTCCAAATCCAAGCAATATTGCTCAGCTAGAGGAAGCAAAAGTCGTAACAAGGTTGCT
>Rhynchopus sp. ATCC 50229, M06023:55:000000000-BTM48:1:2109:5687:16928 1:N:0:CGGAGCCT+GTAAGGAG/M06023:55:000000000-BTM48:1:2109:5687:16928 2:N:0:CGGAGCCT+GTAAGGAG
CGCCCGTCGTTGCTACCGATTGGCTGTGGGATAAAGCTTGGGGGAGGGAGAGATCTCGGCTTGCCGGGTGATTTTCCAAATCCAAGCAATATTGCTCAGCTAGAGGAAGCAAAAGTCGTAACAAGGTTGCT
>Rhynchopus sp. SH-2004-I, M06023:55:000000000-BTM48:1:1102:13830:25952 1:N:0:CTCTCTAC+TTCTAGCT/M06023:55:000000000-BTM48:1:1102:13830:25952 2:N:0:CTCTCTAC+TTCTAGCT
CGCCCGTCGTTGCTACCGATTGGCTCTCGGGTAGAACTTGGTGGAGGATGGGCGGCTGGGGTCACCCACCGTTCCGACCAAAACCAAGTAATATTCTAGGGCTAGAGGAAGCAAAAGTCGTAACAAGGTTGCT
>Rhynchopus sp. SH-2004-I, M06023:55:000000000-BTM48:1:1107:20976:17859 1:N:0:GTAGAGGA+AAGGAGTA/M06023:55:000000000-BTM48:1:1107:20976:17859 2:N:0:GTAGAGGA+AAGGAGTA
CGCCCGTCGTTGCTACCGATTGGCTGTGAAATAGAGGCCTTGGGAGGACGCAGCGTTGGCGTGCCTTCGCAGCTTGCCAAACTTGGCCAATATTTCTCTGCTAGAGGAAGCAAAAGTCGTAACAAGGTTGCT
>Rhynchopus sp. SH-2004-II, M06023:55:000000000-BTM48:1:1101:10143:14494 1:N:0:CTCTCTAC+TTCTAGCT/M06023:55:000000000-BTM48:1:1101:10143:14494 2:N:0:CTCTCTAC+TTCTAGCT
CGCCCGTCGTTGCTACCGATTGGCTGTAAAATAGAGCTTGGGGGAGAGTGTCCATTCTGGTCTTCAGTTTGGACGCGGCGAATCCAAGCAATATTTTTCAGCTAGAGGAAGCAAAAGTCGTAACAAGGTTGCT
>Rhynchopus sp. SH-2004-II, M06023:55:000000000-BTM48:1:2109:8485:13543 1:N:0:CGTACTAG+CTATTAAG/M06023:55:000000000-BTM48:1:2109:8485:13543 2:N:0:CGTACTAG+CTATTAAG
CGCCCGTCGTTGCTACCGATTGGCTGTAGGATAGAGCTTGAGGGAGGTTGTCGCTTCCGGATTTCCGGTTGAGACGTATCGAATCCAAGCAATATTTTTCAGCTAGAGGAAGCAAAAGTCGTAACAAGGTTGCT
>Rhynchopus sp. SH-2004-II, M06023:55:000000000-BTM48:1:1110:14533:21869 1:N:0:TCGACGTC+CCTAGAGT/M06023:55:000000000-BTM48:1:1110:14533:21869 2:N:0:TCGACGTC+CCTAGAGT
CGCCCGTCGTTGCTACCGATTGGCTGTGAAATAGAGGCTTTGGGAGGTTGCGACGTTGGCGTGCCTTCGTTGCTTGCCGAACTTGGCCAATATTTCTCTGCTAGAGGAAGCAAAAGTCGTAACAAGGTTGCT
>Rhynchopus sp. SH-2004-II, AY490210.1
CGCCCGTCGTTGCTACCGATTGGCTGTGGGATAGAGCTTGGGGGAGGTTGTCGCTTTCGGGCTTCCGATTGTGGCGTTCCGAATCCAAGCAATATTTCTCAGCTAGAGGAAGCAAAAGTCGTAACAAGGTTGCT
>Rhynchopus sp. SH-2004-II, M06023:55:000000000-BTM48:1:2105:25317:16462 1:N:0:TACGCTGC+GCGTAAGA/M06023:55:000000000-BTM48:1:2105:25317:16462 2:N:0:TACGCTGC+GCGTAAGA
CGCCCGTCGTTGCTACCGATTGGCTGTAGGATAGAGTTTGGGGGAGGTTGCCTTTTTCGGATTCCGGTTGAGGCGTTCCAAATCCAAGCAATATTTTTCAGCTAGAGGAAGCAAAAGTCGTAACAAGGTTGCT
>Kinetoplastida, M06023:55:000000000-BTM48:1:1104:21269:15418 1:N:0:TAGCGCTC+AAGGCTAT/M06023:55:000000000-BTM48:1:1104:21269:15418 2:N:0:TAGCGCTC+AAGGCTAT
CGCCCGTCGTTGTTACCGATGCCAGTTGGATACAGGTTAACGGATTTACGCCAAGGACTCGTCCGAAGCGTGGAAAAGTTAACCCATATTTAACTAGTAGAGGAAGCAAAAGTCGTAACAAGGTAGCT
>Bodonidae, M06023:55:000000000-BTM48:1:2111:20189:14484 1:N:0:GCTCATGA+CTAAGCCT/M06023:55:000000000-BTM48:1:2111:20189:14484 2:N:0:GCTCATGA+CTAAGCCT
CGCCCGTCGTTGTTTCCGATGATGGTGCAATACAGGTGATCGGACGGACGAGCCTGCTCGTCTGAAAGTTCACCGATATTTCTTCAATAGAGGAAGTAAAAGTCGTAACAAGGTATCC
>Bodonidae, M06023:55:000000000-BTM48:1:2113:9646:24004 1:N:0:TCGACGTC+CCTAGAGT/M06023:55:000000000-BTM48:1:2113:9646:24004 2:N:0:TCGACGTC+CCTAGAGT
CGCCCGTCGTTGTTTCCGATGTCGGTGCAATACAGGTGTACGGACCTTAAGTGTTTCACTTTGGGGAAGTTCACCGATGTTTCTTCGATAGAGGAAGCAAAAGTCGTAACAAGGTAGCT
>Ichthyobodo, M06023:55:000000000-BTM48:1:2105:9654:25162 1:N:0:CTCTCTAC+TTCTAGCT/M06023:55:000000000-BTM48:1:2105:9654:25162 2:N:0:CTCTCTAC+TTCTAGCT
CGCCCGTCGTTGTTACCGATGCCAGTTGGATACAGATTAACAGACTGCCTCGCTCGCATTGCCGAGCGGGTGGAACGTTAATCGATGTTTAACTAGTAGAGGAAGCAAAAGTCGTAACAAGGTAGCT
>Bodo saltans, AY490224.1
CGCCCGTCGTTGTTTCCGATGATGGTGCAATACAGGTGATCGGACCGGCGAGTGTTTCACTTGCTTGAAAGTTCACCGATATTTCTTCAATAGAGGAAGCAAAAGTCGTAACAAGGTAGCT
>Bodo saltans, DQ207573.1
CGCCCGTCGTTGTTTCCGATGATGGTGCAATACAGGTGATCGGACCGGCGAGTGTTTCACTTGCTCGAAAGTTCACCGATATTTCTTCAATAGAGGAAGCAAAAGTCGTAACAAGGTAGCT
>Bodo saltans, M06023:55:000000000-BTM48:1:1102:11712:24702 1:N:0:ACTGAGCG+GAGCCTTA/M06023:55:000000000-BTM48:1:1102:11712:24702 2:N:0:ACTGAGCG+GAGCCTTA
CGCCCGTCGTTGTTTCCGATGATGGTGCAATACAGGTGATCGGACTAGTAGGCGTTTCGCTCGCCGGAAAGTTCACCGATATTTCTTCAATAGAGGAAGCGAAAGTCGTAACAAGGTAGCT
>Bodo saltans, AY490223.1
CGCCCGTCGTTGTTTCCGATGATGGTGCAATACAGGTGATCGGACCGGCGAGTGTTTCACTTGCCGGAAAGTTCACCGATATTTCTTCAATAGAGGAAGCAAAAGTCGTAACAAGGTAGCT
>Bodo sp. ATCC 50149, AY028449.1
CGCCCGTCGTTGTTTCCGATGATGGTGCAATACAGGTGATCGGACTGGCGAGCGTTTCGCTTGCTTGAAAGTTCACCGATATTTCTTCAATAGAGGAAGCAAAAGTCGTAACAAGGTAGCTG
>Bodonidae sp. Auckland, AY490220.1
CGCCCGTCGTTGTTTCCGATGATGGTGCAATACAGGTGATCGGACTGGCGGAGGTTTTACCTCTGCTGGGAAGTTCACCGATATTTCTTCAATAGAGGAAGCAAAAGTCGTAACAAGGTAGCT
>Bodonidae sp. Dev1, AY753601.1
CGCCCGTCGTTGTTTCCGATGATGGTGCAATACAGGTGATCGGACAGGTGGATGTTTCATCCGCCTGGAAGTTCACCGATATTTCTTCAATAGAGGAAGCAAAAGTCGTAACAAGGTAGCT
>Bodonidae sp. Dev2, AY753600.1
CGCCCGTCGTTGTTTCCGATGATGGTGCAATACAGGTGATCGGATAGATGGGTGTCTCACCTGTCTCGAAGTTCACCGATATTTCTTCAATAGAGGAAGCAAAAGTCGTAACAAGGTAGCTG
>Bodonidae sp. Rag1, AY753618.1
CGCCCGTCGTTGTTTCCGATGATGGTGCAATACAGGTGATCGGACAGCTGGATGTTTCATCCGCCTGGAAGTTCACCGATATTTCTTCAATAGAGGAAGCAAAAGTCGTAACAAGGTAGCT
>Bodonidae sp. river Thames, AY490225.1
CGCCCGTCGTTGTTTCCGATGATGGTGCAATACAGGTGATCGGACCGGCGGCGTTTTACGTCTGCTGGAAAGTTCACCGATATTTCTTCAATAGAGGAAGCAAAAGTCGTAACAAGGTAGCTG
>Bodonidae sp. RS407A2, EF432542.1
CGCCCGTCGTTGTTTCCGATGATGGTGCAATACAGGTGATCGGACAGACGAACCCCTGGTTTGTCTGAAAGTTCACCGATATTTCTTCAATAGAGGAAGTAAAAGTCGTAACAAGGTAGCT
>Cryptaulaxoides-like sp. TCS-2003, AY425021.1
CGCCCGTCGTTGTTTCCGATGATGGTGCAATACAGGTGATCGGATAGATGGGTGTTTCACTCGTCTAAAAGTTCACCGATATTTCTTCAATAGAGGAAGCAAAAGTCGTAACAAGGTAGCT
>Ichthyobodo necator, M06023:55:000000000-BTM48:1:2103:23579:6639 1:N:0:GCTCATGA+CTAAGCCT/M06023:55:000000000-BTM48:1:2103:23579:6639 2:N:0:GCTCATGA+CTAAGCCT
CGCCCGTCGTTGCTACCGATGCCAGTTGGATACAGGTCAACAGACCTTCCGCCTTTCGGGGATGGAGGGAAAGTTGACCCATGTTTAACTAGTAGAGGAAGCAAAAGTCGTAACAAGGTAGCT
>Ichthyobodo necator, M06023:55:000000000-BTM48:1:1105:16150:2414 1:N:0:GCTCATGA+CTAAGCCT/M06023:55:000000000-BTM48:1:1105:16150:2414 2:N:0:GCTCATGA+CTAAGCCT
CGCCCGTCGTTGTTACCGATGCCAGTTGGATACAGGTCAACGGAGTCTCATCTCCCCTCGAGGGAGGAGGTAAAGTTGACCCATGTTTAACTAGTAGAGGAAGCAAAAGTCGTAACAAGGTAGCT
>Ichthyobodo necator, M06023:55:000000000-BTM48:1:1111:26246:8627 1:N:0:CTCTCTAC+TTCTAGCT/M06023:55:000000000-BTM48:1:1111:26246:8627 2:N:0:CTCTCTAC+TTCTAGCT
CGCCCGTCGTTGCTACCGATGCCAGTTGGATACAGGTCAACGGACTTTCTGCCCTTCGGGGTTTGGGGGGAAGTTGACCCATGTTTAACTAGTAGAGGAAGCAAAAGTCGTAACAAGGTAGCT
>Ichthyobodo necator, M06023:55:000000000-BTM48:1:1106:14125:4204 1:N:0:CTCTCTAC+TTCTAGCT/M06023:55:000000000-BTM48:1:1106:14125:4204 2:N:0:CTCTCTAC+TTCTAGCT
CGCCCGTCGTTGCTACCGATGCCAGTTGGATACAGGTCAAGGGACCTTCTGCCCTCCTTGGGTTGGAGGGGAACTTGACCCATGTTTAACTAGTAGAGGAAGCAAAAGTCGTAACAAGGTAGCT
>Ichthyobodo sp. GM0503, M06023:55:000000000-BTM48:1:2108:15952:5408 1:N:0:GTAGAGGA+AAGGAGTA/M06023:55:000000000-BTM48:1:2108:15952:5408 2:N:0:GTAGAGGA+AAGGAGTA
CGCCCGTCGTTGTTACCGATGCCAGTTGGATACAGGTCAACAGACTCTCGTTCCCTTCGGGGTCCGAGGGAAAGTTGACCCATGTTTAACTAGTAGAGGAAGCAAAAGTCGTAACAAGGTAGCT
>kinetoplastid flagellate LFS2, M06023:55:000000000-BTM48:1:1107:19826:25583 1:N:0:TCGACGTC+CCTAGAGT/M06023:55:000000000-BTM48:1:1107:19826:25583 2:N:0:TCGACGTC+CCTAGAGT
CGCCCGTCGTTGTTTCCGATGATGGTGCAATACAGGTTATCGGACCGCGAGCCTTTGGCTTGTAGAAAGTTAACCGATATTTCTTCATTAGAGGAAGTAAAAGTCGTAACAAGGTAGCT
>Neobodo designis, M06023:55:000000000-BTM48:1:2107:8092:24660 1:N:0:TGCAGCTA+TTCTAGCT/M06023:55:000000000-BTM48:1:2107:8092:24660 2:N:0:TGCAGCTA+TTCTAGCT
CGCCCGTCGTTGTTTCCGATGATGCAGCAATACAGGTGATCGGACTGGTCGGCCTTGAGTTGGCTGGAAAGTTCACCGATATTTCTTCAATAGAGGAAGTAAAAGTCGTAACAAGGTAGCT
>Neobodo designis, M06023:55:000000000-BTM48:1:1108:11947:12094 1:N:0:GGAGCTAC+CTCTCTAT/M06023:55:000000000-BTM48:1:1108:11947:12094 2:N:0:GGAGCTAC+CTCTCTAT
CGCCCGTCGTTGTTTCCGATGATGGTGCAATACAGGTGATCGGACAGACGGGCCATTCTTGTGCTTGTCTGGAAGTTCACCGATATTTCTTCAATAGAGGAAGCAAAAGTCGTAACAAGGTAGCT
>Neobodo designis, AY753621.1
CGCCCGTCGTTGTTTCCGATGATGGTGCAATACAGGTGATCGGACAAACGAACCTCTGGTTTGTTTGAAAGTTCACCGATATTTCTTCAATAGAGGAAGTAAAAGTCGTAACAAGGTAGCT
>Neobodo designis, M06023:55:000000000-BTM48:1:1106:29499:13673 1:N:0:CCTAAGAC+TTATGCGA/M06023:55:000000000-BTM48:1:1106:29499:13673 2:N:0:CCTAAGAC+TTATGCGA
CGCCCGTCGTTGTTTCCGATGATGGTGCAATACAGGTGATCGGACCGATGAGCCTTTGGCTCGTTGTGGAAGTTCACTGATATTTCTTCAATAGAGGAAGAAAAAGTCGTAACAAGGTAGCT
>Neobodo designis, AY753616.1
CGCCCGTCGTTGTTTCCGATGATGGTGCAATACAGGTGATCGGACAGATGAGTGTTTCACTCGTCCGAAAGTTCACCGATATTTCTTCAATAGAGGAAGCAAAAGTCGTAACAAGGTAGCT
>Neobodo designis, M06023:55:000000000-BTM48:1:1107:9210:10596 1:N:0:TAGGCATG+TCGACTAG/M06023:55:000000000-BTM48:1:1107:9210:10596 2:N:0:TAGGCATG+TCGACTAG
CGCCCGTCGTTGTTTCCGATGCTGGTGCAATGCAGGTGATCGGACTGGCGGACTCACGTCTGCTGGAAAGTTCACCGACATTTCTTCAATAGAGGAAGTAAAAGTCGTAACAAGGTAGCT
>Neobodo designis, AY753623.1
CGCCCGTCGTTGTTTCCGATGATGGTGCAATACAGGTGATCGGACCGGCGAGCCCCTGGTTTGCCGGAAAGTTCACCGATATTTCTTCAATAGAGGAAGTAAAAGTCGTAACAAGGTAGCT
>Neobodo designis, AY753609.1
CGCCCGTCGTTGTTTCCGATGATGGTGCAATACAGGTGATCGGACAGGCGGACCTCTGGTCTGCTTGAAAGTTCACCGATATTTCTTCAATAGAGGAAGTAAAAGTCGTAACAAGGTAGCT
>Neobodo designis, DQ207586.1
CGCCCGTCGTTGTTTCCGATGATGGTGCAATACAGGTGATCGGACAGACGAACCTCTGGTTTGTTTGAAAGTTCACCGATATTTCTTCAATAGAGGAAGTAAAAGTCGTAACAAGGTAGCT
>Neobodo designis, M06023:55:000000000-BTM48:1:1103:15764:9924 1:N:0:TAGGCATG+TCGACTAG/M06023:55:000000000-BTM48:1:1103:15764:9924 2:N:0:TAGGCATG+TCGACTAG
CGCCCGTCGTTGTTTCCGATGATGCAGCAATACAGGTGATCGGACTGATTGACTTCGGTTAGTCGGAAAGTTCACCGATATTTCTTCAATAGAGGAAGTAAAAGTCGTAACAAGGTAGCT
>Neobodo designis, M06023:55:000000000-BTM48:1:1112:16451:19855 1:N:0:TACGCTGC+GCGTAAGA/M06023:55:000000000-BTM48:1:1112:16451:19855 2:N:0:TACGCTGC+GCGTAAGA
CGCCCGTCGTTGTTTCCGATGATGGTGTAATACAGGTTATCGGACTGGCGGGCTCACGCCTGCTGGAAAGTTAACCGATGTTACAGCAATAGAGGAAGTAAAAGTCGTAACAAGGTAGCT
>Neobodo designis, AF464896.1
CGCCCGTCGTTGTTTCCGATGATGGTGCAATACAGGTGATCGGACCGATGGACCTTTGGTTTGTTGGAAAGTTCACCGATATTTCTTCAATAGAGGAAGTAAAAGTCGTAACAAGGTAGCTG
>Neobodo designis, AY753620.1
CGCCCGTCGTTGTTTCCGATGATGGTGCAATACAGGTGATCGGACAGACGAGCCTCTGGCTTGTTTGAAAGTTCACCGATATTTCTTCAATAGAGGAAGTAAAAGTCGTAACAAGGTAGCT
>Neobodo designis, AY425016.1
CGCCCGTCGTTGTTTCCGATGATGGTGCAATACAGGTGATCGGACAGATGAACCTCTGGTTTGTCTGAAAGTTCACCGATATTTCTTCAATAGAGGAAGTAAAAGTCGTAACAAGGTAGCTG
>Neobodo saliens, AF174379.1
CGCCCGTCGTTGTTTCCGATGATGGTGCAATACAGGTGATCGGACAGACGAACCCCTGGTTTGTCTGAAAGTTCACCGATATTTCTTCAATAGAGGAAGCAAAAGTCGTAACAAGGTAGCTGTAGGTGAACCTGC
>Neobodo saliens, DQ207589.1
CGCCCGTCGTTGTTTCCGATGATGGTGCAATACAGGTGATCGGATAGACGAGTGTTTCACTTGTCTAGAAGTTCACCGATATTTCTTCAATAGAGGAAGCAAAAGTCGTAACAAGGTAGCT
>Neobodo sp. KL, FJ743435.1
CGCCCGTCGTTGTTTCCGATGATGGTGCAATACAGGTGATCGGACTGGCGAAGGTTTTACCTTTGCTGGGAAGTTCACCGATATTTCTTCAATAGAGGAAGCAAAAGTCGTAACAAGGTAGCT
>Parabodo caudatus, M06023:55:000000000-BTM48:1:1110:12493:24151 1:N:0:CGTACTAG+CTATTAAG/M06023:55:000000000-BTM48:1:1110:12493:24151 2:N:0:CGTACTAG+CTATTAAG
CGCCCGTCGTTGTTTCCGATGGTTGGCAAAATGCAGGTTGCTGGACCGGCGGGCCTTTGGCCTCGCTGGGAAGGCAACCGACATTTCATCAATAGAGGAAGCAAAAGTCGTAACAAGGTAGCT
>Procryptobia sorokini, AY425018.1
CGCCCGTCGTTGTTTCCGATGATGGTGGAATGCAGGTGATCGGACTGGCCTCGGCCGGAAAGACCACCGACATTTCTTCAATAGAGGAAGCAAAAGTCGTAACAAGGTAGCAG
>Procryptobia sp. Camps Bay, AY490216.1
CGCCCGTCGTTGTTTCCGATGATGGTGGAATGCAGGTGATCGGACTGGCCTCGGCCGGAAAGACCACCGACATTTCTTCAATAGAGGAAGCAAAAGTCGTAACAAGGTA
>Rhynchobodo sp. HFCC304, M06023:55:000000000-BTM48:1:1109:17655:10697 1:N:0:TACGCTGC+GCGTAAGA/M06023:55:000000000-BTM48:1:1109:17655:10697 2:N:0:TACGCTGC+GCGTAAGA
CGCCCGTCGTTGTTTCCGATGATGGTGCAATACAGATGATCAGACCGAAGGCCCCGAGTCTTTGGGAAGTTCATCGATATTTCTTCAATAGAGGAAGCAAAAGTCGTAACAAGGTAGCT
>Rhynchobodo sp. HFCC304, DQ207594.1
CGCCCGTCGTTGTTTCCGATGATGGTGCAATACAGATGATCGGACTGGAGGCTTCATGCCTTTGGGAAGTTCATCGATATTTCTTCAATAGAGGAAGCAAAAGTCGTAACAAGGTAGCT
>Rhynchobodo sp. Sourhope, AY490212.1
CGCCCGTCGTTGTTTCCGATGATGGTGCAATACAGATGATCGGACTGGAGGCTTTATGCCTTTGGGAAGTTCATCGATATTTCTTCAATAGAGGAAGCAAAAGTCGTAACAAGGTAGCT
>Rhynchomonas nasuta, AY425023.1
CGCCCGTCGTTGTTTCCGATGATGGTGCAATGCAGGTGATCGGACAAGCGGAGATTCTGTCTCTGCTTGGAAGTTCACCGACATTTCTTCAATAGAGGAAGCAAAAGTCGTAACAAGGTAGCGT
>Rhynchomonas nasuta, DQ207598.1
CGCCCGTCGTTGTTTCCGATGATGGTGCAATGCAGGTGATCGGACAAGCGGAGATTCTGTCTCTGCTTGAAAGTTCACCGACATTTCTTCAATAGAGGAAGCAAAAGTCGTAACAAGGTAGCT
>Rhynchomonas nasuta, AF174378.1
CGCCCGTCGTTGTTTCCGATGATGGTGCAATGCAGGTGATCGGACAAGCAGAGGCTCTGTCTTTGCTTGAAAGTTCACCGACATTTCTTCAATAGAGGAAGCAAAAGTCGTAACAAGGTAGCT
>Rhynchomonas nasuta, AY490214.1
CGCCCGTCGTTGTTTCCGATGATGGTGCAATSCAGGTGATCGGACAAGCGGAGATTCTGTCTCTGTTTGAAAGTTCACCGACATTTCTTCAATAGAGGAAGCAAAAGTCGTAACAAGGTAGCT
>Rhynchomonas nasuta, M06023:55:000000000-BTM48:1:1109:11819:8762 1:N:0:TACGCTGC+GCGTAAGA/M06023:55:000000000-BTM48:1:1109:11819:8762 2:N:0:TACGCTGC+GCGTAAGA
CGCCCGTCGTTGTTTCCGATGATGGTGCAATGCAGGTGATCGGACTAGCGGGGCTTGTCCCTGTTGGAAAGTTCACCGACATTTCTTCAATAGAGGAAGCAAAAGTCGTAACAAGGTAGCT
>Rhynchomonas nasuta, AY425025.1
CGCCCGTCGTTGTTTCCGATGATGGTGCAATGCAGGTGATCGGACATTCGGAAGTTCTGCTTCTGTTTGGAAGTTCACCGACATTTCTTCAATAGAGGAAGCAAAAGTCGTAACAAGGTTAGCGT
>Rhynchomonas sp., M06023:55:000000000-BTM48:1:1105:12347:2308 1:N:0:TACGCTGC+GCGTAAGA/M06023:55:000000000-BTM48:1:1105:12347:2308 2:N:0:TACGCTGC+GCGTAAGA
CGCCCGTCGTTGTTTCCGATGATGGTGCAATGCAGGTGATCGGACCTGTGGGGGCTCTGCCTCTGTGGGAAAGTTCACCGACATTTCTTCAATAGAGGAAGCAAAAGTCGTAACAAGGTATCT
>Rhynchomonas sp., KX420740.1
CGCCCGTCGTTGTTTCCGATGATGGTGCAATGCAGGTGATCGGACACGCGGGGGCTCTGCCCTTGCGTGAAAGTTCACCGACATTTCTTCAATAGAGGAAGCAAAAGTCGTAACAAGGTAGCT
>Apicomplexa, M06023:55:000000000-BTM48:1:2101:14738:10717 1:N:0:TAGGCATG+TCGACTAG/M06023:55:000000000-BTM48:1:2101:14738:10717 2:N:0:TAGGCATG+TCGACTAG
CGCCCGTCGCTCCTACCGATTGAGTGATCCGGTGAATTAACCAGATGTGAATAACTTGCAGTTAGCTGCAGTTATTTGCTAAAGGTTTGTGAACCTTATCACTTAGAGGAAGGAGAAGTCGTAACAAGGTTTCC
>Bacillariophyta, M06023:55:000000000-BTM48:1:1111:8619:8893 1:N:0:GCTCATGA+CTAAGCCT/M06023:55:000000000-BTM48:1:1111:8619:8893 2:N:0:GCTCATGA+CTAAGCCT
CGCCCGTCGCACCTACCGATTGAATGGTCCGGTGAAGCCTTCGGACTGTGACCTGCCTTGAGCTCGTCGCGGGAAGTTGAGTGAACCTTGTCATTTAGAGGAAGGTGAAGTCGTAACAAGGTTTCC
>Bacillariophyta, M06023:55:000000000-BTM48:1:2103:24216:10734 1:N:0:ACTCGCTA+TCTCTCCG/M06023:55:000000000-BTM48:1:2103:24216:10734 2:N:0:ACTCGCTA+TCTCTCCG
CGCCCGTCGCACCTACCGATTGGATGGTCCGGTGAGAATTTCGGATTGTAGCATCGTCGCTTTCATTAGGGATGATGCCGTGAGAAGTTATTCAAACCTTACCATCTAGAGGAAGGTGAAGTCGTAACAAGGTTTCCG
>Bacillariophyceae, M06023:55:000000000-BTM48:1:2104:28144:15112 1:N:0:CCTAAGAC+TTATGCGA/M06023:55:000000000-BTM48:1:2104:28144:15112 2:N:0:CCTAAGAC+TTATGCGA
CGCCCGTCGCACCTACCGATTGAATGGTCCGGTGAAGCCTCGGGATTGTGACTTGTACCTTCAATGGTATTGGTTGCGAGAACTTGTCTAAACCTTATCATTTAGAGGAAGGTGAAGTCGTAACAAGGTATCT
>Chrysophyceae, M06023:55:000000000-BTM48:1:2102:14021:11892 1:N:0:CTCTCTAC+TTCTAGCT/M06023:55:000000000-BTM48:1:2102:14021:11892 2:N:0:CTCTCTAC+TTCTAGCT
CGCCCGTCGCACCTACCGATTGAATGATTCGGTGAAACCTTCGGACCGTAGCCGAGACGCCTTTGGCGACTTGGCCGTGGAAAGTTGTTTAAACCTCATCATTTAGAGGAAGGTGAAGTCGTAACAAGGTTTCC
>Chrysophyceae, M06023:55:000000000-BTM48:1:1101:13341:3540 1:N:0:ACTGAGCG+GAGCCTTA/M06023:55:000000000-BTM48:1:1101:13341:3540 2:N:0:ACTGAGCG+GAGCCTTA
CGCCCGTCGCACCTACCGATTGAATGATTCGGTGAAACTTTCGGACCGCGACTTCGTCATCTCGGTGACTTAGATGTGGAAAGTTATTTAAACCTCATCATTTAGAGGAAGGTGAAGTCGTAACAAGGTTTCC
>Coscinodiscophyceae, M06023:55:000000000-BTM48:1:2105:14889:24089 1:N:0:TAGGCATG+TCGACTAG/M06023:55:000000000-BTM48:1:2105:14889:24089 2:N:0:TAGGCATG+TCGACTAG
CGCCCGTCGCACCTACCGATTGAGTGGTCCGGTGAAGACCTCGGACTGTGGCTGCGGTTGCTTTATTGCGACTGTGTGCTGTGGGAAGTTGTCTAAATCTTATCACTTAGAGGAAGGTGAAGTCGTAACAAGGTTTCC
>Coscinodiscophyceae, M06023:55:000000000-BTM48:1:1102:16944:27087 1:N:0:GGAGCTAC+CTCTCTAT/M06023:55:000000000-BTM48:1:1102:16944:27087 2:N:0:GGAGCTAC+CTCTCTAT
CGCCCGTCGCTCCTACCGATTGAGTGGTCCGGTGAAGACTCAGGAGATATGTTCGTACTCGGTTTACCGATCGCGCTACGTGTCGAATTTGTCTAAACCTTACCACTTAGAGGAAGGAGAAGTCGTAACAAGGTTTCC
>Dinophyceae, M06023:55:000000000-BTM48:1:1113:9237:11039 1:N:0:ATCTCAGG+CGTCTAAT/M06023:55:000000000-BTM48:1:1113:9237:11039 2:N:0:ATCTCAGG+CGTCTAAT
CGCCCGTCGCTCCTACCGATTGAGTGATCCGGTGAATAATTCGGACCGCGGCAGTTTTTAGCTTCTGAAAATTGCAATGGGAAGTTTAGTGAACCTTATCATTTAGAGGAAGGTGAAGTCGTAACAAGGTTTCC
>Dinophyceae, M06023:55:000000000-BTM48:1:1104:16934:19011 1:N:0:CGGAGCCT+GTAAGGAG/M06023:55:000000000-BTM48:1:1104:16934:19011 2:N:0:CGGAGCCT+GTAAGGAG
CGCCCGTCGCTCCTACCGATTGAGTGATCCGGTGAATTATTTGGATTGTTGTATTGATCAGTCTCTGGTTTATGCACAAAAACTAGAATGAACCTTATCACTTAGAGGAAGGAGAAGTCGTAACAAGGTTTCT
>Dinophyceae, M06023:55:000000000-BTM48:1:1109:26617:12169 1:N:0:TACGCTGC+GCGTAAGA/M06023:55:000000000-BTM48:1:1109:26617:12169 2:N:0:TACGCTGC+GCGTAAGA
CGCCCGTCGCTCCTACCGATTGGGTGATCCGGTGAATAATTCTAACCATTGTTGATGGCTTATTATCTTTGCTGACTACTTTGGAATGTTTAGTGAACCTTATCACTTAGAGGAAGGAGAAGTCGTAACAAGGTTTCC
>Dinophyceae, M06023:55:000000000-BTM48:1:1111:15540:25018 1:N:0:TAGGCATG+TCGACTAG/M06023:55:000000000-BTM48:1:1111:15540:25018 2:N:0:TAGGCATG+TCGACTAG
CGCCCGTCGCTCCTACCGATTGAGTGATCCGCTGAATAATTCGGACTGAACCATTTTGCAGCTCCTGTGAGATGGATTGGAAAGTTTAGTAAAGCATATCACTTAGAGGAAGGAGAAGTCGTAACAAGGTTTCC
>Dinophyceae, M06023:55:000000000-BTM48:1:1101:18245:4480 1:N:0:CGTACTAG+CTATTAAG/M06023:55:000000000-BTM48:1:1101:18245:4480 2:N:0:CGTACTAG+CTATTAAG
CGCCCGTCGCTCCTACCGATTGAGTGATTTGCTGAATAATTCGGACTGAACCATTTTACAGCTCCTGTGAGATGGCTTGGAAAGTCTAGTGAAGTGCATCACTTAGAGGAAGGAGAAGTCGTAACAAGGTTTCC
>Dinophyceae, M06023:55:000000000-BTM48:1:1105:18100:3005 1:N:0:CGAGGCTG+CCTAGAGT/M06023:55:000000000-BTM48:1:1105:18100:3005 2:N:0:CGAGGCTG+CCTAGAGT
CGCCCGTCGCTCCTACCGATTGAGTGATTCGGTGAATAACTCGGACGGCAGCAGTGTTTGGTTCCTGAACGTTGCAGCGGAAAGTCTAGTGAACAGCATCACTTAGAAGAAGGAGAAGTCGTAACAAGGTTTCC
>Dinophyceae, M06023:55:000000000-BTM48:1:1101:23313:4046 1:N:0:CGTACTAG+CTATTAAG/M06023:55:000000000-BTM48:1:1101:23313:4046 2:N:0:CGTACTAG+CTATTAAG
CGCCCGTCGCTCCTACCGATTGAGTGATCCGGTGAATAATTCGGACCGTCGCTCTTTTGCGTCAGCAACAGAGTGATGGAAAGTCTAGTGAACCTTACCACTTAGAGGAAGGAGAAGTCGTAACAAGGTTTCC
>Dinophyceae, M06023:55:000000000-BTM48:1:1113:15130:26366 1:N:0:CGTACTAG+CTATTAAG/M06023:55:000000000-BTM48:1:1113:15130:26366 2:N:0:CGTACTAG+CTATTAAG
CGCCCGTCGCTCCTACCGATTGAGTGATCCGGTGAATAACTCGGACTGATGCAACGTCCAGCTCCTGGATGTTGCATGGGGAAGTTTCGTGAACCTTATCACTTAGAGGAAGGAGAAGTCGTAACAAGGTTTCC
>Dinophyceae, M06023:55:000000000-BTM48:1:1114:13096:25644 1:N:0:TAGGCATG+TCGACTAG/M06023:55:000000000-BTM48:1:1114:13096:25644 2:N:0:TAGGCATG+TCGACTAG
CGCCCGTCGCTCCTACCGATTGAGTGATCCGGTGAATAATTCGGACTGCAGCAGTGTTCAGTTCCTGAACGTTGCAGTGGAAAGTTTAGTGAACCTTATCACTTAGAGGAAGGAGAAGTCGTAACAAGGTTTCCGTAGGTGAGCGTGCGGCGGGCGTCTCTTATCGTCCTCTGCTAGTCCCCGCGACTAGTCTTG
>Eustigmatophyceae, M06023:55:000000000-BTM48:1:2110:13670:4364 1:N:0:CTCTCTAC+TTCTAGCT/M06023:55:000000000-BTM48:1:2110:13670:4364 2:N:0:CTCTCTAC+TTCTAGCT
CGCCCGTCGCACCTACCGATTGAACGATTCGGTGAAGCCTCCGGACATCGGCCGAGCTGCTTTACTGTGGCCCGTGCCGGTGGAAGTTGTCTAAACCTCATCGTTTAGAGGAAGGTGAAGTCGTAACAAGGTTTCC
>Oligohymenophorea, M06023:55:000000000-BTM48:1:1102:20027:3657 1:N:0:CGGAGCCT+GTAAGGAG/M06023:55:000000000-BTM48:1:1102:20027:3657 2:N:0:CGGAGCCT+GTAAGGAG
CGCCCGTCGCTCCTACCGATTGAGTGATCCGGTGAACCTTCTGGACTGAGAGTGCTTGCACCTTCGGGAAGTTAAGTAAACCTAATCACTTAGAGGAAGGAGAAGTCGTAACAAGGTTTCC
>Oomycetes, M06023:55:000000000-BTM48:1:1108:7981:10881 1:N:0:ACTGAGCG+GAGCCTTA/M06023:55:000000000-BTM48:1:1108:7981:10881 2:N:0:ACTGAGCG+GAGCCTTA
CGCCCGTCGCACCAATTGATTGGATGACTCGATGAAAAATTGGGATCGGAATGGCTTTTGCTTCATTGCAGAGGCAGTTTTGAGAACTTTTTTAAATCTCGTTATCTAGAGATTGGTGAAGTCGTAACAAGGTTTCC
>Oomycetes, M06023:55:000000000-BTM48:1:1101:10164:8717 1:N:0:CGTACTAG+CTATTAAG/M06023:55:000000000-BTM48:1:1101:10164:8717 2:N:0:CGTACTAG+CTATTAAG
CGCCCGTCGCACCTACCGATTGAATGACTCGGTGAAACATTGGGACTGTGAGAATTTCTGCTTCATTGCGGAGGCTTTCGTGGGAACTTTAGTAAACCTATTCATTTAGAGGAAGGTGAAGTCGTAACAAGGTTTCC
>Phaeophyceae, M06023:55:000000000-BTM48:1:1108:11580:13408 1:N:0:TAGGCATG+TCGACTAG/M06023:55:000000000-BTM48:1:1108:11580:13408 2:N:0:TAGGCATG+TCGACTAG
CGCCCGTCGCACCTACCGATTGAATGTTTCGGTGAAGATTCCGGACCGTGAATGCGGTCGCTTCGCGGCGTCTGCGTTTCGTGGGAAGATATCTGAACCTCAACATTTAGAGGAAGGTGAAGTCGTAACAAGGTTTCC
>Spirotrichea, M06023:55:000000000-BTM48:1:1110:22875:7610 1:N:0:TACGCTGC+GCGTAAGA/M06023:55:000000000-BTM48:1:1110:22875:7610 2:N:0:TACGCTGC+GCGTAAGA
CGCCCGTCGCTCCTACCGATTTCGAGTGATCCGGTGAACCTTTTGGACCGCGGGGCTTTCGGGTTCTGTGGGAAATCAAGTAAACCACATCACTTAGAGGAAGGAGAAGTCGTAACAAGGTTTCC
>Spirotrichea, M06023:55:000000000-BTM48:1:1109:14889:7313 1:N:0:CTCTCTAC+TTCTAGCT/M06023:55:000000000-BTM48:1:1109:14889:7313 2:N:0:CTCTCTAC+TTCTAGCT
CGCCCGTCGCTCCTACCGATTTCGAGTGATCCGGTGAACCTTTTGGACGGCTAGGACCCCGGTCTTGGTCGAAAATCAAGTAAACCACATCACTTAGAGGAAGGAGAAGTCGTAACAAGGTTTCT
>Thecofilosea, M06023:55:000000000-BTM48:1:1102:21652:16915 1:N:0:CGAGGCTG+CCTAGAGT/M06023:55:000000000-BTM48:1:1102:21652:16915 2:N:0:CGAGGCTG+CCTAGAGT
CGCCCGTCGCTACTACCGATTGAATGGCTTAGTGAGCTCTCTGGACTGTCTGCGAATTGGGGCAACTCGAGTCGTTGATAGGAAGGAGATCAAACTTGATCATTTAGAGGAAGTAAAAGTCGTAACAAGGTTTCC
>Astomatida, M06023:55:000000000-BTM48:1:1101:17871:16992 1:N:0:CCTAAGAC+TTATGCGA/M06023:55:000000000-BTM48:1:1101:17871:16992 2:N:0:CCTAAGAC+TTATGCGA
CGCCCGTCGCTCCTACCGATTTCGAGTGATCAGGTGAACCTTCTGGACCAGAACTAATGAAAGTTAGTTTCGGGAAGTTATGTGAACCTTATTACTTAGAGGAAGGAAAAGTCGTAACAAGGTTTCC
>Fragilariales, M06023:55:000000000-BTM48:1:2106:6825:14798 1:N:0:TACGCTGC+GCGTAAGA/M06023:55:000000000-BTM48:1:2106:6825:14798 2:N:0:TACGCTGC+GCGTAAGA
CGCCCGTCGCACCTACCGATTGGATGGTCCGGTGAAGCCTCGGGATTGCTGGCAGTTGGCTTTATTGTGAACTGTTGGCGAGAACTTGTCTAAACCTTATCATTTAGAGGAAGATGAAGTCGTAACAAGGTTTCC
>Gonyaulacales, M06023:55:000000000-BTM48:1:1103:23334:19067 1:N:0:CGGAGCCT+GTAAGGAG/M06023:55:000000000-BTM48:1:1103:23334:19067 2:N:0:CGGAGCCT+GTAAGGAG
CGCCCGTCGCTCCTACCGATTGAGTGGTCCGGTGAATACTTCGGACTGCGGAATTGGCCGGTTTCGGTTATTTCTGTGGGAAGTTGAGTGAACCTTATCACTTAGAGGAAGGAGAAGTCGTAACAAGGTTTCC
>Heterotrichida, M06023:55:000000000-BTM48:1:1106:2391:15701 1:N:0:GCTCATGA+CTAAGCCT/M06023:55:000000000-BTM48:1:1106:2391:15701 2:N:0:GCTCATGA+CTAAGCCT
CGCCCGTCGCTCCTACCGATTTCGAGTGATGAGGTGAACCCTTCGGACTGCCCCTACGGGTGGAAAGTTGAGTAAATCTTATCACTTAGAGGAAGGAGAAGTCGTAACAAGGTATCT
>Lagenidiales, M06023:55:000000000-BTM48:1:2101:14001:28679 1:N:0:TCGACGTC+CCTAGAGT/M06023:55:000000000-BTM48:1:2101:14001:28679 2:N:0:TCGACGTC+CCTAGAGT
CGCCCGTCGCACCTACCGATTGAATGACTCGGTGAAAAATTGGGACTGTGGTTTCGTTTGCTTCATTGCAAACCTTACTGTGGGAACTTTTTTTAACCTATTTATTTAGAGGAAGGTGAAGTCGTAACAAGGTTTCCGTAGGTTCCCCTGCGTTCGG
>NA, M06023:55:000000000-BTM48:1:1106:16456:12437 1:N:0:TCGACGTC+CCTAGAGT/M06023:55:000000000-BTM48:1:1106:16456:12437 2:N:0:TCGACGTC+CCTAGAGT
CGCCCGTCGCTCCTACCGATTGAGTGGTCCGGTGAATCTTTCGGACTGCGTGCGGCTTCGTGCTGCTATGTGGAAAGTCAGGTAAACCTTATCACTTAGAGGAAGGAGAAGTCGTAACAAGGTTTCC
>NA, M06023:55:000000000-BTM48:1:1102:4572:18179 1:N:0:CTCTCTAC+TTCTAGCT/M06023:55:000000000-BTM48:1:1102:4572:18179 2:N:0:CTCTCTAC+TTCTAGCT
CGCCCGTCGCTCCTACCGATTGAGTGGTCCGGTGAATCTTTCGGACTGCGCGAAGCTTCGTGCTTTGCCGCGGAAAGTCAGGTAAACCTTATCACTTAGAGGAAGGAGAAGTCATAACAAGGTTTCC
>Philasterida, M06023:55:000000000-BTM48:1:1110:23039:18954 1:N:0:CGTACTAG+CTATTAAG/M06023:55:000000000-BTM48:1:1110:23039:18954 2:N:0:CGTACTAG+CTATTAAG
CGCCCGTCGCTCCTACCGATTTCGAGTGATCCGGTGAACCATCTGGATTGGATTCGCAAGAGTCCGAGAAGTTTAGTAAACCTAATCACTTAGAGGAAGGAGAAGTCGTAACAAGGTTTCC
>Thaumatomonadida, M06023:55:000000000-BTM48:1:1114:11995:19848 1:N:0:TCGACGTC+CCTAGAGT/M06023:55:000000000-BTM48:1:1114:11995:19848 2:N:0:TCGACGTC+CCTAGAGT
CGCCCGTCGCTACTACCGATTGAACGCTTTAATGAACTCTCCGGACTGGGACTTCTCTTTGGGTTTCCTTAGAGTTGAATCTGGGAAGGAGCGTAAATTTGAGCGTTTAGAGGAAGTAAAAGTCGTAACAAGGTTTCC
>Thaumatomonadida, M06023:55:000000000-BTM48:1:1107:24886:19186 1:N:0:CGAGGCTG+CCTAGAGT/M06023:55:000000000-BTM48:1:1107:24886:19186 2:N:0:CGAGGCTG+CCTAGAGT
CGCCCGTCGCTACTACCGATTGAACGCTTTAATGAGTGTGCGGGACGTTGGCCTTGGAGGGGTTTCTCTTCTTGGCCGGTGAAACGCAAGCAAATTTGAGCGTTTAGAGGAAGTAAAAGTCGTAACAAGGTTTCC
>Thaumatomonadida, M06023:55:000000000-BTM48:1:1112:1876:14636 1:N:0:TAGCGCTC+AAGGCTAT/M06023:55:000000000-BTM48:1:1112:1876:14636 2:N:0:TAGCGCTC+AAGGCTAT
CGCCCGTCGCTACTACCGATTGAACGCTTTAATGAATTCTGTGGACCGGGACTTCTCTTTGGGTTACCTTAGGGTTGCGCCTGGGAAACAGCGTAAATTTGAGCGTTTAGAGGAAGTAAAAGTCGTAACAAGGTTTCC
>Thaumatomonadida, M06023:55:000000000-BTM48:1:1101:6916:11678 1:N:0:ACTGAGCG+GAGCCTTA/M06023:55:000000000-BTM48:1:1101:6916:11678 2:N:0:ACTGAGCG+GAGCCTTA
CGCCCGTCGCTACTACCGATTGAACGCTTTAATGAACTCTGGGGACTAGGACTTTCCTTTGGGTTTCCTTAGGATCGCTCTTGGGAACCAGCGTAAATTTGAGCGTTTAGAGGAAGTAAAAGTCGTAACAAGGTTTCC
>Thaumatomonadida, M06023:55:000000000-BTM48:1:1104:18480:27352 1:N:0:CGTACTAG+CTATTAAG/M06023:55:000000000-BTM48:1:1104:18480:27352 2:N:0:CGTACTAG+CTATTAAG
CGCCCGTCGCTACTACCGATTGAATGGCTTAGTGAGGTTCAGGGAATGCGGCCAACCGAGTCAAATCAGTTGGATTGCGTGAACTGAAACAAACTTGATCATTTAGAGGAAGTAAAAGTCGTAACAAGGTTTCC
>Thaumatomonadida, M06023:55:000000000-BTM48:1:1101:6779:23958 1:N:0:ACTGAGCG+GAGCCTTA/M06023:55:000000000-BTM48:1:1101:6779:23958 2:N:0:ACTGAGCG+GAGCCTTA
CGCCCGTCGCTACTACCGATTGAACGCTTTAATGAGTGTGATGGACGAATGCTGCGTGGTGGGTTTCTGCCGCTCGGCAATTGAAAGTCAAGCAAATTTGAGCGTTTAGAGGAAGTAAAAGTCGTAACAAGGTTTCC
>Urostylida, M06023:55:000000000-BTM48:1:1101:21991:3722 1:N:0:GGAGCTAC+CTCTCTAT/M06023:55:000000000-BTM48:1:1101:21991:3722 2:N:0:GGAGCTAC+CTCTCTAT
CGCCCGTCGCTCCTACCGATTTCGAGTGATTCGGTGAACCTTTTGGACCGCTTGGGGCCTTGTGTCTCGAGTGGAAAATCAAGTAAATCATATCACTTAGAGGAAGGAGAAGTCGTAACAAGGTTTCC
>Amoebophrya, M06023:55:000000000-BTM48:1:1113:9309:25456 1:N:0:GTAGAGGA+AAGGAGTA/M06023:55:000000000-BTM48:1:1113:9309:25456 2:N:0:GTAGAGGA+AAGGAGTA
CGCCCGTCGCTCCTACCGATTGAGCAATCCGGTGAATATTTCGGACCGCTACCTTTATTGGTTCGCCAATTTTGGTTCTGGAAAGTCAAGTGAACCTTATTGCTTAGAGGAAGGAGAAGTCGTAACAAGGTTTCC
>Amoebophrya, M06023:55:000000000-BTM48:1:1101:9910:4478 1:N:0:TCGACGTC+CCTAGAGT/M06023:55:000000000-BTM48:1:1101:9910:4478 2:N:0:TCGACGTC+CCTAGAGT
CGCCCGTCGCTCCTACCGATTGAGCAATCCGGTGAATATTTCGGATAGTCGTACTAGGCGGTTCGCCGCTTAGTTTGTACTAGAAGTCAAGTGAACCTTATTGCTTAGAGGAAGGAGAAGTCGTAACAAGGTTTCC
>Amoebophrya, M06023:55:000000000-BTM48:1:2113:19939:13004 1:N:0:CGGAGCCT+GTAAGGAG/M06023:55:000000000-BTM48:1:2113:19939:13004 2:N:0:CGGAGCCT+GTAAGGAG
CGCCCGTCGCTCCTACCGATTGAGCAATCCGGTGAATACTTCGGACCGGTCGCATAATTGGTTCGCCAGTTTTGTGACTGGAAAGTCGAGTGAACCTTATTGCTTAGAGGAAGGAGAAGTCGTAACAAGGTTTCC
>Amoebophrya, M06023:55:000000000-BTM48:1:1101:4543:14841 1:N:0:TAGGCATG+TCGACTAG/M06023:55:000000000-BTM48:1:1101:4543:14841 2:N:0:TAGGCATG+TCGACTAG
CGCCCGTCGCTCCTACCGATTGAGCAATCCGGTGAATATTTCAGACCGGCACTCATGTGGGAAACTATATGAGAGCTGGAAAGTCAAGTAAACCTTATTGCTTAGAGGAAGGAGAAGTCGTAACAAGGTTTCC
>Amoebophrya, M06023:55:000000000-BTM48:1:1102:16136:5905 1:N:0:CGTACTAG+CTATTAAG/M06023:55:000000000-BTM48:1:1102:16136:5905 2:N:0:CGTACTAG+CTATTAAG
CGCCCGTCGCTCCTACCGATGAGCAATCCGGTGAATACTTCGGACCGGAAAATTTCTGGGTTCTCTCAGTTTTTTTCTGGAAAGTCGAGTGAACCTTATTGCTTAGAGGAAGGAGAAGTCGTAACAAGGTTTCC
>Azadinium, M06023:55:000000000-BTM48:1:1112:7482:20783 1:N:0:AGGCAGAA+AAGGCTAT/M06023:55:000000000-BTM48:1:1112:7482:20783 2:N:0:AGGCAGAA+AAGGCTAT
CGCCCGTCGCTCCTACCGATTGAGTGATCCGGTGAATTGTTCGGACTGCGGCCATTTTCGGTTTCCGAGTTTGGCTGCGGGAAGTTCCGTGAACCTTATCACTTAGAGGAAGGAGAAGTCGTAACAAGGTTTCC
>Azadinium, M06023:55:000000000-BTM48:1:1113:11961:2122 1:N:0:GGAGCTAC+CTCTCTAT/M06023:55:000000000-BTM48:1:1113:11961:2122 2:N:0:GGAGCTAC+CTCTCTAT
CGCCCGTCGCTCCTACCGATTGAGTGATCCGCTGAATAGTTCGGACTGCGAAATATCAGCTGATGTTTTGCGGGAAGTTCCGTGAACCTTATCACTTAGAGGAAGGAGAAGTCGTAACAAGGTTTCC
>Azadinium, M06023:55:000000000-BTM48:1:1101:27016:15798 1:N:0:GTAGAGGA+AAGGAGTA/M06023:55:000000000-BTM48:1:1101:27016:15798 2:N:0:GTAGAGGA+AAGGAGTA
CGCCCGTCGCTCCTACCGATTGAGTGATCCGGTGAACTATTCGGACCGCTTTGTTTGGGCCGCTTGGTCATAAATGTTGCGGAAAGTTTCGTGAACCTTATCACTTAGAGGAAGGAGAAGTCGTAACAAGGTTTCC
>Azadinium, M06023:55:000000000-BTM48:1:1104:18058:14154 1:N:0:CGAGGCTG+CCTAGAGT/M06023:55:000000000-BTM48:1:1104:18058:14154 2:N:0:CGAGGCTG+CCTAGAGT
CGCCCGTCGCTCCTACCGATTGGGTGATCCGGTGAACTATTCGGAGCTGCTGTTTGATTTTGTCACTCAGCTGGCAAAGTTTCGTGAACCTTATCACTTAGAGGAAGGAGAAGTCGTAACAAGGTTTCC
>Azadinium, M06023:55:000000000-BTM48:1:1103:12389:9124 1:N:0:GGAGCTAC+CTCTCTAT/M06023:55:000000000-BTM48:1:1103:12389:9124 2:N:0:GGAGCTAC+CTCTCTAT
CACCCGTCGCTCCTACCGATTGAGTGATCCGGTGAATTGTTCGGACTGCTGATGGTCAGCTGACTATCGGCGGGAAGTTCCGTGAACCTTATCACTTAGAGGAAGGAGAAGTCGTAACAAGGTTTCC
>Azadinium, M06023:55:000000000-BTM48:1:1103:21536:21637 1:N:0:GGAGCTAC+CTCTCTAT/M06023:55:000000000-BTM48:1:1103:21536:21637 2:N:0:GGAGCTAC+CTCTCTAT
CGCCCGTCGCTCCTACCGATTGAGTGGTCCGGTGAACTATGTGGACTGCGACAGCGTGGAGCGATCCATGTTGTTGCGGAAAGTTTCGTGAACCTTATCACTTAGAGGAAGGAGAAGTCGTAACAAGGTTCCT
>Azadinium, M06023:55:000000000-BTM48:1:1105:19931:28177 1:N:0:CGTACTAG+CTATTAAG/M06023:55:000000000-BTM48:1:1105:19931:28177 2:N:0:CGTACTAG+CTATTAAG
CGCCCGTCGCTGCTACCGATTGAGTGATCCGGTGAATAGTTCGGACTGCGGATTGTCAGCTGACTTTCTGCGGGAAGTTCCGTGAACCTTATCACTTAGAGGAAGCAAAAGTCGTAACAAGGTTTCC
>Azadinium, M06023:55:000000000-BTM48:1:1103:20332:4816 1:N:0:TAGGCATG+TCGACTAG/M06023:55:000000000-BTM48:1:1103:20332:4816 2:N:0:TAGGCATG+TCGACTAG
CGCCCGTCGCTCCTACCGATTGGGTGATCCGGTGAACTATTCGGAGTTGCTGGTTGGGCTTGTCCTTTCCAGTCGGCAAAGTTTCGTGAACCTTATCACTTAGAGGAAGGAGAAGTCGTAACAAGGTTTCC
>Azadinium, M06023:55:000000000-BTM48:1:2111:20095:9463 1:N:0:TAGGCATG+TCGACTAG/M06023:55:000000000-BTM48:1:2111:20095:9463 2:N:0:TAGGCATG+TCGACTAG
CGCCCGTCGCTCCTACCGATTGACTGATCCGGTGAACTAATCGAATTGGAAGTACGCCGGTTAAACGGTATATTAACAAGAAGATTCGTGAACCTTATCACTTAGAGGAAGGAGAAGTCGTAACAAGGTTTCC
>Azadinium, M06023:55:000000000-BTM48:1:1107:21877:12934 1:N:0:TAGGCATG+TCGACTAG/M06023:55:000000000-BTM48:1:1107:21877:12934 2:N:0:TAGGCATG+TCGACTAG
CGCCCGTCGCTCCTACCGATTGAGTGATCCGGTGAATCATTCGGACTGCTACAGTGCCAGTTTACTGGCGTTGCAGCGGAAAGTTTCGTGAACCTTATCACTTAGAGGAAGGAGAAGTCGTAACAAGGTTTCC
>Amphileptus, M06023:55:000000000-BTM48:1:1103:13227:13114 1:N:0:AAGAGGCA+ACTGCATA/M06023:55:000000000-BTM48:1:1103:13227:13114 2:N:0:AAGAGGCA+ACTGCATA
CGCCCGTCGCTCCTACCGATATCGGGTGGCGTGCTGAACTTACTGGACTGTATACAAGAAGGTACGTAAAGCTTATCACCTAGAGGAAGGAGAAGTCGTAACAAGGTTTCC
>Pseudo-nitzschia, M06023:55:000000000-BTM48:1:1106:6316:5366 1:N:0:ATGCGCAG+CTATTAAG/M06023:55:000000000-BTM48:1:1106:6316:5366 2:N:0:ATGCGCAG+CTATTAAG
CGCCCGTCGCACCTACCGATTGAATGGTCCGGTGAAGCCTCGGGATTGTGATTAAAATTCTTTAATGGACTTTGATCATGAAAACTTGTCTAAACCTTATCATTTAGAGGAAGGTGAAGTCGTAACAAGGTTTCC
>Biecheleria, M06023:55:000000000-BTM48:1:1104:22890:15368 1:N:0:TACGCTGC+GCGTAAGA/M06023:55:000000000-BTM48:1:1104:22890:15368 2:N:0:TACGCTGC+GCGTAAGA
CGCCCGTCGCTCCTACCGATTGGGTGATCCGGTGAATAATTCCAACCGAAAAAGGCAAAACAATCTTGATTCGTTTTTTTTGGAAAGTTTAGTGAACCTTATCACTTAGAGGAAGGAGAAGTCGTAACAAGGTTTCC
>Amphora, M06023:55:000000000-BTM48:1:1106:10313:11515 1:N:0:AGGCAGAA+AAGGCTAT/M06023:55:000000000-BTM48:1:1106:10313:11515 2:N:0:AGGCAGAA+AAGGCTAT
CGCCCGTCGCTCCTACCGATTGGATGGTCCGGTGAAGCCTTGGGATTGTGACACAGCCATTGGTCCGCCTTTAGCCGTGACGCGAGAACTTGTCTAAACCTTATCATCTAGAGGAAGGAGAAGTCGTAACAAGGTTTCC
>Cercomonas, M06023:55:000000000-BTM48:1:1110:27944:12424 1:N:0:ACTGAGCG+GAGCCTTA/M06023:55:000000000-BTM48:1:1110:27944:12424 2:N:0:ACTGAGCG+GAGCCTTA
CGCCCGTCGCTACTACCGATTGAATGGCTTAGTGAGCTTGAGGGATTGTTGCGTCCGGTTGGGTCTCCTTCCGTTCGCATGCGAGAACTCAATCAAACTTGATCATTTAGAGGAAGTAAAAGTCGTAACAAGGTTTCC
>Cercomonas, M06023:55:000000000-BTM48:1:2107:11119:8060 1:N:0:TCCTGAGC+GAGCCTTA/M06023:55:000000000-BTM48:1:2107:11119:8060 2:N:0:TCCTGAGC+GAGCCTTA
CGCCCGTCGCTACTACCGATTGAATGGCTTAGTGAGCTTCAGGGATTGCTGCCTTTCGTTCTTCGGTTCGGTTTGGCTTGCAAGAACTGAATCAAACTTGATCATTTAGAGGAAGTAAAAGTCGTAACAAGGTTTCC
>Cercomonas, M06023:55:000000000-BTM48:1:1101:23263:3680 1:N:0:AGGCAGAA+AAGGCTAT/M06023:55:000000000-BTM48:1:1101:23263:3680 2:N:0:AGGCAGAA+AAGGCTAT
CGCCCGTCGCTACTACCGATTGAATGGCTTAGTGAGCTTTAGGGACCGGGGCTGCGGTTGGGTTTCCTTCCGTCTGCCCTGTGGAACTAAATCAAACTTGATCATTTAGAGGAAGTAAAAGTCGTAACAAGGTTTCC
>Cercomonas, M06023:55:000000000-BTM48:1:1111:11723:11990 1:N:0:AGGCAGAA+AAGGCTAT/M06023:55:000000000-BTM48:1:1111:11723:11990 2:N:0:AGGCAGAA+AAGGCTAT
CGCCCGTCGCTACTACCGATTGAATGGCTTAGTGAGCTTCCTGGATTGTTGCGTTGTGTTGGCAACTTCACTACGTACACGAGAAGGGAATCAAACTTGCCCATTTAGAGGAAGTAAAAGTCGTAACAAGGTTTCC
>Cercomonas, M06023:55:000000000-BTM48:1:1101:9964:8759 1:N:0:AGGCAGAA+AAGGCTAT/M06023:55:000000000-BTM48:1:1101:9964:8759 2:N:0:AGGCAGAA+AAGGCTAT
CGCCCGTCGCTACTACCGATTGAATGGCTTAGTGAGCTTTTTAGAATGTTGCGTGTTGTTCGAAAGTTCGGCACGCATACGTGAAGAAAATCAAACTTGATCATTTAGAGGAAGTAAAAGTCGTAACAAGGTTTCC
>Cercomonas, M06023:55:000000000-BTM48:1:1102:13218:12760 1:N:0:CTCTCTAC+TTCTAGCT/M06023:55:000000000-BTM48:1:1102:13218:12760 2:N:0:CTCTCTAC+TTCTAGCT
CGCCCGTCGCTACTACCGATTGAATGGCTTAGTGAGATGCAGGGACCGAGAAGCTGTTGGTGCTTGCGCCGCAGTGTATTGGAAACTGTATCAAACTTGATCATTTAGAGGAAGTAAAAGTCGTAACAAGGTTTCC
>Cercomonas, M06023:55:000000000-BTM48:1:1106:8872:15669 1:N:0:CGGAGCCT+GTAAGGAG/M06023:55:000000000-BTM48:1:1106:8872:15669 2:N:0:CGGAGCCT+GTAAGGAG
CGCCCGTCGCTACTACCGATTGAATGGCTTAGTGAGTTGCGGGGACTGTTGCCTTTGGTTGGGTTTCCTTCCTCTGGCTCCGGGAACCGTTGCAAACTTGATCATTTAGAGGAAGTAAAAGTCGTAACAAGGTTTCC
>Cercomonas, M06023:55:000000000-BTM48:1:2101:6281:9878 1:N:0:CGTACTAG+CTATTAAG/M06023:55:000000000-BTM48:1:2101:6281:9878 2:N:0:CGTACTAG+CTATTAAG
CGCCCGTCGCTACTACCGATTGAATGGCTTAGTGAGTTTTTTGGACTGTGGCACTCCGTGGGCAACCTCGAAGTGCTATCAGGAAGAAAATCAAACTTGATCATTTAGAGGAAGTAAAAGTCGTAACAAGGTTTCC
>Cercomonas, M06023:55:000000000-BTM48:1:1101:28027:21052 1:N:0:CGTACTAG+CTATTAAG/M06023:55:000000000-BTM48:1:1101:28027:21052 2:N:0:CGTACTAG+CTATTAAG
CGCCCGTCGCTACTACCGATTGAATGGCTTAGTGAGCCCGAGGGACTGTTGCACCTAGAGAGTTTTCTCTCCAGGAGCAGCCGGGAACTCGGTCAAACTTGATCATTTAGAGGAAGTAAAAGTCGTAACAAGGTTTCC
>Cercomonas, M06023:55:000000000-BTM48:1:2101:16836:13755 1:N:0:CGTACTAG+CTATTAAG/M06023:55:000000000-BTM48:1:2101:16836:13755 2:N:0:CGTACTAG+CTATTAAG
CGCCCGTCGCTACTACCGATTGAATGGCTTAGTGAGCTTTCTGGACTGTTGCAATTCGTTGGAAACTTCGTTTTGCATGCGGGAAGGAAATCAAACTTGATCATTTAGAGGAAGTAAAAGTCGTAACAAGGTTTCC
>Chordariaceae, M06023:55:000000000-BTM48:1:2105:27086:19528 1:N:0:GTAGAGGA+AAGGAGTA/M06023:55:000000000-BTM48:1:2105:27086:19528 2:N:0:GTAGAGGA+AAGGAGTA
CGCCCGTCGCACCTACCGATTGAATCATTCGGTGAGGCTTTCGGATTACCGATTGATGCCGCAAGGCGTCTTTCAGTGAGAAGTTATCCAAACCTCATGATTTAGAGGAAGGTAAAGTCGTAACAAGGTTTCC
>Condylostoma, M06023:55:000000000-BTM48:1:2106:13095:18523 1:N:0:CGGAGCCT+GTAAGGAG/M06023:55:000000000-BTM48:1:2106:13095:18523 2:N:0:CGGAGCCT+GTAAGGAG
CGCCCGTCGCTCCTACCGATTGAGTGGTCCGGTAAATAGTATGAATCTTTAGGGTGAAGTACTGTGCACCTTGCCACTTAGAGGAAGGAGAAGTCGTAACAAGGTTTCT
>Encyonema, M06023:55:000000000-BTM48:1:1101:16103:2459 1:N:0:CTCTCTAC+TTCTAGCT/M06023:55:000000000-BTM48:1:1101:16103:2459 2:N:0:CTCTCTAC+TTCTAGCT
TGCCCATCACACCTACCAATTGAATGGTCCGGTGAAGCCTTGGGATTGCTGTGAGTTTCCTTTACTGGGAGTTTGCAGCAAGAACTTGTCTAAACCTTATCATTTAGAGGAAGGTGAAGTCGTAACAAGGTTTCC
>Dictyotaceae, M06023:55:000000000-BTM48:1:2101:27480:10735 1:N:0:GCTCATGA+CTAAGCCT/M06023:55:000000000-BTM48:1:2101:27480:10735 2:N:0:GCTCATGA+CTAAGCCT
CGCCCGTCGCACCTACCGATTGAATGTTTCGGTGAAAATTCCGGACCGTGGCAGCGCCGCCTTAACTGGTAGTGCAGCCGTGGGAAGCTATTTAAACCTCAACATTTAGAGGAAGGTGAAGTCGTAACAAGGTTTCC
>Ephelota, M06023:55:000000000-BTM48:1:2109:18770:14257 1:N:0:GCTCATGA+CTAAGCCT/M06023:55:000000000-BTM48:1:2109:18770:14257 2:N:0:GCTCATGA+CTAAGCCT
CGCCCGTCACTCCTACTGATTGGGTGATTCGACGAATTCTCCGGATATTGTCTGCAAAGACGATAGAAGTTGTGTAAGTCATATCACTTAGAAGAAGGGTAAGGCGTAACAAGGTTTCCG
>Euglypha, M06023:55:000000000-BTM48:1:1109:18359:6644 1:N:0:ACTGAGCG+GAGCCTTA/M06023:55:000000000-BTM48:1:1109:18359:6644 2:N:0:ACTGAGCG+GAGCCTTA
CGCCCGTCGCTACTACCGATTGGATGGTTTAGTGAGGTTCGCAGACTGTAGCAGGACGGGGTTCCCCTGACCAGCCAGCAGGAAGCGAAACAAACTTGATCATCTAGAGGAAGTAAAAGTCGTAACAAGGTTTCC
>Frontonia, M06023:55:000000000-BTM48:1:1112:18077:20875 1:N:0:CTCTCTAC+TTCTAGCT/M06023:55:000000000-BTM48:1:1112:18077:20875 2:N:0:CTCTCTAC+TTCTAGCT
CGCCCGTCGCACCTACCGATTGAGTGTTCCGGTGAGTAATTCGGACTGCAGTTCGTCAGCTGACGTACCGCGGGAAGTCTAGCAAACCTTAACACTTAGAGGAAGGAGAAGTCGTAACAAGGTTTCC
>Gymnodiniaceae, M06023:55:000000000-BTM48:1:1108:17746:23810 1:N:0:GCGTAGTA+TATCCTCT/M06023:55:000000000-BTM48:1:1108:17746:23810 2:N:0:GCGTAGTA+TATCCTCT
CGCCCGTCGCTCCTACTGATTGAGTGTTTCGGTGAATAATTTGGACTGCAACAATGCTCTGTTCCAGGGCGCTGCTGCGGAAAGGATGGTGAACCTCAACACTTAGAGGAAGGAGAAGTCGTAACAAGGTTTCC
>Amphidinium, M06023:55:000000000-BTM48:1:1102:20722:24077 1:N:0:CTCTCTAC+TTCTAGCT/M06023:55:000000000-BTM48:1:1102:20722:24077 2:N:0:CTCTCTAC+TTCTAGCT
CGCCCGTCGCACCTACCGATTGAGTGATCCGGTGAATTATTCGGACTTCGTGCCTCTCTTTTGGGTTGGCCGAAGAAAGTCTTGTGAACCTTATCACTTAGAGGAAGGAGAAGTCGTAACAAGGTTTCC
>Haliphthoros, M06023:55:000000000-BTM48:1:1114:6205:24293 1:N:0:TAGGCATG+TCGACTAG/M06023:55:000000000-BTM48:1:1114:6205:24293 2:N:0:TAGGCATG+TCGACTAG
CGCCCGTCGCACCTACTGATTGGATGAATCGATGAAAACTCGGGACCGCGAATATACTTGATTTATTTCGAGTGTTTTCATGGGAACTTGTTTTAATTAGTTCATCTAGAAGAAGGTGAAGTCGTAACAAGGTTTCC
>Haliphthoros, M06023:55:000000000-BTM48:1:1102:17331:11021 1:N:0:TAGGCATG+TCGACTAG/M06023:55:000000000-BTM48:1:1102:17331:11021 2:N:0:TAGGCATG+TCGACTAG
CGCCCGTCGCACCTACTGATTGGATGACTCGGCGAAGAATCGGGACTGTGAGAGCGATCGATTCATTTCGAACGCACTTGTGGGAACTTTTCTTAACCTCGTTCTCTAGAAGAAGGTGAAGTCGTAACAAGGTTTCC
>Haliphthoros, M06023:55:000000000-BTM48:1:2102:9401:19243 1:N:0:TAGGCATG+TCGACTAG/M06023:55:000000000-BTM48:1:2102:9401:19243 2:N:0:TAGGCATG+TCGACTAG
CGCCCGTCGCACCTACTGATTGGATGACTCGGTGAAAACTCGGGACCGCGAATTAGCTTGATTCATTTCGAACTTTTTCATGGGAACTTGTTTTAACCTCGTTATCTAGAAGAAGGTGAAGTCGTAACAAGGTTTCC
>Haliphthoros, M06023:55:000000000-BTM48:1:2112:25473:15093 1:N:0:AAGAGGCA+ACTGCATA/M06023:55:000000000-BTM48:1:2112:25473:15093 2:N:0:AAGAGGCA+ACTGCATA
CGCCCGTCGCACCTACTGATTGGGTAACTCGGTGAAGATGTTGGACTCTGGTTCGAGTTGTTTTATTACGACTTTTACTGAGGGAAGACATCTTAACCTCGTTATCTAGAAGAAGGTGAAGTCGTAACAAGGTTTCC
>Haliphthoros, M06023:55:000000000-BTM48:1:1106:22986:20420 1:N:0:AGGCAGAA+AAGGCTAT/M06023:55:000000000-BTM48:1:1106:22986:20420 2:N:0:AGGCAGAA+AAGGCTAT
CGCCCGTCGCACCTACTGATTGGATGACTCGATGAAAACTCAGGACCGCGAATGTGTTTGATTTATTTCGAATGTGCTCATGGGAACTTGTTTTAATCTAGTTATCTAGAAGAAGGTGAAGTCGTAACAAGGTTTCC
>Haliphthoros, M06023:55:000000000-BTM48:1:1107:13807:16062 1:N:0:TAGGCATG+TCGACTAG/M06023:55:000000000-BTM48:1:1107:13807:16062 2:N:0:TAGGCATG+TCGACTAG
CGCCCGTCGCACCTACTGATTGGATGACTCGGTGAAAATTTTGGACTGTGGTTCGATTTGTTTCATTACAAATTTTACTGTGGGAAGACATTTTAACCTCGTTATCTAGAAGAAGGTGAAGTCGTAACAAGGTTTCC
>Haliphthoros, M06023:55:000000000-BTM48:1:1112:19895:2519 1:N:0:CTCTCTAC+TTCTAGCT/M06023:55:000000000-BTM48:1:1112:19895:2519 2:N:0:CTCTCTAC+TTCTAGCT
CGCCCGTCGCACCTACTGATTGGATGACTCGGTGAAAACTCGGGACCGTGAATGTATTTGCTTTATTGCGAATTTTTTCATGGAAACTTGTTTTAACCTCGTTATCTAGAAGAAGGTGAAGTCGTAACAAGGTTTCC
>Kareniaceae, M06023:55:000000000-BTM48:1:1101:28214:19312 1:N:0:TCGACGTC+CCTAGAGT/M06023:55:000000000-BTM48:1:1101:28214:19312 2:N:0:TCGACGTC+CCTAGAGT
CGCCCGTCGCTGCTACCGATTGAGTGATCCGGTGAGTAATTCGGACCAGCTGTCGCCTGAGTTCGCTCAGCGTCAGCCGGAAAGTCTAGCAAGCCTTATCACTTAGAGGAAGCAGAAGTCGTAACAAGGTTTCC
>Kareniaceae, M06023:55:000000000-BTM48:1:1101:19220:11728 1:N:0:CTCTCTAC+TTCTAGCT/M06023:55:000000000-BTM48:1:1101:19220:11728 2:N:0:CTCTCTAC+TTCTAGCT
CGCCCGTCGCTCCTACCGATTGAGTGATCCGGTGAGTAATTCGGACTGCCGCAGTAGTCAGTTCGCTGACCACTGCAGCGGAAAGTCTAGCGAACCTTATCACTTAGAGGAAGGAGAAGTCGTAACAAGGTTTCC
>Labyrinthula, M06023:55:000000000-BTM48:1:2113:20654:4098 1:N:0:CGTACTAG+CTATTAAG/M06023:55:000000000-BTM48:1:2113:20654:4098 2:N:0:CGTACTAG+CTATTAAG
CGCCCGTCGCACCTACCGATTGAATGGTCCGGTGAAGTCTTCGGACCATAGGCTGCCTAGAGCAACTTGTGGAAAGTTGAGTAAACCTTACCATTTAGAGGAAGGTGAAGTCGTAACAAGGTTTCC
>Lankesteria, M06023:55:000000000-BTM48:1:1108:28982:11297 1:N:0:TAGGCATG+TCGACTAG/M06023:55:000000000-BTM48:1:1108:28982:11297 2:N:0:TAGGCATG+TCGACTAG
CGCCTGTCGCATCTATCGATTAGGTTGTATCATGAGTTAGGCGGAGGTGGAGTGTTGGGAGAATTTCTTCTTACATCCTACTGAGACTTTGCGAATGGTATTGCCCAGAGACAGATAAAGTCATAACACGGCAGCT
>Leptophryidae, M06023:55:000000000-BTM48:1:2103:16357:22841 1:N:0:TAGCGCTC+AAGGCTAT/M06023:55:000000000-BTM48:1:2103:16357:22841 2:N:0:TAGCGCTC+AAGGCTAT
CGCCCGTCGCTCCTACCGATTGAATGTTCCGGTGAGCACTCCGGAGCCGTGGTCTCGCTTTGGGCAACCTGAGCCTGACCAATTGGTGAAGTTGTGCAAACCATAACATTTAGAGGAAGGAGAAGTCGTAACAAGGTAATC
>Leptophryidae, M06023:55:000000000-BTM48:1:1104:26943:7077 1:N:0:TAAGGCGA+GCGTAAGA/M06023:55:000000000-BTM48:1:1104:26943:7077 2:N:0:TAAGGCGA+GCGTAAGA
CGCCCGTCGCTCCTACCGATTGAATGTTCCGGTGAACACTTTGGAATCGTGACCTGTTCGAGGCAACTCTGCGGGTCAATGGTGAAGTTGTGTAAACCTCAACATTTAGAGGAAGGAGAAGTCGTAACAAGGTTTCC
>Leptophryidae, M06023:55:000000000-BTM48:1:2107:10970:5766 1:N:0:CGAGGCTG+CCTAGAGT/M06023:55:000000000-BTM48:1:2107:10970:5766 2:N:0:CGAGGCTG+CCTAGAGT
CGCCCGTCGCTCCTACCGATTGAATGTTCCGGTGAACACTTTGGAAACTTAGTCTTGCTTGGGGAAACTCAGACTTGACGCTTGTTGAAGTTGTGTAAACCTTAACATTTAGAGGAAGGAGAAGTCGTAACAAGGTTTCC
>Leptophryidae, M06023:55:000000000-BTM48:1:1113:10242:9874 1:N:0:CTCTCTAC+TTCTAGCT/M06023:55:000000000-BTM48:1:1113:10242:9874 2:N:0:CTCTCTAC+TTCTAGCT
CGCCCGTCGCACCTACCGATTGAATGTTCCGGTGAACACTTTGGAATCGTGGTCTTGATTGGGGAAACCCAGACTTGACAATTGGTGAAGTTGTGTAAACCTTAACATTTAGAGGAAGGAGAAGTCGTAACAAGGTTTCC
>Leptophryidae, M06023:55:000000000-BTM48:1:1104:13897:26355 1:N:0:TAGGCATG+TCGACTAG/M06023:55:000000000-BTM48:1:1104:13897:26355 2:N:0:TAGGCATG+TCGACTAG
CGCCCGTCGCTCCTACCGATTGAATGTTCCGGTGAACACTCCGGAGCCGTGATCTTGTTTGGGGCAACTCATCTTGATCAATGGTGAAGTTGTGTAAACCTTAACATTTAGAGGAAGGAGAAGTCGTAACAAGGTTTCC
>Leptophryidae, M06023:55:000000000-BTM48:1:1106:23688:16456 1:N:0:TAGGCATG+TCGACTAG/M06023:55:000000000-BTM48:1:1106:23688:16456 2:N:0:TAGGCATG+TCGACTAG
CGCCCGTCGCTCCAACCGATTGAGTGTTCCGGTGAATTCTTCGGATTAATGGTTTTTCTGGGGAAACTCTGAGTTACCGTTGAGAAGTTGTGTAAACCTTAGCACTTAGAGATTGGAGAAGTCGTAACAAGGTTTCC
>Litonotus, M06023:55:000000000-BTM48:1:1110:17332:17218 1:N:0:TACGCTGC+GCGTAAGA/M06023:55:000000000-BTM48:1:1110:17332:17218 2:N:0:TACGCTGC+GCGTAAGA
CGCCCGTCGCTCCTACCGATACCGGGTGGTGAGTTGAACCTAACAGACTGAATTTCAGGAAATTATGTAAAACTTATCACCTAGAGGAAGGAGAAGTCGTAACAAGGTTTCC
>Litonotus, M06023:55:000000000-BTM48:1:1102:26240:7447 1:N:0:CTCTCTAC+TTCTAGCT/M06023:55:000000000-BTM48:1:1102:26240:7447 2:N:0:CTCTCTAC+TTCTAGCT
CGCCCGTCGCTCCTACCGATACCGGGTGATGAGTTGAACTTTTTGGACCGAAATTCGGAAAGATACGTAAAGCTTATTACCATTAGGAAGGAGAAGTCGTAACAAGGTTTCC
>NA, M06023:55:000000000-BTM48:1:1113:17097:4601 1:N:0:CTCTCTAC+TTCTAGCT/M06023:55:000000000-BTM48:1:1113:17097:4601 2:N:0:CTCTCTAC+TTCTAGCT
CGCCCGTCGCACCTACCGATTGAATGGTCCGGTGAAACCTCGGGATCGAGACGCGTGGGGGCAACTCTGCGCGCTCACGAGAACTTGGTTAAACCTTACCATTTAGAGGAAGGTGAAGTCGTAACAAGGTTTCC
>Halocafeteria, M06023:55:000000000-BTM48:1:1101:28028:21394 1:N:0:ACTGAGCG+GAGCCTTA/M06023:55:000000000-BTM48:1:1101:28028:21394 2:N:0:ACTGAGCG+GAGCCTTA
CGCCCGTCGCACCTACCGATTGAATGGTCCGGTGAAGCCTCCGGATCAGTTCGTTCCCTGCCTCGTGCTGGGGGATGCGCAGAGAAGTTGGCTGAACCTTACCATTTAGAGGAAGGTGAAGTCGTAACAAGGTTTCC
>Halocafeteria, M06023:55:000000000-BTM48:1:1101:28468:12059 1:N:0:TACGCTGC+GCGTAAGA/M06023:55:000000000-BTM48:1:1101:28468:12059 2:N:0:TACGCTGC+GCGTAAGA
CGCCCGTCGCACCTACCGATTGAATGGTCCGGTGAATTTTTCGGACTGTGGCAATGTCACCGCAAGGAGACGCTGCCGTGGGAAGTCAATTGAACCTTACCATTTAGAGGAAGGTGAAGTCGTAACAAGGTTTCC
>NA, M06023:55:000000000-BTM48:1:2106:23519:23189 1:N:0:TAGGCATG+TCGACTAG/M06023:55:000000000-BTM48:1:2106:23519:23189 2:N:0:TAGGCATG+TCGACTAG
CGCCCGTCGCACCTACCGATTGAATGGTTCGGTGAGGCTTTCGGATCTTGAGATGGCTTCTCACGAGGCCGTCACGAGAGAAGTTATCCAAACCTCATCATTTAGAGGAAGGTGAAGTCGTAACAAGGTTTCC
>NA, M06023:55:000000000-BTM48:1:1104:24065:23351 1:N:0:GTAGAGGA+AAGGAGTA/M06023:55:000000000-BTM48:1:1104:24065:23351 2:N:0:GTAGAGGA+AAGGAGTA
CGCCCGTCGCACCTACCGATTGAGTGATCCGGTGAATAATTCGGACCGTTGCAGCGCCCAGTTCCTGGGTGCTGCAGTGGGAAATTTCGTGAACCTTACCACTTAGAGGAAGGAGAAGTCGTAACAAGGTTTCC
>Bonamia, M06023:55:000000000-BTM48:1:2113:21741:3132 1:N:0:TAGGCATG+TCGACTAG/M06023:55:000000000-BTM48:1:2113:21741:3132 2:N:0:TAGGCATG+TCGACTAG
CGCCCGTCGCTTCTACCGATTGAATAATCCGGTGAATTGAGTGGATAGCGGGGTCGTCCAGACTCTGCTAGAAGCTCTGTAAACCACGTTATTTAGAGGAAGGAAAAGTCGTAACAAGGTTTCC
>Haptoglossa, M06023:55:000000000-BTM48:1:1101:15519:6788 1:N:0:TAGGCATG+TCGACTAG/M06023:55:000000000-BTM48:1:1101:15519:6788 2:N:0:TAGGCATG+TCGACTAG
CGCCCGTCGCACCTACCGATTGAATGACTCGGTGAGATATCGGGACTATGAGATTGTTCTCCTTCATTGGAGGCGTTTTCGTGGGAACTTTTTCAAACCTCGCCATTTAGAGGAAGGTGAAGTCGTAACAAGGTTTCC
>NA, M06023:55:000000000-BTM48:1:1101:10747:23647 1:N:0:GCGTAGTA+TATCCTCT/M06023:55:000000000-BTM48:1:1101:10747:23647 2:N:0:GCGTAGTA+TATCCTCT
CGCCCGTCGCTCCTACCGATTGAGTGATCCGGTGAATTAACCAGACGTTGATATTTTGTAGTTTTCTGCAGATGTTTACCGAAGGTTTGTGAACCTTATCACTTAGAGGAAGGAGAAGTCGTAACAAGGTTTCC
>NA, M06023:55:000000000-BTM48:1:1107:14278:16227 1:N:0:CGTACTAG+CTATTAAG/M06023:55:000000000-BTM48:1:1107:14278:16227 2:N:0:CGTACTAG+CTATTAAG
CGCCCGTCGCTCCTACCGATTGGGTGATCCGGTGAATTACTCGGACTTGTGGAGTAGCGAAGCTTGCTTCGTAACTCATCAGGGAGGTTTTGTGAACCTTATCACTTAGAGGAAGGAGAAGTCGTAACAAGGTTTCC
>NA, M06023:55:000000000-BTM48:1:2102:22876:14377 1:N:0:GGAGCTAC+CTCTCTAT/M06023:55:000000000-BTM48:1:2102:22876:14377 2:N:0:GGAGCTAC+CTCTCTAT
CGCCCGTCGCACCTACCGATTGAATGGTCCGGTGAATTAACCAGACGTTGATATTTTGCAGTTCGCTGCATATATTTACTGAAGGTTTGTGAACCTTATCACTTAGAGGAAGGAGAAGTCGTAACAAGGTTTCC
>NA, M06023:55:000000000-BTM48:1:1102:9327:5111 1:N:0:TGCAGCTA+TTCTAGCT/M06023:55:000000000-BTM48:1:1102:9327:5111 2:N:0:TGCAGCTA+TTCTAGCT
CGCCCGTCGCTCCTACCGATTGAGTGATCCGGTGAATTAACCAAAGGTTGATATTTTACAGTTCGCTGTAAATGTTTACTGAAGGTTTGTGAACCTTATCACTTAGAGGAAGGAGAAGTCGTAACAAGGTTTCCG
>Orthodonellidae, M06023:55:000000000-BTM48:1:2109:18406:25740 1:N:0:TAGGCATG+TCGACTAG/M06023:55:000000000-BTM48:1:2109:18406:25740 2:N:0:TAGGCATG+TCGACTAG
CGCCCGTCGCTCCTACCGATTGAGTGATCAGGTGAACTCTCTGGACATCCGCTCCCGCAGATGGAAGTTGAGTAAATCTTATTACTTAGAGGAAGGAGAAGTCGTAACAAGGTTTCC
>Oxytrichidae, M06023:55:000000000-BTM48:1:1112:12229:26802 1:N:0:ACTGAGCG+GAGCCTTA/M06023:55:000000000-BTM48:1:1112:12229:26802 2:N:0:ACTGAGCG+GAGCCTTA
CGCCCGTCGCTCCTACCGATTTCGAGTGGTCCGGTGAACCTTTTGGACTACGCGGTCTTCGGACTGCGCGGAAAATCAAGTAAACCATATCACTTAGAGGAAGTAAAAGTCGTAACAAGGTTTCC
>Paramecium, M06023:55:000000000-BTM48:1:1101:19473:21319 1:N:0:GGAGCTAC+CTCTCTAT/M06023:55:000000000-BTM48:1:1101:19473:21319 2:N:0:GGAGCTAC+CTCTCTAT
CGCCCGTCGCTCCTACCGATTTCGAGTGGTCCGGTGAACTTTTTGGACGTGAGCAATCGCGGAATTAACGTAAACCTTATCACTTAGAGGAAGGAGAAGTCGTAACAAGGTTTCC
>Bremia, M06023:55:000000000-BTM48:1:2108:12245:4775 1:N:0:TAGGCATG+TCGACTAG/M06023:55:000000000-BTM48:1:2108:12245:4775 2:N:0:TAGGCATG+TCGACTAG
CGCCCGTCGCACCTACCGATTGAATGGCTCGGTGAAAAATTGGGACTGTGATTTCGCTTGCTTCATTGCGAGCTTAATTGTGGGAACTTTCTTTAACCTATTCATTTAGAGGAAGGTGAAGTCGTAACAAGGTTTCC
>Bremia, M06023:55:000000000-BTM48:1:1102:12479:12592 1:N:0:CGTACTAG+CTATTAAG/M06023:55:000000000-BTM48:1:1102:12479:12592 2:N:0:CGTACTAG+CTATTAAG
CGCCCGTCGCACCTACCGATTGAATGACAGGGTGAAAAAATGAAGGGCCGATACTTAGCTTTTGGCTTTGTGTTGATACCCAAACATTTTTAAACCACGTCATTTAGAGGAAGGTGAAGTCGTAACAAGGTTTCC
>Philasteridae, M06023:55:000000000-BTM48:1:1102:20391:5439 1:N:0:TAGGCATG+TCGACTAG/M06023:55:000000000-BTM48:1:1102:20391:5439 2:N:0:TAGGCATG+TCGACTAG
CGCCCGTCGCTCCTACCGATTTCGAGTGATCCGGTGAACCTTCTGGACTGGGATCGCTTGCGAGCCCGGGAAGTTAAGTAAACCTGACCACTTAGAGGAAGGAGAAGTCGTAACAAGGTTTCC
>Philasteridae, M06023:55:000000000-BTM48:1:1102:3246:14767 1:N:0:CGTACTAG+CTATTAAG/M06023:55:000000000-BTM48:1:1102:3246:14767 2:N:0:CGTACTAG+CTATTAAG
CGCCCGTCGCTCCTACCGATTTCGAGTGATCCGGTGAACCTTCTGGACTGGACACATTAGTGTTCGGGAAGTTAAGTAAACCTAATCACTTAGAGGAAGGAGAAGTCGTAACAAGGTTTCC
>Prorocentrum, M06023:55:000000000-BTM48:1:1114:8609:21762 1:N:0:TCGACGTC+CCTAGAGT/M06023:55:000000000-BTM48:1:1114:8609:21762 2:N:0:TCGACGTC+CCTAGAGT
CGCCCGTCGCTGCTACCGATTGAGTGTCCTGGTGAATTATTCGGACCGGCAGTAATTCGAGTTTCTCGGACTACAGCTGGGAAGTCTTGTAAACCCTGACACTTAGAGGAAGCAGAAGTCGTAACAAGGTTTCC
>Protoperidiniaceae, M06023:55:000000000-BTM48:1:1107:21580:6573 1:N:0:ACTGAGCG+GAGCCTTA/M06023:55:000000000-BTM48:1:1107:21580:6573 2:N:0:ACTGAGCG+GAGCCTTA
CGCCCGTCGCTCCTACCGATTGAGTGATCCGGTGAATAACTCGGACCACAGTTAGGTGGGTAACTGCCTTGCTTGTGGGAAGTTTAGTGAACCTTATCACTTAGAGGAAGGAGAAGTCGTAACAAGGTTTCC
>Pythiaceae, M06023:55:000000000-BTM48:1:1114:21940:22784 1:N:0:TAGGCATG+TCGACTAG/M06023:55:000000000-BTM48:1:1114:21940:22784 2:N:0:TAGGCATG+TCGACTAG
CGCCCGTCGCACCTACCGATTGAATGACTCGGTGAAACATTGGGACTGCGAGAAAATTTGCTTTATTGCGAGTATTTTTGTGGGAACTTTAGTGAACCTATTCATTTAGAGGAAGGTGAAGTCGTAACAAGGTTTCC
>Sarcocystis, M06023:55:000000000-BTM48:1:1102:23023:13699 1:N:0:AGGCAGAA+AAGGCTAT/M06023:55:000000000-BTM48:1:1102:23023:13699 2:N:0:AGGCAGAA+AAGGCTAT
CGCCCGTCGCTCCTACCGATTGAGTGTTCCGGTGAAAAATCGGGAGGGTTTGATTTTTAGCGTTTACGCGTTGGAATTAGACTTGAACTTTTTTAAATCTTAGCACTTAGAGGAAGGAGAAGTCGTAACAAGGTTTCC
>Sarcocystis, M06023:55:000000000-BTM48:1:1107:17284:10169 1:N:0:ACTGAGCG+GAGCCTTA/M06023:55:000000000-BTM48:1:1107:17284:10169 2:N:0:ACTGAGCG+GAGCCTTA
CGCCCGTCGCTCCTACCGATTGAGTGTTCCGGTGAATTAATCAGACAGTAATATAAAAGGTTTTTACTTTTTATACTATTGGAAGATTTGTGAACCTTAACACTTAGAGGAAGGAGAAGTCGTAACAAGGTTTCC
>Selenidium, M06023:55:000000000-BTM48:1:1107:7899:4881 1:N:0:TCCTGAGC+GAGCCTTA/M06023:55:000000000-BTM48:1:1107:7899:4881 2:N:0:TCCTGAGC+GAGCCTTA
CGCCCGTCGCTCCTACCGATTGAGTCGCTCCTACCGATTGAGTGATCCGATGAAACTCTCGGACGCAGTATAGTTACTATGTTGAAAAAGAGATTTGAATCGTACCACTTAGAGGAAGGAGAAGTCGTAACAAGGTTTCC
>Selenidium, M06023:55:000000000-BTM48:1:1107:6847:22342 1:N:0:AAGAGGCA+ACTGCATA/M06023:55:000000000-BTM48:1:1107:6847:22342 2:N:0:AAGAGGCA+ACTGCATA
CGCCCGTCGCTCCTACCGATTGGGTGATCCGATGAAACTCTTGGACGCAGATTAGTTACCTAGTTGGCAAAAGAGATTTGAATCGTACCACTTAGAGGAAGGAGAAGTCGTAACAAGGTTTCC
>Siedleckiidae, M06023:55:000000000-BTM48:1:1103:6869:12266 1:N:0:TAGCGCTC+AAGGCTAT/M06023:55:000000000-BTM48:1:1103:6869:12266 2:N:0:TAGCGCTC+AAGGCTAT
CGCCCGTCGCTCCTACCGATTGAGTGATCCGGTGAATTATTCGGACCGTGCTTACCGTAGTAACTTCTGCAGTAGGTATGGAAAGTCTTGTAAACCTTATCACTTAGAGGAAGGAGAAGTCGTAACAAGGTTTCC
>Skeletonema, M06023:55:000000000-BTM48:1:1111:16917:26540 1:N:0:AGGCAGAA+AAGGCTAT/M06023:55:000000000-BTM48:1:1111:16917:26540 2:N:0:AGGCAGAA+AAGGCTAT
CGCCCGTCGCTACTACCGATTGAATGGTCCGGTGAAGACTCGAGACTGTGGTCTGGCTCCTTTATTGGGGCTTGACCGCGGGAACTTGTCTAAACCTTATCATTTAGAGGAAGGAGAAGTCGTAACAAGGCTTCC
>Pelagostrobilidium, M06023:55:000000000-BTM48:1:1101:25334:10492 1:N:0:CGAGGCTG+CCTAGAGT/M06023:55:000000000-BTM48:1:1101:25334:10492 2:N:0:CGAGGCTG+CCTAGAGT
CGCCCGTCGCTAGTACCGATTTCGAGTGGTCCGGTGAACCTTTCGGACAGGCTGCGTCTCGAACAAAGCCTGAAAGTCAAGTAAACCACATCACTTAGAGGAACTAAAAGTCGTAACAAGGTTTCC
>Strombidium, M06023:55:000000000-BTM48:1:1104:17142:16418 1:N:0:GGAGCTAC+CTCTCTAT/M06023:55:000000000-BTM48:1:1104:17142:16418 2:N:0:GGAGCTAC+CTCTCTAT
CGCCCGTCGCTCCTACCGATTTCGAGTGGTCCGGTGAGCCTTTAGGACGGGGTAGTTTACTACTCTGAAATTTAAGCAAACCTTATCATTTAGAGGAAGGAGAAGTCGTAACAAGGTTTCC
>Strombidium, M06023:55:000000000-BTM48:1:2108:11316:5562 1:N:0:CGAGGCTG+CCTAGAGT/M06023:55:000000000-BTM48:1:2108:11316:5562 2:N:0:CGAGGCTG+CCTAGAGT
CGCCCGTCGCTCCTACCGATTGAGTGGTCCGGTGAATCTTTCGGACTGCGTATAGTCTCGTGCTATTATGCGGAAAGTCAGGTAAACCTTATCACTTAGAGGAAGGAGAAGTCGTAACAAGGTTTCC
>Strombidium, M06023:55:000000000-BTM48:1:2105:6712:16281 1:N:0:TACGCTGC+GCGTAAGA/M06023:55:000000000-BTM48:1:2105:6712:16281 2:N:0:TACGCTGC+GCGTAAGA
CGCCCGTCGCTCCTACCGATTTCGAGTGGTCCGGTGAGCCTTTGGGACGGCGAGATTTATCTTGCCGAAACTCAAGCAAACCTTATCACTTAGAGGAAGGAGAAGTCGTAACAAGGTTTCC
>Strombidium, M06023:55:000000000-BTM48:1:2110:27135:21301 1:N:0:TACGCTGC+GCGTAAGA/M06023:55:000000000-BTM48:1:2110:27135:21301 2:N:0:TACGCTGC+GCGTAAGA
CGCCCGTCGCTTCTACCGATTTCGAGTGGTCCGGTGAGCCTTTTGGACCTGAGCGATTACGCATTGGGGAAATCAAGCGAACCTTATCACTTAGAGGAAGAAGAAGTCGTAACAAGGTTTCC
>Strombidium, M06023:55:000000000-BTM48:1:1109:4699:12871 1:N:0:TACGCTGC+GCGTAAGA/M06023:55:000000000-BTM48:1:1109:4699:12871 2:N:0:TACGCTGC+GCGTAAGA
CGCCCGTCGCTCCTACCGATTTCGAGTGGTCCGGTGAGCCTTTTGGACGGAGTAGCTTGCTGCTCTGAAAATCAAGCAAACCTTATCACTTAGAGGAAGGAGAAGTCGTAACAAGGTTTCC
>Suessiaceae, M06023:55:000000000-BTM48:1:1106:7869:16133 1:N:0:TCGACGTC+CCTAGAGT/M06023:55:000000000-BTM48:1:1106:7869:16133 2:N:0:TCGACGTC+CCTAGAGT
CGCCCGTCGCTCCTACCGATTGAGTGATCCGGTGAATAATTCGGATTGTGGCATCGAAACCTCACGGCTATCAGTGCTATGAAAAGTCTAGTGAACCTTATCACTTAGAGGAAGGAGAAGTCGTAACAAGGTTTCC
>Symbiodiniaceae, M06023:55:000000000-BTM48:1:1111:15448:6341 1:N:0:TAGGCATG+TCGACTAG/M06023:55:000000000-BTM48:1:1111:15448:6341 2:N:0:TAGGCATG+TCGACTAG
CGCCCGTCGCTCCTACCGATTGAGTGATCCGGTGAATAATTCGGACTTTGGAAATGGGGCTTTGGTCGCTGTTTCTAGGGGAAGTTTCGTGAACCTTATCACTTAGAGGAAGGAGAAGTCGTAACAAGGTTTCC
>Thaumatomonas, M06023:55:000000000-BTM48:1:1105:27429:9368 1:N:0:TCGACGTC+CCTAGAGT/M06023:55:000000000-BTM48:1:1105:27429:9368 2:N:0:TCGACGTC+CCTAGAGT
CGCCCGTCGCTACTACCGATTGAATGGCTTAGTGAGGTTCCCGGACCGCCGTACGTTGATGTTTGTTGATGTATGTTGGGAAGCGAAACAAACTTGGTCATTTAGAGGAAGTAAAAGTCGTAACAAGGTTTCC
>Thaumatomonas, M06023:55:000000000-BTM48:1:1105:22041:5489 1:N:0:GGACTCCT+TTATGCGA/M06023:55:000000000-BTM48:1:1105:22041:5489 2:N:0:GGACTCCT+TTATGCGA
CGCCCGTCGCTACTACCGATTGAATGGCTTAGTGAGCTGCGCGGACTGTTTTGTTTCTCCGGGGTTTCCCGGACGCAAGACGGAAAGCGTAACAAACTTGATCATTTAGAGGAAGTAAAAGTCGTAACAAGGTTTCC
>Thaumatomonas, M06023:55:000000000-BTM48:1:2105:27514:16818 1:N:0:TAGGCATG+TCGACTAG/M06023:55:000000000-BTM48:1:2105:27514:16818 2:N:0:TAGGCATG+TCGACTAG
CGCCCGTCGCTACTACCGATCGAATGGCTTAGTGAGTTCAACGGACTGTCGTGCCTGATTGGGTTTCCTTGATGGCACAGCGGAAAGTTGCACAAACTTGATCATTTAGAGGAAGTAAAAGTCGTAACAAGGTTTCC
>Thaumatomonas, M06023:55:000000000-BTM48:1:2102:26713:18158 1:N:0:TAGGCATG+TCGACTAG/M06023:55:000000000-BTM48:1:2102:26713:18158 2:N:0:TAGGCATG+TCGACTAG
CGCCCGTCGCTACTACCGATTGAATGGTTTAGTGAGCTATCTGGAGCGTTTCTTTATAGTGGCTTGTCCTCTGTTTTGAGATGCAAAGGATCACAAACTTGATCATTTAGAGGAAGTAAAAGTCGTAACAAGGTTTCC
>Thaumatomonas, M06023:55:000000000-BTM48:1:1102:15377:8559 1:N:0:TACGCTGC+GCGTAAGA/M06023:55:000000000-BTM48:1:1102:15377:8559 2:N:0:TACGCTGC+GCGTAAGA
CGCCCGTCGCTACTACCGATTGAATGGCTTAGTGAATATTACGGACGGTCTGCGGTGTCAAGTTTACTTGCGCCGTTTGATCGAAAGTAACGTAAACTTGATCATTTAGAGGAAGTAAAAGTCGTAACAAGGTTTCC
>Thaumatomonas, M06023:55:000000000-BTM48:1:2105:28437:14774 1:N:0:CGTACTAG+CTATTAAG/M06023:55:000000000-BTM48:1:2105:28437:14774 2:N:0:CGTACTAG+CTATTAAG
CGCCCGTCGCTACTACCGATTGAATGGCTTAGTGAGGTTCACGGAGTGCACCATTTGAGCTGGGTTTCCACTCTTACGCGTGCGCGAAGTGAAACAAACTTGATCATTTAGAGGAAGTAAAAGTCGTAACAAGGTTTCC
>Thraustochytrium, M06023:55:000000000-BTM48:1:2111:3671:9914 1:N:0:TCGACGTC+CCTAGAGT/M06023:55:000000000-BTM48:1:2111:3671:9914 2:N:0:TCGACGTC+CCTAGAGT
CGCCCGTCGCACCTACCGATTGAACGTTCCGGTGAGACCTTGGGATTTGGTCTTTGGTACTTTATTGTGCCGTTGACCGAAAAACTTGAGCAAACCTTAACGTTTAGAGGAAGGTGAAGTCGTAACAAGGTTTCC
>Thraustochytrium, M06023:55:000000000-BTM48:1:1110:10993:16087 1:N:0:TAGGCATG+TCGACTAG/M06023:55:000000000-BTM48:1:1110:10993:16087 2:N:0:TAGGCATG+TCGACTAG
CGCCCGTCGCACCTACCGATTGAACGTTCCGGTGAGACCTTGGGATTCGTTTTGAGACGCTTTATTGGGTCTCTTTTTGAAAAACTTGAGCAAACCTTAACGTTTAGAGGAAGGTGAAGTCGTAACAAGGTTTCC
>Thraustochytriaceae, M06023:55:000000000-BTM48:1:1107:3199:17145 1:N:0:TAGGCATG+TCGACTAG/M06023:55:000000000-BTM48:1:1107:3199:17145 2:N:0:TAGGCATG+TCGACTAG
CGCCCGTCGCACCTACCGATTGAACGATCCGGTGAGACCTTGGGATTTTTTGTTTGTTTGTTTATTCAAACTTTCGAGAGAGAACTTGAGCAAACCTTATTGTTTAGAGGAAGGTGAAGTCGTAACAAGGTTTCC
>Oblongichytrium, M06023:55:000000000-BTM48:1:2107:6077:10460 1:N:0:CTCTCTAC+TTCTAGCT/M06023:55:000000000-BTM48:1:2107:6077:10460 2:N:0:CTCTCTAC+TTCTAGCT
CGCCCGTCGCACCTACCGATTGAATGGTCCGGTGAAATCTTTGGACCGTGGCATTGTTTGGCTTTCGGGCTAGACGCTGCCGTGGGAAGTTGATTAAACCTTACCATTTAGAGGAAGGAGAAGTCGTAACAAGGTCTCC
>Thraustochytriaceae, M06023:55:000000000-BTM48:1:2108:22256:14709 1:N:0:TACGCTGC+GCGTAAGA/M06023:55:000000000-BTM48:1:2108:22256:14709 2:N:0:TACGCTGC+GCGTAAGA
CGCCCGTCGCACCTACCGATTGAATGGTCCGGTGAAATTTTCGGACCGGCGCGGACGTGCTTGTCATGCTCTGCACTGGGAAGTCAATTAAACCTTACCATTTAGAGGAAGGTGAAGTCGTAACAAGGTTTCC
>Thraustochytrium, M06023:55:000000000-BTM48:1:1103:12683:28551 1:N:0:TAGGCATG+TCGACTAG/M06023:55:000000000-BTM48:1:1103:12683:28551 2:N:0:TAGGCATG+TCGACTAG
CGCCCGTCGCACCTACCGATTGAACGTTCCGGTGAGACCTTTGGATTTGTATAATCGTAACGCAAGTTGATATTGTATGAAGAAATTGAGCAAACCTTAACGTTTAGAGGAAGGTGAAGTCGTAACAAGGTTTCC
>Thraustochytriaceae, M06023:55:000000000-BTM48:1:1104:20085:4908 1:N:0:TAGGCATG+TCGACTAG/M06023:55:000000000-BTM48:1:1104:20085:4908 2:N:0:TAGGCATG+TCGACTAG
CGCCCGTCGCACCTACCGATTGAACGTTCCGGTGAGACCTTGGGATCCCGCGCTTACCCGTTTATTCGGGTTTTTGTGAGAAAACTTGAGCAAACCTTAACGTTTAGAGGAAGGTGAAGTCGTAACAAGGTTTCC
>Oblongichytrium, M06023:55:000000000-BTM48:1:1112:11544:16141 1:N:0:CGTACTAG+CTATTAAG/M06023:55:000000000-BTM48:1:1112:11544:16141 2:N:0:CGTACTAG+CTATTAAG
CGCCCGTCGCACCTACCGATTGAATGGTCCGGTGAAATCTTTGGACTATGGCTTTGTCTTTGTCTTCGGGCGAAGCGCTGCCGTGGGAAGTTGATTAAACCTTACCATTTAGAGGAAGGTGAAGTCGTAACAAGGTTTCC
>Oblongichytrium, M06023:55:000000000-BTM48:1:2110:20331:3584 1:N:0:TAGGCATG+TCGACTAG/M06023:55:000000000-BTM48:1:2110:20331:3584 2:N:0:TAGGCATG+TCGACTAG
CGCCCGTCGCACCTACCGATTGAATGGTCCGGTGAGAATTTTGGACTGCAGCTTAGTTGTTCGCAAGAAAAACTTTGCCGTGGGAAGTTATTCAAACCTTACCATTTAGAGGAAGGTGAAGTCGTAACAAGGTTTCC
>Aplanochytrium, M06023:55:000000000-BTM48:1:1113:28788:19122 1:N:0:CGTACTAG+CTATTAAG/M06023:55:000000000-BTM48:1:1113:28788:19122 2:N:0:CGTACTAG+CTATTAAG
CGCCCGTCGCACCTACCGATTGAATGGTCCGGTGAAATCTTCGGATTGTGACTTTGACTTGTTTATTCAAGACGTTGTTGTGAAAAGTTGATTAAACCTTACCATTTAGAGGAAGGTGAAGTCGTAACAAGGTTTCC
>Oblongichytrium, M06023:55:000000000-BTM48:1:1101:25911:19389 1:N:0:AGGCAGAA+AAGGCTAT/M06023:55:000000000-BTM48:1:1101:25911:19389 2:N:0:AGGCAGAA+AAGGCTAT
CGCCCGTCGCACCTACCGATTGAATGGTCCGGTGAGAATTTTGGATTGTAGTATTGTAGCCCGAAAGGGAGACGATACCATGAGAAGTTATTCAAACCTTACCATTTAGAGGAAGGTGAAGTCGTAACAAGGTTTCC
>Thraustochytriaceae, M06023:55:000000000-BTM48:1:1109:18412:8053 1:N:0:AAGAGGCA+ACTGCATA/M06023:55:000000000-BTM48:1:1109:18412:8053 2:N:0:AAGAGGCA+ACTGCATA
CGCCCGTCGCACCTACCGATTGAATGGTCCGGTGAAATCTTTGGACCGAGACTTTGTCTTGTTTATTCAAGACGCTGTTTTGGGAAGTTGATTAAACCTTACCATTTAGAGGAAGTAAAAGTCGTAACAAGGTTTCC
>Thraustochytrium, M06023:55:000000000-BTM48:1:1102:17794:10683 1:N:0:TAGGCATG+TCGACTAG/M06023:55:000000000-BTM48:1:1102:17794:10683 2:N:0:TAGGCATG+TCGACTAG
CGCCCGTCGCACCTACCGATTGAACGTTCCGGTGAGACCCTGGGATTTTGGATATTTGCCTTTATTGGCTGATTTTCGAAAGAACTTGAGCAAACCTTAACGTTTAGAGGAAGGTGAAGTCGTAACAAGGTTTCC
>Thraustochytrium, M06023:55:000000000-BTM48:1:1104:22092:24434 1:N:0:TAGGCATG+TCGACTAG/M06023:55:000000000-BTM48:1:1104:22092:24434 2:N:0:TAGGCATG+TCGACTAG
CGCCCGTCGCACCTACCGATTGAACGTTCCGGTGAGACCTTAGGATTTTGGTCTATTTCATTTATTTGAGATTTACTAGAAGAATTTGAGCAAACCTTAACGTTTAGAGGAAGGTGAAGTCGTAACAAGGTTTCC
>Schizochytrium, M06023:55:000000000-BTM48:1:1104:27155:20913 1:N:0:TAGGCATG+TCGACTAG/M06023:55:000000000-BTM48:1:1104:27155:20913 2:N:0:TAGGCATG+TCGACTAG
CGCCCGTCGCACCTACCGATTGAACGTTCCGGTGAGACCTTTGGATTCTGCATTGTTTCATTTATTTGCGACTTTGCGGGAAAAGTTGAGCAAACCTTAACGTTTAGAGGAAGGTGAAGTCGTAACAAGGTTTCC
>Oblongichytrium, M06023:55:000000000-BTM48:1:1109:15652:17254 1:N:0:TAGGCATG+TCGACTAG/M06023:55:000000000-BTM48:1:1109:15652:17254 2:N:0:TAGGCATG+TCGACTAG
CGCCCGTCGCACCTACCGATTGAATGGTCCGGTGAGATCTTCGGACTGTAGCAAATGTCTCCTTAATTGGCGATATTGCCGTGGAAAGTTGATCAAACCTTACCATTTAGAGGAAGGTGAAGTCGTAACAAGGTTTCC
>Oblongichytrium, M06023:55:000000000-BTM48:1:1101:12485:21291 1:N:0:GTAGAGGA+AAGGAGTA/M06023:55:000000000-BTM48:1:1101:12485:21291 2:N:0:GTAGAGGA+AAGGAGTA
CGCCCGTCGCACCTACCGATTGAATGGTCCGGTGAAAATTTCGGACCGTGGCAGCGCCTCCTTCATTGGAGGTGCTGCCGTGGGAAGTTATTTAAACCTTACCATTTAGAGGAAGGTGAAGTCGTAACAAGGTTTCC
>Thraustochytrium, M06023:55:000000000-BTM48:1:1114:21067:24475 1:N:0:TAGGCATG+TCGACTAG/M06023:55:000000000-BTM48:1:1114:21067:24475 2:N:0:TAGGCATG+TCGACTAG
CGCCCGTCGCACCTACCGATTGAACGTTCCGGTGAGACCTTTGGATTCTGCTGTTTACCCTTTATTGGGTTGCAGCGGGAGAAATTGAGCAAATCTTAACGTTTAGAGGAAGGTGAAGTCGTAACAAGGTTTCC
>Thraustochytrium, M06023:55:000000000-BTM48:1:2101:10200:14209 1:N:0:CGTACTAG+CTATTAAG/M06023:55:000000000-BTM48:1:2101:10200:14209 2:N:0:CGTACTAG+CTATTAAG
CGCCCGTCGCACCTACCGATTGAACGTTCCGGTGAGACCTTGGGATTCTGTTTTTGGCCGTTTATTCGGGTATTGACGGGAGAACTTGAGCAAACCTTAACGTTTAGAGGAAGGTGAAGTCGTAACAAGGTTTCC
>Oblongichytrium, M06023:55:000000000-BTM48:1:1102:21569:19213 1:N:0:AGGCAGAA+AAGGCTAT/M06023:55:000000000-BTM48:1:1102:21569:19213 2:N:0:AGGCAGAA+AAGGCTAT
CGCCCGTCGCACCTACCGATTGAATGGTCCGGTGAGAATTTCGGACTGTGGCAACGTTGCTTCATTGGAGCGTCGCCGTGGGAAGTTATTCAAACCTTACCATTTAGAGGAAGGTGAAGTCGTAACAAGGTTTCC
>Thraustochytriaceae, M06023:55:000000000-BTM48:1:1107:24145:24944 1:N:0:TACGCTGC+GCGTAAGA/M06023:55:000000000-BTM48:1:1107:24145:24944 2:N:0:TACGCTGC+GCGTAAGA
CGCCCGTCGCACCTACCGATTGAATGGTCCGGTGAAATCCTCGGACTGTGACTTTGCTTCGCTTTCGGGCGCGGCGTTGTCGTGGGAAGTTGATTAAATCTTACCATTTAGAGGAAGGTGAAGTCGTAACAAGGTTTCC
>Thraustochytriaceae, M06023:55:000000000-BTM48:1:1102:26401:23941 1:N:0:CGTACTAG+CTATTAAG/M06023:55:000000000-BTM48:1:1102:26401:23941 2:N:0:CGTACTAG+CTATTAAG
CGCCCGTCGCACCTACCGATTGAATGGTCCGGTGAAATCTTTGGACTGTGGCTTTGTCTTACTCTGTAAGACGCTGTTGCGGGAAATTGATTAAACCTTACCATTTAGAGGAAGGTGAAGTCGTAACAAGGTTTCC
>Thraustochytrium, M06023:55:000000000-BTM48:1:1109:27596:14563 1:N:0:GTAGAGGA+AAGGAGTA/M06023:55:000000000-BTM48:1:1109:27596:14563 2:N:0:GTAGAGGA+AAGGAGTA
CGCCCGTCGCACCTACCGATTGAACGTTCCGGTGAGACCTTTGGATTCTGTTGTTATTCCTTGATTGGTTGGCAATGGGAGAAATAGAGCAAATCTTAACGTTTAGAGGAAGGTGAAGTCGTAACAAGGTTTCCG
>Schizochytrium, M06023:55:000000000-BTM48:1:1101:14272:3360 1:N:0:TAGGCATG+TCGACTAG/M06023:55:000000000-BTM48:1:1101:14272:3360 2:N:0:TAGGCATG+TCGACTAG
CGCCCGTCGCACCTACCGATTGAACGTTCCGGTGAGACCTTGGGATGGTTGTTTTGTTTCTTTATTGAAGCTTAGTGACTAGAACTTGAGCAAACCTTAACGTTTAGAGGAAGGTGAAGTCGTAACAAGGTTTCC
>Oblongichytrium, M06023:55:000000000-BTM48:1:1102:8110:7020 1:N:0:TAGGCATG+TCGACTAG/M06023:55:000000000-BTM48:1:1102:8110:7020 2:N:0:TAGGCATG+TCGACTAG
CGCCCGTCGCACCTACCGATTGAATGGTCCGGTGAATTCTTCGGACCGTGGTGTTGAATCGTTTTCGGACGAGACGATACCGTGGGAAGTTGATTAAACCTTACCATTTAGAGGAAGGTGAAGTCGTAACAAGGTTTCC
>Thraustochytrium, M06023:55:000000000-BTM48:1:1108:7020:10680 1:N:0:CGTACTAG+CTATTAAG/M06023:55:000000000-BTM48:1:1108:7020:10680 2:N:0:CGTACTAG+CTATTAAG
CGCCCGTCGCACCTACCGATTGAACGTTCCGGTGAGACCTTGGGATTTGCGTCTTGACCGTTTATTCGGACTTTTTGCAGAAAACTTGAGCAAACCTTAACGTTTAGAGGAAGGTGAAGTCGTAACAAGGTTTCC
>Schizochytrium, M06023:55:000000000-BTM48:1:1113:24304:17937 1:N:0:ATGCGCAG+CTATTAAG/M06023:55:000000000-BTM48:1:1113:24304:17937 2:N:0:ATGCGCAG+CTATTAAG
CGCCCGTCGCACCTACCGATTGAACGTTCCGGTGAGACCTTCGGATTCTGTAATATTTCATTCATTTGACATTTTACGGGAAAAGTTGAGCAAACCTTAACGTTTAGAGGAAGGTGAAGTCGTAACAAGGTTTCCC
>Esoptrodinium, M06023:55:000000000-BTM48:1:1101:17021:6786 1:N:0:CGTACTAG+CTATTAAG/M06023:55:000000000-BTM48:1:1101:17021:6786 2:N:0:CGTACTAG+CTATTAAG
CGCCCGTCGCTCCTACCGATTGAGTGATCCGGTGAAAAATTAGGATTGATGCAAATATCTTTTAATGATTATGCAGTGATAAATATTGTGAACCTTATTGCTTAGAGGAAGGAGAAGTCGTAACAAGGTTTCC
>Urosporidae, M06023:55:000000000-BTM48:1:1101:2677:13741 1:N:0:TAGGCATG+TCGACTAG/M06023:55:000000000-BTM48:1:1101:2677:13741 2:N:0:TAGGCATG+TCGACTAG
CGCCCGTCGCGTCTATTGATTAAGATTTATCATGAGTAGGGCAGAGGAGATTTATTTTCGGATTCGTCTGTTAATATTTTACCAAAGCCACGCAAATGGTGAATTTCAGAAACAGGCAAAGTCGTAACATGGTTTCT
>Urosporidae, M06023:55:000000000-BTM48:1:1109:5294:21411 1:N:0:CGAGGCTG+CCTAGAGT/M06023:55:000000000-BTM48:1:1109:5294:21411 2:N:0:CGAGGCTG+CCTAGAGT
CGCCCGTCGCGTCTATTGATTAGGTATCATCATGAGTAGAGCAGAGGAGATTTACTTTCAGATTCGTCTGATCGTATTTTACTGAAGCCTTGCAAATGGTGATATCCAGAAACAGGCAAAGTCGTAACATGGTTTCT
>Urosporidae, M06023:55:000000000-BTM48:1:1103:29184:17172 1:N:0:TGCAGCTA+TTCTAGCT/M06023:55:000000000-BTM48:1:1103:29184:17172 2:N:0:TGCAGCTA+TTCTAGCT
CGCCCGTCGCGTCTATTGATTAGGTAACATCATGAGTGAGGTGGAGATCATTGATTTTCGGATTCGTCTGAGTATTAATTGTTGAAACCCCGCGAATGGTGTTACCCAGAAACAGACAAAGTCGTAACATGGTACCTAAAGGAGAAACTAAAAAAGG
>Urosporidae, M06023:55:000000000-BTM48:1:1103:21590:14305 1:N:0:CGAGGCTG+CCTAGAGT/M06023:55:000000000-BTM48:1:1103:21590:14305 2:N:0:CGAGGCTG+CCTAGAGT
CGCCCGTCGCGTCTATTGATTAGGTAACATCATGAGTGAGGTGGAGATCATTGATTTTCGGATTCGTCTGAGTATTAATTGTTGAAACCCCGCGAATGGTGTTACCCAGAAACAGACAAAGTCGTAACATGGTACCTGGAATAGAACCTGCGCGAGGCGTTTCTCATATCTCCCCGAGAGCCCACGAGACGGGGGCTG
>Ventrifissura, M06023:55:000000000-BTM48:1:2103:11687:18980 1:N:0:TAGGCATG+TCGACTAG/M06023:55:000000000-BTM48:1:2103:11687:18980 2:N:0:TAGGCATG+TCGACTAG
CGCCCGTCGCTACTACCGATTGAACGGCTTAGTGAGTTCTCCGGACTGTTGGCTTGTGTTGGGTTTCCTTCACTTGACAGCTGGGAAGGAGTGCAAACTTGATCGTTTAGAGGAAGTAAAAGTCGTAACAAGGTTTCC
>Acanthometra sp. 2 ICG-2009, GU246573.1
CGCCCGTCGCTCCTACCGATTGGATGATTCGGTAAGCTTTTGGGATTGATTACGTATTTGTCATTGACATTGCGTTTTAACAACTTAATCAAACCTAATCATCTAGAGGAAGGAGAAGTCGTAACAAGGTTTCC
>Acavomonas peruviana, M06023:55:000000000-BTM48:1:1101:12112:13941 1:N:0:AGGCAGAA+AAGGCTAT/M06023:55:000000000-BTM48:1:1101:12112:13941 2:N:0:AGGCAGAA+AAGGCTAT
CGCCCGTCGCTCCTACCGATTGGGTGATCCGGTGAAGTATTCGGACCTGATTTCTCTGCTTGCAGTTTTTTCGGGAAAGTCTTCTAAACCTTATCACCTAGAGGAAGGAGAAGTCGTAACAAGGTTTCT
>Achnanthes bongranii, AJ535150.1
CGCCCGTCGCACCTACCGATTGAATGGTCCGGTGAAGCCTCGGGATTGTGGCTAGCTCCCTTCATTGTGGGTTGGCCGCGAGAACTTGTCTAAACCTTATCATTTAGAGGAAGGTGAAGTCGTAACAAGGTTTCC
>Achnanthes brevipes, AY485476.1
CGCCCGTCGCACCTACCGATTGAATGGTCCGGTGAAGCCTCGGGATTGTGGCATGCTCCCTTCATTGGGATTGTGACGCAAGAACTTGTCTAAACCTTATCATTTAGAGGAAGGTGAAGTCGTAAC
>Achnanthes sp. CCAC 2681 B, KU948209.1
CGCCCGTCGCACCTACCGATTGAATGGTCCGGTGAAGCCTCGGGATTGCGATCAGTGCCTTTATTGGTGCTGGTTGCGAGAACTTGTCTAAACCTTATCATTTAGAGGAAGGTGAAGTCGTAACAAGGTTTCC
>Achnanthidium coarctatum, HQ912594.1
CGCCCGTCGCACCTACCGATTGAATGGTCCGGTGAAGCCTCGGGATTGTGGCATGTTCCCTTCATTGGGATTGTGCTGCGAGAACTTGTCTAAACCTTATCATTTAGAGGAAGGTGAAGTCGTAACAAGG
>Achnanthidium minutissimum, M06023:55:000000000-BTM48:1:2102:11923:13073 1:N:0:TCCTGAGC+GAGCCTTA/M06023:55:000000000-BTM48:1:2102:11923:13073 2:N:0:TCCTGAGC+GAGCCTTA
CGCCCGTCGCTACTACCGATTGAATGGTCCGGTGAAGCCTCGGGATTGCAGATTTTTGCCTCACGGTGATGTTTGCGAGAACTTGTCTAAACCTTATCATTTAGAGGAAGGTGAAGTCGTAACAAGGTTTCC
>Achnanthidium minutissimum, KF959663.1
CGCCCGTCGCACCTACCGATTGAATGGTCCGGTGAAGCCTCGGGATTGCGATGAATGCCTTTATTGGTGTTGGTTGCGAGAACTTGTCTAAACCTTATCATTTAGAGGAAGGTGAAGTCGTAACAAGGTTTCC
>Achnanthidium minutissimum, LC037438.1
CGCCCGTCGCACCTACCGATTGAATGGTCCGGTGAAGCCTCGGGATTGTGAGTGATGCCTTTATTGGTGTTGTTTGCGAGAACTTGTCTAAACCTTATCATTTAGAGGAAGGTGAAG
>Achradina pulchra, MF543364.1
CGCCCGTCGCTCCTACCGATTGAGTGATCCGGTGAATAATTCGGACTGCAGCAGTGTTCGGTTCCTGAGCGTTGCAGTGGAAAGTCTAGTGAACCTTATCACTTAGAGGAAGGAGAAGTCGTAACAAGGTTTCC
>Acineria incurvata, M06023:55:000000000-BTM48:1:2111:22882:20936 1:N:0:TAGGCATG+TCGACTAG/M06023:55:000000000-BTM48:1:2111:22882:20936 2:N:0:TAGGCATG+TCGACTAG
CGCCCGTCGCTCCTACCGATATCGGGTGATGTGCTGAACCTTACGGACAGTTTTACTGGAAATAACGTAAAGCTTATCACCTAGAGGAAGGAGAAGTCGTAACAAGGTTTCC
>Acrothrix sp. EYL-2003, AY232604.1
CGCCCGTCGCACCTACCGATTGAATCATTCGGTGAGGATTCCGGATTCCGTAGCTTACGCTTCACGGCGTTTTTTGCGAAAGAAGTTATCCAAACCTCATGATTTAGAGGAAGGTGAAGTCGTAACAAGGTTTCC
>Actinella sp. 111, KJ961700.1
CGCCCGTCGCACCTACCGATTGAATGGTCCGGTGAAGCCTCGGGATTGGGACGATTTTCCTTCATTGGGAGGTTGTCGCGAGAACTTGTCTAAACCTTATCATTTAGAGGAAGGTGAAGTCGTAACAAGGTTTCC
>Actinocyclus curvatulus, M06023:55:000000000-BTM48:1:1111:4476:20869 1:N:0:ACTCGCTA+TCTCTCCG/M06023:55:000000000-BTM48:1:1111:4476:20869 2:N:0:ACTCGCTA+TCTCTCCG
CGCCCGTCGCACCTACCGATTGAATGGTCCGGTGAAAACCTCGGATTTTGATATATTTCAGCAATGAGATTTGTTAGAAGAAGTCGTTTAAACCTTACCATTTAGAGGAAGGTGAAGTCGTAACAAGGTTTCC
>Adelina dimidiata, M06023:55:000000000-BTM48:1:2108:18593:19619 1:N:0:CGTACTAG+CTATTAAG/M06023:55:000000000-BTM48:1:2108:18593:19619 2:N:0:CGTACTAG+CTATTAAG
CGCCCGTCGCTCCTACCGATTGAGTGATCCGGTGAATTATTTGGACCTGTTCTATTCCAGTCCTGGAATGTTACGGGAAAATTTTGTGAACCTTATCACTTAGAGGAAGGAGAAGTCGTAACAAGGTTTCC
>Adelina dimidiata, M06023:55:000000000-BTM48:1:1104:15245:20269 1:N:0:AAGAGGCA+ACTGCATA/M06023:55:000000000-BTM48:1:1104:15245:20269 2:N:0:AAGAGGCA+ACTGCATA
CGCCCGTCGCTCCAACTGATTGAGCGATCCGGTGAATGACTCGGACTGATGAAATTGCAGTTTTGTGATTTTGTCGGGAAGTTTTGTAAACCTTATCGCTTAAAAGATGGAAAAGTCGTAACAAGGTCTCT
>Adelina grylli, M06023:55:000000000-BTM48:1:1108:22159:18329 1:N:0:CGTACTAG+CTATTAAG/M06023:55:000000000-BTM48:1:1108:22159:18329 2:N:0:CGTACTAG+CTATTAAG
CGCCCGTCGCTCCTACCGATTGAGTGATCCGGTGAATTATTTGGACCTGTAATATTCCAGTCTTGGTTTACCACGGGAAAATTTTGTGAACCTTATCACTTAGAGGAAGGAGAAGTCGTAACAAGGTTTCC
>Adelina grylli, M06023:55:000000000-BTM48:1:1104:20940:27206 1:N:0:CTCTCTAC+TTCTAGCT/M06023:55:000000000-BTM48:1:1104:20940:27206 2:N:0:CTCTCTAC+TTCTAGCT
CGCCCGTCGCTCCTACCGATTGAGTGATCCGGTGAATTAACCAAATATTGATATCATGTAGTTTACTGCAGATACCTATTGAAGGTTTGTGAACCTTATCACTTAGAGGAAGGAGAAGTCGTAACAAGGTTTCC
>Adelina grylli, M06023:55:000000000-BTM48:1:1101:22626:12220 1:N:0:ACTGAGCG+GAGCCTTA/M06023:55:000000000-BTM48:1:1101:22626:12220 2:N:0:ACTGAGCG+GAGCCTTA
CGCCCGTCGCTCCTACCGATTGAGTGATCCGGTGAATTGGTTGGACCGTGGCTTTTGACTTGAATTGGCAAAGCAATGGAAAAATTTATGAATCTTATCATTTAGAGGAAGGAGAAGTCGTAACAAGGTTTCC
>Adenoides eludens, EF492484.1
CCGCCCGTCGCTCCTACCGATTGAGTGATCCGGTGAATAATTCGGACTGCAGCAGTGTTCAGTTCCTGAACGTTGCAGCGGAAAGTTTAGTGAACCTTATCACTTAGAGGAAGGAGAAGTCGTAACAAGGTTTCC
>Aduncodinium glandula, LK934662.8
CGCCCGTCGCTCCTACCGATTGAGTGATCCGGTGAATAATTCGGACCGCAGTAGTGTTCAGCTTCTGGACGTTGCAGCGGAAAGTTTAGTGAACCTTATCACTTAGAGGAAGGAGAAGTCGTAACAAGGTTTCC
>Akashiwo sanguinea, M06023:55:000000000-BTM48:1:1101:16166:7464 1:N:0:TCGACGTC+CCTAGAGT/M06023:55:000000000-BTM48:1:1101:16166:7464 2:N:0:TCGACGTC+CCTAGAGT
CGCCCGTCGCTCCTACCGATTGAGTGATCCGGTGAATAATTCGGACACCAAATTAAGGGCTTCGGTCACTTTTTTTGGTGGAAGTTTAGTGAACCTTATCACTTAGAGGAAGGAGAAGTCGTAACAAGGTTTCC
>Alexandrium hiranoi, AY641564.1
CGCCCGTCGCTCCTACCGATTGAGTGATCCGGTGAATAATTCGGACTGTAGCAGTGTTCAGTTCTTGAACAATGCAATGGAAAGTTTAATGAACCTTATCACTTAGAGGAAGGAGAAGTCGTAACAAGGTTTCC
>Alexandrium minutum, AY831408.1
CGCCCGTCGCTCCTACCGATTGAGTGATCCGGTGAATAATTCGGACTGCAGCAGTGCTCAGTTCTTGAACATTGCAGTGGAAAGTTTAATGAACCTTATCACTTAGAGGAAGGAGAAGTCGTAACAAGGTTTCT
>Alexandrium monilatum, M06023:55:000000000-BTM48:1:1102:15606:1574 1:N:0:CGGAGCCT+GTAAGGAG/M06023:55:000000000-BTM48:1:1102:15606:1574 2:N:0:CGGAGCCT+GTAAGGAG
CGCCCGTCGCTCCTACCGATTGAGTGGTCCGGTGAATTATTTGGATTGCAGCAATGTTCAGTGTGTGAGCATTGTTTAACAAGTATAATGAACCTTATCACTTAGAGGAAGGAGAAGTCGTAACAAGGTTTCT
>Alexandrium ostenfeldii, M06023:55:000000000-BTM48:1:1101:13180:19506 1:N:0:TACGCTGC+GCGTAAGA/M06023:55:000000000-BTM48:1:1101:13180:19506 2:N:0:TACGCTGC+GCGTAAGA
CGCCCGTCGCTCCTACCGATTGGGTGATCCGGTGAGTTATTCGGAGTATGCTTTTTTGGTGCTATGCTAATTTAAGTATGCGAAGTTTTGCAGACCTTATCACTTAGAGGAAGGAGAAGTCGTAACAAGGTTTCT
>Alexandrium ostenfeldii, JF521636.1
CGCCCGTCGCTCCTACCGATTGAGTGATCCGGTGAATAATTCGGACTGCAGCAGTGTTCAGTTCTTGAACATTGCAGTGGAAAGTTTAATGAACCTTATCACTTAGAGGAAGGAGAAGTCGTAACAAGGTTTCT
>Alexandrium pohangense, LN811348.1
CCGCCCGTCGCTCCTACCGATTGAGTGATCCGGTGAATAATTCGGACTGCAGCAGTGTTCGGTCACGAACGTTGCAGCGGAAAGTTTAGTGAACCTTATCACTTAGAGGAAGGAGAAGTCGTAACAAGGTTTCCG
>Allantion sp. CCAP 1906/1, M06023:55:000000000-BTM48:1:1105:24520:20063 1:N:0:ACTGAGCG+GAGCCTTA/M06023:55:000000000-BTM48:1:1105:24520:20063 2:N:0:ACTGAGCG+GAGCCTTA
[truncated: 586,153 more chars]
